# Supplementary material for: Robot-Based Calibration Procedure for Graphene Electronic Skin
Source: Sensors (Basel). 2022 Aug 16;22(16):6122. doi: 10.3390/s22166122 (PMC9416129; doi:10.3390/s22166122)
Supplement: Supplementary file 1 [file sensors-22-06122-s001.zip]

Archive with 722 entries (721 files):
- measurements/
- measurements/sensor_row_10_col_14_hex_load.dat
- measurements/sensor_row_10_col_14_hex_unload.dat
- measurements/sensor_row_10_col_14_robotic_skin_load.dat
- measurements/sensor_row_10_col_14_robotic_skin_unload.dat
- measurements/sensor_row_10_col_15_hex_load.dat
- measurements/sensor_row_10_col_15_hex_unload.dat
- measurements/sensor_row_10_col_15_robotic_skin_load.dat
- measurements/sensor_row_10_col_15_robotic_skin_unload.dat
- measurements/sensor_row_10_col_16_hex_load.dat
- measurements/sensor_row_10_col_16_hex_unload.dat
- measurements/sensor_row_10_col_16_robotic_skin_load.dat
- measurements/sensor_row_10_col_16_robotic_skin_unload.dat
- measurements/sensor_row_10_col_17_hex_load.dat
- measurements/sensor_row_10_col_17_hex_unload.dat
- measurements/sensor_row_10_col_17_robotic_skin_load.dat
- measurements/sensor_row_10_col_17_robotic_skin_unload.dat
- measurements/sensor_row_10_col_18_hex_load.dat
- measurements/sensor_row_10_col_18_hex_unload.dat
- measurements/sensor_row_10_col_18_robotic_skin_load.dat
- measurements/sensor_row_10_col_18_robotic_skin_unload.dat
- measurements/sensor_row_10_col_19_hex_load.dat
- measurements/sensor_row_10_col_19_hex_unload.dat
- measurements/sensor_row_10_col_19_robotic_skin_load.dat
- measurements/sensor_row_10_col_19_robotic_skin_unload.dat
- measurements/sensor_row_10_col_20_hex_load.dat
- measurements/sensor_row_10_col_20_hex_unload.dat
- measurements/sensor_row_10_col_20_robotic_skin_load.dat
- measurements/sensor_row_10_col_20_robotic_skin_unload.dat
- measurements/sensor_row_10_col_21_hex_load.dat
- measurements/sensor_row_10_col_21_hex_unload.dat
- measurements/sensor_row_10_col_21_robotic_skin_load.dat
- measurements/sensor_row_10_col_21_robotic_skin_unload.dat
- measurements/sensor_row_10_col_22_hex_load.dat
- measurements/sensor_row_10_col_22_hex_unload.dat
- measurements/sensor_row_10_col_22_robotic_skin_load.dat
- measurements/sensor_row_10_col_22_robotic_skin_unload.dat
- measurements/sensor_row_10_col_23_hex_load.dat
- measurements/sensor_row_10_col_23_hex_unload.dat
- measurements/sensor_row_10_col_23_robotic_skin_load.dat
- measurements/sensor_row_10_col_23_robotic_skin_unload.dat
- measurements/sensor_row_10_col_24_hex_load.dat
- measurements/sensor_row_10_col_24_hex_unload.dat
- measurements/sensor_row_10_col_24_robotic_skin_load.dat
- measurements/sensor_row_10_col_24_robotic_skin_unload.dat
- measurements/sensor_row_10_col_25_hex_load.dat
- measurements/sensor_row_10_col_25_hex_unload.dat
- measurements/sensor_row_10_col_25_robotic_skin_load.dat
- measurements/sensor_row_10_col_25_robotic_skin_unload.dat
- measurements/sensor_row_10_col_26_hex_load.dat
- measurements/sensor_row_10_col_26_hex_unload.dat
- measurements/sensor_row_10_col_26_robotic_skin_load.dat
- measurements/sensor_row_10_col_26_robotic_skin_unload.dat
- measurements/sensor_row_10_col_27_hex_load.dat
- measurements/sensor_row_10_col_27_hex_unload.dat
- measurements/sensor_row_10_col_27_robotic_skin_load.dat
- measurements/sensor_row_10_col_27_robotic_skin_unload.dat
- measurements/sensor_row_10_col_28_hex_load.dat
- measurements/sensor_row_10_col_28_hex_unload.dat
- measurements/sensor_row_10_col_28_robotic_skin_load.dat
- measurements/sensor_row_10_col_28_robotic_skin_unload.dat
- measurements/sensor_row_10_col_29_hex_load.dat
- measurements/sensor_row_10_col_29_hex_unload.dat
- measurements/sensor_row_10_col_29_robotic_skin_load.dat
- measurements/sensor_row_10_col_29_robotic_skin_unload.dat
- measurements/sensor_row_10_col_30_hex_load.dat
- measurements/sensor_row_10_col_30_hex_unload.dat
- measurements/sensor_row_10_col_30_robotic_skin_load.dat
- measurements/sensor_row_10_col_30_robotic_skin_unload.dat
- measurements/sensor_row_10_col_31_hex_load.dat
- measurements/sensor_row_10_col_31_hex_unload.dat
- measurements/sensor_row_10_col_31_robotic_skin_load.dat
- measurements/sensor_row_10_col_31_robotic_skin_unload.dat
- measurements/sensor_row_11_col_14_hex_load.dat
- measurements/sensor_row_11_col_14_hex_unload.dat
- measurements/sensor_row_11_col_14_robotic_skin_load.dat
- measurements/sensor_row_11_col_14_robotic_skin_unload.dat
- measurements/sensor_row_11_col_15_hex_load.dat
- measurements/sensor_row_11_col_15_hex_unload.dat
- measurements/sensor_row_11_col_15_robotic_skin_load.dat
- measurements/sensor_row_11_col_15_robotic_skin_unload.dat
- measurements/sensor_row_11_col_16_hex_load.dat
- measurements/sensor_row_11_col_16_hex_unload.dat
- measurements/sensor_row_11_col_16_robotic_skin_load.dat
- measurements/sensor_row_11_col_16_robotic_skin_unload.dat
- measurements/sensor_row_11_col_17_hex_load.dat
- measurements/sensor_row_11_col_17_hex_unload.dat
- measurements/sensor_row_11_col_17_robotic_skin_load.dat
- measurements/sensor_row_11_col_17_robotic_skin_unload.dat
- measurements/sensor_row_11_col_18_hex_load.dat
- measurements/sensor_row_11_col_18_hex_unload.dat
- measurements/sensor_row_11_col_18_robotic_skin_load.dat
- measurements/sensor_row_11_col_18_robotic_skin_unload.dat
- measurements/sensor_row_11_col_19_hex_load.dat
- measurements/sensor_row_11_col_19_hex_unload.dat
- measurements/sensor_row_11_col_19_robotic_skin_load.dat
- measurements/sensor_row_11_col_19_robotic_skin_unload.dat
- measurements/sensor_row_11_col_20_hex_load.dat
- measurements/sensor_row_11_col_20_hex_unload.dat
- measurements/sensor_row_11_col_20_robotic_skin_load.dat
- measurements/sensor_row_11_col_20_robotic_skin_unload.dat
- measurements/sensor_row_11_col_21_hex_load.dat
- measurements/sensor_row_11_col_21_hex_unload.dat
- measurements/sensor_row_11_col_21_robotic_skin_load.dat
- measurements/sensor_row_11_col_21_robotic_skin_unload.dat
- measurements/sensor_row_11_col_22_hex_load.dat
- measurements/sensor_row_11_col_22_hex_unload.dat
- measurements/sensor_row_11_col_22_robotic_skin_load.dat
- measurements/sensor_row_11_col_22_robotic_skin_unload.dat
- measurements/sensor_row_11_col_23_hex_load.dat
- measurements/sensor_row_11_col_23_hex_unload.dat
- measurements/sensor_row_11_col_23_robotic_skin_load.dat
- measurements/sensor_row_11_col_23_robotic_skin_unload.dat
- measurements/sensor_row_11_col_24_hex_load.dat
- measurements/sensor_row_11_col_24_hex_unload.dat
- measurements/sensor_row_11_col_24_robotic_skin_load.dat
- measurements/sensor_row_11_col_24_robotic_skin_unload.dat
- measurements/sensor_row_11_col_25_hex_load.dat
- measurements/sensor_row_11_col_25_hex_unload.dat
- measurements/sensor_row_11_col_25_robotic_skin_load.dat
- measurements/sensor_row_11_col_25_robotic_skin_unload.dat
- measurements/sensor_row_11_col_26_hex_load.dat
- measurements/sensor_row_11_col_26_hex_unload.dat
- measurements/sensor_row_11_col_26_robotic_skin_load.dat
- measurements/sensor_row_11_col_26_robotic_skin_unload.dat
- measurements/sensor_row_11_col_27_hex_load.dat
- measurements/sensor_row_11_col_27_hex_unload.dat
- measurements/sensor_row_11_col_27_robotic_skin_load.dat
- measurements/sensor_row_11_col_27_robotic_skin_unload.dat
- measurements/sensor_row_11_col_28_hex_load.dat
- measurements/sensor_row_11_col_28_hex_unload.dat
- measurements/sensor_row_11_col_28_robotic_skin_load.dat
- measurements/sensor_row_11_col_28_robotic_skin_unload.dat
- measurements/sensor_row_11_col_29_hex_load.dat
- measurements/sensor_row_11_col_29_hex_unload.dat
- measurements/sensor_row_11_col_29_robotic_skin_load.dat
- measurements/sensor_row_11_col_29_robotic_skin_unload.dat
- measurements/sensor_row_11_col_30_hex_load.dat
- measurements/sensor_row_11_col_30_hex_unload.dat
- measurements/sensor_row_11_col_30_robotic_skin_load.dat
- measurements/sensor_row_11_col_30_robotic_skin_unload.dat
- measurements/sensor_row_11_col_31_hex_load.dat
- measurements/sensor_row_11_col_31_hex_unload.dat
- measurements/sensor_row_11_col_31_robotic_skin_load.dat
- measurements/sensor_row_11_col_31_robotic_skin_unload.dat
- measurements/sensor_row_12_col_14_hex_load.dat
- measurements/sensor_row_12_col_14_hex_unload.dat
- measurements/sensor_row_12_col_14_robotic_skin_load.dat
- measurements/sensor_row_12_col_14_robotic_skin_unload.dat
- measurements/sensor_row_12_col_15_hex_load.dat
- measurements/sensor_row_12_col_15_hex_unload.dat
- measurements/sensor_row_12_col_15_robotic_skin_load.dat
- measurements/sensor_row_12_col_15_robotic_skin_unload.dat
- measurements/sensor_row_12_col_16_hex_load.dat
- measurements/sensor_row_12_col_16_hex_unload.dat
- measurements/sensor_row_12_col_16_robotic_skin_load.dat
- measurements/sensor_row_12_col_16_robotic_skin_unload.dat
- measurements/sensor_row_12_col_17_hex_load.dat
- measurements/sensor_row_12_col_17_hex_unload.dat
- measurements/sensor_row_12_col_17_robotic_skin_load.dat
- measurements/sensor_row_12_col_17_robotic_skin_unload.dat
- measurements/sensor_row_12_col_18_hex_load.dat
- measurements/sensor_row_12_col_18_hex_unload.dat
- measurements/sensor_row_12_col_18_robotic_skin_load.dat
- measurements/sensor_row_12_col_18_robotic_skin_unload.dat
- measurements/sensor_row_12_col_19_hex_load.dat
- measurements/sensor_row_12_col_19_hex_unload.dat
- measurements/sensor_row_12_col_19_robotic_skin_load.dat
- measurements/sensor_row_12_col_19_robotic_skin_unload.dat
- measurements/sensor_row_12_col_20_hex_load.dat
- measurements/sensor_row_12_col_20_hex_unload.dat
- measurements/sensor_row_12_col_20_robotic_skin_load.dat
- measurements/sensor_row_12_col_20_robotic_skin_unload.dat
- measurements/sensor_row_12_col_21_hex_load.dat
- measurements/sensor_row_12_col_21_hex_unload.dat
- measurements/sensor_row_12_col_21_robotic_skin_load.dat
- measurements/sensor_row_12_col_21_robotic_skin_unload.dat
- measurements/sensor_row_12_col_22_hex_load.dat
- measurements/sensor_row_12_col_22_hex_unload.dat
- measurements/sensor_row_12_col_22_robotic_skin_load.dat
- measurements/sensor_row_12_col_22_robotic_skin_unload.dat
- measurements/sensor_row_12_col_23_hex_load.dat
- measurements/sensor_row_12_col_23_hex_unload.dat
- measurements/sensor_row_12_col_23_robotic_skin_load.dat
- measurements/sensor_row_12_col_23_robotic_skin_unload.dat
- measurements/sensor_row_12_col_24_hex_load.dat
- measurements/sensor_row_12_col_24_hex_unload.dat
- measurements/sensor_row_12_col_24_robotic_skin_load.dat
- measurements/sensor_row_12_col_24_robotic_skin_unload.dat
- measurements/sensor_row_12_col_25_hex_load.dat
- measurements/sensor_row_12_col_25_hex_unload.dat
- measurements/sensor_row_12_col_25_robotic_skin_load.dat
- measurements/sensor_row_12_col_25_robotic_skin_unload.dat
- measurements/sensor_row_12_col_26_hex_load.dat
- measurements/sensor_row_12_col_26_hex_unload.dat
- measurements/sensor_row_12_col_26_robotic_skin_load.dat
- measurements/sensor_row_12_col_26_robotic_skin_unload.dat
- measurements/sensor_row_12_col_27_hex_load.dat
- measurements/sensor_row_12_col_27_hex_unload.dat
- measurements/sensor_row_12_col_27_robotic_skin_load.dat
- measurements/sensor_row_12_col_27_robotic_skin_unload.dat
- measurements/sensor_row_12_col_28_hex_load.dat
- measurements/sensor_row_12_col_28_hex_unload.dat
- measurements/sensor_row_12_col_28_robotic_skin_load.dat
- measurements/sensor_row_12_col_28_robotic_skin_unload.dat
- measurements/sensor_row_12_col_29_hex_load.dat
- measurements/sensor_row_12_col_29_hex_unload.dat
- measurements/sensor_row_12_col_29_robotic_skin_load.dat
- measurements/sensor_row_12_col_29_robotic_skin_unload.dat
- measurements/sensor_row_12_col_30_hex_load.dat
- measurements/sensor_row_12_col_30_hex_unload.dat
- measurements/sensor_row_12_col_30_robotic_skin_load.dat
- measurements/sensor_row_12_col_30_robotic_skin_unload.dat
- measurements/sensor_row_12_col_31_hex_load.dat
- measurements/sensor_row_12_col_31_hex_unload.dat
- measurements/sensor_row_12_col_31_robotic_skin_load.dat
- measurements/sensor_row_12_col_31_robotic_skin_unload.dat
- measurements/sensor_row_13_col_14_hex_load.dat
- measurements/sensor_row_13_col_14_hex_unload.dat
- measurements/sensor_row_13_col_14_robotic_skin_load.dat
- measurements/sensor_row_13_col_14_robotic_skin_unload.dat
- measurements/sensor_row_13_col_15_hex_load.dat
- measurements/sensor_row_13_col_15_hex_unload.dat
- measurements/sensor_row_13_col_15_robotic_skin_load.dat
- measurements/sensor_row_13_col_15_robotic_skin_unload.dat
- measurements/sensor_row_13_col_16_hex_load.dat
- measurements/sensor_row_13_col_16_hex_unload.dat
- measurements/sensor_row_13_col_16_robotic_skin_load.dat
- measurements/sensor_row_13_col_16_robotic_skin_unload.dat
- measurements/sensor_row_13_col_17_hex_load.dat
- measurements/sensor_row_13_col_17_hex_unload.dat
- measurements/sensor_row_13_col_17_robotic_skin_load.dat
- measurements/sensor_row_13_col_17_robotic_skin_unload.dat
- measurements/sensor_row_13_col_18_hex_load.dat
- measurements/sensor_row_13_col_18_hex_unload.dat
- measurements/sensor_row_13_col_18_robotic_skin_load.dat
- measurements/sensor_row_13_col_18_robotic_skin_unload.dat
- measurements/sensor_row_13_col_19_hex_load.dat
- measurements/sensor_row_13_col_19_hex_unload.dat
- measurements/sensor_row_13_col_19_robotic_skin_load.dat
- measurements/sensor_row_13_col_19_robotic_skin_unload.dat
- measurements/sensor_row_13_col_20_hex_load.dat
- measurements/sensor_row_13_col_20_hex_unload.dat
- measurements/sensor_row_13_col_20_robotic_skin_load.dat
- measurements/sensor_row_13_col_20_robotic_skin_unload.dat
- measurements/sensor_row_13_col_21_hex_load.dat
- measurements/sensor_row_13_col_21_hex_unload.dat
- measurements/sensor_row_13_col_21_robotic_skin_load.dat
- measurements/sensor_row_13_col_21_robotic_skin_unload.dat
- measurements/sensor_row_13_col_22_hex_load.dat
- measurements/sensor_row_13_col_22_hex_unload.dat
- measurements/sensor_row_13_col_22_robotic_skin_load.dat
- measurements/sensor_row_13_col_22_robotic_skin_unload.dat
- measurements/sensor_row_13_col_23_hex_load.dat
- measurements/sensor_row_13_col_23_hex_unload.dat
- measurements/sensor_row_13_col_23_robotic_skin_load.dat
- measurements/sensor_row_13_col_23_robotic_skin_unload.dat
- measurements/sensor_row_13_col_24_hex_load.dat
- measurements/sensor_row_13_col_24_hex_unload.dat
- measurements/sensor_row_13_col_24_robotic_skin_load.dat
- measurements/sensor_row_13_col_24_robotic_skin_unload.dat
- measurements/sensor_row_13_col_25_hex_load.dat
- measurements/sensor_row_13_col_25_hex_unload.dat
- measurements/sensor_row_13_col_25_robotic_skin_load.dat
- measurements/sensor_row_13_col_25_robotic_skin_unload.dat
- measurements/sensor_row_13_col_26_hex_load.dat
- measurements/sensor_row_13_col_26_hex_unload.dat
- measurements/sensor_row_13_col_26_robotic_skin_load.dat
- measurements/sensor_row_13_col_26_robotic_skin_unload.dat
- measurements/sensor_row_13_col_27_hex_load.dat
- measurements/sensor_row_13_col_27_hex_unload.dat
- measurements/sensor_row_13_col_27_robotic_skin_load.dat
- measurements/sensor_row_13_col_27_robotic_skin_unload.dat
- measurements/sensor_row_13_col_28_hex_load.dat
- measurements/sensor_row_13_col_28_hex_unload.dat
- measurements/sensor_row_13_col_28_robotic_skin_load.dat
- measurements/sensor_row_13_col_28_robotic_skin_unload.dat
- measurements/sensor_row_13_col_29_hex_load.dat
- measurements/sensor_row_13_col_29_hex_unload.dat
- measurements/sensor_row_13_col_29_robotic_skin_load.dat
- measurements/sensor_row_13_col_29_robotic_skin_unload.dat
- measurements/sensor_row_13_col_30_hex_load.dat
- measurements/sensor_row_13_col_30_hex_unload.dat
- measurements/sensor_row_13_col_30_robotic_skin_load.dat
- measurements/sensor_row_13_col_30_robotic_skin_unload.dat
- measurements/sensor_row_13_col_31_hex_load.dat
- measurements/sensor_row_13_col_31_hex_unload.dat
- measurements/sensor_row_13_col_31_robotic_skin_load.dat
- measurements/sensor_row_13_col_31_robotic_skin_unload.dat
- measurements/sensor_row_14_col_14_hex_load.dat
- measurements/sensor_row_14_col_14_hex_unload.dat
- measurements/sensor_row_14_col_14_robotic_skin_load.dat
- measurements/sensor_row_14_col_14_robotic_skin_unload.dat
- measurements/sensor_row_14_col_15_hex_load.dat
- measurements/sensor_row_14_col_15_hex_unload.dat
- measurements/sensor_row_14_col_15_robotic_skin_load.dat
- measurements/sensor_row_14_col_15_robotic_skin_unload.dat
- measurements/sensor_row_14_col_16_hex_load.dat
- measurements/sensor_row_14_col_16_hex_unload.dat
- measurements/sensor_row_14_col_16_robotic_skin_load.dat
[truncated: 422 more entries]
