# Supplementary material for: Robot-Based Calibration Procedure for Graphene Electronic Skin
Source: Sensors (Basel). 2022 Aug 16;22(16):6122. doi: 10.3390/s22166122 (PMC9416129; doi:10.3390/s22166122)
Supplement: Supplementary file 1 [file sensors-22-06122-s001.zip › measurements/sensor_row_10_col_14_hex_load.dat]

#ID ES_1_V1
#SIZE ROW 16 COL 32
#DIR LOAD
#sensor: hex
#coord: row_10_col_14
system_time	status	sequence_number	hex_sample_counter	Fx	Fy	Fz	Tx	Ty	Tz
6715494	0	67104	7040	-0.55	1.4299	12.91	-0.026	-0.057	0.007
6715594	0	67105	7140	-0.49	1.38	13.95	-0.022	-0.071	0.00899
6715694	0	67106	7240	-0.32	1.3	13.65	-0.034	-0.07	0.004
6715794	0	67107	7340	-0.5299	1.41	13.9	-0.021	-0.069	0.005
6715895	0	67108	7440	-0.45	1.37	14.7	-0.011	-0.086	0.007
6715995	0	67109	7540	-0.51	1.29	13.3	-0.023	-0.06	0.006
6716095	0	67110	7640	-0.57	1.37	13.88	-0.023	-0.068	0.008
6716195	0	67111	7740	-0.58	1.32	13.56	-0.04	-0.066	0.005
6716295	0	67112	7840	-0.47	1.37	14.42	-0.01899	-0.07	0.007
6716395	0	67113	7940	-0.44	1.32	13.72	-0.032	-0.07	0.008
6716495	0	67114	8040	-0.5	1.51	15.03	-0.001	-0.074	0.008
6716595	0	67115	8140	-0.49	1.39	13.57	-0.023	-0.07599	0.003
6716695	0	67116	8240	-0.29	1.19	14.55	-0.035	-0.089	0.007
6716795	0	67117	8340	-0.38	1.37	14.55	-0.01899	-0.085	0.004
6716895	0	67118	8440	-0.42	1.1799	13.67	-0.037	-0.06	0.01
6716995	0	67119	8540	-0.47	1.47	14.86	-0.023	-0.07	0.007
6717095	0	67120	8640	-0.51	1.36	13.99	-0.033	-0.062	0.003
6717196	0	67121	8740	-0.42	1.34	14.04	-0.023	-0.084	0.00899
6717296	0	67122	8840	-0.54	1.49	14.29	-0.005	-0.07	0.003
6717396	0	67123	8940	-0.5299	1.22	14.01	-0.034	-0.074	0.007
6717496	0	67124	9040	-0.43	1.38	14.18	-0.015	-0.075	0.004
6717596	0	67125	9140	-0.49	1.4	13.88	-0.01799	-0.073	0.008
6717696	0	67126	9240	-0.48	1.35	13.95	-0.02	-0.074	0.006
6717796	0	67127	9340	-0.55	1.33	13.96	-0.032	-0.065	0.008
6717896	0	67128	9440	-0.46	1.36	13.89	-0.01799	-0.08	0.005
6717996	0	67129	9540	-0.48	1.37	14.16	-0.026	-0.065	0.008
6718096	0	67130	9640	-0.51	1.54	14.31	0.002	-0.07199	0.004
6718196	0	67131	9740	-0.48	1.37	14.44	-0.015	-0.073	0.005
6718296	0	67132	9840	-0.44	1.23	12.8	-0.023	-0.07199	0.008
6718396	0	67133	9940	-0.49	1.36	14.06	-0.00899	-0.07199	0.003
6718497	0	67134	10040	-0.51	1.47	14.21	-0.013	-0.078	0.004
6718597	0	67135	10140	-0.52	1.32	13.55	-0.032	-0.068	0.004
6718697	0	67136	10240	-0.46	1.36	13.49	-0.031	-0.07	0.004
6718797	0	67137	10340	-0.43	1.42	13.92	-0.015	-0.071	0.007
6718897	0	67138	10440	-0.37	1.2	13.01	-0.03799	-0.07	0.007
6718997	0	67139	10540	-0.58	1.38	13.62	-0.026	-0.057	0.005
6719097	0	67140	10640	-0.43	1.25	13.56	-0.029	-0.079	0.008
6719197	0	67141	10740	-0.31	1.15	13.2	-0.031	-0.085	0.006
6719297	0	67142	10840	-0.52	1.21	12.61	-0.023	-0.063	0.006
6719397	0	67143	10940	-0.5899	1.19	12.51	-0.013	-0.077	0.008
6719497	0	67144	11040	-0.64	1.02	11.9399	-0.01799	-0.08	0.008
6719597	0	67145	11140	-0.85	1.01	11.27	-0.021	-0.065	0.003
6719697	0	67146	11240	-0.67	1.02	11.82	-0.005	-0.081	0.007
6719798	0	67147	11340	-0.7799	1.05	12.06	-0.006	-0.083	0.008
6719898	0	67148	11440	-0.84	1.1	11.59	0.006	-0.078	0.004
6719998	0	67149	11540	-0.67	0.94	11.85	-0.012	-0.084	0.007
6720098	0	67150	11640	-0.67	0.96	11.05	-0.014	-0.08	0.006
6720198	0	67151	11740	-0.83	1	11.52	-0.00899	-0.084	0.007
6720298	0	67152	11840	-0.69	0.89	10.82	-0.016	-0.074	0.005
6720398	0	67153	11940	-0.61	0.85	10.5	-0.023	-0.07599	0.008
6720498	0	67154	12040	-0.7799	1.02	11.8	-0.003	-0.07599	0.008
6720598	0	67155	12140	-0.76	0.94	10.9	0	-0.066	0.007
6720698	0	67156	12240	-0.73	0.87	10.65	-0.016	-0.07599	0.005
6720798	0	67157	12340	-0.75	0.89	11.04	0.003	-0.067	0.007
6720898	0	67158	12440	-0.68	0.85	10.1	-0.013	-0.065	0.004
6720998	0	67159	12540	-0.8	0.9	10.17	0.001	-0.069	0.004
6721099	0	67160	12640	-0.67	0.75	10.13	-0.022	-0.063	0.00899
6721199	0	67161	12740	-0.6	0.73	9.63	-0.006	-0.074	0.002
6721299	0	67162	12840	-0.67	0.77	10.15	-0.016	-0.064	0.00899
6721399	0	67163	12940	-0.65	0.75	9.36	-0.01	-0.069	0.008
6721499	0	67164	13040	-0.5299	0.75	9.91	-0.015	-0.062	0.005
6721599	0	67165	13140	-0.77	0.82	10.18	0.001	-0.073	0.005
6721699	0	67166	13240	-0.68	0.96	9.65	0.01899	-0.065	0.006
6721799	0	67167	13340	-0.43	0.6	8.97	-0.015	-0.074	0.006
6721899	0	67168	13440	-0.5899	0.77	9.59	-0.001	-0.077	0.006
6721999	0	67169	13540	-0.68	0.7	8.9799	-0.002	-0.062	0.005
6722099	0	67170	13640	-0.75	0.9	10.3	0.003	-0.059	0.003
6722199	0	67171	13740	-0.54	0.68	9.05	-0.002	-0.064	0.006
6722299	0	67172	13840	-0.68	0.66	8.81	-0.01899	-0.06	0.003
6722399	0	67173	13940	-0.74	0.65	8.65	-0.00899	-0.053	0.004
6722500	0	67174	14040	-0.62	0.6	8.87	-0.017	-0.068	0.004
6722600	0	67175	14140	-0.69	0.67	8.55	-0.006	-0.053	0.002
6722700	0	67176	14240	-0.52	0.61	8.91	-0.002	-0.071	0.005
6722800	0	67177	14340	-0.51	0.62	9.26	-0.011	-0.07199	0.003
6722900	0	67178	14440	-0.58	0.66	9.04	-0.007	-0.06	0.004
6723000	0	67179	14540	-0.5299	0.57	9.03	-0.004	-0.061	0.007
6723100	0	67180	14640	-0.72	0.83	9.4399	0.014	-0.052	0.001
6723200	0	67181	14740	-0.62	0.58	8.84	-0.00899	-0.059	0.005
6723300	0	67182	14840	-0.43	0.5299	8.58	-0.008	-0.066	0.004
6723400	0	67183	14940	-0.45	0.58	8.76	-0.004	-0.068	0.004
6723500	0	67184	15040	-0.49	0.55	8.49	-0.007	-0.056	0.005
6723600	0	67185	15140	-0.42	0.52	8.15	-0.002	-0.063	0.004
6723701	0	67186	15240	-0.56	0.69	8.97	0.013	-0.056	0.003
6723801	0	67187	15340	-0.5	0.5	8.32	-0.015	-0.053	0.003
6723901	0	67188	15440	-0.32	0.57	8.7299	0.004	-0.066	0.005
6724001	0	67189	15540	-0.3	0.51	7.88	-0.003	-0.07	0.002
6724101	0	67190	15640	-0.51	0.54	8.34	0.001	-0.056	0.005
6724201	0	67191	15740	-0.48	0.5299	7.76	0	-0.048	0.003
6724301	0	67192	15840	-0.42	0.54	8.09	0.004	-0.051	0
6724401	0	67193	15940	-0.37	0.6	8.72	0.01	-0.065	0
6724501	0	67194	16040	-0.38	0.6	8.63	0.01	-0.064	0.004
6724601	0	67195	16140	-0.38	0.44	8.28	-0.013	-0.049	0.002
6724701	0	67196	16240	-0.23	0.37	7.64	-0.011	-0.048	0.006
6724801	0	67197	16340	-0.58	0.68	8.85	0.026	-0.049	0.003
6724901	0	67198	16440	-0.3899	0.51	7.48	0.013	-0.05	0.001
6725001	0	67199	16540	-0.49	0.55	8.04	0.01	-0.041	0.001
6725102	0	67200	16640	-0.2	0.37	6.29	-0.008	-0.05	0.002
6725202	0	67201	16740	-0.46	0.57	7.85	0.012	-0.043	0.003
6725302	0	67202	16840	-0.34	0.5	7.07	0.015	-0.051	0.001
6725402	0	67203	16940	-0.23	0.38	7.55	0	-0.054	0.001
6725502	0	67204	17040	-0.3	0.42	7.81	-0.004	-0.034	0.004
6725602	0	67205	17140	-0.24	0.38	7.43	-0.004	-0.056	0.001
6725702	0	67206	17240	-0.23	0.41	6.75	0.004	-0.05	0.002
6725802	0	67207	17340	-0.3899	0.42	7.36	0.008	-0.046	0.004
6725902	0	67208	17440	-0.37	0.44	7.45	0.016	-0.043	0.001
6726002	0	67209	17540	-0.29	0.4	6.71	0.012	-0.03599	0.005
6726102	0	67210	17640	-0.28	0.26	6	-0.008	-0.045	0.002
6726202	0	67211	17740	-0.42	0.43	7.24	0.005	-0.033	0.004
6726303	0	67212	17840	-0.38	0.41	6.96	0.007	-0.023	0
6726403	0	67213	17940	-0.18	0.43	6.92	0.02	-0.033	0.004
6726503	0	67214	18040	-0.24	0.35	6.97	0.007	-0.03799	0.003
6726603	0	67215	18140	-0.3	0.41	6.7	0.016	-0.027	0
6726703	0	67216	18240	-0.26	0.22	5.75	0.001	-0.029	0
6726803	0	67217	18340	-0.16	0.33	6.23	0.008	-0.04	0.004
6726903	0	67218	18440	-0.29	0.32	5.83	0.004	-0.039	0
6727003	0	67219	18540	-0.22	0.23	5.39	-0.006	-0.029	0
6727103	0	67220	18640	-0.12	0.23	5.66	-0.001	-0.039	0.001
6727203	0	67221	18740	-0.4	0.45	6.5	0.022	-0.023	0.004
6727303	0	67222	18840	-0.33	0.26	5.79	0.003	-0.03	0.003
6727403	0	67223	18940	-0.06	0.24	5.17	0.015	-0.033	-0.002
6727503	0	67224	19040	-0.21	0.41	6.86	0.024	-0.041	0.002
6727604	0	67225	19140	-0.25	0.2	5.6	-0.004	-0.029	0.004
6727704	0	67226	19240	-0.17	0.24	5.6	0.017	-0.02	0.004
6727804	0	67227	19340	-0.28	0.26	4.85	0.005	-0.021	0.001
6727904	0	67228	19440	-0.22	0.2	4.68	-0.003	-0.012	0
6728004	0	67229	19540	-0.15	0.16	4.7199	0.004	-0.01899	0
6728104	0	67230	19640	-0.07	0.22	5.09	0.017	-0.034	0
6728204	0	67231	19740	-0.24	0.43	5.5	0.034	-0.021	0.002
6728304	0	67232	19840	-0.21	0.21	5.89	0.012	-0.022	0.006
6728404	0	67233	19940	-0.01	0.13	4.51	0.005	-0.022	0.001
6728504	0	67234	20040	-0.23	0.26	5.55	0.022	-0.017	0.002
6728604	0	67235	20140	-0.04	0.14	5.92	0.013	-0.026	0.001
6728704	0	67236	20240	-0.07	0.14	4.87	0.01899	-0.01799	0.001
6728804	0	67237	20340	-0.06	0.17	4.94	0.015	-0.02	-0.002
6728905	0	67238	20440	-0.05	0.08	4.34	0.005	-0.023	0
6729005	0	67239	20540	-0.05	0.1	4.43	0.004	-0.02	0.002
6729105	0	67240	20640	-0.04	0.17	3.79	0.01899	-0.017	0.002
6729205	0	67241	20740	-0.1	0.26	4.69	0.029	-0.021	0.004
6729305	0	67242	20840	-0.01	0.01	2.8	0.01	-0.001	-0.001
6729405	0	67243	20940	0.13	0.03	4.88	0.001	-0.026	0.003
6729505	0	67244	21040	-0.06	0.05	3.18	0.004	-0.011	-0.001
6729605	0	67245	21140	0.03	0.06	4.34	0.024	-0.024	-0.001
6729705	0	67246	21240	-0.07	0.13	3.8	0.01899	-0.012	0.005
6729805	0	67247	21340	-0.18	0.19	4.27	0.027	-0.002	0.003
6729905	0	67248	21440	0	0.05	3.9	0.015	-0.022	0.001
6730005	0	67249	21540	0.16	-0.03	3.19	0.004	-0.02	-0.001
6730105	0	67250	21640	-0.07	0	3.05	0.011	-0.008	0.002
6730205	0	67251	21740	0.03	-0.09	3.6	0.003	-0.025	0
6730306	0	67252	21840	-0.04	0.01	2.41	0.022	-0.013	0.001
6730406	0	67253	21940	-0.06	0.12	3.79	0.025	-0.007	0.003
6730506	0	67254	22040	0	0.04	3	0.021	-0.01	0.003
6730606	0	67255	22140	-0.12	0.19	3.6	0.028	-0.004	0.003
6730706	0	67256	22240	0.12	-0.1	2.55	0.011	-0.016	0.004
6730806	0	67257	22340	-0.01	-0.05	2.94	0.012	-0.003	0.001
6730906	0	67258	22440	0.02	0.01	3.03	0.011	-0.007	0.004
6731006	0	67259	22540	0.04	-0.18	2.1099	0.003	-0.006	0.003
6731106	0	67260	22640	0.13	-0.02	3.27	0.016	-0.01799	0.003
6731206	0	67261	22740	0.16	-0.03	2.88	0.02	-0.023	0.002
6731306	0	67262	22840	-0.01	-0.12	1.51	0.004	0.004	0.001
6731406	0	67263	22940	0	-0.04	1.76	0.016	-0.001	-0.001
6731507	0	67264	23040	0.09	-0.09	2.41	0.01799	-0.005	0.002
6731607	0	67265	23140	0.2	-0.11	2.3	0.014	-0.01	0.002
6731707	0	67266	23240	-0.01	-0.06	2.07	0.021	-0.005	-0.001
6731807	0	67267	23340	0.02	-0.22	1.29	-0.006	-0.001	0
6731907	0	67268	23440	0.06	-0.11	1.62	0.014	0.002	0.002
6732007	0	67269	23540	0.22	-0.17	2.24	0.017	-0.02	0.001
6732107	0	67270	23640	0.15	-0.36	0.91	-0.01799	0.004	0
6732207	0	67271	23740	-0.01	0.03	1.83	0.041	-0.001	-0.002
6732307	0	67272	23840	0.1	-0.2	1.77	0.015	-0.001	0.003
6732407	0	67273	23940	0.1	0.01	1.66	0.03599	-0.008	-0.003
6732507	0	67274	24040	0.03	-0.11	1.44	0.01	-0.002	0
6732607	0	67275	24140	0.08	-0.14	1.13	0.01799	-0.003	0.002
6732707	0	67276	24240	-0.03	-0.13	1.39	0.022	0.005	-0.001
6732807	0	67277	24340	0.02	-0.09	1.41	0.031	0.003	0.001
6732908	0	67278	24440	0.14	-0.2	1.09	0.031	-0.013	0
6733008	0	67279	24540	0.01	-0.27	0.2	0.007	0.014	0.002
6733108	0	67280	24640	0.01	-0.11	1.61	0.037	-0.014	0.002
6733208	0	67281	24740	-0.01	-0.16	0.83	0.027	-0.005	0.004
6733308	0	67282	24840	-0.06	-0.06	1.13	0.05	-0.001	-0.001
6733408	0	67283	24940	-0.01	-0.24	0.67	0.01899	-0.001	0.003
6733508	0	67284	25040	0.16	-0.34	-0.34	0.01799	-0.015	-0.001
6733608	0	67285	25140	-0.04	-0.27	-0.34	0.014	0.01	-0.001
6733708	0	67286	25240	-0.02	-0.24	0.07	0.03599	-0.005	-0.001
6733808	0	67287	25340	-0.03	0	0.35	0.06	-0.006	-0.001
6733908	0	67288	25440	0.05	-0.26	0.2	0.035	0.007	0
6734008	0	67289	25540	-0.08	-0.36	-0.4	0.029	0.005	-0.003
6734108	0	67290	25640	0.13	-0.46	-0.31	0.037	-0.013	0
6734209	0	67291	25740	-0.02	-0.35	-0.63	0.04	-0.008	-0.002
6734309	0	67292	25840	-0.15	-0.49	-1.26	0.031	0.016	-0.003
6734409	0	67293	25940	-0.03	-0.45	-1.11	0.044	0.001	-0.004
6734509	0	67294	26040	0.04	-0.52	-1.81	0.043	-0.008	-0.002
6734609	0	67295	26140	-0.01	-0.66	-1.72	0.037	0.008	-0.001
6734709	0	67296	26240	-0.09	-0.71	-1.94	0.037	0.001	-0.002
6734809	0	67297	26340	0.03	-0.67	-2.07	0.042	0.002	-0.003
6734909	0	67298	26440	-0.01	-0.84	-2.1	0.028	0.002	0
6735009	0	67299	26540	-0.12	-0.84	-1.89	0.035	0.001	-0.004
6735109	0	67300	26640	-0.16	-0.75	-0.76	0.051	-0.00899	0.002
6735209	0	67301	26740	0	-0.83	-1.76	0.047	-0.002	-0.002
6735309	0	67302	26840	-0.08	-0.77	-1.48	0.048	0.005	0.001
6735409	0	67303	26940	-0.15	-0.68	-1.79	0.048	0.00899	-0.002
6735510	0	67304	27040	-0.14	-0.85	-2.32	0.041	0.006	0.001
6735610	0	67305	27140	-0.25	-0.9	-2.16	0.032	0.001	-0.001
6735710	0	67306	27240	-0.13	-0.86	-2.6	0.044	0.008	-0.002
6735810	0	67307	27340	-0.09	-0.85	-2.28	0.03799	0.001	-0.003
6735910	0	67308	27440	-0.05	-0.82	-2.06	0.046	0.008	0
6736010	0	67309	27540	0	-0.82	-2.31	0.043	-0.003	0.002
6736110	0	67310	27640	-0.24	-0.8	-2.42	0.039	0.00899	0
6736210	0	67311	27740	-0.27	-0.74	-1.17	0.046	0.007	0
6736310	0	67312	27840	-0.18	-0.63	-1.46	0.063	-0.002	0
6736410	0	67313	27940	-0.13	-0.87	-2.7	0.047	0.01	-0.001
6736510	0	67314	28040	-0.1	-0.84	-2.59	0.047	0.00899	0
6736610	0	67315	28140	-0.19	-0.7799	-1.87	0.044	0.001	0.001
6736711	0	67316	28240	-0.24	-0.67	-1.54	0.051	-0.002	0.001
6736811	0	67317	28340	-0.17	-0.82	-1.86	0.059	0.00899	0
6736911	0	67318	28440	-0.37	-0.76	-3.04	0.056	0.01799	-0.001
6737011	0	67319	28540	-0.28	-0.88	-2.6099	0.058	0	-0.003
6737111	0	67320	28640	-0.18	-0.83	-2.42	0.065	-0.005	0.001
6737211	0	67321	28740	-0.22	-1.04	-3.82	0.046	0.012	-0.004
6737311	0	67322	28840	-0.29	-1.01	-2.85	0.055	0.003	-0.003
6737411	0	67323	28940	-0.34	-1.0599	-3.54	0.062	0.001	-0.003
6737511	0	67324	29040	-0.19	-1.11	-3.86	0.055	-0.006	-0.001
6737611	0	67325	29140	-0.33	-1.22	-4.95	0.056	0.006	-0.001
6737711	0	67326	29240	-0.27	-1.25	-5.06	0.061	-0.006	-0.004
6737811	0	67327	29340	-0.24	-1.34	-5.8	0.063	-0.006	-0.002
6737911	0	67328	29440	-0.35	-1.42	-5.08	0.056	0.003	-0.001
6738011	0	67329	29540	-0.38	-1.48	-6.34	0.066	0.001	0.001
6738112	0	67330	29640	-0.31	-1.46	-6.74	0.07599	-0.001	-0.001
6738212	0	67331	29740	-0.26	-1.53	-7.95	0.08	-0.004	-0.003
6738312	0	67332	29840	-0.45	-1.5	-7.14	0.09	0	-0.004
6738412	0	67333	29940	-0.3899	-1.77	-8.34	0.057	0	-0.004
6738512	0	67334	30040	-0.25	-1.79	-9.11	0.057	-0.002	-0.002
6738612	0	67335	30140	-0.38	-1.74	-9.87	0.085	-0.006	-0.004
6738712	0	67336	30240	-0.48	-1.86	-10.37	0.065	-0.002	-0.003
6738812	0	67337	30340	-0.5299	-1.82	-8.89	0.089	-0.008	-0.003
6738912	0	67338	30440	-0.47	-1.9	-10.33	0.09	-0.003	-0.002
6739012	0	67339	30540	-0.37	-2.07	-10.74	0.069	-0.008	0
6739112	0	67340	30640	-0.7799	-1.86	-9.77	0.098	0.002	-0.002
6739212	0	67341	30740	-0.5899	-2	-11.46	0.093	-0.013	-0.002
6739313	0	67342	30840	-0.58	-1.99	-12.35	0.1	-0.007	-0.002
6739413	0	67343	30940	-0.75	-1.94	-11.38	0.111	-0.012	-0.004
6739513	0	67344	31040	-0.61	-2.19	-12.52	0.09	-0.021	-0.005
6739613	0	67345	31140	-0.5899	-2.34	-12.9799	0.083	-0.01799	0.001
6739713	0	67346	31240	-0.75	-2.3	-12.12	0.089	-0.008	0.001
6739813	0	67347	31340	-0.63	-2.4	-14.15	0.095	-0.01799	-0.002
6739913	0	67348	31440	-0.67	-2.49	-14.33	0.095	-0.025	-0.001
6740013	0	67349	31540	-0.7799	-2.6199	-15.77	0.092	-0.007	-0.004
6740113	0	67350	31640	-0.83	-2.51	-15.18	0.095	-0.003	-0.004
6740213	0	67351	31740	-0.83	-2.67	-15.69	0.104	-0.027	-0.002
6740313	0	67352	31840	-0.86	-2.67	-15.52	0.105	-0.01799	-0.003
6740413	0	67353	31940	-0.9	-2.73	-16.9	0.096	-0.024	-0.002
6740513	0	67354	32040	-0.92	-2.75	-16.75	0.113	-0.016	0.003
6740613	0	67355	32140	-0.94	-2.65	-17.45	0.127	-0.023	-0.002
6740714	0	67356	32240	-1.13	-2.74	-17.2099	0.121	-0.023	0.001
6740814	0	67357	32340	-1	-2.98	-18.08	0.11	-0.025	0.001
6740914	0	67358	32440	-0.98	-2.97	-19.24	0.115	-0.014	-0.003
6741014	0	67359	32540	-0.93	-3.14	-19.68	0.112	-0.01799	-0.003
6741114	0	67360	32640	-1.1	-3.1199	-19.23	0.127	-0.012	0.001
6741214	0	67361	32740	-1.07	-3.18	-20.7099	0.12	-0.015	-0.005
6741314	0	67362	32840	-1.03	-3.21	-20.82	0.125	-0.023	-0.005
6741414	0	67363	32940	-1.03	-3.41	-21.5	0.116	-0.013	0.001
6741514	0	67364	33040	-1.0599	-3.43	-21.37	0.128	-0.021	-0.005
6741614	0	67365	33140	-1.17	-3.51	-21.87	0.133	-0.01	-0.002
6741714	0	67366	33240	-1.1	-3.49	-23.54	0.132	-0.013	-0.002
6741814	0	67367	33340	-1.02	-3.71	-23.54	0.12	-0.015	-0.005
6741914	0	67368	33440	-1.09	-3.64	-24.16	0.142	-0.015	-0.002
6742015	0	67369	33540	-0.93	-3.9	-25.16	0.123	-0.01899	-0.002
6742115	0	67370	33640	-1.07	-3.82	-26.15	0.146	0.002	-0.006
6742215	0	67371	33740	-0.99	-3.96	-26.24	0.138	-0.011	-0.002
6742315	0	67372	33840	-0.96	-4.09	-26.97	0.135	-0.011	-0.003
6742415	0	67373	33940	-0.79	-4.16	-28.31	0.142	0	-0.002
6742515	0	67374	34040	-0.87	-4.14	-27.86	0.141	-0.01	-0.001
6742615	0	67375	34140	-1.07	-4.12	-29.69	0.15899	0.006	-0.002
6742715	0	67376	34240	-0.93	-4.27	-29.94	0.143	-0.00899	-0.002
6742815	0	67377	34340	-1.01	-4.41	-29.85	0.133	-0.004	-0.001
6742915	0	67378	34440	-1.03	-4.42	-31.56	0.134	0.012	-0.001
6743015	0	67379	34540	-0.94	-4.44	-31.67	0.158	-0.01	-0.005
6743115	0	67380	34640	-1.11	-4.57	-33.37	0.14399	0.011	-0.004
6743215	0	67381	34740	-0.95	-4.56	-33.41	0.166	0.008	-0.001
6743316	0	67382	34840	-0.97	-4.71	-34.27	0.149	0.008	-0.001
6743416	0	67383	34940	-1	-4.7	-34.52	0.163	0.014	-0.006
6743516	0	67384	35040	-1.0599	-4.76	-34.7599	0.165	0.014	-0.002
6743616	0	67385	35140	-1.11	-4.87	-36.33	0.153	0.01799	-0.005
6743716	0	67386	35240	-0.8	-5.02	-36.86	0.146	0.008	-0.001
6743816	0	67387	35340	-0.98	-4.9899	-36.23	0.162	0.015	0
6743916	0	67388	35440	-0.7799	-5.09	-38.72	0.16	0.01	-0.002
6744016	0	67389	35540	-0.79	-5.18	-38.84	0.16	0.014	-0.002
6744116	0	67390	35640	-0.9	-5.21	-40.33	0.15899	0.021	-0.001
6744216	0	67391	35740	-0.93	-5.32	-40.0099	0.15899	0.022	-0.003
6744316	0	67392	35840	-1	-5.39	-40.87	0.162	0.01899	0.001
6744416	0	67393	35940	-0.88	-5.4699	-40.86	0.17	0.01799	0
6744516	0	67394	36040	-0.67	-5.78	-42.44	0.165	0.011	0.002
6744617	0	67395	36140	-0.83	-5.76	-43.05	0.17	0.022	-0.002
6744717	0	67396	36240	-0.7799	-5.67	-43.1	0.186	0.017	-0.002
6744817	0	67397	36340	-0.92	-5.7	-43.61	0.186	0.03599	-0.003
6744917	0	67398	36440	-0.94	-5.84	-44.43	0.172	0.032	0
6745017	0	67399	36540	-0.89	-5.84	-45.61	0.19	0.047	-0.003
6745117	0	67400	36640	-1.07	-5.94	-46.39	0.189	0.035	-0.003
6745217	0	67401	36740	-0.81	-6.18	-47.14	0.178	0.034	-0.001
6745317	0	67402	36840	-0.76	-6.32	-48.08	0.179	0.03	0.001
6745417	0	67403	36940	-0.72	-6.34	-48.98	0.183	0.041	-0.003
6745517	0	67404	37040	-0.71	-6.4699	-49.43	0.188	0.029	0
6745617	0	67405	37140	-0.81	-6.33	-48.9199	0.187	0.053	0.002
6745717	0	67406	37240	-0.64	-6.52	-50.68	0.199	0.029	-0.001
6745817	0	67407	37340	-0.77	-6.6	-51.71	0.192	0.039	-0.002
6745918	0	67408	37440	-0.95	-6.63	-51.52	0.204	0.054	0
6746018	0	67409	37540	-0.68	-6.9	-52.51	0.181	0.042	0.001
6746118	0	67410	37640	-0.81	-6.84	-53.7	0.187	0.045	-0.002
6746218	0	67411	37740	-0.74	-6.84	-53.59	0.215	0.046	-0.005
6746318	0	67412	37840	-0.63	-7.05	-54.7	0.193	0.05	-0.003
6746418	0	67413	37940	-0.79	-6.95	-54.5	0.207	0.057	-0.004
6746518	0	67414	38040	-0.68	-7.06	-56.23	0.225	0.04	-0.004
6746618	0	67415	38140	-0.67	-7.28	-57.04	0.208	0.048	-0.002
6746718	0	67416	38240	-0.55	-7.36	-57.62	0.203	0.054	-0.001
6746818	0	67417	38340	-0.63	-7.35	-57.15	0.221	0.059	-0.005
6746918	0	67418	38440	-0.82	-7.31	-57.24	0.215	0.066	0.002
6747018	0	67419	38540	-0.66	-7.51	-58.95	0.222	0.07199	-0.002
6747118	0	67420	38640	-0.51	-7.67	-60.2	0.226	0.053	-0.001
6747219	0	67421	38740	-0.54	-7.6	-60.61	0.233	0.061	-0.005
6747319	0	67422	38840	-0.64	-7.71	-61.52	0.231	0.07199	-0.005
6747419	0	67423	38940	-0.5	-7.93	-62.2	0.227	0.06	-0.002
6747519	0	67424	39040	-0.43	-8.03	-62.94	0.232	0.065	0
6747619	0	67425	39140	-0.57	-8.07	-64.14	0.224	0.07	-0.006
6747719	0	67426	39240	-0.3899	-8.16	-64.04	0.235	0.058	-0.001
6747819	0	67427	39340	-0.3899	-8.28	-64.48	0.225	0.07	-0.002
6747919	0	67428	39440	-0.26	-8.37	-65.62	0.238	0.062	-0.001
6748019	0	67429	39540	-0.48	-8.26	-66.12	0.25799	0.07	-0.001
6748119	0	67430	39640	-0.52	-8.43	-66.2	0.244	0.084	-0.001
6748219	0	67431	39740	-0.41	-8.63	-68.01	0.236	0.074	-0.007
6748319	0	67432	39840	-0.49	-8.54	-67.88	0.255	0.078	-0.002
6748419	0	67433	39940	-0.19	-8.95	-69.95	0.232	0.071	-0.003
6748520	0	67434	40040	-0.41	-8.89	-69.66	0.255	0.078	-0.004
6748620	0	67435	40140	-0.29	-8.93	-70.47	0.257	0.078	0
6748720	0	67436	40240	-0.5	-8.87	-69.92	0.264	0.095	-0.002
6748820	0	67437	40340	-0.29	-8.92	-71.12	0.28099	0.081	-0.003
6748920	0	67438	40440	-0.3	-9.02	-71.66	0.28099	0.071	-0.004
6749020	0	67439	40540	-0.17	-9.2299	-73.0199	0.273	0.083	-0.004
6749120	0	67440	40640	-0.24	-9.33	-73.0199	0.277	0.087	0.002
6749220	0	67441	40740	-0.11	-9.39	-73.86	0.284	0.07599	-0.001
6749320	0	67442	40840	-0.08	-9.55	-74.56	0.27	0.077	-0.003
6749420	0	67443	40940	-0.28	-9.53	-74.4	0.28	0.091	-0.005
6749520	0	67444	41040	-0.3	-9.42	-75.05	0.292	0.082	-0.002
6749620	0	67445	41140	-0.16	-9.66	-76.15	0.27399	0.082	-0.005
6749720	0	67446	41240	-0.29	-9.62	-76.25	0.28	0.092	-0.003
6749821	0	67447	41340	-0.35	-9.63	-75.5199	0.285	0.092	-0.001
6749921	0	67448	41440	-0.3	-9.65	-76.85	0.282	0.093	-0.006
6750021	0	67449	41540	-0.27	-9.5	-76.44	0.307	0.082	-0.005
6750121	0	67450	41640	-0.12	-9.78	-77.12	0.279	0.075	-0.004
6750221	0	67451	41740	-0.14	-9.7299	-77.22	0.275	0.091	-0.001
6750321	0	67452	41840	-0.15	-9.83	-77.39	0.273	0.092	-0.004
6750421	0	67453	41940	-0.42	-9.63	-77.25	0.29499	0.095	-0.003
6750521	0	67454	42040	-0.19	-9.71	-78.07	0.284	0.098	-0.006
6750621	0	67455	42140	-0.18	-9.7	-76.98	0.287	0.086	0
6750721	0	67456	42240	-0.13	-9.7	-76.39	0.28099	0.091	-0.001
6750821	0	67457	42340	-0.07	-9.7299	-77.62	0.285	0.085	0
6750921	0	67458	42440	-0.21	-9.62	-76.1	0.28799	0.082	-0.006
6751021	0	67459	42540	-0.22	-9.62	-76.63	0.283	0.089	-0.006
