# Supplementary material for: Robot-Based Calibration Procedure for Graphene Electronic Skin
Source: Sensors (Basel). 2022 Aug 16;22(16):6122. doi: 10.3390/s22166122 (PMC9416129; doi:10.3390/s22166122)
Supplement: Supplementary file 1 [file sensors-22-06122-s001.zip › measurements/sensor_row_10_col_14_hex_unload.dat]

#ID ES_1_V1
#SIZE ROW 16 COL 32
#DIR UNLOAD
#sensor: hex
#coord: row_10_col_14
system_time	status	sequence_number	hex_sample_counter	Fx	Fy	Fz	Tx	Ty	Tz
6751122	0	67460	42640	-0.15	-9.64	-76.05	0.289	0.083	-0.004
6751222	0	67461	42740	-0.1	-9.82	-77.04	0.269	0.081	-0.003
6751322	0	67462	42840	-0.06	-9.78	-77.61	0.277	0.093	-0.002
6751422	0	67463	42940	-0.27	-9.4799	-76.68	0.284	0.094	-0.005
6751522	0	67464	43040	-0.26	-9.66	-76.08	0.26699	0.083	-0.003
6751622	0	67465	43140	-0.26	-9.4799	-77.05	0.287	0.092	-0.003
6751722	0	67466	43240	-0.3	-9.4399	-75.32	0.27399	0.092	-0.006
6751822	0	67467	43340	-0.32	-9.31	-75.36	0.294	0.089	-0.008
6751922	0	67468	43440	-0.29	-9.4	-74.9	0.271	0.089	-0.007
6752022	0	67469	43540	-0.29	-9.37	-74.72	0.271	0.087	-0.003
6752122	0	67470	43640	-0.18	-9.36	-73.58	0.262	0.081	-0.007
6752222	0	67471	43740	-0.14	-9.22	-72.88	0.269	0.08	-0.002
6752322	0	67472	43840	-0.12	-9.11	-73.12	0.266	0.073	-0.007
6752422	0	67473	43940	-0.24	-9.05	-71.9	0.25799	0.07599	-0.006
6752523	0	67474	44040	-0.35	-8.89	-70.76	0.253	0.084	-0.007
6752623	0	67475	44140	-0.34	-8.72	-70.48	0.26	0.083	-0.004
6752723	0	67476	44240	-0.37	-8.71	-69.93	0.245	0.07599	-0.00899
6752823	0	67477	44340	-0.35	-8.58	-68.94	0.255	0.079	-0.005
6752923	0	67478	44440	-0.32	-8.6	-69.5	0.22	0.082	-0.001
6753023	0	67479	44540	-0.44	-8.38	-67.82	0.22	0.077	-0.003
6753123	0	67480	44640	-0.4	-8.21	-67.03	0.231	0.067	-0.006
6753223	0	67481	44740	-0.4	-8.13	-66.2	0.221	0.06	-0.005
6753323	0	67482	44840	-0.28	-8.02	-65.82	0.227	0.062	-0.007
6753423	0	67483	44940	-0.68	-7.76	-63.74	0.228	0.065	-0.003
6753523	0	67484	45040	-0.63	-7.58	-63.97	0.214	0.06	-0.005
6753623	0	67485	45140	-0.55	-7.59	-63.7	0.209	0.066	-0.006
6753724	0	67486	45240	-0.38	-7.71	-64.5199	0.184	0.059	-0.006
6753824	0	67487	45340	-0.51	-7.3	-62.68	0.21	0.056	-0.007
6753924	0	67488	45440	-0.5899	-7.27	-61.2	0.19	0.055	-0.001
6754024	0	67489	45540	-0.49	-7.16	-61.27	0.197	0.049	-0.004
6754124	0	67490	45640	-0.51	-7.05	-60.88	0.187	0.05	-0.004
6754224	0	67491	45740	-0.55	-7.04	-59.28	0.173	0.051	-0.004
6754324	0	67492	45840	-0.65	-6.79	-58.57	0.183	0.057	-0.004
6754424	0	67493	45940	-0.72	-6.68	-57.28	0.188	0.052	-0.002
6754524	0	67494	46040	-0.7799	-6.46	-57.38	0.176	0.054	-0.004
6754624	0	67495	46140	-0.67	-6.52	-56.68	0.158	0.049	-0.003
6754724	0	67496	46240	-0.6	-6.32	-56.01	0.174	0.04	-0.002
6754824	0	67497	46340	-0.73	-6.27	-54.53	0.167	0.04	-0.004
6754924	0	67498	46440	-0.67	-6.17	-54.05	0.16	0.041	-0.001
6755024	0	67499	46540	-0.75	-6.05	-54.87	0.162	0.048	-0.003
6755125	0	67500	46640	-0.73	-5.92	-52.62	0.155	0.043	-0.005
6755225	0	67501	46740	-0.85	-5.83	-52.2	0.153	0.039	-0.004
6755325	0	67502	46840	-0.86	-5.7399	-50.6699	0.13699	0.035	-0.002
6755425	0	67503	46940	-0.86	-5.56	-51.47	0.143	0.041	-0.002
6755525	0	67504	47040	-0.95	-5.58	-50.7	0.132	0.043	-0.001
6755625	0	67505	47140	-0.87	-5.35	-49.19	0.134	0.032	-0.002
6755725	0	67506	47240	-0.81	-5.4699	-48.87	0.117	0.041	0.001
6755825	0	67507	47340	-0.92	-5.21	-47.61	0.12	0.039	0.002
6755925	0	67508	47440	-0.82	-5.13	-47.79	0.13	0.025	-0.003
6756025	0	67509	47540	-0.93	-5	-45.74	0.119	0.023	0
6756125	0	67510	47640	-0.85	-4.82	-45.32	0.125	0.031	-0.001
6756225	0	67511	47740	-0.9	-4.78	-44.22	0.112	0.027	0
6756326	0	67512	47840	-0.82	-4.67	-43.74	0.095	0.021	-0.004
6756426	0	67513	47940	-0.97	-4.52	-42.69	0.1	0.01799	0.001
6756526	0	67514	48040	-0.97	-4.38	-42.55	0.114	0.031	-0.003
6756626	0	67515	48140	-1.04	-4.26	-42.7599	0.102	0.026	-0.002
6756726	0	67516	48240	-0.96	-4.25	-41.08	0.095	0.01799	-0.002
6756826	0	67517	48340	-0.85	-4.32	-40.73	0.07599	0.013	0.001
6756926	0	67518	48440	-0.89	-4.14	-40.89	0.083	0.016	-0.003
6757026	0	67519	48540	-0.91	-3.99	-39.16	0.086	0.01	-0.003
6757126	0	67520	48640	-1.07	-3.78	-38.34	0.093	0.015	-0.002
6757226	0	67521	48740	-1.25	-3.67	-37.8	0.085	0.028	-0.001
6757326	0	67522	48840	-1.08	-3.7	-37.2599	0.083	0.013	-0.002
6757426	0	67523	48940	-1.04	-3.64	-36.46	0.068	0.00899	-0.002
6757526	0	67524	49040	-0.87	-3.62	-36.45	0.061	-0.005	0.001
6757626	0	67525	49140	-1.13	-3.44	-34.89	0.059	0.007	0.001
6757727	0	67526	49240	-1.15	-3.32	-34.19	0.062	0.008	0.001
6757827	0	67527	49340	-1.24	-3.1099	-33.99	0.086	0.006	-0.002
6757927	0	67528	49440	-1.02	-3.18	-32.6	0.055	-0.007	-0.001
6758027	0	67529	49540	-1.01	-3.06	-33.06	0.061	-0.014	0.001
6758127	0	67530	49640	-1.11	-2.8699	-30.66	0.077	-0.001	-0.003
6758227	0	67531	49740	-1.04	-2.82	-30.37	0.058	-0.005	0
6758327	0	67532	49840	-1.13	-2.78	-30.88	0.061	0.003	-0.004
6758427	0	67533	49940	-1.11	-2.7	-29.23	0.056	-0.01	-0.001
6758527	0	67534	50040	-1.22	-2.77	-29.18	0.061	-0.016	-0.003
6758627	0	67535	50140	-1.19	-2.59	-28.06	0.063	-0.022	-0.001
6758727	0	67536	50240	-1.17	-2.6199	-28.03	0.059	-0.01899	-0.002
6758827	0	67537	50340	-1.17	-2.6099	-27.45	0.048	-0.01899	0
6758928	0	67538	50440	-1.38	-2.39	-24.93	0.073	-0.027	-0.002
6759028	0	67539	50540	-1.35	-2.41	-25.43	0.074	-0.023	-0.002
6759128	0	67540	50640	-1.26	-2.48	-25.28	0.052	-0.032	-0.004
6759228	0	67541	50740	-1.29	-2.45	-24.41	0.042	-0.031	-0.001
6759328	0	67542	50840	-1.28	-2.38	-23.35	0.049	-0.035	0
6759428	0	67543	50940	-1.38	-2.14	-22.3	0.064	-0.037	0.001
6759528	0	67544	51040	-1.35	-2.09	-22.7	0.07599	-0.048	0
6759628	0	67545	51140	-1.29	-2.22	-22.94	0.061	-0.041	-0.003
6759728	0	67546	51240	-1.47	-2	-21.17	0.073	-0.041	-0.004
6759828	0	67547	51340	-1.44	-2.04	-20.15	0.053	-0.044	-0.003
6759928	0	67548	51440	-1.42	-1.93	-19.76	0.067	-0.054	-0.003
6760028	0	67549	51540	-1.37	-1.92	-19.51	0.052	-0.047	0
6760128	0	67550	51640	-1.38	-1.94	-18.6	0.043	-0.046	-0.001
6760228	0	67551	51740	-1.67	-1.74	-17.94	0.062	-0.037	0.001
6760329	0	67552	51840	-1.4299	-1.88	-17.9	0.057	-0.057	-0.001
6760429	0	67553	51940	-1.53	-1.66	-17.44	0.058	-0.047	-0.001
6760529	0	67554	52040	-1.42	-1.76	-15.9	0.048	-0.056	0.003
6760629	0	67555	52140	-1.36	-1.66	-15.69	0.044	-0.058	0.001
6760729	0	67556	52240	-1.4299	-1.54	-15.54	0.049	-0.048	-0.002
6760829	0	67557	52340	-1.44	-1.55	-14.88	0.04	-0.054	-0.004
6760929	0	67558	52440	-1.3099	-1.44	-13.84	0.049	-0.055	0.001
6761029	0	67559	52540	-1.39	-1.3	-13.06	0.04	-0.048	-0.003
6761129	0	67560	52640	-1.46	-1.1799	-12.96	0.05	-0.056	-0.001
6761229	0	67561	52740	-1.4	-1.26	-13.94	0.029	-0.045	-0.003
6761329	0	67562	52840	-1.44	-1.12	-12.61	0.055	-0.054	-0.003
6761429	0	67563	52940	-1.3099	-1.15	-12.39	0.025	-0.039	-0.001
6761529	0	67564	53040	-1.49	-0.9	-11.99	0.056	-0.035	0
6761630	0	67565	53140	-1.4	-0.93	-11.11	0.045	-0.039	-0.004
6761730	0	67566	53240	-1.12	-0.96	-10.86	0.04	-0.049	-0.003
6761830	0	67567	53340	-1.12	-0.93	-10.92	0.026	-0.031	-0.001
6761930	0	67568	53440	-1.11	-0.98	-11.2	0.01799	-0.041	0
6762030	0	67569	53540	-1.15	-0.79	-10.29	0.03599	-0.048	-0.002
6762130	0	67570	53640	-1.09	-0.76	-10.46	0.035	-0.044	-0.006
6762230	0	67571	53740	-1.23	-0.7	-8.93	0.03	-0.027	-0.003
6762330	0	67572	53840	-1.3099	-0.52	-8.42	0.03	-0.035	-0.005
6762430	0	67573	53940	-1.37	-0.32	-8.04	0.045	-0.027	-0.004
6762530	0	67574	54040	-1.2	-0.47	-6.36	0.029	-0.031	0
6762630	0	67575	54140	-1.14	-0.44	-8.05	0.031	-0.006	-0.005
6762730	0	67576	54240	-1.04	-0.4	-6.58	0.025	-0.024	-0.001
6762831	0	67577	54340	-1.09	-0.36	-6.63	0.03	-0.014	-0.004
6762931	0	67578	54440	-0.88	-0.38	-6.01	0.021	-0.039	0
6763031	0	67579	54540	-0.98	-0.28	-6.8	0.03	-0.016	0.002
6763131	0	67580	54640	-0.83	-0.31	-5.43	0.017	-0.041	-0.004
6763231	0	67581	54740	-0.83	-0.22	-4.89	0.035	-0.034	-0.001
6763331	0	67582	54840	-0.88	-0.2	-4.9699	0.005	-0.014	-0.002
6763431	0	67583	54940	-0.84	-0.13	-4.26	0.016	-0.027	-0.003
6763531	0	67584	55040	-0.7799	-0.09	-5.29	0.007	-0.006	0
6763631	0	67585	55140	-0.74	0.12	-3.44	0.021	-0.026	0
6763731	0	67586	55240	-0.75	0.22	-2.52	0.032	-0.022	-0.004
6763831	0	67587	55340	-0.72	0.23	-3.79	0.007	-0.021	-0.005
6763931	0	67588	55440	-0.77	0.26	-2.8	0.016	-0.015	-0.002
6764031	0	67589	55540	-0.7799	0.18	-2.65	0.005	-0.006	-0.003
6764131	0	67590	55640	-0.63	0.26	-2.92	0.008	-0.004	-0.004
6764232	0	67591	55740	-0.74	0.32	-3.53	0.003	0.01	-0.004
6764332	0	67592	55840	-0.61	0.33	-1.88	0.00899	-0.01	-0.004
6764432	0	67593	55940	-0.55	0.24	-2.6099	0.006	-0.015	-0.004
6764532	0	67594	56040	-0.57	0.21	-2.18	-0.005	-0.013	-0.001
6764632	0	67595	56140	-0.54	0.33	-1.71	0.011	-0.021	0
6764732	0	67596	56240	-0.56	0.31	-1.59	0.00899	-0.014	-0.002
6764832	0	67597	56340	-0.5	0.14	-2.49	-0.00899	-0.011	-0.004
6764932	0	67598	56440	-0.5	0.25	-1.67	-0.00899	-0.00899	-0.001
6765032	0	67599	56540	-0.58	0.43	-1.12	0.01899	-0.022	-0.003
6765132	0	67600	56640	-0.52	0.38	-2.14	0.015	-0.017	-0.003
6765232	0	67601	56740	-0.61	0.27	-0.86	-0.003	-0.015	-0.002
6765332	0	67602	56840	-0.64	0.4	-0.98	0.01899	-0.01799	-0.001
6765432	0	67603	56940	-0.36	0.19	-1.88	-0.00899	-0.02	-0.002
6765533	0	67604	57040	-0.61	0.44	-0.5899	0.017	-0.012	-0.003
6765633	0	67605	57140	-0.5299	0.44	-0.51	0.013	-0.022	0.001
6765733	0	67606	57240	-0.63	0.5	-0.58	0.015	-0.014	-0.002
6765833	0	67607	57340	-0.43	0.3	-1.76	-0.011	-0.029	0
6765933	0	67608	57440	-0.66	0.58	-0.52	0.002	-0.024	-0.005
6766033	0	67609	57540	-0.58	0.41	-1.22	-0.007	-0.01899	-0.002
6766133	0	67610	57640	-0.66	0.57	-0.84	0.00899	-0.01899	-0.001
6766233	0	67611	57740	-0.73	0.43	-0.91	-0.024	-0.017	-0.004
6766333	0	67612	57840	-0.51	0.54	-0.76	0.017	-0.027	-0.001
6766433	0	67613	57940	-0.65	0.47	-0.52	-0.003	-0.01799	-0.003
6766533	0	67614	58040	-0.7	0.61	0.15	0.015	-0.021	-0.003
6766633	0	67615	58140	-0.54	0.48	1.03	0.006	-0.039	0.001
6766733	0	67616	58240	-0.56	0.6	1.19	0.00899	-0.028	-0.002
6766834	0	67617	58340	-0.63	0.44	0.22	-0.013	-0.021	-0.001
6766934	0	67618	58440	-0.4	0.34	-0.25	-0.01	-0.026	-0.002
6767034	0	67619	58540	-0.56	0.45	0.49	-0.00899	-0.015	-0.001
6767134	0	67620	58640	-0.5	0.3899	-0.51	-0.023	-0.023	-0.005
6767234	0	67621	58740	-0.7	0.57	0.72	0.001	-0.021	-0.002
6767334	0	67622	58840	-0.35	0.45	0.57	-0.014	-0.04	0.001
6767434	0	67623	58940	-0.62	0.48	1.03	-0.022	-0.024	-0.001
6767534	0	67624	59040	-0.66	0.5299	1.01	-0.007	-0.035	-0.002
6767634	0	67625	59140	-0.44	0.64	0.18	-0.00899	-0.022	-0.001
6767734	0	67626	59240	-0.69	0.7	0.7799	0.005	-0.01799	-0.006
6767834	0	67627	59340	-0.56	0.6	1.58	-0.007	-0.031	0
6767934	0	67628	59440	-0.54	0.57	1.44	-0.007	-0.024	0.004
6768034	0	67629	59540	-0.54	0.57	1.8	0.002	-0.028	-0.003
6768135	0	67630	59640	-0.61	0.58	0.3	-0.008	-0.025	-0.003
6768235	0	67631	59740	-0.38	0.51	0.34	-0.006	-0.035	-0.003
6768335	0	67632	59840	-0.63	0.57	1.62	-0.014	-0.01799	0
6768435	0	67633	59940	-0.42	0.61	1.38	-0.004	-0.034	0
6768535	0	67634	60040	-0.41	0.67	1.2	-0.008	-0.031	0.001
6768635	0	67635	60140	-0.35	0.47	0.92	-0.022	-0.031	0.001
6768735	0	67636	60240	-0.45	0.62	1.54	0.001	-0.029	-0.003
6768835	0	67637	60340	-0.36	0.72	2.98	-0.003	-0.043	0.003
6768935	0	67638	60440	-0.26	0.56	1.65	-0.014	-0.027	-0.004
6769035	0	67639	60540	-0.42	0.55	0.99	-0.023	-0.022	0
6769135	0	67640	60640	-0.3	0.64	2.72	-0.00899	-0.033	0.003
6769235	0	67641	60740	-0.4	0.67	2.26	-0.01899	-0.023	0.001
6769335	0	67642	60840	-0.36	0.69	2.55	-0.01799	-0.035	0
6769436	0	67643	60940	-0.29	0.81	2.95	0.01	-0.033	-0.001
6769536	0	67644	61040	-0.31	0.69	2.29	-0.01	-0.033	0
6769636	0	67645	61140	-0.41	0.71	2.17	-0.017	-0.024	0.003
6769736	0	67646	61240	-0.16	0.64	1.81	0.002	-0.04	-0.001
6769836	0	67647	61340	-0.26	0.68	2.65	-0.013	-0.041	-0.002
6769936	0	67648	61440	-0.18	0.64	2.82	-0.028	-0.03599	0.003
6770036	0	67649	61540	-0.58	0.76	3.16	-0.01899	-0.017	0.003
6770136	0	67650	61640	-0.36	0.73	3.15	-0.005	-0.025	0.001
6770236	0	67651	61740	-0.52	0.86	3.55	-0.003	-0.025	0
6770336	0	67652	61840	-0.4	0.64	2.8699	-0.027	-0.026	-0.003
6770436	0	67653	61940	-0.27	0.72	3.43	-0.008	-0.032	-0.002
6770536	0	67654	62040	-0.32	0.74	3.31	-0.01799	-0.03799	0.002
6770636	0	67655	62140	-0.29	0.87	4.3	-0.004	-0.035	0.001
6770737	0	67656	62240	-0.33	0.77	4.04	-0.016	-0.026	0
6770837	0	67657	62340	-0.37	0.69	2.56	-0.01799	-0.032	-0.001
6770937	0	67658	62440	-0.24	0.7	3.63	-0.017	-0.03799	0.004
6771037	0	67659	62540	-0.23	0.67	3.93	-0.024	-0.041	0.003
6771137	0	67660	62640	-0.28	0.67	4.1	-0.037	-0.03799	-0.002
6771237	0	67661	62740	-0.15	0.73	4.75	-0.008	-0.049	0.001
6771337	0	67662	62840	-0.26	0.72	3.38	-0.021	-0.027	0
6771437	0	67663	62940	-0.27	0.79	4.66	-0.028	-0.044	0.003
6771537	0	67664	63040	-0.3899	0.86	4.51	-0.011	-0.032	-0.001
6771637	0	67665	63140	-0.52	0.82	5.7199	-0.005	-0.02	0.003
6771737	0	67666	63240	-0.3899	0.7799	4.5	-0.008	-0.031	0
6771837	0	67667	63340	-0.26	0.66	4.56	-0.008	-0.041	0.002
6771937	0	67668	63440	-0.48	0.85	5.09	-0.00899	-0.034	-0.001
6772038	0	67669	63540	-0.3	0.66	3.98	-0.026	-0.03599	0
6772138	0	67670	63640	-0.33	0.81	5.29	-0.005	-0.035	0
6772238	0	67671	63740	-0.4	0.73	4.55	-0.01799	-0.028	-0.003
6772338	0	67672	63840	-0.37	0.71	5.14	-0.01899	-0.03799	0.004
6772438	0	67673	63940	-0.29	0.64	4.84	-0.022	-0.034	-0.002
6772538	0	67674	64040	-0.36	0.72	4.58	-0.01799	-0.033	0
6772638	0	67675	64140	-0.37	0.63	4.88	-0.028	-0.028	0
6772738	0	67676	64240	-0.34	0.7	4.71	-0.016	-0.031	0.001
6772838	0	67677	64340	-0.16	0.6	4.78	-0.025	-0.046	-0.001
6772938	0	67678	64440	-0.32	0.71	5.45	-0.014	-0.042	0.001
6773038	0	67679	64540	-0.17	0.65	5.02	-0.021	-0.042	0.003
6773138	0	67680	64640	-0.32	0.67	5.11	-0.014	-0.03799	-0.002
6773238	0	67681	64740	-0.3	0.67	4.78	-0.012	-0.042	-0.001
6773339	0	67682	64840	-0.3	0.64	5.68	-0.017	-0.051	0.003
6773439	0	67683	64940	-0.15	0.54	4.59	-0.033	-0.041	0.005
6773539	0	67684	65040	-0.14	0.56	5.91	-0.024	-0.052	0.001
6773639	0	67685	65140	-0.25	0.66	6.4699	-0.014	-0.039	0.001
6773739	0	67686	65240	-0.48	0.88	6.83	0.004	-0.041	0.001
6773839	0	67687	65340	-0.5	0.83	6.72	0.004	-0.044	0
6773939	0	67688	65440	-0.35	0.48	5.73	-0.028	-0.031	0.001
6774039	0	67689	4	-0.34	0.69	5.9699	0	-0.046	0
6774139	0	67690	104	-0.47	0.77	6.3	0.008	-0.04	0.001
6774239	0	67691	204	-0.31	0.69	6.55	-0.007	-0.043	-0.002
6774339	0	67692	304	-0.5	0.69	6.54	-0.013	-0.041	0.005
6774439	0	67693	404	-0.3899	0.65	6.66	-0.01	-0.042	0.002
6774539	0	67694	504	-0.23	0.64	6.52	-0.013	-0.043	0
6774640	0	67695	604	-0.32	0.73	6.88	-0.004	-0.053	0.003
6774740	0	67696	704	-0.24	0.7	6.4899	-0.007	-0.058	0
6774840	0	67697	804	-0.45	0.72	6.08	-0.01899	-0.026	0.001
6774940	0	67698	904	-0.52	0.74	6.72	-0.006	-0.03799	-0.002
6775040	0	67699	1004	-0.42	0.8	6.62	0.00899	-0.049	0
6775140	0	67700	1104	-0.38	0.72	7.1	-0.02	-0.025	0.001
6775240	0	67701	1204	-0.23	0.61	5.79	-0.021	-0.048	0.002
6775340	0	67702	1304	-0.29	0.82	6.54	0.003	-0.049	0.002
6775440	0	67703	1404	-0.28	0.66	6.91	-0.015	-0.06	0.004
6775540	0	67704	1504	-0.22	0.8	7.56	-0.006	-0.053	0.002
6775640	0	67705	1604	-0.34	0.87	8.6	0	-0.057	0.003
6775740	0	67706	1704	-0.34	0.83	7.8	-0.001	-0.051	0
6775840	0	67707	1804	-0.33	0.86	8.31	-0.011	-0.052	0.001
6775941	0	67708	1904	-0.23	0.7	7.66	-0.026	-0.05	0.003
6776041	0	67709	2004	-0.34	0.86	7.61	-0.008	-0.046	0.003
6776141	0	67710	2104	-0.34	0.83	7.81	-0.015	-0.044	0.002
6776241	0	67711	2204	-0.28	0.81	8.36	-0.00899	-0.048	0.002
6776341	0	67712	2304	-0.2	0.86	7.9	-0.004	-0.043	0.001
6776441	0	67713	2404	-0.36	1.01	8.56	-0.002	-0.049	0.005
6776541	0	67714	2504	-0.36	0.98	8.32	-0.007	-0.05	0.003
6776641	0	67715	2604	-0.14	0.91	8.15	0	-0.055	0.005
6776741	0	67716	2704	-0.46	1.01	8.58	-0.004	-0.035	0.006
6776841	0	67717	2804	-0.27	0.81	8	-0.023	-0.045	0.002
6776941	0	67718	2904	-0.07	0.77	7.77	-0.01899	-0.052	0.003
6777041	0	67719	3004	-0.38	1.02	8.65	-0.006	-0.03599	0.001
6777141	0	67720	3104	-0.32	1	8.46	-0.004	-0.044	0.004
6777242	0	67721	3204	-0.29	0.85	8.09	-0.022	-0.037	0.005
6777342	0	67722	3304	-0.34	1.01	8.7299	-0.02	-0.035	0.003
6777442	0	67723	3404	-0.22	1.01	9.83	-0.014	-0.052	0.005
6777542	0	67724	3504	-0.24	1.09	9.42	-0.00899	-0.053	0.004
6777642	0	67725	3604	-0.25	0.96	9.34	-0.031	-0.045	0.006
6777742	0	67726	3704	-0.19	0.9	8.51	-0.04	-0.043	0.005
6777842	0	67727	3804	-0.3899	1.12	9.56	-0.017	-0.055	0.003
6777942	0	67728	3904	-0.2	1	8.2299	-0.029	-0.051	0.002
6778042	0	67729	4004	-0.23	1.07	9	-0.021	-0.055	0.005
6778142	0	67730	4104	-0.27	1.19	9.26	-0.015	-0.029	0.007
6778242	0	67731	4204	-0.27	1.16	9.62	-0.01	-0.06	0.006
6778342	0	67732	4304	-0.35	1.33	9.99	0.001	-0.05	0.006
6778442	0	67733	4404	-0.2	1.1799	9.58	-0.013	-0.065	0.005
6778543	0	67734	4504	-0.35	1.2	9.88	-0.01899	-0.052	0.004
6778643	0	67735	4604	-0.2	1.12	9.76	-0.031	-0.056	0.005
6778743	0	67736	4704	-0.24	1.2	10.36	-0.021	-0.057	0.008
6778843	0	67737	4804	-0.35	1.22	9.57	-0.035	-0.047	0.006
6778943	0	67738	4904	-0.18	1.15	9.59	-0.03	-0.056	0.005
6779043	0	67739	5004	-0.22	1.3099	10.47	-0.03	-0.048	0.003
6779143	0	67740	5104	-0.23	1.26	8.49	-0.025	-0.049	0.003
6779243	0	67741	5204	-0.07	1.27	9.5	-0.027	-0.059	0.007
6779343	0	67742	5304	-0.19	1.24	9.5	-0.033	-0.047	0.006
6779443	0	67743	5404	-0.2	1.25	9.77	-0.041	-0.041	0.01
6779543	0	67744	5504	-0.22	1.17	9.1899	-0.05	-0.047	0.007
6779643	0	67745	5604	-0.21	1.37	9.56	-0.023	-0.037	0.006
6779743	0	67746	5704	-0.09	1.34	10.14	-0.033	-0.062	0.006
6779844	0	67747	5804	-0.28	1.37	10.97	-0.01799	-0.052	0.00899
6779944	0	67748	5904	-0.35	1.45	10.66	-0.028	-0.048	0.006
6780044	0	67749	6004	-0.14	1.32	10.22	-0.03599	-0.058	0.006
6780144	0	67750	6104	-0.17	1.21	10.03	-0.058	-0.061	0.008
6780244	0	67751	6204	-0.54	1.53	11.13	-0.042	-0.039	0.006
6780344	0	67752	6304	-0.32	1.47	9.9	-0.043	-0.042	0.006
6780444	0	67753	6404	-0.13	1.38	10.4399	-0.043	-0.067	0.008
6780544	0	67754	6504	-0.36	1.53	10.47	-0.028	-0.049	0.008
6780644	0	67755	6604	-0.27	1.4	10.4799	-0.047	-0.052	0.002
6780744	0	67756	6704	-0.45	1.53	10.8	-0.03799	-0.05	0.007
6780844	0	67757	6804	-0.36	1.59	11.84	-0.028	-0.056	0.008
6780944	0	67758	6904	-0.36	1.59	11.15	-0.03599	-0.055	0.005
6781044	0	67759	7004	-0.25	1.32	9.95	-0.058	-0.058	0.006
6781145	0	67760	7104	-0.52	1.57	11.83	-0.032	-0.053	0.006
6781245	0	67761	7204	-0.37	1.51	10.93	-0.03	-0.056	0.006
6781345	0	67762	7304	-0.3899	1.38	10.96	-0.046	-0.059	0.008
6781445	0	67763	7404	-0.35	1.38	11.2	-0.05	-0.055	0.006
6781545	0	67764	7504	-0.29	1.23	10.78	-0.051	-0.061	0.007
6781645	0	67765	7604	-0.35	1.5	11.85	-0.042	-0.052	0.006
6781745	0	67766	7704	-0.27	1.49	11.47	-0.03799	-0.059	0.006
6781845	0	67767	7804	-0.33	1.68	12.2	-0.04	-0.063	0.007
6781945	0	67768	7904	-0.3899	1.61	13.27	-0.048	-0.065	0.007
6782045	0	67769	8004	-0.35	1.58	13.84	-0.025	-0.085	0.00899
6782145	0	67770	8104	-0.48	1.45	13.44	-0.042	-0.073	0.005
6782245	0	67771	8204	-0.32	1.48	13.42	-0.021	-0.09	0.004
6782345	0	67772	8304	-0.47	1.45	13.81	-0.015	-0.081	0.005
6782445	0	67773	8404	-0.49	1.33	13.51	-0.031	-0.068	0.004
6782546	0	67774	8504	-0.5	1.45	14.41	-0.023	-0.065	0.007
6782646	0	67775	8604	-0.56	1.38	13.39	-0.027	-0.074	0.006
6782746	0	67776	8704	-0.54	1.4299	13.92	-0.024	-0.075	0.007
6782846	0	67777	8804	-0.47	1.29	13.57	-0.032	-0.069	0.006
6782946	0	67778	8904	-0.57	1.52	14.37	-0.008	-0.081	0.004
6783046	0	67779	9004	-0.25	1.27	12.97	-0.028	-0.083	0.01
6783146	0	67780	9104	-0.44	1.35	14.25	-0.021	-0.068	0.00899
6783246	0	67781	9204	-0.5299	1.45	13.8	-0.016	-0.066	0.006
6783346	0	67782	9304	-0.49	1.36	13.44	-0.021	-0.083	0.001
6783446	0	67783	9404	-0.3899	1.35	14.79	-0.021	-0.095	0.00899
6783546	0	67784	9504	-0.5	1.33	14.61	-0.027	-0.077	0.007
6783646	0	67785	9604	-0.46	1.4299	14.28	-0.01899	-0.083	0.005
6783747	0	67786	9704	-0.43	1.33	13.48	-0.027	-0.07599	0.007
6783847	0	67787	9804	-0.65	1.52	13.98	-0.024	-0.065	0.007
6783947	0	67788	9904	-0.35	1.2	13.36	-0.039	-0.08	0.005
6784047	0	67789	10004	-0.52	1.4299	14.1	-0.01799	-0.07199	0.007
6784147	0	67790	10104	-0.63	1.4299	13.69	-0.024	-0.064	0.006
6784247	0	67791	10204	-0.57	1.39	13.59	-0.029	-0.057	0.006
6784347	0	67792	10304	-0.44	1.23	13.42	-0.034	-0.066	0.004
6784447	0	67793	10404	-0.5299	1.37	13.46	-0.012	-0.07199	0.003
6784547	0	67794	10504	-0.36	1.35	12.91	-0.01799	-0.083	0.005
6784647	0	67795	10604	-0.47	1.3	14.08	-0.023	-0.068	0.005
6784747	0	67796	10704	-0.42	1.39	14.21	-0.01	-0.063	0.005
6784847	0	67797	10804	-0.5	1.35	13.51	-0.026	-0.079	0.003
6784947	0	67798	10904	-0.38	1.41	13.43	-0.012	-0.077	0.004
6785048	0	67799	11004	-0.51	1.42	14.85	-0.016	-0.075	0.006
6785148	0	67800	11104	-0.3899	1.3	13.36	-0.026	-0.065	0.006
6785248	0	67801	11204	-0.49	1.33	14.11	-0.025	-0.082	0.005
6785348	0	67802	11304	-0.49	1.42	15.16	-0.026	-0.069	0.00899
6785448	0	67803	11404	-0.38	1.2	13.17	-0.037	-0.065	0.006
6785548	0	67804	11504	-0.43	1.38	13.86	-0.01799	-0.07199	0.004
6785648	0	67805	11604	-0.38	1.2	13.09	-0.04	-0.079	0.003
6785748	0	67806	11704	-0.41	1.46	13.87	-0.015	-0.068	0.007
6785848	0	67807	11804	-0.62	1.48	13.84	-0.015	-0.068	0.007
6785948	0	67808	11904	-0.44	1.16	13.29	-0.044	-0.079	0.004
6786048	0	67809	12004	-0.61	1.28	14.33	-0.041	-0.064	0.00899
6786148	0	67810	12104	-0.42	1.42	14.23	-0.022	-0.068	0.006
6786248	0	67811	12204	-0.44	1.39	14.16	-0.017	-0.078	0.004
6786349	0	67812	12304	-0.41	1.27	14.01	-0.044	-0.071	0.007
6786449	0	67813	12404	-0.42	1.45	14.1	-0.01799	-0.083	0.007
