# Supplementary material for: Robot-Based Calibration Procedure for Graphene Electronic Skin
Source: Sensors (Basel). 2022 Aug 16;22(16):6122. doi: 10.3390/s22166122 (PMC9416129; doi:10.3390/s22166122)
Supplement: Supplementary file 1 [file sensors-22-06122-s001.zip › measurements/sensor_row_10_col_15_hex_load.dat]

#ID ES_1_V1
#SIZE ROW 16 COL 32
#DIR LOAD
#sensor: hex
#coord: row_10_col_15
system_time	status	sequence_number	hex_sample_counter	Fx	Fy	Fz	Tx	Ty	Tz
6641438	0	66364	64112	-0.52	1.46	13.81	-0.016	-0.06	0.007
6641538	0	66365	64212	-0.47	1.4	13.9	-0.01899	-0.07599	0.006
6641638	0	66366	64312	-0.47	1.26	12.82	-0.03	-0.082	0.005
6641738	0	66367	64412	-0.56	1.46	14.19	-0.028	-0.064	0.005
6641838	0	66368	64512	-0.64	1.44	14	-0.02	-0.065	0.007
6641938	0	66369	64612	-0.41	1.39	13.36	-0.022	-0.066	0.004
6642038	0	66370	64712	-0.5899	1.53	15.34	-0.011	-0.075	0.008
6642138	0	66371	64812	-0.51	1.32	14.14	-0.023	-0.074	0.008
6642238	0	66372	64912	-0.38	1.3099	13.03	-0.034	-0.073	0.007
6642338	0	66373	65012	-0.65	1.39	15.1	-0.032	-0.07599	0.00899
6642438	0	66374	65112	-0.4	1.32	13.93	-0.025	-0.08	0.01
6642538	0	66375	65212	-0.42	1.16	12.66	-0.04	-0.071	0.006
6642638	0	66376	65312	-0.51	1.32	13.69	-0.031	-0.068	0.008
6642738	0	66377	65412	-0.5	1.38	14.06	-0.025	-0.071	0.006
6642839	0	66378	65512	-0.48	1.36	13.57	-0.026	-0.07	0.005
6642939	0	66379	76	-0.44	1.39	14.27	-0.016	-0.071	0.00899
6643039	0	66380	176	-0.47	1.17	13.26	-0.045	-0.068	0.005
6643139	0	66381	276	-0.56	1.4	14.25	-0.01799	-0.065	0.006
6643239	0	66382	376	-0.61	1.44	14.04	-0.00899	-0.066	0.006
6643339	0	66383	476	-0.51	1.49	14.02	-0.015	-0.062	0.006
6643439	0	66384	576	-0.46	1.37	14.51	-0.015	-0.078	0.00899
6643539	0	66385	676	-0.48	1.28	13.2	-0.049	-0.065	0.007
6643639	0	66386	776	-0.55	1.41	13.97	-0.022	-0.071	0.007
6643739	0	66387	876	-0.23	1.1799	13.53	-0.041	-0.082	0.004
6643839	0	66388	976	-0.51	1.45	13.81	-0.004	-0.071	0.006
6643940	0	66389	1076	-0.4	1.28	13.57	-0.028	-0.078	0.005
6644040	0	66390	1176	-0.29	1.32	13.32	-0.025	-0.089	0.004
6644140	0	66391	1276	-0.51	1.45	14.18	-0.025	-0.087	0.008
6644240	0	66392	1376	-0.45	1.29	13.21	-0.03	-0.063	0.005
6644340	0	66393	1476	-0.54	1.27	13.41	-0.027	-0.064	0.005
6644440	0	66394	1576	-0.69	1.49	13.98	-0.02	-0.055	0.005
6644540	0	66395	1676	-0.43	1.4	14.28	-0.02	-0.071	0.008
6644640	0	66396	1776	-0.52	1.44	13.67	-0.012	-0.062	0.006
6644740	0	66397	1876	-0.48	1.35	13.08	-0.029	-0.061	0.004
6644840	0	66398	1976	-0.52	1.34	13.6	-0.025	-0.073	0.01
6644940	0	66399	2076	-0.57	1.32	13.67	-0.03	-0.063	0.007
6645040	0	66400	2176	-0.55	1.19	12.62	-0.01899	-0.07599	0.006
6645140	0	66401	2276	-0.76	1.1799	12.59	-0.007	-0.071	0.006
6645240	0	66402	2376	-0.74	1.02	10.76	-0.01	-0.07199	0.005
6645340	0	66403	2476	-0.73	0.87	11.38	-0.011	-0.08	0.006
6645441	0	66404	2576	-0.66	0.98	11.34	-0.006	-0.081	0.00899
6645541	0	66405	2676	-0.54	0.97	10.81	-0.001	-0.08	0.008
6645641	0	66406	2776	-0.75	0.94	10.77	-0.006	-0.081	0.006
6645741	0	66407	2876	-0.62	0.88	10.34	-0.007	-0.078	0.003
6645841	0	66408	2976	-0.79	1.03	10.74	-0.003	-0.073	0.005
6645941	0	66409	3076	-0.86	0.99	10.6899	-0.007	-0.062	0.004
6646041	0	66410	3176	-0.71	0.87	10.95	-0.016	-0.06	0.003
6646141	0	66411	3276	-0.71	0.81	9.97	-0.028	-0.056	0.007
6646241	0	66412	3376	-0.63	0.83	11.04	-0.011	-0.07599	0.005
6646341	0	66413	3476	-0.69	0.94	11.2299	0.001	-0.084	0.006
6646441	0	66414	3576	-0.57	0.72	10.67	-0.016	-0.073	0.006
6646541	0	66415	3676	-0.66	0.92	10.09	-0.003	-0.074	0.003
6646642	0	66416	3776	-0.58	0.85	10.32	-0.002	-0.07599	0.004
6646742	0	66417	3876	-0.5899	0.71	9.82	-0.025	-0.07199	0.007
6646842	0	66418	3976	-0.64	0.81	9.42	-0.02	-0.053	0.007
6646942	0	66419	4076	-0.66	0.98	10.55	0.005	-0.065	0.005
6647042	0	66420	4176	-0.54	0.74	8.88	-0.012	-0.067	0.003
6647142	0	66421	4276	-0.62	0.88	9.39	0.003	-0.073	0.007
6647242	0	66422	4376	-0.69	0.82	9.58	-0.014	-0.065	0.008
6647342	0	66423	4476	-0.61	0.8	9.85	-0.004	-0.066	0.005
6647442	0	66424	4576	-0.58	0.77	9.59	-0.004	-0.071	0.007
6647542	0	66425	4676	-0.69	0.79	9.64	-0.014	-0.047	0.007
6647642	0	66426	4776	-0.67	0.88	9.92	-0.00899	-0.067	0.004
6647742	0	66427	4876	-0.48	0.73	9.46	-0.006	-0.062	0.006
6647842	0	66428	4976	-0.5299	0.67	9.1	-0.01799	-0.062	0.004
6647942	0	66429	5076	-0.62	0.72	9.2299	-0.022	-0.069	0.006
6648043	0	66430	5176	-0.76	1.01	9.7299	0.006	-0.054	0.001
6648143	0	66431	5276	-0.46	0.7	8.6899	-0.008	-0.06	0.002
6648243	0	66432	5376	-0.61	0.7799	9.02	-0.007	-0.068	0.002
6648343	0	66433	5476	-0.58	0.7	8.79	-0.001	-0.063	0.006
6648443	0	66434	5576	-0.46	0.63	9.06	-0.022	-0.056	0.006
6648543	0	66435	5676	-0.56	0.5299	7.86	-0.025	-0.051	0.004
6648643	0	66436	5776	-0.67	0.66	9.28	-0.012	-0.047	0.003
6648743	0	66437	5876	-0.62	0.6	8.63	-0.02	-0.05	0.003
6648843	0	66438	5976	-0.4	0.7	7.96	0.003	-0.063	0.005
6648943	0	66439	6076	-0.64	0.72	8.4	0.007	-0.048	0.003
6649043	0	66440	6176	-0.38	0.69	8.57	-0.007	-0.059	0.004
6649143	0	66441	6276	-0.51	0.5299	8.54	-0.017	-0.05	0.001
6649244	0	66442	6376	-0.49	0.64	8.45	-0.007	-0.052	0.002
6649344	0	66443	6476	-0.38	0.67	8.55	0.015	-0.066	0.007
6649444	0	66444	6576	-0.46	0.56	8.21	-0.016	-0.052	0.005
6649544	0	66445	6676	-0.45	0.54	7.62	-0.011	-0.052	0.005
6649644	0	66446	6776	-0.34	0.63	8.16	0.005	-0.058	0.002
6649744	0	66447	6876	-0.3899	0.45	6.97	-0.016	-0.049	0.002
6649844	0	66448	6976	-0.44	0.63	8.24	0.01	-0.051	0.006
6649944	0	66449	7076	-0.41	0.6	7.11	0.007	-0.034	0.003
6650044	0	66450	7176	-0.31	0.5299	7.72	0.002	-0.055	0.001
6650144	0	66451	7276	-0.37	0.54	7.92	0.011	-0.045	0.005
6650244	0	66452	7376	-0.36	0.5	7.44	-0.006	-0.045	0.001
6650344	0	66453	7476	-0.37	0.45	6.26	0.007	-0.041	0.004
6650444	0	66454	7576	-0.38	0.5	7.6	0.011	-0.053	0.002
6650544	0	66455	7676	-0.5299	0.61	7.55	0.017	-0.04	0.002
6650645	0	66456	7776	-0.31	0.43	7.75	0.003	-0.044	0.002
6650745	0	66457	7876	-0.3	0.3899	6.82	0.01	-0.048	0.005
6650845	0	66458	7976	-0.41	0.48	6.84	0.004	-0.032	0.002
6650945	0	66459	8076	-0.4	0.5299	7.83	0.007	-0.03599	0.005
6651045	0	66460	8176	-0.3899	0.48	7.45	0.013	-0.04	0.002
6651145	0	66461	8276	-0.35	0.44	7.35	0.01	-0.042	0.003
6651245	0	66462	8376	-0.2	0.34	6.97	0.002	-0.047	0.005
6651345	0	66463	8476	-0.38	0.47	7.28	0.004	-0.04	-0.002
6651445	0	66464	8576	-0.05	0.23	6.02	-0.011	-0.045	0.003
6651545	0	66465	8676	-0.13	0.17	5.12	-0.01	-0.029	0.001
6651645	0	66466	8776	-0.13	0.34	6.31	-0.011	-0.043	0.006
6651745	0	66467	8876	-0.12	0.41	6.41	-0.004	-0.033	0.003
6651846	0	66468	8976	-0.3	0.38	6.65	0.002	-0.037	0.003
6651946	0	66469	9076	-0.22	0.5299	7.51	0.028	-0.048	0.002
6652046	0	66470	9176	-0.2	0.25	5.45	-0.01	-0.037	0.001
6652146	0	66471	9276	-0.32	0.37	6.58	0.01	-0.024	0.005
6652246	0	66472	9376	-0.1	0.11	6.15	-0.017	-0.042	0.004
6652346	0	66473	9476	-0.35	0.47	6.4	0.02	-0.034	0
6652446	0	66474	9576	-0.1	0.26	6.46	-0.001	-0.034	0.001
6652546	0	66475	9676	-0.29	0.33	5.78	0.011	-0.022	0.002
6652646	0	66476	9776	-0.21	0.17	5.15	-0.006	-0.028	0.003
6652746	0	66477	9876	-0.28	0.3	4.78	0.029	-0.022	-0.003
6652846	0	66478	9976	-0.1	0.13	4.91	-0.005	-0.032	-0.002
6652946	0	66479	10076	-0.28	0.34	6.04	0.02	-0.022	0.002
6653046	0	66480	10176	-0.1	0.21	5.48	0.003	-0.034	0.003
6653146	0	66481	10276	-0.13	0.18	4.69	0.003	-0.026	0.002
6653247	0	66482	10376	-0.2	0.26	5.42	0.012	-0.027	0.005
6653347	0	66483	10476	-0.17	0.23	5.5	0.025	-0.024	0.001
6653447	0	66484	10576	-0.14	0.12	5.15	-0.003	-0.029	0.004
6653547	0	66485	10676	-0.18	0.25	4.7199	0.01	-0.024	-0.001
6653647	0	66486	10776	0.01	0.05	4.17	0	-0.028	0.002
6653747	0	66487	10876	-0.19	0.27	4.44	0.01899	-0.004	0.001
6653847	0	66488	10976	-0.22	0.19	4.38	0.00899	-0.00899	0
6653947	0	66489	11076	-0.03	0.03	4.25	-0.004	-0.029	0
6654047	0	66490	11176	-0.16	0.25	5.4699	0.011	-0.025	0.001
6654147	0	66491	11276	-0.02	0.06	4.09	-0.008	-0.034	0
6654247	0	66492	11376	-0.05	0.07	4.16	0.016	-0.032	0
6654347	0	66493	11476	-0.21	0.11	3.83	-0.002	-0.015	0
6654448	0	66494	11576	-0.11	0.13	4.33	0.008	-0.01899	0.002
6654548	0	66495	11676	-0.01	0.1	4.33	0.013	-0.03	0.002
6654648	0	66496	11776	-0.04	0.09	4.03	0.02	-0.027	0
6654748	0	66497	11876	-0.11	0.22	4	0.024	-0.023	0.003
6654848	0	66498	11976	-0.15	0.08	4.33	0.01799	-0.022	0.001
6654948	0	66499	12076	-0.15	0.24	3.31	0.024	-0.012	0.002
6655048	0	66500	12176	-0.06	0.09	3.86	0.023	-0.01799	0.002
6655148	0	66501	12276	-0.01	-0.01	3.76	-0.001	-0.02	0.004
6655248	0	66502	12376	-0.04	0.01	2.99	0.005	-0.01799	0
6655348	0	66503	12476	0.04	0.05	3.15	0.015	-0.017	-0.001
6655448	0	66504	12576	-0.12	0.11	3.23	0.014	-0.003	0.003
6655548	0	66505	12676	0.14	-0.11	2.3	0.013	-0.023	0.003
6655648	0	66506	12776	-0.03	0.06	2.85	0.022	-0.013	0.001
6655748	0	66507	12876	-0.1	0.07	3.44	0.011	-0.01	0.001
6655849	0	66508	12976	0.04	0.02	2.84	0.023	-0.017	0.003
6655949	0	66509	13076	-0.06	0.08	3.02	0.021	-0.013	0.001
6656049	0	66510	13176	-0.09	0.06	3.31	0.025	-0.008	0.001
6656149	0	66511	13276	-0.03	0.05	2.42	0.01899	-0.014	-0.002
6656249	0	66512	13376	0.18	0.09	3.43	0.02	-0.029	0.004
6656349	0	66513	13476	-0.03	0.06	2.89	0.023	-0.024	0.003
6656449	0	66514	13576	-0.02	0.06	2.3699	0.017	-0.005	0.001
6656549	0	66515	13676	0.09	0	2.48	0.017	-0.01899	0.001
6656649	0	66516	13776	0.07	0.02	2.34	0.007	-0.007	0.001
6656749	0	66517	13876	-0.02	0.07	2.57	0.015	-0.00899	0
6656849	0	66518	13976	0.09	-0.07	0.93	0.00899	-0.014	0
6656949	0	66519	14076	-0.07	0.14	2.47	0.03599	-0.016	-0.002
6657049	0	66520	14176	0.04	-0.06	2.66	0.004	-0.01799	0.002
6657150	0	66521	14276	0.17	-0.01	1.46	0.034	-0.01799	-0.004
6657250	0	66522	14376	0.14	-0.1	1.87	0.015	-0.014	0.001
6657350	0	66523	14476	-0.02	-0.01	1.7	0.033	-0.023	0.001
6657450	0	66524	14576	-0.14	-0.03	1.81	0.017	-0.011	0
6657550	0	66525	14676	-0.06	0.04	2.31	0.021	-0.007	0
6657650	0	66526	14776	0.04	-0.18	0.08	0.015	-0.016	-0.001
6657750	0	66527	14876	0	-0.2	1.35	0.008	-0.016	-0.001
6657850	0	66528	14976	-0.15	-0.03	1.99	0.028	-0.01	0
6657950	0	66529	15076	-0.18	-0.07	1.45	0.035	-0.014	-0.001
6658050	0	66530	15176	-0.02	-0.16	1.0599	0.016	-0.014	0.002
6658150	0	66531	15276	-0.02	-0.21	1.0599	0.011	-0.011	0.005
6658250	0	66532	15376	-0.05	-0.22	0.05	0.01	-0.001	-0.001
6658350	0	66533	15476	-0.09	-0.2	0.23	0.00899	-0.003	0
6658451	0	66534	15576	-0.17	-0.09	0.67	0.013	-0.001	-0.001
6658551	0	66535	15676	-0.02	-0.3	0.15	0.025	-0.01899	0
6658651	0	66536	15776	-0.01	-0.2	-0.76	0.01899	-0.00899	-0.002
6658751	0	66537	15876	-0.05	-0.21	-0.06	0.023	-0.007	0
6658851	0	66538	15976	-0.14	-0.22	0.26	0.023	-0.00899	0
6658951	0	66539	16076	-0.19	-0.2	0.58	0.015	-0.011	0
6659051	0	66540	16176	-0.07	-0.35	-1.5	0.008	-0.004	-0.002
6659151	0	66541	16276	0	-0.17	0.89	0.034	-0.007	0.001
6659251	0	66542	16376	-0.3	-0.2	0.61	0.027	-0.007	0
6659351	0	66543	16476	-0.17	-0.23	-0.41	0.022	-0.001	-0.001
6659451	0	66544	16576	-0.23	-0.17	0.01	0.034	-0.001	0.002
6659551	0	66545	16676	-0.21	-0.3	-0.73	0.028	0.005	0
6659651	0	66546	16776	-0.1	-0.4	-1.54	0.027	-0.00899	-0.004
6659752	0	66547	16876	-0.08	-0.43	-1.49	0.028	-0.007	-0.001
6659852	0	66548	16976	-0.14	-0.42	-0.5899	0.034	-0.001	0.001
6659952	0	66549	17076	-0.13	-0.4	-1.3	0.026	-0.002	-0.001
6660052	0	66550	17176	-0.1	-0.45	-0.44	0.041	0.002	0.002
6660152	0	66551	17276	-0.19	-0.5	-1.22	0.037	0.004	0.001
6660252	0	66552	17376	-0.11	-0.5899	-1.71	0.047	-0.003	0
6660352	0	66553	17476	0.01	-0.57	-1.51	0.042	-0.012	0.002
6660452	0	66554	17576	-0.21	-0.56	-1.23	0.043	-0.001	0.001
6660552	0	66555	17676	-0.21	-0.61	-1.33	0.045	-0.001	-0.003
6660652	0	66556	17776	-0.23	-0.68	-1.15	0.026	-0.005	0.002
6660752	0	66557	17876	-0.26	-0.5299	-0.58	0.032	0.007	0.004
6660852	0	66558	17976	-0.3899	-0.56	-1.81	0.044	0.004	-0.001
6660952	0	66559	18076	-0.03	-0.67	-2.47	0.031	-0.006	-0.001
6661053	0	66560	18176	-0.31	-0.61	-1.1799	0.039	0.003	0.002
6661153	0	66561	18276	-0.32	-0.5	-1.96	0.065	0.006	-0.001
6661253	0	66562	18376	-0.33	-0.67	-2.2	0.035	0.004	0.001
6661353	0	66563	18476	-0.28	-0.71	-1.57	0.047	-0.006	-0.002
6661453	0	66564	18576	-0.4	-0.56	-1.93	0.039	0.008	-0.001
6661553	0	66565	18676	-0.13	-0.79	-2.44	0.021	-0.002	0.001
6661653	0	66566	18776	-0.36	-0.57	-1.72	0.045	0.00899	-0.001
6661753	0	66567	18876	-0.13	-0.85	-3.1099	0.017	-0.017	0
6661853	0	66568	18976	-0.34	-0.61	-2.3	0.044	0.021	0.004
6661953	0	66569	19076	-0.34	-0.49	-1.78	0.054	0.011	-0.001
6662053	0	66570	19176	-0.16	-0.79	-2.73	0.025	0	-0.001
6662153	0	66571	19276	-0.23	-0.7	-2.82	0.049	-0.007	0
6662254	0	66572	19376	-0.16	-0.84	-2.91	0.041	0.005	0
6662354	0	66573	19476	-0.36	-0.77	-2.7	0.056	0.011	0.002
6662454	0	66574	19576	-0.16	-0.85	-3.58	0.051	0.004	-0.003
6662554	0	66575	19676	-0.15	-0.86	-4.21	0.052	-0.008	0
6662654	0	66576	19776	-0.37	-0.96	-4.61	0.055	0.002	0
6662754	0	66577	19876	-0.37	-0.97	-4.27	0.049	-0.00899	0.001
6662854	0	66578	19976	-0.22	-1.0599	-5	0.03	-0.007	0
6662954	0	66579	20076	-0.37	-1.02	-4.29	0.056	-0.016	0
6663054	0	66580	20176	-0.43	-1.24	-6.31	0.047	0.002	-0.005
6663154	0	66581	20276	-0.32	-1.16	-6.33	0.066	-0.005	-0.001
6663254	0	66582	20376	-0.38	-1.32	-6.16	0.05	-0.006	-0.003
6663354	0	66583	20476	-0.42	-1.25	-7.08	0.059	0.013	0
6663454	0	66584	20576	-0.46	-1.38	-7.24	0.057	-0.01	0
6663554	0	66585	20676	-0.38	-1.25	-7.23	0.07599	-0.014	-0.002
6663655	0	66586	20776	-0.3	-1.59	-7.52	0.055	-0.02	0.002
6663755	0	66587	20876	-0.4	-1.59	-7.91	0.069	-0.015	-0.001
6663855	0	66588	20976	-0.65	-1.45	-7.97	0.084	-0.01	-0.002
6663955	0	66589	21076	-0.6	-1.6	-8.6	0.084	-0.016	-0.004
6664055	0	66590	21176	-0.5299	-1.72	-8.7	0.062	-0.01899	0.001
6664155	0	66591	21276	-0.55	-1.89	-11.35	0.061	-0.014	-0.003
6664255	0	66592	21376	-0.58	-1.75	-10.71	0.075	-0.013	-0.003
6664355	0	66593	21476	-0.64	-1.9	-10.7	0.07599	-0.017	-0.002
6664455	0	66594	21576	-0.81	-1.74	-10.02	0.092	-0.02	-0.003
6664555	0	66595	21676	-0.81	-1.9	-11.91	0.098	-0.024	-0.003
6664655	0	66596	21776	-0.69	-1.97	-11.82	0.088	-0.027	0
6664755	0	66597	21876	-0.84	-2.07	-12.77	0.08	-0.021	0
6664855	0	66598	21976	-0.74	-2.22	-13.92	0.08	-0.028	-0.001
6664956	0	66599	22076	-0.74	-2.24	-13.04	0.083	-0.033	0
6665056	0	66600	22176	-0.95	-2.19	-13.7	0.089	-0.02	-0.003
6665156	0	66601	22276	-0.96	-2.26	-14.39	0.099	-0.01	-0.003
6665256	0	66602	22376	-0.83	-2.35	-14.55	0.086	-0.01799	-0.003
6665356	0	66603	22476	-0.98	-2.43	-14.55	0.102	-0.021	0
6665456	0	66604	22576	-1.05	-2.38	-15.38	0.098	-0.023	-0.003
6665556	0	66605	22676	-1.26	-2.55	-16.6299	0.092	0.002	-0.004
6665656	0	66606	22776	-1.03	-2.59	-15.78	0.104	-0.02	-0.004
6665756	0	66607	22876	-1.03	-2.66	-15.69	0.1	-0.033	-0.005
6665856	0	66608	22976	-1.07	-2.72	-17.17	0.096	-0.017	-0.003
6665956	0	66609	23076	-1.01	-2.81	-18.09	0.101	-0.024	-0.002
6666056	0	66610	23176	-1.1	-2.8	-18.41	0.115	-0.027	-0.002
6666157	0	66611	23276	-0.94	-2.91	-18.64	0.098	-0.032	-0.003
6666257	0	66612	23376	-1.21	-2.83	-18.76	0.107	-0.023	-0.006
6666357	0	66613	23476	-1.14	-2.84	-17.99	0.123	-0.03	-0.004
6666457	0	66614	23576	-1.12	-3.21	-20.84	0.089	-0.015	-0.001
6666557	0	66615	23676	-1.24	-3.05	-20.49	0.11	-0.014	-0.005
6666657	0	66616	23776	-1.19	-3.1099	-20.55	0.119	-0.028	-0.002
6666757	0	66617	23876	-1.22	-3.24	-20.97	0.116	-0.02	-0.004
6666857	0	66618	23976	-1.0599	-3.26	-21.31	0.123	-0.046	-0.002
6666957	0	66619	24076	-1.19	-3.36	-22.94	0.119	-0.01799	-0.004
6667057	0	66620	24176	-1.11	-3.5	-23.92	0.125	-0.01799	-0.007
6667157	0	66621	24276	-1.01	-3.63	-24.87	0.11	-0.008	-0.005
6667257	0	66622	24376	-1.11	-3.67	-25.18	0.124	-0.023	-0.003
6667357	0	66623	24476	-1.12	-3.68	-25.92	0.131	-0.016	-0.003
6667457	0	66624	24576	-1.01	-3.85	-27.47	0.125	-0.01	-0.004
6667557	0	66625	24676	-1.15	-3.91	-27.05	0.118	-0.011	-0.004
6667658	0	66626	24776	-1.1	-4.03	-27.72	0.112	-0.013	-0.003
6667758	0	66627	24876	-1.03	-4.01	-28.96	0.112	-0.006	-0.003
6667858	0	66628	24976	-1.09	-3.96	-28.45	0.143	-0.007	-0.004
6667958	0	66629	25076	-1.08	-4.12	-29.59	0.132	-0.003	-0.004
6668058	0	66630	25176	-1.16	-4.06	-28.54	0.15	-0.01799	-0.003
6668158	0	66631	25276	-1.11	-4.12	-30.45	0.15099	-0.001	-0.003
6668258	0	66632	25376	-0.88	-4.35	-31.83	0.13699	-0.01799	-0.002
6668358	0	66633	25476	-0.93	-4.42	-31.8	0.123	0.005	-0.005
6668458	0	66634	25576	-1.2	-4.31	-32.88	0.145	0.004	-0.004
6668558	0	66635	25676	-1.05	-4.38	-32.32	0.15099	0	-0.005
6668658	0	66636	25776	-0.99	-4.62	-34.56	0.14399	0.00899	-0.005
6668758	0	66637	25876	-1.03	-4.63	-34.47	0.13699	0.007	-0.002
6668859	0	66638	25976	-0.98	-4.78	-35.21	0.12899	0.011	-0.003
6668959	0	66639	26076	-1.03	-4.69	-35.54	0.149	0.007	-0.005
6669059	0	66640	26176	-1.09	-4.78	-36.4199	0.154	0.021	-0.001
6669159	0	66641	26276	-1	-5.01	-38.0099	0.128	0.025	-0.004
6669259	0	66642	26376	-1.01	-4.9	-37.2	0.148	0.013	-0.003
6669359	0	66643	26476	-1.01	-5.04	-37.93	0.141	0.014	-0.007
6669459	0	66644	26576	-0.72	-5.12	-39.49	0.141	0.016	-0.004
6669559	0	66645	26676	-0.98	-5.19	-39.27	0.141	0.034	-0.001
6669659	0	66646	26776	-0.98	-5.27	-40.14	0.131	0.031	-0.006
6669759	0	66647	26876	-0.9	-5.34	-39.6699	0.143	0.024	-0.002
6669859	0	66648	26976	-0.81	-5.39	-41.03	0.156	0.00899	-0.002
6669959	0	66649	27076	-0.99	-5.26	-42.12	0.168	0.041	-0.006
6670059	0	66650	27176	-1.12	-5.3	-42.4199	0.184	0.037	-0.003
6670160	0	66651	27276	-0.87	-5.71	-44.18	0.158	0.027	-0.003
6670260	0	66652	27376	-0.92	-5.77	-44.04	0.156	0.03599	-0.002
6670360	0	66653	27476	-0.93	-5.65	-44.48	0.187	0.03799	-0.003
6670460	0	66654	27576	-0.84	-5.84	-45.83	0.167	0.031	-0.003
6670560	0	66655	27676	-0.84	-5.88	-47.06	0.175	0.045	-0.005
6670660	0	66656	27776	-0.84	-5.96	-47.41	0.165	0.03799	-0.003
6670760	0	66657	27876	-0.82	-6.07	-47.1	0.163	0.03599	-0.001
6670860	0	66658	27976	-0.97	-6.17	-48	0.172	0.043	-0.004
6670960	0	66659	28076	-0.81	-6.2	-50.15	0.171	0.041	-0.007
6671060	0	66660	28176	-0.86	-6.2199	-49.89	0.185	0.049	-0.004
6671160	0	66661	28276	-0.8	-6.3	-50.93	0.178	0.045	-0.005
6671260	0	66662	28376	-0.89	-6.36	-50.78	0.177	0.046	-0.003
6671360	0	66663	28476	-0.75	-6.63	-51.74	0.165	0.051	-0.002
6671461	0	66664	28576	-0.85	-6.51	-52.36	0.185	0.037	-0.005
6671561	0	66665	28676	-0.7799	-6.59	-52.56	0.192	0.05	-0.003
6671661	0	66666	28776	-0.63	-6.71	-54.04	0.19	0.045	-0.003
6671761	0	66667	28876	-0.74	-6.77	-54.73	0.196	0.056	-0.004
6671861	0	66668	28976	-0.71	-6.83	-55.27	0.185	0.053	-0.004
6671961	0	66669	29076	-0.66	-7.11	-56.2	0.177	0.053	-0.002
6672061	0	66670	29176	-0.64	-7.04	-55.63	0.205	0.049	-0.005
6672161	0	66671	29276	-0.61	-7.16	-58.12	0.188	0.059	-0.005
6672261	0	66672	29376	-0.51	-7.27	-58.08	0.198	0.062	-0.005
6672361	0	66673	29476	-0.71	-7.33	-59.09	0.161	0.069	-0.002
6672461	0	66674	29576	-0.58	-7.26	-58.69	0.214	0.052	-0.002
6672561	0	66675	29676	-0.43	-7.36	-59.15	0.22	0.049	-0.004
6672661	0	66676	29776	-0.3899	-7.62	-60.99	0.191	0.067	-0.004
6672761	0	66677	29876	-0.38	-7.65	-60.95	0.196	0.054	-0.001
6672862	0	66678	29976	-0.57	-7.61	-61.97	0.212	0.065	-0.003
6672962	0	66679	30076	-0.5899	-7.66	-62.34	0.2	0.083	-0.007
6673062	0	66680	30176	-0.56	-7.79	-63.43	0.213	0.074	-0.004
6673162	0	66681	30276	-0.41	-7.99	-64.35	0.204	0.074	-0.006
6673262	0	66682	30376	-0.35	-8.01	-65.07	0.198	0.075	-0.005
6673362	0	66683	30476	-0.57	-8.01	-65.4	0.215	0.079	-0.001
6673462	0	66684	30576	-0.46	-8.26	-66.76	0.202	0.065	-0.003
6673562	0	66685	30676	-0.48	-8.16	-66.73	0.221	0.075	-0.004
6673662	0	66686	30776	-0.44	-8.1899	-67.49	0.243	0.075	-0.003
6673762	0	66687	30876	-0.47	-8.21	-68.33	0.237	0.078	-0.005
6673862	0	66688	30976	-0.4	-8.54	-69.32	0.218	0.084	-0.003
6673962	0	66689	31076	-0.33	-8.35	-69.03	0.249	0.07599	-0.004
6674063	0	66690	31176	-0.3899	-8.63	-69.89	0.232	0.08	-0.005
6674163	0	66691	31276	-0.23	-8.6	-70.2699	0.242	0.07199	-0.001
6674263	0	66692	31376	-0.41	-8.57	-70.14	0.262	0.088	-0.004
6674363	0	66693	31476	-0.41	-8.78	-71.96	0.257	0.099	-0.004
6674463	0	66694	31576	-0.2	-9.08	-72.63	0.23	0.082	-0.001
6674563	0	66695	31676	-0.36	-9.01	-73.35	0.247	0.092	-0.005
6674663	0	66696	31776	-0.21	-9.11	-74.5199	0.244	0.101	-0.001
6674763	0	66697	31876	-0.18	-9.04	-73.62	0.264	0.089	-0.002
6674863	0	66698	31976	-0.26	-9.22	-75.06	0.248	0.094	-0.006
6674963	0	66699	32076	-0.14	-9.25	-74.99	0.254	0.096	-0.004
6675063	0	66700	32176	-0.11	-9.25	-75.63	0.273	0.084	-0.001
6675163	0	66701	32276	-0.1	-9.45	-77.03	0.255	0.1	-0.003
6675263	0	66702	32376	-0.06	-9.42	-76.96	0.27	0.1	-0.005
6675364	0	66703	32476	0.02	-9.6	-77.46	0.26	0.085	-0.005
6675464	0	66704	32576	-0.07	-9.6899	-78.56	0.246	0.104	-0.002
6675564	0	66705	32676	-0.01	-9.75	-80.0899	0.259	0.101	-0.006
6675664	0	66706	32776	-0.22	-9.6899	-79.21	0.256	0.111	-0.005
6675764	0	66707	32876	-0.16	-9.63	-78.85	0.269	0.104	-0.002
6675864	0	66708	32976	-0.1	-9.75	-79.76	0.253	0.109	-0.003
6675964	0	66709	33076	0.03	-9.6899	-79.79	0.263	0.091	-0.001
6676064	0	66710	33176	0.07	-9.86	-79.5899	0.259	0.1	-0.002
6676164	0	66711	33276	-0.15	-9.66	-79.42	0.275	0.099	-0.004
6676264	0	66712	33376	-0.04	-9.77	-79.93	0.259	0.104	-0.004
6676364	0	66713	33476	-0.15	-9.46	-79.36	0.291	0.089	-0.005
6676464	0	66714	33576	0.04	-9.87	-80.33	0.247	0.106	-0.004
6676564	0	66715	33676	-0.09	-9.64	-79.33	0.25799	0.11	-0.005
6676665	0	66716	33776	-0.03	-9.78	-80.53	0.25099	0.111	-0.007
6676765	0	66717	33876	0.01	-9.8	-79.96	0.252	0.107	-0.003
