# Supplementary material for: Robot-Based Calibration Procedure for Graphene Electronic Skin
Source: Sensors (Basel). 2022 Aug 16;22(16):6122. doi: 10.3390/s22166122 (PMC9416129; doi:10.3390/s22166122)
Supplement: Supplementary file 1 [file sensors-22-06122-s001.zip › measurements/sensor_row_10_col_15_hex_unload.dat]

#ID ES_1_V1
#SIZE ROW 16 COL 32
#DIR UNLOAD
#sensor: hex
#coord: row_10_col_15
system_time	status	sequence_number	hex_sample_counter	Fx	Fy	Fz	Tx	Ty	Tz
6676865	0	66718	33976	-0.14	-9.6899	-79.85	0.262	0.112	-0.004
6676965	0	66719	34076	-0.05	-9.72	-79.81	0.259	0.1	-0.004
6677065	0	66720	34176	-0.09	-9.64	-79.3	0.26	0.107	-0.005
6677165	0	66721	34276	-0.09	-9.6	-80.11	0.27399	0.105	-0.006
6677265	0	66722	34376	0.01	-9.75	-80.38	0.25	0.105	-0.004
6677365	0	66723	34476	0.06	-9.68	-79.61	0.25099	0.102	-0.003
6677465	0	66724	34576	-0.05	-9.58	-79.37	0.26	0.101	-0.007
6677565	0	66725	34676	0	-9.66	-79.01	0.249	0.105	-0.007
6677665	0	66726	34776	-0.16	-9.39	-78.08	0.271	0.1	-0.005
6677765	0	66727	34876	-0.06	-9.47	-78.48	0.257	0.097	-0.005
6677865	0	66728	34976	-0.01	-9.41	-78.73	0.25099	0.097	-0.006
6677965	0	66729	35076	-0.13	-9.13	-76.63	0.262	0.096	-0.004
6678066	0	66730	35176	-0.2	-9.22	-76.71	0.246	0.091	-0.005
6678166	0	66731	35276	-0.19	-8.99	-74.95	0.255	0.093	-0.008
6678266	0	66732	35376	-0.17	-9.09	-74.46	0.233	0.097	-0.003
6678366	0	66733	35476	-0.21	-8.88	-74.79	0.238	0.102	-0.006
6678466	0	66734	35576	0.04	-8.93	-74.61	0.226	0.08	-0.006
6678566	0	66735	35676	-0.35	-8.64	-72.62	0.234	0.104	-0.005
6678666	0	66736	35776	-0.17	-8.56	-72.64	0.23	0.084	-0.005
6678766	0	66737	35876	-0.24	-8.42	-71.39	0.222	0.087	-0.006
6678866	0	66738	35976	-0.43	-8.18	-70.01	0.229	0.093	-0.007
6678966	0	66739	36076	-0.32	-8.14	-69.8399	0.206	0.094	-0.005
6679066	0	66740	36176	-0.25	-8.02	-69.26	0.218	0.073	-0.001
6679166	0	66741	36276	-0.3	-7.94	-68.15	0.212	0.075	-0.004
6679267	0	66742	36376	-0.28	-7.75	-66.98	0.204	0.071	-0.004
6679367	0	66743	36476	-0.41	-7.68	-66.4	0.194	0.071	-0.007
6679467	0	66744	36576	-0.5	-7.57	-65.5899	0.188	0.085	-0.002
6679567	0	66745	36676	-0.46	-7.4	-65.61	0.198	0.07199	-0.00899
6679667	0	66746	36776	-0.49	-7.49	-64.99	0.15899	0.082	-0.002
6679767	0	66747	36876	-0.41	-7.31	-63.57	0.183	0.059	-0.005
6679867	0	66748	36976	-0.32	-7.2	-63.08	0.184	0.058	-0.005
6679967	0	66749	37076	-0.58	-6.9	-62.59	0.184	0.074	-0.003
6680067	0	66750	37176	-0.5	-6.92	-62.03	0.168	0.06	-0.005
6680167	0	66751	37276	-0.54	-6.81	-61.95	0.166	0.071	-0.002
6680267	0	66752	37376	-0.5299	-6.82	-61.6	0.146	0.064	-0.007
6680367	0	66753	37476	-0.57	-6.58	-59.58	0.15199	0.049	-0.003
6680467	0	66754	37576	-0.65	-6.42	-59.17	0.147	0.059	-0.003
6680567	0	66755	37676	-0.69	-6.35	-57.74	0.154	0.06	-0.004
6680668	0	66756	37776	-0.55	-6.31	-58	0.13699	0.063	-0.005
6680768	0	66757	37876	-0.61	-6.14	-56.65	0.142	0.049	-0.002
6680868	0	66758	37976	-0.71	-6.08	-56.55	0.132	0.06	-0.002
6680968	0	66759	38076	-0.66	-5.95	-55.29	0.124	0.049	-0.004
6681068	0	66760	38176	-0.7	-5.96	-55.79	0.127	0.057	-0.004
6681168	0	66761	38276	-0.73	-5.67	-54.49	0.133	0.041	-0.005
6681268	0	66762	38376	-0.82	-5.52	-53.84	0.136	0.043	-0.002
6681368	0	66763	38476	-0.65	-5.67	-53.52	0.117	0.039	-0.003
6681468	0	66764	38576	-0.63	-5.59	-52.84	0.1	0.05	-0.003
6681568	0	66765	38676	-0.7799	-5.23	-50.96	0.128	0.03	-0.001
6681668	0	66766	38776	-0.81	-5.2399	-51.72	0.108	0.048	0
6681768	0	66767	38876	-0.8	-5.05	-49.58	0.109	0.029	-0.002
6681868	0	66768	38976	-0.85	-5.04	-49.75	0.097	0.03799	0.001
6681969	0	66769	39076	-0.98	-4.89	-48.4199	0.095	0.04	-0.001
6682069	0	66770	39176	-1.01	-4.7199	-48.77	0.092	0.052	0
6682169	0	66771	39276	-0.95	-4.67	-47.13	0.082	0.028	-0.003
6682269	0	66772	39376	-0.85	-4.52	-47.19	0.089	0.035	-0.002
6682369	0	66773	39476	-0.87	-4.64	-46.16	0.056	0.033	-0.001
6682469	0	66774	39576	-1.13	-4.2199	-44.12	0.082	0.022	0
6682569	0	66775	39676	-0.88	-4.3	-44.73	0.078	0.028	-0.002
6682669	0	66776	39776	-0.89	-4.05	-43.0099	0.085	0.016	0.001
6682769	0	66777	39876	-0.9	-4.14	-43.5099	0.065	0.029	-0.002
6682869	0	66778	39976	-0.91	-3.93	-43.15	0.075	0.03	-0.001
6682969	0	66779	40076	-0.81	-3.85	-41.68	0.07	0.006	-0.005
6683069	0	66780	40176	-0.99	-3.75	-41.7599	0.061	0.01899	-0.004
6683169	0	66781	40276	-1.04	-3.58	-40.23	0.069	0.022	-0.003
6683270	0	66782	40376	-1.05	-3.49	-38.52	0.06	0.017	0
6683370	0	66783	40476	-1.0599	-3.49	-39.4	0.048	0.031	-0.005
6683470	0	66784	40576	-1.17	-3.5	-38.86	0.031	0.02	-0.005
6683570	0	66785	40676	-0.93	-3.35	-38.24	0.029	0.012	-0.001
6683670	0	66786	40776	-1	-3.29	-37.03	0.037	0.016	-0.002
6683770	0	66787	40876	-1	-3.03	-35.19	0.053	-0.005	-0.002
6683870	0	66788	40976	-1.07	-3.2	-35.41	0.037	0.006	-0.002
6683970	0	66789	41076	-0.9	-3.02	-34.56	0.048	-0.012	-0.003
6684070	0	66790	41176	-0.98	-3.1	-34.57	0.034	0.002	-0.001
6684170	0	66791	41276	-1.0599	-2.9	-33.18	0.037	0.008	-0.004
6684270	0	66792	41376	-1.1	-2.91	-32.83	0.033	-0.003	-0.004
6684370	0	66793	41476	-1.24	-2.8699	-32.08	0.041	0	-0.003
6684470	0	66794	41576	-1.17	-2.81	-31.09	0.044	-0.011	0.001
6684571	0	66795	41676	-1.21	-2.81	-31.29	0.03799	-0.022	0
6684671	0	66796	41776	-1.25	-2.68	-30.58	0.035	-0.003	0
6684771	0	66797	41876	-1.27	-2.64	-29.73	0.03599	-0.016	-0.002
6684871	0	66798	41976	-1.34	-2.43	-29.11	0.054	-0.01899	-0.001
6684971	0	66799	42076	-1.17	-2.72	-29.05	0.042	-0.032	-0.004
6685071	0	66800	42176	-1.24	-2.57	-28.21	0.03599	-0.028	-0.001
6685171	0	66801	42276	-1.36	-2.34	-27.09	0.043	-0.026	-0.002
6685271	0	66802	42376	-1.5	-2.3	-26.62	0.052	-0.032	-0.003
6685371	0	66803	42476	-1.47	-2.27	-25.7	0.044	-0.031	-0.001
6685471	0	66804	42576	-1.38	-2.44	-25.3	0.039	-0.043	0.001
6685571	0	66805	42676	-1.41	-2.21	-24.32	0.052	-0.039	0
6685671	0	66806	42776	-1.4	-2.13	-24.29	0.057	-0.045	-0.003
6685771	0	66807	42876	-1.76	-2.1099	-23.42	0.039	-0.039	-0.001
6685872	0	66808	42976	-1.61	-2.1099	-23.39	0.049	-0.04	-0.002
6685972	0	66809	43076	-1.49	-2.05	-22.68	0.044	-0.05	0
6686072	0	66810	43176	-1.59	-1.92	-21.7	0.045	-0.045	-0.001
6686172	0	66811	43276	-1.57	-1.89	-20.97	0.039	-0.05	-0.002
6686272	0	66812	43376	-1.69	-1.86	-19.85	0.042	-0.056	-0.001
6686372	0	66813	43476	-1.5	-1.85	-19.42	0.044	-0.06	0.001
6686472	0	66814	43576	-1.49	-1.86	-19.74	0.028	-0.057	0
6686572	0	66815	43676	-1.58	-1.69	-18.79	0.024	-0.054	-0.003
6686672	0	66816	43776	-1.6	-1.51	-17.61	0.026	-0.07199	0
6686772	0	66817	43876	-1.71	-1.4	-16.36	0.028	-0.046	-0.002
6686872	0	66818	43976	-1.4299	-1.52	-16.8	0.016	-0.059	0.001
6686972	0	66819	44076	-1.74	-1.15	-16.16	0.053	-0.049	-0.004
6687072	0	66820	44176	-1.39	-1.28	-15.92	0.029	-0.064	-0.001
6687173	0	66821	44276	-1.4	-1.39	-16.57	0.026	-0.056	-0.002
6687273	0	66822	44376	-1.59	-1.1	-15.33	0.027	-0.055	0.003
6687373	0	66823	44476	-1.33	-1.09	-13.95	0.04	-0.07	-0.002
6687473	0	66824	44576	-1.49	-1.03	-13.79	0.035	-0.051	-0.004
6687573	0	66825	44676	-1.37	-1.03	-13.94	0.029	-0.06	-0.002
6687673	0	66826	44776	-1.51	-1.02	-12.61	0.022	-0.053	-0.004
6687773	0	66827	44876	-1.5599	-0.75	-12.25	0.032	-0.041	-0.002
6687873	0	66828	44976	-1.44	-0.82	-11.72	0.026	-0.053	0
6687973	0	66829	45076	-1.5599	-0.61	-11.33	0.043	-0.045	-0.003
6688073	0	66830	45176	-1.37	-0.83	-10.88	0.021	-0.054	-0.001
6688173	0	66831	45276	-1.25	-0.79	-11.42	0.026	-0.045	-0.004
6688273	0	66832	45376	-1.19	-0.75	-10.26	0.016	-0.058	-0.003
6688373	0	66833	45476	-1.37	-0.49	-9.5	0.029	-0.037	-0.007
6688474	0	66834	45576	-1.29	-0.55	-9.35	0.017	-0.039	-0.005
6688574	0	66835	45676	-1.26	-0.3899	-8.97	0.037	-0.047	-0.006
6688674	0	66836	45776	-1.21	-0.47	-9.63	0.017	-0.027	-0.003
6688774	0	66837	45876	-1.12	-0.36	-7.67	0.016	-0.03799	0
6688874	0	66838	45976	-1.08	-0.52	-8.56	-0.004	-0.028	-0.005
6688974	0	66839	46076	-1.05	-0.31	-7.58	0.002	-0.02	-0.001
6689074	0	66840	46176	-0.93	-0.24	-7.32	0.016	-0.043	-0.003
6689174	0	66841	46276	-1	-0.14	-6.36	0.01	-0.029	-0.002
6689274	0	66842	46376	-0.86	-0.12	-6.9	0.008	-0.042	-0.005
6689374	0	66843	46476	-1.08	0.02	-6.44	0.003	-0.015	0
6689474	0	66844	46576	-1	0.03	-5.45	-0.016	-0.015	-0.002
6689574	0	66845	46676	-0.7799	0.04	-5.77	-0.013	-0.023	-0.001
6689674	0	66846	46776	-0.83	0.36	-4.13	0.015	-0.027	-0.002
6689775	0	66847	46876	-0.72	0.15	-5.51	-0.014	-0.007	-0.002
6689875	0	66848	46976	-0.68	0.23	-4.34	-0.015	-0.023	-0.004
6689975	0	66849	47076	-0.95	0.3899	-3.51	-0.017	0	0.002
6690075	0	66850	47176	-0.68	0.51	-3.42	0.008	-0.021	-0.001
6690175	0	66851	47276	-0.73	0.55	-3.14	0	-0.001	-0.002
6690275	0	66852	47376	-0.55	0.51	-3	0.004	-0.021	-0.001
6690375	0	66853	47476	-0.64	0.5	-2.31	-0.012	-0.011	0.001
6690475	0	66854	47576	-0.62	0.61	-2.02	0.003	-0.011	0.001
6690575	0	66855	47676	-0.54	0.4	-3.2	-0.015	-0.012	-0.002
6690675	0	66856	47776	-0.56	0.47	-2.65	-0.017	-0.012	-0.001
6690775	0	66857	47876	-0.58	0.5299	-3.31	-0.004	-0.005	-0.003
6690875	0	66858	47976	-0.58	0.66	-1.44	0.01	-0.01	0
6690975	0	66859	48076	-0.52	0.65	-1.76	-0.001	-0.007	-0.001
6691076	0	66860	48176	-0.51	0.71	-0.81	0.015	-0.02	0.001
6691176	0	66861	48276	-0.41	0.51	-2.25	-0.006	-0.007	0.002
6691276	0	66862	48376	-0.44	0.57	-2.22	-0.00899	-0.004	0
6691376	0	66863	48476	-0.47	0.68	-1.69	0.006	-0.006	-0.001
6691476	0	66864	48576	-0.46	0.58	-2.15	-0.006	0.002	-0.001
6691576	0	66865	48676	-0.48	0.52	-1.45	-0.014	-0.006	0.003
6691676	0	66866	48776	-0.27	0.62	-1.91	-0.017	-0.02	0
6691776	0	66867	48876	-0.5899	0.73	-1.8	0	0.002	0
6691876	0	66868	48976	-0.48	0.54	-1.91	-0.026	-0.003	-0.002
6691976	0	66869	49076	-0.46	0.61	-1.58	-0.003	-0.015	0.001
6692076	0	66870	49176	-0.38	0.48	-1.8	-0.037	-0.002	-0.002
6692176	0	66871	49276	-0.46	0.74	-0.29	-0.01	-0.006	0
6692276	0	66872	49376	-0.4	0.63	-0.24	-0.021	-0.013	0
6692377	0	66873	49476	-0.45	0.58	-1.67	-0.01899	-0.005	0.002
6692477	0	66874	49576	-0.33	0.5899	-0.48	-0.00899	-0.01799	0.001
6692577	0	66875	49676	-0.43	0.66	-0.73	-0.00899	-0.022	0
6692677	0	66876	49776	-0.45	0.51	-0.68	-0.01899	-0.013	-0.002
6692777	0	66877	49876	-0.5299	0.79	-0.43	0.004	-0.01	-0.001
6692877	0	66878	49976	-0.34	0.6	-0.04	-0.02	-0.025	0.004
6692977	0	66879	50076	-0.5	0.66	-0.15	-0.01799	-0.008	-0.002
6693077	0	66880	50176	-0.58	0.67	0.45	0.003	-0.008	-0.001
6693177	0	66881	50276	-0.5299	0.7	0.54	-0.00899	-0.013	-0.001
6693277	0	66882	50376	-0.57	0.74	0.04	-0.002	-0.01899	-0.001
6693377	0	66883	50476	-0.5	0.67	0.84	-0.005	-0.014	0
6693477	0	66884	50576	-0.63	0.76	0.57	0.003	-0.011	0.003
6693577	0	66885	50676	-0.54	0.57	-0.33	-0.023	-0.015	-0.003
6693678	0	66886	50776	-0.63	0.63	0.44	-0.023	-0.01799	0.002
6693778	0	66887	50876	-0.37	0.56	-0.64	-0.027	-0.02	0.002
6693878	0	66888	50976	-0.46	0.6	0.35	-0.013	-0.027	0.001
6693978	0	66889	51076	-0.57	0.63	1.1799	-0.016	-0.015	-0.002
6694078	0	66890	51176	-0.56	0.56	-0.63	-0.028	-0.015	0
6694178	0	66891	51276	-0.46	0.67	0.87	-0.017	-0.024	0.003
6694278	0	66892	51376	-0.6	0.64	1.29	-0.014	-0.012	-0.001
6694378	0	66893	51476	-0.46	0.7	1.27	-0.013	-0.035	0
6694478	0	66894	51576	-0.58	0.68	1.25	-0.024	-0.022	0
6694578	0	66895	51676	-0.37	0.48	0.62	-0.029	-0.034	0
6694678	0	66896	51776	-0.44	0.51	0.94	-0.01899	-0.031	0.001
6694778	0	66897	51876	-0.45	0.64	1.4299	-0.02	-0.032	0.001
6694878	0	66898	51976	-0.47	0.63	1.66	-0.013	-0.032	-0.003
6694978	0	66899	52076	-0.48	0.6	1.36	-0.012	-0.022	0.002
6695079	0	66900	52176	-0.26	0.47	1.11	-0.033	-0.033	0.003
6695179	0	66901	52276	-0.3899	0.48	1.04	-0.033	-0.033	0.003
6695279	0	66902	52376	-0.37	0.77	2.89	-0.016	-0.03599	0.003
6695379	0	66903	52476	-0.48	0.69	1.52	-0.017	-0.026	0.002
6695479	0	66904	52576	-0.48	0.71	2.41	-0.027	-0.026	0.001
6695579	0	66905	52676	-0.46	0.79	3.05	-0.013	-0.028	0.002
6695679	0	66906	52776	-0.3	0.73	1.67	-0.005	-0.026	0.002
6695779	0	66907	52876	-0.35	0.76	1.78	-0.01	-0.029	0.001
6695879	0	66908	52976	-0.4	0.81	2.42	-0.012	-0.027	0.001
6695979	0	66909	53076	-0.38	0.65	2.58	-0.024	-0.032	0.002
6696079	0	66910	53176	-0.46	0.74	2.88	-0.005	-0.025	0
6696179	0	66911	53276	-0.56	0.52	2.26	-0.042	-0.028	-0.001
6696280	0	66912	53376	-0.44	0.84	3.23	-0.015	-0.045	-0.004
6696380	0	66913	53476	-0.3	0.76	2.19	-0.01899	-0.041	-0.001
6696480	0	66914	53576	-0.47	0.77	2.78	-0.011	-0.037	0
6696580	0	66915	53676	-0.38	0.77	2.22	-0.015	-0.029	0
6696680	0	66916	53776	-0.26	0.8	3.57	-0.023	-0.046	0.002
6696780	0	66917	53876	-0.33	0.77	3.1	-0.013	-0.033	0.003
6696880	0	66918	53976	-0.25	0.77	3.78	-0.025	-0.039	0.004
6696980	0	66919	54076	-0.44	0.81	4.33	-0.021	-0.033	0.003
6697080	0	66920	54176	-0.3	0.63	3.8	-0.029	-0.039	0.002
6697180	0	66921	54276	-0.24	0.63	2.68	-0.034	-0.034	0.003
6697280	0	66922	54376	-0.51	0.8	3.46	-0.016	-0.023	0.002
6697380	0	66923	54476	-0.24	0.68	4.08	-0.029	-0.037	0.002
6697480	0	66924	54576	-0.18	0.5899	3.23	-0.042	-0.041	0.001
6697580	0	66925	54676	-0.36	0.7	4.01	-0.022	-0.033	0.002
6697681	0	66926	54776	-0.46	0.87	3.6	-0.025	-0.027	0
6697781	0	66927	54876	-0.35	0.83	4.44	-0.011	-0.041	0.001
6697881	0	66928	54976	-0.35	0.62	4.4	-0.041	-0.046	0.002
6697981	0	66929	55076	-0.51	0.79	4.93	-0.024	-0.037	0.004
6698081	0	66930	55176	-0.27	0.76	3.81	-0.024	-0.03599	0.003
6698181	0	66931	55276	-0.22	0.68	3.28	-0.027	-0.041	-0.001
6698281	0	66932	55376	-0.3899	0.93	5.36	-0.004	-0.042	0
6698381	0	66933	55476	-0.21	0.62	3.73	-0.029	-0.032	-0.001
6698481	0	66934	55576	-0.45	0.79	5.55	-0.011	-0.048	0
6698581	0	66935	55676	-0.45	0.7	4.98	-0.025	-0.044	0.002
6698681	0	66936	55776	-0.32	0.7799	4.44	-0.01899	-0.042	0.001
6698781	0	66937	55876	-0.27	0.71	5.68	-0.027	-0.044	-0.001
6698882	0	66938	55976	-0.42	0.82	4.69	-0.014	-0.034	0.001
6698982	0	66939	56076	-0.47	0.66	3.68	-0.034	-0.031	-0.001
6699082	0	66940	56176	-0.46	0.76	5.7399	-0.031	-0.035	0.003
6699182	0	66941	56276	-0.27	0.82	5.23	-0.02	-0.045	0.001
6699282	0	66942	56376	-0.31	0.73	4.65	-0.026	-0.039	-0.001
6699382	0	66943	56476	-0.24	0.82	5.33	-0.013	-0.048	-0.002
6699482	0	66944	56576	-0.3	0.75	5.86	-0.027	-0.04	0.001
6699582	0	66945	56676	-0.4	0.94	5.92	-0.002	-0.034	-0.002
6699682	0	66946	56776	-0.27	0.71	4.92	-0.025	-0.049	-0.001
6699782	0	66947	56876	-0.25	0.71	5.59	-0.022	-0.054	0.001
6699882	0	66948	56976	-0.36	0.94	5.9699	-0.017	-0.046	0
6699982	0	66949	57076	-0.23	0.5899	4.84	-0.035	-0.041	0.002
6700082	0	66950	57176	-0.38	0.89	5.76	-0.012	-0.041	0.003
6700182	0	66951	57276	-0.37	0.86	6.09	-0.01	-0.037	-0.001
6700283	0	66952	57376	-0.32	0.87	6.48	-0.012	-0.04	0.001
6700383	0	66953	57476	-0.3899	0.88	7.14	-0.025	-0.039	0.002
6700483	0	66954	57576	-0.33	0.9	6.76	-0.02	-0.04	0.001
6700583	0	66955	57676	-0.29	0.89	7.32	-0.00899	-0.056	0.002
6700683	0	66956	57776	-0.23	0.92	6.15	-0.015	-0.051	0.001
6700783	0	66957	57876	-0.18	0.98	7.67	-0.015	-0.05	0
6700883	0	66958	57976	-0.11	0.67	6.39	-0.032	-0.053	0.004
6700983	0	66959	58076	-0.16	0.87	7.06	-0.021	-0.05	0.001
6701083	0	66960	58176	-0.4	1.01	6.97	-0.01799	-0.037	0.001
6701183	0	66961	58276	-0.35	0.88	7.26	-0.026	-0.048	0.003
6701283	0	66962	58376	-0.19	0.84	7.28	-0.027	-0.052	0.003
6701383	0	66963	58476	-0.22	0.92	7.4	-0.029	-0.048	0
6701484	0	66964	58576	-0.2	0.84	6.7	-0.021	-0.049	0.002
6701584	0	66965	58676	-0.26	0.8	7.42	-0.045	-0.032	0.007
6701684	0	66966	58776	-0.37	0.94	8.03	-0.027	-0.047	0.004
6701784	0	66967	58876	-0.3899	0.92	7.59	-0.025	-0.042	0.005
6701884	0	66968	58976	-0.26	0.95	6.57	-0.024	-0.055	0.002
6701984	0	66969	59076	-0.28	0.98	8.56	-0.015	-0.057	0.003
6702084	0	66970	59176	-0.33	0.97	7.71	-0.026	-0.048	0.002
6702184	0	66971	59276	-0.28	0.99	8.76	-0.017	-0.044	0.005
6702284	0	66972	59376	-0.15	0.76	7.4	-0.03599	-0.047	0.003
6702384	0	66973	59476	-0.24	1.02	8.36	-0.024	-0.053	0.006
6702484	0	66974	59576	-0.23	1.07	8.21	-0.015	-0.058	0.004
6702584	0	66975	59676	-0.32	1.04	7.46	-0.01899	-0.039	0.002
6702684	0	66976	59776	-0.36	1.09	8.83	-0.007	-0.04	0.002
6702784	0	66977	59876	-0.2	0.87	8.3	-0.039	-0.046	0.004
6702885	0	66978	59976	-0.28	0.99	8.34	-0.032	-0.055	0.004
6702985	0	66979	60076	-0.24	0.89	7.98	-0.041	-0.048	0.006
6703085	0	66980	60176	-0.2	0.88	8.36	-0.044	-0.049	0.001
6703185	0	66981	60276	-0.24	0.96	7.87	-0.028	-0.05	0.002
6703285	0	66982	60376	-0.35	1.1	9.08	-0.016	-0.053	0.002
6703385	0	66983	60476	-0.16	0.85	7.51	-0.037	-0.059	0.002
6703485	0	66984	60576	-0.38	1.0599	7.73	-0.023	-0.04	0.003
6703585	0	66985	60676	-0.1	1.02	8.9399	-0.024	-0.056	0.003
6703685	0	66986	60776	-0.34	1.08	9.4399	-0.03599	-0.055	0.004
6703785	0	66987	60876	-0.31	1.13	9.52	-0.031	-0.037	0.005
6703885	0	66988	60976	-0.26	1.13	9.32	-0.023	-0.055	0.002
6703985	0	66989	61076	-0.37	1.26	9.34	-0.028	-0.048	0.00899
6704086	0	66990	61176	-0.2	1.08	8.1	-0.034	-0.052	0.006
6704186	0	66991	61276	-0.34	1.2	9.49	-0.024	-0.057	0.004
6704286	0	66992	61376	-0.31	1.11	8.38	-0.041	-0.046	0.005
6704386	0	66993	61476	-0.33	1.2	9.35	-0.031	-0.05	0.006
6704486	0	66994	61576	-0.41	1.4	9.87	-0.02	-0.058	0.003
6704586	0	66995	61676	-0.48	1.24	9.56	-0.037	-0.049	0.002
6704686	0	66996	61776	-0.26	1.22	9.85	-0.029	-0.065	0.005
6704786	0	66997	61876	-0.3	1.24	9.2	-0.041	-0.054	0.007
6704886	0	66998	61976	-0.34	1.41	8.96	-0.014	-0.042	0.003
6704986	0	66999	62076	-0.34	1.3	9.85	-0.039	-0.046	0.003
6705086	0	67000	62176	-0.07	1.17	8.91	-0.043	-0.058	0.005
6705186	0	67001	62276	-0.29	1.23	9.2299	-0.049	-0.057	0.004
6705286	0	67002	62376	-0.38	1.36	9.96	-0.03799	-0.05	0.003
6705386	0	67003	62476	-0.25	1.41	9.26	-0.028	-0.045	0.008
6705487	0	67004	62576	-0.37	1.3099	10.07	-0.048	-0.06	0.007
6705587	0	67005	62676	-0.35	1.33	10.26	-0.051	-0.053	0.008
6705687	0	67006	62776	-0.44	1.44	11.34	-0.031	-0.061	0.00899
6705787	0	67007	62876	-0.34	1.4	9.81	-0.047	-0.058	0.00899
6705887	0	67008	62976	-0.6	1.5	10.11	-0.035	-0.044	0.004
6705987	0	67009	63076	-0.52	1.58	10.3	-0.033	-0.057	0.006
6706087	0	67010	63176	-0.4	1.47	10.45	-0.035	-0.055	0.005
6706187	0	67011	63276	-0.48	1.51	11.25	-0.03799	-0.054	0.007
6706287	0	67012	63376	-0.41	1.46	10.92	-0.057	-0.049	0.006
6706387	0	67013	63476	-0.41	1.48	11	-0.039	-0.06	0.007
6706487	0	67014	63576	-0.5	1.53	10.57	-0.045	-0.054	0.006
6706587	0	67015	63676	-0.45	1.62	12.32	-0.03799	-0.063	0.008
6706688	0	67016	63776	-0.48	1.53	11.25	-0.052	-0.053	0.008
6706788	0	67017	63876	-0.41	1.54	10.1899	-0.048	-0.063	0.006
6706888	0	67018	63976	-0.61	1.65	12.01	-0.035	-0.07199	0.006
6706988	0	67019	64076	-0.5	1.57	11.04	-0.041	-0.068	0.008
6707088	0	67020	64176	-0.32	1.48	10.78	-0.049	-0.069	0.007
6707188	0	67021	64276	-0.41	1.4299	10.9	-0.055	-0.052	0.006
6707288	0	67022	64376	-0.68	1.5	11.64	-0.052	-0.06	0.00899
6707388	0	67023	64476	-0.48	1.48	12.16	-0.055	-0.073	0.007
6707488	0	67024	64576	-0.49	1.62	12.07	-0.03799	-0.07199	0.006
6707588	0	67025	64676	-0.5899	1.53	11.4799	-0.044	-0.064	0.006
6707688	0	67026	64776	-0.41	1.57	12.26	-0.043	-0.07199	0.004
6707788	0	67027	64876	-0.45	1.58	11.57	-0.059	-0.07	0.008
6707888	0	67028	64976	-0.47	1.68	12.22	-0.046	-0.07199	0.008
6707988	0	67029	65076	-0.43	1.37	12.26	-0.048	-0.065	0.007
6708089	0	67030	65176	-0.5899	1.74	13.37	-0.024	-0.075	0.006
6708189	0	67031	65276	-0.52	1.45	13.53	-0.03799	-0.074	0.00899
6708289	0	67032	65376	-0.5	1.47	14	-0.021	-0.078	0.006
6708389	0	67033	65476	-0.48	1.52	14.63	-0.00899	-0.071	0.008
6708489	0	67034	40	-0.4	1.32	13.48	-0.037	-0.07199	0.007
6708589	0	67035	140	-0.44	1.44	13.72	-0.023	-0.067	0.006
6708689	0	67036	240	-0.58	1.39	13.89	-0.016	-0.069	0.007
6708789	0	67037	340	-0.48	1.3099	13.08	-0.027	-0.06	0.008
6708889	0	67038	440	-0.46	1.35	13.9	-0.022	-0.07	0.007
6708989	0	67039	540	-0.72	1.5	14.67	-0.01	-0.052	0.006
6709089	0	67040	640	-0.46	1.41	13.63	-0.014	-0.07199	0.00899
6709189	0	67041	740	-0.31	1.39	13.97	-0.01899	-0.081	0.005
6709289	0	67042	840	-0.35	1.37	13.49	-0.028	-0.062	0.005
6709390	0	67043	940	-0.55	1.27	12.83	-0.042	-0.061	0.005
6709490	0	67044	1040	-0.38	1.25	13.5	-0.027	-0.067	0.008
6709590	0	67045	1140	-0.3	1.27	13.47	-0.039	-0.08	0.004
6709690	0	67046	1240	-0.4	1.46	13.41	-0.005	-0.074	0.004
6709790	0	67047	1340	-0.42	1.47	13.97	-0.025	-0.065	0.005
6709890	0	67048	1440	-0.61	1.49	14.01	-0.01899	-0.066	0.007
6709990	0	67049	1540	-0.34	1.3099	13.35	-0.021	-0.07599	0.006
6710090	0	67050	1640	-0.46	1.42	13.69	-0.00899	-0.077	0.006
6710190	0	67051	1740	-0.51	1.37	13.44	-0.021	-0.067	0.00899
6710290	0	67052	1840	-0.41	1.4	13.39	-0.02	-0.073	0.008
6710390	0	67053	1940	-0.4	1.28	14.09	-0.033	-0.071	0.01
6710490	0	67054	2040	-0.49	1.44	14.48	-0.015	-0.067	0.005
6710590	0	67055	2140	-0.49	1.33	13.96	-0.017	-0.077	0.004
6710691	0	67056	2240	-0.41	1.34	14.24	-0.01899	-0.07	0.006
6710791	0	67057	2340	-0.65	1.49	14.76	-0.003	-0.061	0.007
6710891	0	67058	2440	-0.54	1.5	15.53	-0.014	-0.071	0.005
6710991	0	67059	2540	-0.41	1.34	14.01	-0.026	-0.08	0.007
6711091	0	67060	2640	-0.51	1.33	13.82	-0.028	-0.062	0.008
6711191	0	67061	2740	-0.51	1.44	14.34	-0.022	-0.062	0.003
6711291	0	67062	2840	-0.49	1.46	13.71	-0.01899	-0.06	0.005
6711391	0	67063	2940	-0.21	1.05	12.62	-0.045	-0.07199	0.005
6711491	0	67064	3040	-0.5	1.33	13.56	-0.029	-0.074	0.004
6711591	0	67065	3140	-0.55	1.42	14.15	-0.028	-0.064	0.003
6711691	0	67066	3240	-0.63	1.36	13.59	-0.01899	-0.053	0.007
6711791	0	67067	3340	-0.48	1.4	14.03	-0.024	-0.074	0.007
6711891	0	67068	3440	-0.48	1.46	14.21	-0.02	-0.066	0.008
6711992	0	67069	3540	-0.52	1.4299	13.96	-0.01899	-0.069	0.008
6712092	0	67070	3640	-0.62	1.49	13.97	-0.011	-0.071	0.002
6712192	0	67071	3740	-0.54	1.37	13.62	-0.021	-0.073	0.007
6712292	0	67072	3840	-0.38	1.4	14.53	-0.016	-0.077	0.006
6712392	0	67073	3940	-0.62	1.38	13.46	-0.023	-0.064	0.005
