# Supplementary material for: Robot-Based Calibration Procedure for Graphene Electronic Skin
Source: Sensors (Basel). 2022 Aug 16;22(16):6122. doi: 10.3390/s22166122 (PMC9416129; doi:10.3390/s22166122)
Supplement: Supplementary file 1 [file sensors-22-06122-s001.zip › measurements/sensor_row_10_col_16_hex_load.dat]

#ID ES_1_V1
#SIZE ROW 16 COL 32
#DIR LOAD
#sensor: hex
#coord: row_10_col_16
system_time	status	sequence_number	hex_sample_counter	Fx	Fy	Fz	Tx	Ty	Tz
6567281	0	65623	55548	-0.46	1.42	14.34	-0.00899	-0.073	0.007
6567381	0	65624	55648	-0.46	1.4	14.07	-0.016	-0.066	0.005
6567481	0	65625	55748	-0.5	1.3099	13.63	-0.026	-0.066	0.006
6567581	0	65626	55848	-0.38	1.33	13.6	-0.03799	-0.062	0.007
6567681	0	65627	55948	-0.5299	1.38	13.75	-0.022	-0.063	0.004
6567781	0	65628	56048	-0.4	1.32	14.16	-0.023	-0.069	0.01
6567882	0	65629	56148	-0.58	1.34	13.56	-0.024	-0.068	0.005
6567981	0	65630	56248	-0.48	1.5	14.59	-0.008	-0.066	0.006
6568081	0	65631	56348	-0.49	1.35	14.39	-0.022	-0.079	0.001
6568181	0	65632	56448	-0.3899	1.29	13.99	-0.037	-0.075	0.006
6568281	0	65633	56548	-0.47	1.39	13.17	-0.027	-0.066	0.006
6568382	0	65634	56648	-0.45	1.38	13.7	-0.01799	-0.074	0.005
6568482	0	65635	56748	-0.5299	1.4299	13.53	-0.016	-0.07	0.006
6568582	0	65636	56848	-0.45	1.45	14.74	-0.012	-0.077	0.00899
6568682	0	65637	56948	-0.45	1.55	14.42	-0.001	-0.08	0.005
6568782	0	65638	57048	-0.36	1.33	13.12	-0.021	-0.082	0.00899
6568882	0	65639	57148	-0.49	1.39	13.95	-0.01899	-0.069	0.006
6568982	0	65640	57248	-0.61	1.5	14.1	-0.011	-0.062	0.006
6569082	0	65641	57348	-0.56	1.33	14.47	-0.043	-0.061	0.00899
6569182	0	65642	57448	-0.51	1.45	14.04	-0.007	-0.073	0.005
6569282	0	65643	57548	-0.48	1.33	14.28	-0.032	-0.077	0.004
6569382	0	65644	57648	-0.47	1.49	14.42	-0.00899	-0.079	0.007
6569482	0	65645	57748	-0.52	1.26	14.55	-0.026	-0.07599	0.006
6569583	0	65646	57848	-0.4	1.44	13.87	-0.01	-0.081	0.002
6569683	0	65647	57948	-0.48	1.4	14.85	-0.026	-0.073	0.005
6569783	0	65648	58048	-0.42	1.39	14.2	-0.022	-0.052	0.008
6569883	0	65649	58148	-0.58	1.33	14.26	-0.03	-0.064	0.007
6569983	0	65650	58248	-0.6	1.4	14.48	-0.03599	-0.064	0.006
6570083	0	65651	58348	-0.43	1.28	13.09	-0.033	-0.071	0.006
6570183	0	65652	58448	-0.47	1.2	13.71	-0.027	-0.073	0.006
6570283	0	65653	58548	-0.34	1.2	13.19	-0.028	-0.08	0.008
6570383	0	65654	58648	-0.65	1.32	13.23	0.002	-0.078	0.006
6570483	0	65655	58748	-0.5	1.19	12.36	0	-0.086	0.006
6570583	0	65656	58848	-0.69	1.03	12.24	-0.00899	-0.068	0.00899
6570683	0	65657	58948	-0.5899	0.94	11.49	-0.021	-0.078	0.002
6570783	0	65658	59048	-0.5899	0.83	10.88	-0.012	-0.077	0.004
6570883	0	65659	59148	-0.62	0.9	11.5	-0.011	-0.077	0.01
6570984	0	65660	59248	-0.74	0.89	11.68	-0.014	-0.059	0.008
6571084	0	65661	59348	-0.68	0.9	10.62	-0.014	-0.069	0.008
6571184	0	65662	59448	-0.68	1.02	11.91	-0.006	-0.092	0.00899
6571284	0	65663	59548	-0.61	0.97	11.93	-0.01899	-0.074	0.007
6571384	0	65664	59648	-0.5899	1.01	11.1	-0.011	-0.068	0.005
6571484	0	65665	59748	-0.5	0.96	11.1899	-0.014	-0.079	0.008
6571584	0	65666	59848	-0.48	0.89	11.1	-0.02	-0.07599	0.00899
6571684	0	65667	59948	-0.54	1	11.17	-0.02	-0.079	0.008
6571784	0	65668	60048	-0.57	0.96	10.97	-0.029	-0.067	0.006
6571884	0	65669	60148	-0.56	0.88	9.82	-0.026	-0.075	0.005
6571984	0	65670	60248	-0.68	1.02	10.61	-0.01	-0.056	0.005
6572084	0	65671	60348	-0.69	0.96	10.64	-0.01799	-0.062	0.008
6572185	0	65672	60448	-0.5899	0.88	9.68	-0.02	-0.067	0.007
6572285	0	65673	60548	-0.62	0.9	10.45	-0.028	-0.074	0.007
6572385	0	65674	60648	-0.52	0.83	10.26	-0.023	-0.063	0.007
6572485	0	65675	60748	-0.54	0.93	10.93	-0.003	-0.074	0.003
6572585	0	65676	60848	-0.5299	0.84	9.8	-0.015	-0.07199	0.006
6572685	0	65677	60948	-0.57	0.88	10.24	-0.01899	-0.071	0.002
6572785	0	65678	61048	-0.46	0.92	9.59	-0.011	-0.07	0.00899
6572885	0	65679	61148	-0.62	0.95	9.9799	-0.013	-0.063	0.007
6572985	0	65680	61248	-0.52	0.91	10.12	-0.004	-0.066	0.003
6573085	0	65681	61348	-0.54	0.73	9.46	-0.027	-0.06	0.006
6573185	0	65682	61448	-0.32	0.64	9.16	-0.027	-0.082	0.003
6573285	0	65683	61548	-0.68	0.98	10.03	-0.013	-0.047	0.004
6573385	0	65684	61648	-0.46	0.82	9.12	-0.013	-0.058	0.005
6573485	0	65685	61748	-0.41	0.68	8.89	-0.028	-0.057	0.006
6573586	0	65686	61848	-0.55	0.7799	8.78	-0.00899	-0.055	0.003
6573686	0	65687	61948	-0.54	0.8	9.68	-0.01799	-0.052	0.005
6573786	0	65688	62048	-0.45	0.82	9.18	-0.006	-0.059	0.004
6573886	0	65689	62148	-0.49	0.76	9.45	-0.00899	-0.054	0.002
6573986	0	65690	62248	-0.51	0.77	9.12	-0.013	-0.05	0.006
6574086	0	65691	62348	-0.52	0.7799	9.02	-0.007	-0.055	0.004
6574186	0	65692	62448	-0.28	0.51	8.14	-0.033	-0.05	0.003
6574286	0	65693	62548	-0.46	0.92	8.83	0.01	-0.047	0.004
6574386	0	65694	62648	-0.5	0.65	8.85	-0.017	-0.044	0.005
6574486	0	65695	62748	-0.44	0.72	8.4	-0.013	-0.053	0.002
6574586	0	65696	62848	-0.43	0.83	10.07	0.005	-0.05	0.006
6574686	0	65697	62948	-0.42	0.7799	8.37	-0.003	-0.053	0.002
6574787	0	65698	63048	-0.16	0.67	8.95	0.007	-0.066	0.004
6574887	0	65699	63148	-0.37	0.55	7.88	-0.001	-0.05	0.005
6574987	0	65700	63248	-0.52	0.81	8.79	0.01	-0.046	0.001
6575087	0	65701	63348	-0.18	0.55	8.4	-0.006	-0.064	0.006
6575187	0	65702	63448	-0.32	0.64	8.2	0.002	-0.052	0.004
6575287	0	65703	63548	-0.37	0.66	8.29	0.003	-0.047	0.005
6575388	0	65704	63648	-0.14	0.56	7.63	-0.007	-0.059	0.005
6575487	0	65705	63748	-0.41	0.49	7.95	-0.023	-0.035	0.006
6575587	0	65706	63848	-0.37	0.58	8.14	-0.011	-0.052	0.004
6575687	0	65707	63948	-0.22	0.46	7.6	-0.00899	-0.052	0.00899
6575787	0	65708	64048	-0.22	0.47	7.22	-0.014	-0.044	0.002
6575887	0	65709	64148	-0.25	0.46	7.33	-0.004	-0.037	0.002
6575987	0	65710	64248	-0.44	0.61	8.2	0.008	-0.03799	0.002
6576087	0	65711	64348	-0.26	0.36	7.48	-0.023	-0.042	0.005
6576188	0	65712	64448	-0.22	0.45	7.29	-0.006	-0.033	0.004
6576288	0	65713	64548	-0.32	0.5899	6.92	0.01	-0.041	0.002
6576388	0	65714	64648	-0.2	0.47	6.79	-0.001	-0.039	0.002
6576488	0	65715	64748	-0.32	0.44	7.47	-0.006	-0.033	0.007
6576588	0	65716	64848	-0.25	0.63	8.62	0.014	-0.053	0.004
6576688	0	65717	64948	-0.17	0.37	6.25	-0.00899	-0.03799	0
6576788	0	65718	65048	-0.34	0.61	8.72	0.016	-0.033	0.001
6576888	0	65719	65148	-0.23	0.51	7.2	0.005	-0.023	0.001
6576988	0	65720	65248	-0.14	0.3	6.23	-0.012	-0.035	0.005
6577088	0	65721	65348	-0.24	0.33	5.39	-0.005	-0.035	0.002
6577188	0	65722	65448	-0.28	0.45	6.2399	0.014	-0.03	0.002
6577288	0	65723	12	-0.19	0.48	7	0.01	-0.03799	0.002
6577388	0	65724	112	-0.06	0.26	5.86	0.002	-0.049	0.004
6577489	0	65725	212	-0.25	0.32	6.39	0.01	-0.025	0.002
6577589	0	65726	312	-0.2	0.35	8.08	-0.016	-0.026	0.007
6577689	0	65727	412	-0.17	0.29	5.62	-0.004	-0.021	0.003
6577789	0	65728	512	-0.21	0.41	6.2	0.002	-0.024	0.003
6577889	0	65729	612	-0.06	0.12	4.66	-0.008	-0.032	0.003
6577989	0	65730	712	-0.24	0.35	5.4699	0.005	-0.023	0
6578089	0	65731	812	-0.07	0.38	5.85	0.013	-0.03	0.003
6578189	0	65732	912	-0.17	0.31	5.93	0.001	-0.03	0
6578289	0	65733	1012	-0.05	0.26	5	0.015	-0.031	0
6578389	0	65734	1112	-0.08	0.24	4.89	0.00899	-0.022	-0.001
6578489	0	65735	1212	-0.15	0.34	6.09	0.021	-0.024	-0.001
6578589	0	65736	1312	-0.15	0.22	5.76	-0.011	-0.021	0.003
6578689	0	65737	1412	-0.07	0.22	5.52	0.021	-0.015	0.004
6578790	0	65738	1512	-0.11	0.25	5.06	0.003	-0.023	0.004
6578890	0	65739	1612	-0.08	0.2	5.31	-0.003	-0.022	0.002
6578990	0	65740	1712	-0.13	0.26	5.1	0.011	-0.017	0.002
6579090	0	65741	1812	-0.24	0.34	6.04	0.022	-0.01	0
6579190	0	65742	1912	0.08	0.09	4.62	0.01	-0.027	0.002
6579290	0	65743	2012	-0.09	0.26	5.79	0.022	-0.016	0
6579390	0	65744	2112	-0.15	0.34	4.62	0.02	-0.005	0.003
6579490	0	65745	2212	0.03	0.15	4.43	0.016	-0.017	0.001
6579590	0	65746	2312	-0.08	0.25	6.32	0.014	-0.021	0.002
6579690	0	65747	2412	-0.16	0.27	5.55	0.021	-0.015	0.003
6579790	0	65748	2512	-0.08	0.2	4.85	0.007	-0.013	0.006
6579890	0	65749	2612	-0.06	0.16	4.62	0.002	-0.017	0.001
6579990	0	65750	2712	0.06	0.06	3.83	0.015	-0.015	0.001
6580091	0	65751	2812	-0.19	0.36	3.94	0.032	-0.008	0
6580191	0	65752	2912	-0.07	0.22	4.84	0.013	-0.013	0
6580291	0	65753	3012	0.05	0.14	3.69	0.014	-0.01899	0.003
6580391	0	65754	3112	0.05	0.16	3.57	0.021	-0.022	0.001
6580491	0	65755	3212	-0.01	0.13	4.84	-0.005	-0.01	0.001
6580591	0	65756	3312	0.03	0.05	3.39	-0.006	-0.01	0.004
6580691	0	65757	3412	0.01	0.2	4.51	0.004	-0.021	0.004
6580791	0	65758	3512	0.03	0.17	3.52	0.016	-0.012	0.004
6580891	0	65759	3612	-0.01	0.13	3.19	0.008	-0.01	0.003
6580991	0	65760	3712	0.08	0.16	3.78	0.011	-0.00899	0.001
6581091	0	65761	3812	-0.07	0.11	3.47	0.001	-0.006	0.001
6581191	0	65762	3912	0.1	0.18	4.18	0.014	-0.003	0.005
6581291	0	65763	4012	0.02	0.08	2.97	0.007	0.001	0
6581392	0	65764	4112	-0.09	0.17	2.77	0.007	-0.004	-0.002
6581492	0	65765	4212	0.08	0.19	3.3	0.014	-0.012	0.002
6581592	0	65766	4312	0	0.17	3.25	0.015	-0.012	0.004
6581692	0	65767	4412	-0.14	0.4	4.05	0.017	0.004	0.003
6581792	0	65768	4512	-0.08	0.19	2.63	0.016	-0.001	-0.001
6581892	0	65769	4612	0.05	0.04	2.2	0	-0.001	0.001
6581992	0	65770	4712	0.11	0.07	2.39	0.00899	-0.01899	0.001
6582092	0	65771	4812	0.03	0.16	2.92	0.022	-0.007	0.003
6582192	0	65772	4912	0	0.13	3.06	0.014	-0.013	0.002
6582292	0	65773	5012	0.15	0.04	2.25	0.005	-0.012	0.005
6582392	0	65774	5112	0.21	-0.03	2.27	0.005	-0.00899	0.004
6582492	0	65775	5212	0.23	-0.17	2.18	-0.013	-0.01	0
6582592	0	65776	5312	-0.08	0.16	2.82	0.027	-0.008	0.003
6582693	0	65777	5412	0.07	-0.07	2.38	-0.007	-0.008	0.003
6582793	0	65778	5512	0.08	-0.04	1.91	-0.005	-0.007	0.003
6582893	0	65779	5612	0.2	-0.03	1.5599	0.014	-0.00899	0
6582993	0	65780	5712	0.12	-0.21	0.7	0.011	-0.012	0.001
6583093	0	65781	5812	0.24	-0.01	1.75	0.023	-0.012	0.001
6583193	0	65782	5912	0.01	-0.07	1.54	0.01	0.001	0.001
6583293	0	65783	6012	0.04	-0.11	0.84	0.026	-0.011	0
6583393	0	65784	6112	0.13	-0.23	0.56	0.00899	-0.01899	-0.001
6583493	0	65785	6212	0.05	-0.12	1.51	0.01	0.001	0.003
6583593	0	65786	6312	0.19	-0.32	0	0.001	-0.025	0
6583693	0	65787	6412	0.04	-0.08	0.7799	0.021	-0.005	0.002
6583793	0	65788	6512	-0.07	0.04	1.93	0.035	-0.011	0.003
6583893	0	65789	6612	0.09	-0.36	-0.02	0.005	-0.004	0.003
6583994	0	65790	6712	-0.05	-0.12	1.37	0.022	-0.01	0
6584094	0	65791	6812	0.1	-0.18	0.04	0.02	-0.012	0.002
6584194	0	65792	6912	0.01	-0.25	-0.47	0.013	-0.015	0.001
6584294	0	65793	7012	-0.18	-0.04	-0.33	0.04	0.004	0
6584394	0	65794	7112	-0.11	-0.13	0.99	0.013	-0.002	0
6584494	0	65795	7212	-0.02	-0.21	-0.04	0.006	0.003	0.001
6584594	0	65796	7312	0.06	-0.24	-0.24	0.023	-0.00899	-0.003
6584694	0	65797	7412	0.01	-0.18	0.32	0.02	-0.008	0.002
6584794	0	65798	7512	0.07	-0.18	0.97	0.029	-0.016	0.002
6584894	0	65799	7612	-0.09	-0.25	-0.4	0.01	-0.003	0.001
6584994	0	65800	7712	0.09	-0.31	-0.18	0.021	-0.01799	0.002
6585094	0	65801	7812	-0.19	-0.13	0.05	0.023	-0.003	0.002
6585194	0	65802	7912	-0.1	-0.35	-0.74	0.004	-0.007	0.003
6585295	0	65803	8012	-0.1	-0.37	-1.58	0.007	0.004	0.001
6585395	0	65804	8112	-0.17	-0.21	-1.67	0.027	0.004	0.001
6585495	0	65805	8212	-0.13	-0.46	-1.09	0.00899	0.004	-0.001
6585595	0	65806	8312	-0.04	-0.33	-1.4299	0.04	-0.001	0.002
6585695	0	65807	8412	-0.24	-0.29	-0.8	0.037	0.012	0.002
6585795	0	65808	8512	-0.15	-0.55	-1.63	0.011	0.002	-0.001
6585895	0	65809	8612	-0.28	-0.5	-1.71	0.042	0.002	0.001
6585995	0	65810	8712	-0.18	-0.5899	-2.24	0.034	-0.002	0.001
6586095	0	65811	8812	-0.08	-0.55	-1.4299	0.044	0.001	-0.001
6586195	0	65812	8912	-0.16	-0.52	-0.32	0.03799	0.001	0
6586295	0	65813	9012	-0.15	-0.64	-2.8699	0.027	0.003	0
6586395	0	65814	9112	-0.04	-0.6	-1.16	0.033	-0.001	0.001
6586495	0	65815	9212	-0.1	-0.61	-1.26	0.045	-0.00899	0
6586596	0	65816	9312	-0.17	-0.66	-2.4	0.032	0.003	-0.002
6586696	0	65817	9412	-0.13	-0.61	-1.78	0.04	0.004	0
6586796	0	65818	9512	-0.15	-0.68	-2.18	0.031	0.006	0.002
6586896	0	65819	9612	-0.16	-0.56	-1.27	0.043	-0.005	-0.001
6586996	0	65820	9712	-0.18	-0.56	-1.1	0.057	-0.005	0.003
6587096	0	65821	9812	-0.24	-0.58	-1.61	0.03799	0.008	0
6587196	0	65822	9912	-0.12	-0.75	-2.16	0.03	0.002	0
6587296	0	65823	10012	-0.24	-0.58	-1.81	0.042	0.016	-0.003
6587396	0	65824	10112	-0.34	-0.5899	-1.78	0.044	0.02	-0.001
6587496	0	65825	10212	-0.25	-0.6	-1.15	0.039	-0.003	-0.001
6587596	0	65826	10312	-0.25	-0.65	-2.32	0.034	0.006	0
6587696	0	65827	10412	-0.08	-0.65	-2.7	0.045	-0.004	-0.001
6587796	0	65828	10512	-0.28	-0.56	-1.5599	0.049	-0.00899	0
6587897	0	65829	10612	-0.18	-0.69	-2.1199	0.039	-0.015	0.001
6587997	0	65830	10712	-0.16	-0.82	-3.07	0.031	-0.001	0
6588097	0	65831	10812	-0.31	-0.65	-2.7	0.063	-0.001	-0.001
6588197	0	65832	10912	-0.26	-0.84	-3.19	0.04	-0.004	-0.001
6588297	0	65833	11012	-0.44	-0.86	-3.72	0.04	0.011	-0.002
6588397	0	65834	11112	-0.29	-0.95	-5.15	0.047	0.004	-0.004
6588497	0	65835	11212	-0.27	-1.04	-4.63	0.058	-0.004	-0.002
6588597	0	65836	11312	-0.27	-1.05	-5.23	0.05	0.002	-0.001
6588697	0	65837	11412	-0.17	-1.1	-5.88	0.051	0.003	-0.004
6588797	0	65838	11512	-0.31	-1.19	-5.19	0.03599	-0.006	-0.002
6588897	0	65839	11612	-0.36	-1.17	-5.48	0.065	-0.005	0
6588997	0	65840	11712	-0.48	-1.15	-6.06	0.059	-0.005	-0.001
6589097	0	65841	11812	-0.38	-1.21	-5.81	0.064	-0.00899	-0.003
6589197	0	65842	11912	-0.42	-1.24	-6.53	0.059	0.001	0
6589298	0	65843	12012	-0.4	-1.45	-7.88	0.051	-0.005	-0.003
6589398	0	65844	12112	-0.29	-1.44	-8.45	0.056	-0.002	-0.001
6589498	0	65845	12212	-0.45	-1.25	-7.69	0.086	-0.007	-0.003
6589598	0	65846	12312	-0.37	-1.47	-8.46	0.081	-0.003	-0.004
6589698	0	65847	12412	-0.46	-1.55	-8.18	0.063	-0.006	-0.003
6589798	0	65848	12512	-0.33	-1.64	-9.3	0.06	-0.01	-0.001
6589898	0	65849	12612	-0.51	-1.74	-9.86	0.056	-0.003	-0.003
6589998	0	65850	12712	-0.58	-1.6	-10.02	0.07599	-0.002	-0.002
6590098	0	65851	12812	-0.5	-1.63	-10.13	0.088	-0.02	-0.003
6590198	0	65852	12912	-0.46	-1.78	-11.17	0.071	-0.02	-0.004
6590298	0	65853	13012	-0.71	-1.8	-11.68	0.062	-0.013	-0.002
6590398	0	65854	13112	-0.79	-1.85	-11.54	0.069	-0.008	-0.002
6590499	0	65855	13212	-0.67	-1.93	-11.67	0.071	-0.013	-0.004
6590599	0	65856	13312	-0.82	-1.83	-12.25	0.081	0.003	-0.003
6590699	0	65857	13412	-0.57	-2	-12.77	0.069	-0.012	-0.002
6590799	0	65858	13512	-0.75	-2.05	-12.99	0.075	-0.017	-0.001
6590899	0	65859	13612	-0.74	-1.95	-12.4	0.089	-0.012	-0.001
6590999	0	65860	13712	-0.7799	-2.04	-13.34	0.09	-0.017	-0.002
6591099	0	65861	13812	-0.68	-2.14	-14.32	0.08	-0.024	-0.004
6591199	0	65862	13912	-0.93	-2.08	-14.59	0.084	-0.008	-0.005
6591299	0	65863	14012	-0.86	-2.22	-14.92	0.088	-0.014	-0.004
6591399	0	65864	14112	-0.9	-2.27	-14.94	0.085	-0.02	-0.004
6591499	0	65865	14212	-1.01	-2.2	-15.55	0.091	-0.005	-0.004
6591599	0	65866	14312	-0.9	-2.44	-16.33	0.07599	-0.01899	-0.003
6591699	0	65867	14412	-1.01	-2.26	-15.61	0.094	-0.012	-0.003
6591800	0	65868	14512	-0.88	-2.54	-17.49	0.07199	-0.022	-0.002
6591900	0	65869	14612	-0.73	-2.64	-18.2099	0.082	-0.024	-0.002
6592000	0	65870	14712	-1.04	-2.58	-18.44	0.09	-0.012	-0.004
6592100	0	65871	14812	-1.04	-2.53	-18.41	0.111	-0.013	-0.002
6592200	0	65872	14912	-1.04	-2.6099	-18.74	0.091	-0.01899	-0.001
6592300	0	65873	15012	-1.04	-2.68	-19.32	0.082	-0.012	-0.003
6592400	0	65874	15112	-0.86	-2.97	-20.07	0.088	-0.039	0
6592500	0	65875	15212	-1.05	-2.74	-20.62	0.108	-0.014	-0.001
6592600	0	65876	15312	-0.95	-3.04	-20.65	0.08	-0.026	0
6592700	0	65877	15412	-0.88	-2.96	-22.93	0.112	-0.021	-0.004
6592800	0	65878	15512	-1.07	-2.98	-22.25	0.111	-0.011	-0.004
6592900	0	65879	15612	-1.0599	-3.23	-23.29	0.089	-0.01	-0.004
6593000	0	65880	15712	-0.91	-3.29	-24.1	0.102	-0.028	-0.004
6593100	0	65881	15812	-0.9	-3.21	-24.16	0.109	-0.011	-0.006
6593201	0	65882	15912	-0.95	-3.37	-26.51	0.096	-0.005	-0.005
6593301	0	65883	16012	-0.88	-3.37	-26.68	0.104	-0.004	-0.001
6593401	0	65884	16112	-0.99	-3.28	-26.71	0.12	0.005	-0.003
6593501	0	65885	16212	-1.03	-3.56	-27.7	0.103	0.005	-0.002
6593601	0	65886	16312	-1.09	-3.47	-27.64	0.118	0.005	-0.002
6593701	0	65887	16412	-0.94	-3.61	-28.07	0.121	-0.004	-0.006
6593801	0	65888	16512	-0.93	-3.7	-28.95	0.116	0.005	-0.004
6593901	0	65889	16612	-1.02	-3.65	-29.26	0.112	0.014	-0.003
6594001	0	65890	16712	-0.89	-3.81	-30.55	0.115	0.004	-0.004
6594101	0	65891	16812	-0.99	-3.96	-31.76	0.108	0.012	-0.005
6594201	0	65892	16912	-0.92	-4.14	-32.72	0.094	0.02	-0.002
6594301	0	65893	17012	-0.85	-4.09	-33.77	0.115	0.021	-0.005
6594402	0	65894	17112	-0.98	-4.09	-33.1699	0.114	0.03	-0.002
6594502	0	65895	17212	-0.96	-4.21	-33.96	0.105	0.01899	-0.003
6594602	0	65896	17312	-0.97	-4.17	-34.5099	0.122	0.03	-0.005
6594702	0	65897	17412	-0.7799	-4.4	-36.53	0.114	0.029	-0.007
6594802	0	65898	17512	-1.03	-4.26	-36.35	0.127	0.026	-0.005
6594902	0	65899	17612	-0.9	-4.37	-36.64	0.121	0.01799	-0.005
6595002	0	65900	17712	-0.81	-4.52	-38	0.123	0.031	-0.006
6595102	0	65901	17812	-0.86	-4.45	-38.6699	0.122	0.03599	-0.003
6595202	0	65902	17912	-0.64	-4.77	-39.36	0.108	0.029	-0.005
6595302	0	65903	18012	-0.93	-4.76	-39.34	0.116	0.034	-0.003
6595402	0	65904	18112	-0.81	-4.84	-40.2599	0.125	0.033	-0.005
6595502	0	65905	18212	-0.68	-5.11	-41.27	0.103	0.035	-0.005
6595602	0	65906	18312	-0.79	-4.95	-42.2599	0.13	0.039	-0.005
6595702	0	65907	18412	-0.88	-4.88	-42.73	0.143	0.044	-0.008
6595803	0	65908	18512	-0.74	-5.07	-43.27	0.123	0.047	-0.002
6595903	0	65909	18612	-0.79	-5.11	-43.27	0.14	0.035	-0.001
6596003	0	65910	18712	-0.77	-5.17	-44.61	0.146	0.045	-0.004
6596103	0	65911	18812	-0.69	-5.45	-45.7	0.116	0.048	-0.002
6596203	0	65912	18912	-0.61	-5.4899	-46.64	0.123	0.042	-0.004
6596303	0	65913	19012	-0.76	-5.43	-46.31	0.14	0.049	-0.006
6596403	0	65914	19112	-0.62	-5.58	-47.08	0.125	0.051	-0.003
6596503	0	65915	19212	-0.62	-5.59	-47.93	0.143	0.052	-0.004
6596603	0	65916	19312	-0.6	-5.84	-49.9	0.123	0.054	-0.003
6596703	0	65917	19412	-0.62	-5.88	-50.14	0.133	0.058	-0.004
6596803	0	65918	19512	-0.5299	-5.84	-50.32	0.14399	0.04	-0.003
6596903	0	65919	19612	-0.75	-5.85	-50.11	0.149	0.061	-0.005
6597004	0	65920	19712	-0.69	-5.81	-50.91	0.15899	0.064	-0.004
6597104	0	65921	19812	-0.64	-5.88	-51.5099	0.168	0.055	-0.006
6597204	0	65922	19912	-0.5	-6.16	-53.34	0.145	0.048	-0.001
6597304	0	65923	20012	-0.65	-6.06	-53.18	0.149	0.067	-0.005
6597404	0	65924	20112	-0.52	-6.2399	-54.15	0.14	0.062	-0.004
6597504	0	65925	20212	-0.46	-6.36	-55.04	0.156	0.07199	-0.005
6597604	0	65926	20312	-0.51	-6.52	-54.91	0.138	0.054	-0.005
6597704	0	65927	20412	-0.58	-6.44	-56.87	0.145	0.077	-0.004
6597804	0	65928	20512	-0.32	-6.56	-57.58	0.154	0.074	-0.007
6597904	0	65929	20612	-0.33	-6.72	-57.93	0.15	0.074	-0.006
6598004	0	65930	20712	-0.36	-6.65	-57.1	0.156	0.075	-0.007
6598104	0	65931	20812	-0.33	-6.81	-58.49	0.15	0.07199	-0.005
6598204	0	65932	20912	-0.37	-6.79	-59.59	0.168	0.082	-0.007
6598304	0	65933	21012	-0.44	-6.96	-60.58	0.145	0.092	-0.002
6598405	0	65934	21112	-0.41	-6.82	-60.69	0.166	0.083	-0.007
6598505	0	65935	21212	-0.34	-6.93	-61.78	0.171	0.085	-0.004
6598605	0	65936	21312	-0.23	-7.11	-61.82	0.172	0.075	-0.005
6598705	0	65937	21412	-0.27	-7.06	-62.68	0.179	0.085	-0.007
6598805	0	65938	21512	-0.25	-7.15	-63.56	0.184	0.088	-0.005
6598905	0	65939	21612	-0.31	-7.21	-63.46	0.183	0.083	-0.004
6599005	0	65940	21712	-0.22	-7.33	-65.1	0.186	0.094	-0.005
6599105	0	65941	21812	-0.33	-7.27	-65.2699	0.194	0.091	-0.005
6599205	0	65942	21912	-0.26	-7.45	-66.44	0.185	0.093	-0.005
6599305	0	65943	22012	0.07	-7.66	-66.81	0.185	0.073	-0.003
6599405	0	65944	22112	-0.06	-7.79	-67	0.164	0.092	-0.004
6599505	0	65945	22212	-0.12	-7.68	-67.78	0.193	0.094	-0.005
6599606	0	65946	22312	-0.04	-7.83	-68.5899	0.175	0.089	-0.003
6599706	0	65947	22412	-0.02	-7.9	-69.48	0.186	0.085	-0.006
6599806	0	65948	22512	-0.09	-8	-70.63	0.181	0.1	-0.004
6599906	0	65949	22612	0.03	-8.12	-71.3	0.191	0.095	-0.004
6600006	0	65950	22712	0.05	-8.22	-72.2	0.193	0.093	-0.007
6600106	0	65951	22812	0.04	-8.1899	-71.82	0.201	0.097	-0.005
6600206	0	65952	22912	-0.01	-8.32	-72.61	0.196	0.099	-0.008
6600306	0	65953	23012	-0.02	-8.36	-73.26	0.192	0.107	-0.005
6600406	0	65954	23112	0.08	-8.39	-73.37	0.206	0.095	-0.006
6600506	0	65955	23212	-0.08	-8.6	-74.17	0.199	0.11	-0.004
6600606	0	65956	23312	0.11	-8.61	-75.74	0.21	0.107	-0.007
6600706	0	65957	23412	0.13	-8.72	-76.24	0.217	0.107	-0.007
6600806	0	65958	23512	0.05	-8.72	-77	0.21	0.116	-0.004
6600907	0	65959	23612	0.08	-8.77	-76.26	0.22	0.11	-0.003
6601007	0	65960	23712	0.22	-8.85	-77.44	0.208	0.112	-0.005
6601107	0	65961	23812	0.04	-8.88	-78.08	0.217	0.122	-0.008
6601207	0	65962	23912	0.03	-9.02	-78.11	0.211	0.12	-0.004
6601307	0	65963	24012	0.27	-9	-79.46	0.219	0.103	-0.006
6601407	0	65964	24112	0.06	-9.02	-79.39	0.227	0.126	-0.001
6601507	0	65965	24212	0.18	-9.01	-78.81	0.224	0.111	-0.005
6601607	0	65966	24312	0.3	-9.26	-80.79	0.212	0.108	-0.006
6601707	0	65967	24412	0.23	-9.15	-80.33	0.217	0.116	-0.003
6601807	0	65968	24512	0.17	-9.07	-79.72	0.226	0.106	-0.006
6601907	0	65969	24612	0.17	-8.9799	-79.55	0.243	0.108	-0.01
6602007	0	65970	24712	0.31	-9.16	-81.2	0.219	0.115	-0.006
6602107	0	65971	24812	0.16	-9.15	-80.47	0.214	0.111	-0.006
6602207	0	65972	24912	0.17	-9.08	-80.07	0.224	0.11	-0.008
6602308	0	65973	25012	0.16	-9.2299	-81	0.21	0.118	-0.005
6602408	0	65974	25112	0.21	-9.09	-80.72	0.21	0.112	-0.007
6602508	0	65975	25212	0.04	-9.13	-81.22	0.211	0.132	-0.008
6602608	0	65976	25312	0.12	-9.01	-80.23	0.221	0.117	-0.007
6602708	0	65977	25412	0.17	-9.06	-81.19	0.223	0.127	-0.008
