# Supplementary material for: Robot-Based Calibration Procedure for Graphene Electronic Skin
Source: Sensors (Basel). 2022 Aug 16;22(16):6122. doi: 10.3390/s22166122 (PMC9416129; doi:10.3390/s22166122)
Supplement: Supplementary file 1 [file sensors-22-06122-s001.zip › measurements/sensor_row_10_col_16_hex_unload.dat]

#ID ES_1_V1
#SIZE ROW 16 COL 32
#DIR UNLOAD
#sensor: hex
#coord: row_10_col_16
system_time	status	sequence_number	hex_sample_counter	Fx	Fy	Fz	Tx	Ty	Tz
6602808	0	65978	25512	0.26	-9.1899	-80.7699	0.199	0.113	-0.007
6602908	0	65979	25612	0.12	-9.09	-80.55	0.213	0.119	-0.008
6603008	0	65980	25712	0.29	-9.11	-80.61	0.202	0.118	-0.00899
6603108	0	65981	25812	0.18	-8.95	-80.72	0.221	0.115	-0.01
6603208	0	65982	25912	0.18	-8.93	-79.88	0.222	0.114	-0.007
6603308	0	65983	26012	0.25	-9.1	-80.78	0.209	0.115	-0.008
6603409	0	65984	26112	0.37	-9.1	-80.05	0.197	0.113	-0.005
6603508	0	65985	26212	0.05	-8.83	-78.8	0.218	0.12	-0.008
6603609	0	65986	26312	0.17	-8.95	-79.41	0.208	0.111	-0.006
6603709	0	65987	26412	0.11	-8.88	-78.58	0.205	0.109	-0.005
6603809	0	65988	26512	0.31	-8.78	-78.4	0.202	0.104	-0.006
6603909	0	65989	26612	0	-8.58	-77.73	0.203	0.113	-0.007
6604009	0	65990	26712	0.01	-8.59	-77.8	0.205	0.114	-0.008
6604109	0	65991	26812	-0.03	-8.4	-76.41	0.208	0.125	-0.00899
6604209	0	65992	26912	0.05	-8.4399	-75.78	0.197	0.1	-0.007
6604309	0	65993	27012	0.04	-8.37	-75.28	0.186	0.108	-0.008
6604409	0	65994	27112	-0.12	-8.06	-74.47	0.206	0.118	-0.006
6604509	0	65995	27212	-0.13	-8.02	-74.05	0.185	0.117	-0.00899
6604609	0	65996	27312	-0.07	-7.71	-71.67	0.198	0.095	-0.005
6604709	0	65997	27412	-0.22	-7.65	-71.48	0.202	0.103	-0.006
6604809	0	65998	27512	0.02	-7.81	-72.35	0.169	0.108	-0.006
6604910	0	65999	27612	-0.07	-7.43	-70.23	0.188	0.085	-0.004
6605010	0	66000	27712	-0.05	-7.53	-70.08	0.156	0.09	-0.008
6605110	0	66001	27812	-0.08	-7.28	-68.7	0.175	0.09	-0.006
6605210	0	66002	27912	-0.06	-7.26	-68.79	0.15	0.091	-0.008
6605310	0	66003	28012	-0.01	-7.23	-67.26	0.154	0.08	-0.005
6605410	0	66004	28112	-0.31	-6.73	-65.68	0.179	0.078	-0.008
6605510	0	66005	28212	-0.25	-6.9	-65.5899	0.142	0.089	-0.004
6605610	0	66006	28312	-0.28	-6.65	-64.21	0.154	0.082	-0.005
6605710	0	66007	28412	-0.17	-6.57	-63.93	0.149	0.073	-0.004
6605810	0	66008	28512	-0.18	-6.6	-63.89	0.136	0.071	-0.006
6605910	0	66009	28612	-0.29	-6.32	-62.73	0.15099	0.069	-0.00899
6606010	0	66010	28712	-0.27	-6.37	-62.69	0.122	0.073	-0.004
6606110	0	66011	28812	-0.32	-6.12	-60.9	0.134	0.064	-0.006
6606211	0	66012	28912	-0.38	-6.1	-61.05	0.123	0.082	-0.004
6606311	0	66013	29012	-0.48	-5.79	-59.78	0.142	0.073	-0.002
6606411	0	66014	29112	-0.2	-5.86	-59.41	0.131	0.056	-0.007
6606511	0	66015	29212	-0.3899	-5.77	-58.19	0.113	0.061	-0.002
6606611	0	66016	29312	-0.3899	-5.7399	-58.36	0.111	0.064	-0.005
6606711	0	66017	29412	-0.41	-5.5	-57.66	0.112	0.064	-0.003
6606811	0	66018	29512	-0.44	-5.4	-56.13	0.112	0.06	-0.003
6606911	0	66019	29612	-0.36	-5.32	-54.93	0.096	0.058	-0.002
6607011	0	66020	29712	-0.35	-5.3	-55.01	0.078	0.061	-0.008
6607111	0	66021	29812	-0.5	-4.9	-54.28	0.112	0.068	-0.007
6607211	0	66022	29912	-0.45	-5.07	-54.39	0.074	0.06	-0.004
6607311	0	66023	30012	-0.63	-4.84	-53.15	0.084	0.069	-0.004
6607411	0	66024	30112	-0.45	-4.85	-52.05	0.084	0.04	-0.004
6607512	0	66025	30212	-0.67	-4.75	-51.05	0.065	0.058	-0.001
6607612	0	66026	30312	-0.57	-4.7	-52.1699	0.07	0.045	-0.004
6607712	0	66027	30412	-0.73	-4.51	-50.03	0.062	0.052	-0.001
6607812	0	66028	30512	-0.67	-4.4	-50.68	0.063	0.05	-0.002
6607912	0	66029	30612	-0.58	-4.38	-49.34	0.03599	0.05	-0.004
6608012	0	66030	30712	-0.68	-4.19	-48.77	0.053	0.051	-0.004
6608112	0	66031	30812	-0.61	-4.2	-47.97	0.04	0.035	-0.005
6608212	0	66032	30912	-0.76	-3.89	-46.2	0.052	0.03599	-0.003
6608312	0	66033	31012	-0.84	-3.81	-45.99	0.052	0.052	-0.001
6608412	0	66034	31112	-0.89	-3.72	-45.34	0.05	0.039	-0.002
6608512	0	66035	31212	-0.87	-3.48	-44.07	0.05	0.047	-0.002
6608612	0	66036	31312	-0.79	-3.64	-44.57	0.034	0.05	-0.003
6608712	0	66037	31412	-0.63	-3.6	-42.99	0.024	0.032	0
6608813	0	66038	31512	-0.92	-3.41	-42.31	0.03799	0.039	0
6608913	0	66039	31612	-0.85	-3.3	-41.72	0.043	0.032	-0.003
6609013	0	66040	31712	-1	-3.29	-41.31	0.027	0.043	-0.002
6609113	0	66041	31812	-0.91	-3.2	-39.93	0.039	0.034	-0.002
6609213	0	66042	31912	-0.92	-3.23	-40.69	0.026	0.037	-0.001
6609313	0	66043	32012	-0.97	-2.97	-38.44	0.03599	0.03599	-0.003
6609413	0	66044	32112	-0.9	-3.23	-38.62	0.00899	0.02	-0.002
6609513	0	66045	32212	-0.82	-3.07	-37.43	0.033	0.026	-0.001
6609613	0	66046	32312	-1.13	-3.08	-36.7	0.027	0.028	-0.002
6609713	0	66047	32412	-0.95	-2.93	-36.0099	0.029	0.014	-0.002
6609813	0	66048	32512	-1	-2.92	-36.98	0.037	0.02	-0.002
6609913	0	66049	32612	-1.02	-2.77	-34.58	0.03799	-0.002	-0.002
6610013	0	66050	32712	-0.86	-2.98	-34.4199	0.013	-0.002	-0.002
6610114	0	66051	32812	-1.12	-2.63	-34.04	0.04	0.016	-0.003
6610214	0	66052	32912	-1.1	-2.58	-32.21	0.041	0.007	-0.001
6610314	0	66053	33012	-1.01	-2.6199	-32.02	0.028	-0.003	-0.002
6610414	0	66054	33112	-1.1	-2.59	-31.96	0.026	-0.008	-0.004
6610514	0	66055	33212	-1.09	-2.58	-31.28	0.01899	-0.012	0
6610614	0	66056	33312	-1.27	-2.46	-30.49	0.025	-0.008	-0.004
6610714	0	66057	33412	-1.33	-2.3699	-29.95	0.031	-0.006	-0.003
6610814	0	66058	33512	-0.98	-2.57	-29.25	0.027	-0.023	-0.003
6610914	0	66059	33612	-1.25	-2.32	-28.44	0.029	-0.012	-0.005
6611014	0	66060	33712	-1.22	-2.4	-28.77	0.021	-0.00899	-0.003
6611114	0	66061	33812	-1.25	-2.25	-26.88	0.03599	-0.025	0.002
6611214	0	66062	33912	-1.22	-2.16	-26.8	0.03799	-0.03	-0.003
6611314	0	66063	34012	-1.27	-2.1199	-25.15	0.042	-0.03	0.001
6611415	0	66064	34112	-1.4	-2.08	-24.91	0.034	-0.022	-0.001
6611515	0	66065	34212	-1.23	-2.04	-24.93	0.034	-0.03	-0.003
6611615	0	66066	34312	-1.3	-1.85	-23.97	0.043	-0.04	-0.004
6611715	0	66067	34412	-1.51	-1.69	-22.34	0.035	-0.033	-0.002
6611815	0	66068	34512	-1.32	-1.6	-22.56	0.034	-0.042	-0.002
6611915	0	66069	34612	-1.3	-1.64	-21.3799	0.021	-0.049	-0.001
6612015	0	66070	34712	-1.36	-1.46	-20.66	0.039	-0.043	-0.003
6612115	0	66071	34812	-1.26	-1.45	-19.15	0.028	-0.051	-0.003
6612215	0	66072	34912	-1.32	-1.29	-18.78	0.014	-0.04	-0.002
6612315	0	66073	35012	-1.41	-1.2	-19.68	0.011	-0.035	-0.003
6612415	0	66074	35112	-1.4	-1.13	-18.73	0.017	-0.03799	0.001
6612515	0	66075	35212	-1.37	-0.89	-16.79	0.035	-0.049	0
6612615	0	66076	35312	-1.29	-0.91	-17.56	0.01799	-0.044	-0.002
6612716	0	66077	35412	-1.24	-0.92	-17.02	0.002	-0.037	0.003
6612816	0	66078	35512	-1.34	-0.7799	-16.18	0.022	-0.033	-0.001
6612916	0	66079	35612	-1.17	-0.89	-15.83	0.008	-0.03599	-0.005
6613016	0	66080	35712	-1.25	-0.75	-14.99	0.013	-0.03799	-0.002
6613116	0	66081	35812	-1.32	-0.75	-14.67	-0.002	-0.029	-0.004
6613216	0	66082	35912	-1.33	-0.6	-13.57	0.017	-0.052	-0.002
6613316	0	66083	36012	-1.29	-0.61	-13.87	0.007	-0.041	-0.004
6613416	0	66084	36112	-1.33	-0.61	-13.58	-0.006	-0.03599	-0.002
6613516	0	66085	36212	-1.37	-0.42	-12.27	0.017	-0.035	-0.003
6613616	0	66086	36312	-1.38	-0.38	-11.46	0.006	-0.04	-0.002
6613716	0	66087	36412	-1.13	-0.55	-12.6	-0.002	-0.035	-0.002
6613816	0	66088	36512	-1.1799	-0.41	-11.74	0.002	-0.034	-0.003
6613916	0	66089	36612	-1.19	-0.46	-11.79	0.002	-0.041	-0.001
6614017	0	66090	36712	-1.26	-0.2	-10.96	0.007	-0.035	-0.003
6614117	0	66091	36812	-1.1799	-0.37	-10.61	-0.008	-0.03	-0.005
6614217	0	66092	36912	-1.01	-0.38	-10.14	0.006	-0.031	-0.004
6614317	0	66093	37012	-1.15	-0.31	-9.56	-0.011	-0.022	-0.004
6614417	0	66094	37112	-1.26	-0.03	-8.96	0.012	-0.023	-0.001
6614517	0	66095	37212	-1.12	0	-8.24	0.013	-0.025	-0.001
6614617	0	66096	37312	-1.01	-0.17	-8.82	-0.012	-0.034	-0.004
6614717	0	66097	37412	-1.11	0.01	-8.1	0.00899	-0.028	-0.005
6614817	0	66098	37512	-0.92	0.02	-7.27	0.002	-0.035	-0.002
6614917	0	66099	37612	-0.89	0.02	-7.59	0.004	-0.025	-0.001
6615017	0	66100	37712	-0.92	0.22	-5.91	-0.008	-0.024	0.002
6615117	0	66101	37812	-1.04	0.26	-5.92	0.005	-0.014	-0.001
6615217	0	66102	37912	-1.0599	0.21	-5.86	-0.015	0.003	-0.002
6615317	0	66103	38012	-0.74	0.3899	-5.95	0.01799	-0.028	-0.003
6615418	0	66104	38112	-0.89	0.25	-5.95	-0.01799	0.003	-0.001
6615518	0	66105	38212	-0.71	0.3899	-4.54	-0.003	-0.02	-0.001
6615618	0	66106	38312	-0.69	0.49	-3.26	-0.002	-0.026	0.002
6615718	0	66107	38412	-0.69	0.51	-4.34	-0.001	-0.004	-0.003
6615818	0	66108	38512	-0.6	0.56	-4.28	0	-0.016	0.001
6615918	0	66109	38612	-0.4	0.42	-3.99	-0.016	-0.007	0.003
6616018	0	66110	38712	-0.45	0.54	-3.63	-0.028	-0.003	0.001
6616118	0	66111	38812	-0.42	0.63	-3.1099	0.001	-0.013	-0.002
6616218	0	66112	38912	-0.5299	0.57	-3.82	-0.016	-0.002	-0.001
6616318	0	66113	39012	-0.47	0.63	-3.17	-0.013	-0.003	-0.002
6616418	0	66114	39112	-0.46	0.77	-2.2	-0.008	-0.002	0.001
6616518	0	66115	39212	-0.4	0.73	-2.13	-0.004	-0.008	0
6616619	0	66116	39312	-0.43	0.71	-2.41	-0.013	0.005	-0.002
6616719	0	66117	39412	-0.49	0.67	-1.34	-0.016	0.013	-0.001
6616819	0	66118	39512	-0.34	0.72	-1.65	-0.011	-0.002	-0.002
6616919	0	66119	39612	-0.41	0.72	-2.2	-0.021	0.004	-0.001
6617019	0	66120	39712	-0.31	0.54	-3.38	-0.03	0.00899	-0.003
6617119	0	66121	39812	-0.37	0.69	-1.21	-0.00899	0.007	-0.001
6617219	0	66122	39912	-0.47	0.77	-1.36	-0.004	-0.004	0.001
6617319	0	66123	40012	-0.55	0.72	-1.53	-0.014	0.016	0
6617419	0	66124	40112	-0.3	0.76	-0.3	-0.02	0.003	0.005
6617519	0	66125	40212	-0.33	0.62	-1.33	-0.042	-0.00899	0.001
6617619	0	66126	40312	-0.57	0.81	-1.11	-0.024	0.012	-0.002
6617719	0	66127	40412	-0.24	0.71	-1	-0.02	-0.017	0.003
6617819	0	66128	40512	-0.35	0.71	-0.67	-0.029	0.003	0.002
6617919	0	66129	40612	-0.31	0.73	-0.47	-0.031	-0.008	0.002
6618020	0	66130	40712	-0.62	1.01	0.51	-0.007	0.01	0.002
6618120	0	66131	40812	-0.24	0.87	0.19	-0.016	-0.006	0.003
6618220	0	66132	40912	-0.26	0.75	-0.41	-0.03	-0.01	0
6618320	0	66133	41012	-0.24	0.82	-0.14	-0.025	-0.012	-0.002
6618420	0	66134	41112	-0.36	0.7	-0.2	-0.03599	0.001	0.001
6618520	0	66135	41212	-0.3	0.8	0.05	-0.037	-0.017	0
6618620	0	66136	41312	-0.25	0.67	-0.86	-0.04	-0.003	0.002
6618720	0	66137	41412	-0.33	0.85	-0.43	-0.024	-0.007	0
6618820	0	66138	41512	-0.4	0.93	-0.16	-0.01899	-0.003	-0.001
6618920	0	66139	41612	-0.29	0.82	-0.83	-0.028	-0.016	0.001
6619020	0	66140	41712	-0.43	0.85	-0.06	-0.028	-0.01	0.002
6619120	0	66141	41812	-0.3899	0.9	-0.11	-0.021	-0.002	0.001
6619221	0	66142	41912	-0.44	0.99	-0.34	-0.023	-0.006	0
6619321	0	66143	42012	-0.36	1	0.4	-0.006	-0.01	0.001
6619421	0	66144	42112	-0.17	0.87	1.01	-0.025	-0.012	0.005
6619521	0	66145	42212	-0.49	1	0.3	-0.03	-0.008	-0.001
6619621	0	66146	42312	-0.3899	0.96	0.14	-0.02	-0.002	0.001
6619721	0	66147	42412	-0.42	0.95	0.14	-0.026	-0.01	0.001
6619821	0	66148	42512	-0.36	0.87	-0.09	-0.034	-0.008	-0.001
6619921	0	66149	42612	-0.4	0.99	0.77	-0.033	-0.013	0.001
6620021	0	66150	42712	-0.41	0.85	0.3	-0.053	-0.005	0.001
6620121	0	66151	42812	-0.32	0.95	0.38	-0.024	-0.006	0
6620221	0	66152	42912	-0.43	1	1.46	-0.021	-0.022	0.003
6620321	0	66153	43012	-0.38	0.93	0.92	-0.022	-0.015	0.002
6620421	0	66154	43112	-0.17	0.88	1.52	-0.026	-0.037	0
6620521	0	66155	43212	-0.26	0.91	1.3099	-0.031	-0.024	-0.001
6620622	0	66156	43312	-0.16	0.92	1.6	-0.026	-0.022	0.005
6620722	0	66157	43412	-0.44	0.93	0.37	-0.03599	-0.006	0
6620822	0	66158	43512	-0.38	0.95	1.46	-0.01899	-0.024	0.003
6620922	0	66159	43612	-0.4	0.95	1.36	-0.013	-0.016	0
6621022	0	66160	43712	-0.3899	0.98	0.73	-0.023	-0.015	0.002
6621122	0	66161	43812	-0.4	1.23	1.89	-0.004	-0.014	0.002
6621222	0	66162	43912	-0.12	0.92	2	-0.026	-0.03799	0.002
6621322	0	66163	44012	-0.24	1.0599	2.05	-0.011	-0.031	0
6621422	0	66164	44112	-0.24	1	1.44	-0.02	-0.017	0.002
6621522	0	66165	44212	-0.37	1.09	1.92	-0.016	-0.013	0
6621622	0	66166	44312	-0.2	0.89	1.0599	-0.01799	-0.029	-0.003
6621722	0	66167	44412	-0.27	0.91	2.05	-0.034	-0.007	0.001
6621823	0	66168	44512	-0.3899	1.0599	2.67	-0.037	-0.015	0
6621923	0	66169	44612	-0.28	0.86	1.52	-0.051	-0.014	-0.001
6622023	0	66170	44712	-0.15	0.96	2.1	-0.028	-0.03	0
6622123	0	66171	44812	-0.25	0.94	1.38	-0.03	-0.01899	-0.001
6622223	0	66172	44912	-0.35	1.12	3.37	-0.029	-0.024	0.002
6622323	0	66173	45012	-0.25	0.97	2.56	-0.026	-0.026	0.001
6622423	0	66174	45112	-0.45	1.12	2.42	-0.02	-0.01799	0.001
6622523	0	66175	45212	-0.16	0.95	2.23	-0.029	-0.027	0
6622623	0	66176	45312	-0.3	1.04	3.06	-0.03	-0.022	0.003
6622723	0	66177	45412	-0.41	1.02	2.46	-0.029	-0.015	0.002
6622823	0	66178	45512	-0.13	0.9	2.72	-0.051	-0.026	0.001
6622923	0	66179	45612	-0.38	1.05	3.2	-0.028	-0.025	0.002
6623023	0	66180	45712	-0.14	0.84	2.49	-0.042	-0.03	0
6623123	0	66181	45812	-0.32	1.02	3.96	-0.025	-0.029	0
6623224	0	66182	45912	-0.47	1.04	4.09	-0.022	-0.024	0.005
6623324	0	66183	46012	-0.26	0.98	2.91	-0.04	-0.03	0.003
6623424	0	66184	46112	-0.33	1.07	2.68	-0.01799	-0.03	-0.003
6623524	0	66185	46212	-0.12	0.92	3.28	-0.023	-0.043	0
6623624	0	66186	46312	-0.35	0.82	3.26	-0.03599	-0.033	0.003
6623724	0	66187	46412	-0.31	0.92	3.94	-0.034	-0.033	0.002
6623824	0	66188	46512	-0.38	0.97	3.95	-0.01799	-0.033	0.004
6623924	0	66189	46612	-0.27	0.79	2.99	-0.035	-0.023	0.001
6624024	0	66190	46712	-0.54	1.04	4.31	-0.026	-0.024	0.003
6624124	0	66191	46812	-0.29	0.83	4	-0.034	-0.037	0.001
6624224	0	66192	46912	-0.36	0.88	4.11	-0.026	-0.037	0
6624324	0	66193	47012	-0.34	0.95	3.64	-0.02	-0.039	0.001
6624424	0	66194	47112	-0.31	0.94	4.29	-0.023	-0.03599	0.003
6624525	0	66195	47212	-0.33	0.82	5.09	-0.032	-0.042	0.002
6624625	0	66196	47312	-0.47	0.91	5.35	-0.032	-0.035	0.002
6624725	0	66197	47412	-0.33	0.89	4.71	-0.027	-0.046	0.002
6624825	0	66198	47512	-0.36	0.9	4.66	-0.021	-0.037	0
6624925	0	66199	47612	-0.49	0.98	4.58	-0.014	-0.037	-0.001
6625025	0	66200	47712	-0.4	1.05	5.94	0.001	-0.047	0.005
6625125	0	66201	47812	-0.45	0.9	5.37	-0.034	-0.03799	0.003
6625225	0	66202	47912	-0.3899	0.88	4.94	-0.028	-0.044	-0.001
6625325	0	66203	48012	-0.35	0.81	4.52	-0.034	-0.043	0.001
6625425	0	66204	48112	-0.57	1.1	6.61	-0.007	-0.049	0.004
6625525	0	66205	48212	-0.36	0.7799	4.06	-0.035	-0.035	0.002
6625625	0	66206	48312	-0.35	0.88	4.9699	-0.024	-0.032	0.001
6625725	0	66207	48412	-0.47	0.94	5.34	-0.024	-0.044	0.001
6625826	0	66208	48512	-0.28	0.86	4.43	-0.027	-0.05	0.004
6625926	0	66209	48612	-0.33	0.85	5.83	-0.039	-0.043	0.004
6626026	0	66210	48712	-0.47	0.7799	4.82	-0.035	-0.044	0.001
6626126	0	66211	48812	-0.24	0.87	5.7199	-0.03	-0.05	0.004
6626226	0	66212	48912	-0.3	0.88	6.31	-0.024	-0.047	0.006
6626326	0	66213	49012	-0.5	0.97	6.53	-0.02	-0.048	0.003
6626426	0	66214	49112	-0.44	0.95	6.72	-0.025	-0.042	0.004
6626526	0	66215	49212	-0.26	0.74	5.11	-0.047	-0.052	0.002
6626626	0	66216	49312	-0.34	0.99	6.26	-0.012	-0.06	0.003
6626726	0	66217	49412	-0.52	1	6.26	-0.012	-0.049	0.002
6626826	0	66218	49512	-0.28	0.7799	6.2399	-0.04	-0.063	0.004
6626926	0	66219	49612	-0.58	1.03	7.69	-0.02	-0.058	0.003
6627027	0	66220	49712	-0.31	0.77	5.76	-0.045	-0.054	0.004
6627127	0	66221	49812	-0.58	1.11	7.33	-0.016	-0.039	0.006
6627227	0	66222	49912	-0.65	1.17	8.02	-0.007	-0.042	0.006
6627327	0	66223	50012	-0.4	1.07	6.52	-0.01799	-0.063	0.004
6627427	0	66224	50112	-0.5299	1.0599	6.46	-0.02	-0.045	-0.003
6627527	0	66225	50212	-0.43	1.2	7.43	-0.02	-0.052	0
6627627	0	66226	50312	-0.28	1.09	7	-0.013	-0.057	0.004
6627727	0	66227	50412	-0.51	1.1	6.4699	-0.016	-0.046	0
6627827	0	66228	50512	-0.4	0.94	6.58	-0.039	-0.049	0.003
6627927	0	66229	50612	-0.32	0.91	6.37	-0.04	-0.046	0.003
6628027	0	66230	50712	-0.36	1.05	7.27	-0.016	-0.059	0.001
6628127	0	66231	50812	-0.4	1.01	6.84	-0.031	-0.052	0.003
6628227	0	66232	50912	-0.5	1.19	7.33	-0.026	-0.053	0.001
6628327	0	66233	51012	-0.38	1.15	8.7299	-0.01799	-0.054	0.003
6628428	0	66234	51112	-0.42	1.1799	8.64	-0.035	-0.05	0.004
6628528	0	66235	51212	-0.52	1.09	7.3	-0.031	-0.041	-0.002
6628628	0	66236	51312	-0.33	1.14	7.92	-0.021	-0.061	0.001
6628728	0	66237	51412	-0.47	1.2	8.34	-0.024	-0.052	0.003
6628828	0	66238	51512	-0.58	1.29	8.71	-0.03	-0.042	0.006
6628928	0	66239	51612	-0.25	1.0599	8.06	-0.039	-0.061	0.005
6629028	0	66240	51712	-0.34	1.29	9.7	-0.01899	-0.066	0.003
6629128	0	66241	51812	-0.36	1.11	8.18	-0.043	-0.056	0.002
6629228	0	66242	51912	-0.33	1.16	7.75	-0.021	-0.058	0.003
6629328	0	66243	52012	-0.5	1.27	8.59	-0.023	-0.051	0
6629428	0	66244	52112	-0.37	1.1799	8.43	-0.029	-0.063	0.005
6629528	0	66245	52212	-0.42	1.27	9.24	-0.04	-0.048	0.004
6629628	0	66246	52312	-0.32	1.26	8.07	-0.025	-0.059	0.004
6629729	0	66247	52412	-0.41	1.26	8.28	-0.022	-0.051	0.002
6629829	0	66248	52512	-0.4	1.41	9.14	-0.02	-0.056	0.004
6629929	0	66249	52612	-0.36	1.36	8.1899	-0.03599	-0.054	0.003
6630029	0	66250	52712	-0.33	1.35	9.25	-0.03599	-0.064	0.006
6630129	0	66251	52812	-0.57	1.46	9.88	-0.024	-0.052	0.001
6630229	0	66252	52912	-0.35	1.32	9.34	-0.039	-0.057	0.004
6630329	0	66253	53012	-0.18	1.27	10.03	-0.04	-0.06	0.006
6630429	0	66254	53112	-0.46	1.39	8.9399	-0.029	-0.046	0.004
6630529	0	66255	53212	-0.38	1.42	9.05	-0.028	-0.053	0.006
6630629	0	66256	53312	-0.42	1.45	9.33	-0.034	-0.054	0.005
6630729	0	66257	53412	-0.23	1.44	9.51	-0.029	-0.06	0.006
6630829	0	66258	53512	-0.3899	1.53	10.37	-0.03599	-0.061	0.007
6630929	0	66259	53612	-0.48	1.36	8.7	-0.074	-0.041	0.007
6631030	0	66260	53712	-0.46	1.55	10.47	-0.024	-0.057	0.002
6631130	0	66261	53812	-0.34	1.51	9.67	-0.043	-0.06	0.005
6631230	0	66262	53912	-0.4	1.67	9.91	-0.022	-0.059	0.002
6631330	0	66263	54012	-0.35	1.46	10.1899	-0.058	-0.045	0.008
6631430	0	66264	54112	-0.15	1.4	10.28	-0.052	-0.069	0.006
6631530	0	66265	54212	-0.36	1.66	10.78	-0.025	-0.067	0.007
6631630	0	66266	54312	-0.47	1.5599	10.51	-0.042	-0.053	0.005
6631730	0	66267	54412	-0.29	1.45	10.8	-0.063	-0.054	0.007
6631830	0	66268	54512	-0.47	1.68	10.77	-0.03799	-0.057	0.007
6631930	0	66269	54612	-0.29	1.63	10.68	-0.034	-0.064	0.008
6632030	0	66270	54712	-0.42	1.7	11.28	-0.03	-0.057	0.006
6632130	0	66271	54812	-0.41	1.61	10.9799	-0.048	-0.05	0.005
6632230	0	66272	54912	-0.36	1.57	10.36	-0.043	-0.059	0.00899
6632331	0	66273	55012	-0.48	1.58	10.06	-0.047	-0.058	0.005
6632431	0	66274	55112	-0.42	1.64	10.57	-0.057	-0.063	0.005
6632531	0	66275	55212	-0.51	1.7	11.61	-0.043	-0.064	0.007
6632631	0	66276	55312	-0.46	1.69	11.67	-0.05	-0.071	0.004
6632731	0	66277	55412	-0.55	1.86	11.87	-0.029	-0.049	0.007
6632831	0	66278	55512	-0.66	1.85	12.31	-0.031	-0.058	0.007
6632931	0	66279	55612	-0.5	1.62	11.14	-0.053	-0.065	0.00899
6633031	0	66280	55712	-0.69	1.77	11.28	-0.035	-0.064	0.00899
6633131	0	66281	55812	-0.5	1.61	10.53	-0.059	-0.065	0.004
6633231	0	66282	55912	-0.67	1.73	11.89	-0.051	-0.06	0.008
6633331	0	66283	56012	-0.47	1.58	11.21	-0.053	-0.068	0.006
6633431	0	66284	56112	-0.34	1.55	10.6	-0.059	-0.066	0.01
6633531	0	66285	56212	-0.38	1.5599	11.14	-0.051	-0.074	0.00899
6633632	0	66286	56312	-0.49	1.62	11.01	-0.048	-0.069	0.01
6633732	0	66287	56412	-0.43	1.6	12.37	-0.055	-0.079	0.011
6633832	0	66288	56512	-0.7	1.75	10.66	-0.035	-0.061	0.004
6633932	0	66289	56612	-0.49	1.41	11.01	-0.067	-0.062	0.008
6634032	0	66290	56712	-0.61	1.69	11.36	-0.051	-0.061	0.005
6634132	0	66291	56812	-0.43	1.6	11.31	-0.066	-0.052	0.00899
6634232	0	66292	56912	-0.51	1.64	12.6	-0.059	-0.071	0.007
6634332	0	66293	57012	-0.44	1.46	12.65	-0.066	-0.068	0.006
6634432	0	66294	57112	-0.56	1.64	13.24	-0.041	-0.067	0.008
6634532	0	66295	57212	-0.49	1.49	13.65	-0.035	-0.074	0.007
6634632	0	66296	57312	-0.5	1.49	13.3	-0.03	-0.069	0.005
6634732	0	66297	57412	-0.32	1.41	14.69	-0.026	-0.09	0.008
6634832	0	66298	57512	-0.44	1.48	15.09	-0.01899	-0.086	0.007
6634933	0	66299	57612	-0.5299	1.44	13.42	-0.01899	-0.068	0.005
6635033	0	66300	57712	-0.33	1.34	12.8	-0.028	-0.068	0.005
6635133	0	66301	57812	-0.3	1.23	13.93	-0.032	-0.087	0.01
6635233	0	66302	57912	-0.5	1.46	13.52	-0.028	-0.069	0.006
6635333	0	66303	58012	-0.36	1.39	13.39	-0.021	-0.08	0.007
6635433	0	66304	58112	-0.41	1.34	13.48	-0.028	-0.074	0.004
6635533	0	66305	58212	-0.57	1.29	12.53	-0.029	-0.058	0.007
6635633	0	66306	58312	-0.42	1.35	13.3	-0.027	-0.069	0.006
6635733	0	66307	58412	-0.41	1.41	12.52	-0.02	-0.064	0.003
6635833	0	66308	58512	-0.48	1.38	14.37	-0.02	-0.073	0.007
6635933	0	66309	58612	-0.73	1.64	14.72	-0.00899	-0.062	0.004
6636033	0	66310	58712	-0.5	1.28	13.96	-0.028	-0.07599	0.008
6636134	0	66311	58812	-0.37	1.34	14.36	-0.029	-0.084	0.006
6636234	0	66312	58912	-0.37	1.39	13.68	-0.022	-0.074	0.007
6636334	0	66313	59012	-0.35	1.33	13.14	-0.027	-0.079	0.006
6636434	0	66314	59112	-0.43	1.41	13.33	-0.01799	-0.077	0.007
6636534	0	66315	59212	-0.47	1.42	12.91	-0.022	-0.066	0.006
6636634	0	66316	59312	-0.3899	1.27	13.34	-0.035	-0.075	0.005
6636734	0	66317	59412	-0.47	1.46	13.75	-0.011	-0.067	0.007
6636834	0	66318	59512	-0.46	1.46	14.28	-0.013	-0.071	0.006
6636934	0	66319	59612	-0.61	1.59	13.98	-0.002	-0.073	0.006
6637034	0	66320	59712	-0.41	1.35	13.77	-0.022	-0.082	0.005
6637134	0	66321	59812	-0.57	1.54	14.3	-0.004	-0.062	0.007
6637234	0	66322	59912	-0.5299	1.4299	13.48	-0.017	-0.07	0.004
6637334	0	66323	60012	-0.58	1.36	13.91	-0.021	-0.065	0.01
6637434	0	66324	60112	-0.46	1.28	13.67	-0.032	-0.075	0.005
6637535	0	66325	60212	-0.47	1.36	13.12	-0.025	-0.067	0.00899
6637635	0	66326	60312	-0.38	1.26	13.41	-0.029	-0.069	0.004
6637735	0	66327	60412	-0.54	1.42	14	-0.023	-0.068	0.007
6637835	0	66328	60512	-0.45	1.4299	14.16	-0.013	-0.07	0.005
6637935	0	66329	60612	-0.47	1.4	13.35	-0.028	-0.065	0.005
6638035	0	66330	60712	-0.48	1.38	14.66	-0.022	-0.069	0.008
6638135	0	66331	60812	-0.64	1.57	14.78	-0.014	-0.067	0.004
6638235	0	66332	60912	-0.47	1.25	13.94	-0.037	-0.067	0.008
6638335	0	66333	61012	-0.38	1.39	13.5	-0.026	-0.071	0.005
