# Supplementary material for: Robot-Based Calibration Procedure for Graphene Electronic Skin
Source: Sensors (Basel). 2022 Aug 16;22(16):6122. doi: 10.3390/s22166122 (PMC9416129; doi:10.3390/s22166122)
Supplement: Supplementary file 1 [file sensors-22-06122-s001.zip › measurements/sensor_row_10_col_17_hex_load.dat]

#ID ES_1_V1
#SIZE ROW 16 COL 32
#DIR LOAD
#sensor: hex
#coord: row_10_col_17
system_time	status	sequence_number	hex_sample_counter	Fx	Fy	Fz	Tx	Ty	Tz
6493124	0	64882	46984	-0.5	1.4299	13.99	-0.01899	-0.08	0.003
6493224	0	64883	47084	-0.45	1.42	15.39	-0.01799	-0.07599	0.008
6493324	0	64884	47184	-0.46	1.29	14.08	-0.032	-0.065	0.008
6493424	0	64885	47284	-0.62	1.53	14.8	-0.007	-0.08	0.006
6493524	0	64886	47384	-0.45	1.38	13.94	-0.028	-0.079	0.006
6493624	0	64887	47484	-0.46	1.46	14.44	-0.00899	-0.07199	0.007
6493724	0	64888	47584	-0.3899	1.22	14.35	-0.04	-0.09	0.007
6493824	0	64889	47684	-0.49	1.3099	13.66	-0.02	-0.067	0.003
6493925	0	64890	47784	-0.63	1.42	14.16	-0.01799	-0.06	0.007
6494025	0	64891	47884	-0.44	1.36	14.28	-0.017	-0.075	0.005
6494125	0	64892	47984	-0.57	1.38	14.36	-0.024	-0.061	0.005
6494225	0	64893	48084	-0.45	1.47	14.11	-0.012	-0.081	0.008
6494325	0	64894	48184	-0.48	1.39	14.02	-0.021	-0.07599	0.005
6494425	0	64895	48284	-0.5899	1.47	13.98	-0.01	-0.066	0.005
6494525	0	64896	48384	-0.43	1.47	13.8	-0.023	-0.086	0.003
6494625	0	64897	48484	-0.49	1.49	15.11	-0.005	-0.081	0.00899
6494725	0	64898	48584	-0.49	1.38	13.95	-0.022	-0.08	0.007
6494825	0	64899	48684	-0.6	1.34	14.58	-0.04	-0.062	0.005
6494925	0	64900	48784	-0.46	1.41	13.44	-0.015	-0.08	0.005
6495025	0	64901	48884	-0.56	1.38	14.16	-0.028	-0.071	0.006
6495125	0	64902	48984	-0.44	1.4299	13.86	-0.004	-0.074	0.006
6495226	0	64903	49084	-0.5	1.3099	13.78	-0.01799	-0.071	0.006
6495326	0	64904	49184	-0.57	1.35	13.62	-0.03	-0.061	0.005
6495426	0	64905	49284	-0.36	1.28	14.17	-0.031	-0.077	0.007
6495526	0	64906	49384	-0.51	1.28	14.14	-0.035	-0.066	0.006
6495626	0	64907	49484	-0.33	1.15	12.9399	-0.035	-0.077	0.008
6495726	0	64908	49584	-0.46	1.1	11.8	-0.028	-0.074	0.006
6495826	0	64909	49684	-0.47	1.1	12.82	-0.02	-0.084	0.007
6495926	0	64910	49784	-0.58	1.11	11.82	-0.014	-0.063	0.003
6496026	0	64911	49884	-0.46	0.92	10.92	-0.011	-0.074	0.005
6496126	0	64912	49984	-0.73	1.07	10.53	0.001	-0.074	0.002
6496226	0	64913	50084	-0.71	0.99	11.74	-0.017	-0.082	0.007
6496326	0	64914	50184	-0.81	1.01	10.35	-0.01799	-0.057	0.00899
6496426	0	64915	50284	-0.55	0.95	10.06	-0.013	-0.086	0.006
6496527	0	64916	50384	-0.72	1.01	10.63	0	-0.071	0.004
6496627	0	64917	50484	-0.83	1.01	10.8	-0.016	-0.071	0.005
6496727	0	64918	50584	-0.7799	1.05	11.29	-0.013	-0.067	0.003
6496827	0	64919	50684	-0.7	1.03	10.81	-0.012	-0.06	0.007
6496927	0	64920	50784	-0.67	1.0599	10.92	-0.008	-0.07599	0.011
6497027	0	64921	50884	-0.66	1.04	9.66	-0.013	-0.06	0.005
6497127	0	64922	50984	-0.65	1.04	11.31	-0.022	-0.075	0.004
6497227	0	64923	51084	-0.7	1.08	10.52	-0.004	-0.07	0.006
6497327	0	64924	51184	-0.64	1	9.88	-0.012	-0.061	0.004
6497427	0	64925	51284	-0.71	1.08	10.36	-0.008	-0.066	0.007
6497527	0	64926	51384	-0.72	0.94	9.61	-0.015	-0.06	0.005
6497627	0	64927	51484	-0.66	0.87	9.81	-0.028	-0.065	0.004
6497727	0	64928	51584	-0.64	1	10.45	0	-0.068	0.004
6497828	0	64929	51684	-0.54	0.93	10.41	-0.013	-0.066	0.006
6497928	0	64930	51784	-0.66	0.9	9.7299	-0.001	-0.064	0.001
6498028	0	64931	51884	-0.71	1	10.27	0	-0.073	0.006
6498128	0	64932	51984	-0.58	0.87	8.83	-0.01	-0.062	0.005
6498228	0	64933	52084	-0.6	0.83	8.92	-0.022	-0.069	0.005
6498328	0	64934	52184	-0.7799	0.9	10.29	-0.004	-0.069	0.007
6498428	0	64935	52284	-0.77	0.87	8.25	-0.008	-0.053	0.001
6498528	0	64936	52384	-0.7	0.76	9.8	-0.022	-0.067	0.004
6498628	0	64937	52484	-0.5899	0.76	9.82	-0.021	-0.066	0.005
6498728	0	64938	52584	-0.6	0.82	9.53	-0.011	-0.064	0.002
6498828	0	64939	52684	-0.61	0.76	8.87	-0.008	-0.056	0.003
6498928	0	64940	52784	-0.47	0.62	8.39	-0.012	-0.064	0.002
6499028	0	64941	52884	-0.67	0.96	9.21	0.006	-0.055	0.006
6499129	0	64942	52984	-0.49	0.74	8.9799	-0.002	-0.064	0.003
6499229	0	64943	53084	-0.62	0.85	8.97	-0.003	-0.061	0.004
6499329	0	64944	53184	-0.68	0.83	9.02	-0.001	-0.06	0.005
6499429	0	64945	53284	-0.52	0.63	9.01	-0.017	-0.065	0.003
6499529	0	64946	53384	-0.3	0.67	8.28	-0.008	-0.06	0.005
6499629	0	64947	53484	-0.42	0.83	9.42	0.00899	-0.057	0.005
6499729	0	64948	53584	-0.52	0.72	7.98	-0.006	-0.049	0.002
6499829	0	64949	53684	-0.58	0.8	9.13	-0.002	-0.047	0.001
6499929	0	64950	53784	-0.45	0.79	9.05	0.015	-0.059	0.004
6500029	0	64951	53884	-0.46	0.73	8.6899	0.005	-0.06	0.002
6500129	0	64952	53984	-0.52	0.77	8.67	0.003	-0.053	0.005
6500229	0	64953	54084	-0.3899	0.66	8.12	-0.002	-0.052	0
6500330	0	64954	54184	-0.5899	0.77	8.2299	0.011	-0.03599	0.003
6500430	0	64955	54284	-0.54	0.84	9.03	0.012	-0.045	0.003
6500530	0	64956	54384	-0.3899	0.66	8.79	0.002	-0.059	0.002
6500630	0	64957	54484	-0.43	0.5899	8.3	-0.012	-0.043	0.005
6500730	0	64958	54584	-0.56	0.72	8.02	0.001	-0.037	0.002
6500830	0	64959	54684	-0.3899	0.55	7.44	-0.006	-0.041	0.003
6500930	0	64960	54784	-0.48	0.79	7.93	0.021	-0.04	0.002
6501030	0	64961	54884	-0.3	0.73	8.09	-0.003	-0.051	0.003
6501130	0	64962	54984	-0.36	0.6	6.72	-0.005	-0.039	0.001
6501230	0	64963	55084	-0.41	0.76	7.06	0.011	-0.031	0.003
6501330	0	64964	55184	-0.33	0.62	7.28	-0.002	-0.033	0.002
6501430	0	64965	55284	-0.36	0.67	7.95	0.004	-0.034	-0.001
6501530	0	64966	55384	-0.2	0.65	7.75	0	-0.047	0.003
6501630	0	64967	55484	-0.32	0.61	7.46	0.002	-0.045	0.003
6501731	0	64968	55584	-0.33	0.61	6.66	0	-0.037	0.001
6501831	0	64969	55684	-0.25	0.55	6.95	-0.007	-0.04	0.004
6501931	0	64970	55784	-0.08	0.42	6.16	-0.01799	-0.042	0.002
6502031	0	64971	55884	-0.2	0.45	6.16	-0.005	-0.045	0.003
6502131	0	64972	55984	-0.04	0.47	7.25	-0.00899	-0.046	0.001
6502231	0	64973	56084	-0.26	0.42	6.76	-0.004	-0.035	0
6502331	0	64974	56184	-0.34	0.6	7.29	-0.004	-0.024	0.001
6502431	0	64975	56284	-0.3	0.62	6.96	0.014	-0.025	0
6502531	0	64976	56384	-0.26	0.56	6.84	0.003	-0.03	0.006
6502631	0	64977	56484	-0.22	0.43	6.51	-0.002	-0.032	0.001
6502731	0	64978	56584	-0.25	0.42	6.2	-0.002	-0.032	0
6502831	0	64979	56684	-0.3	0.51	7.65	0.005	-0.021	0.004
6502932	0	64980	56784	-0.04	0.35	6.38	0.005	-0.047	0.004
6503032	0	64981	56884	-0.27	0.47	6.4899	0	-0.024	0.002
6503132	0	64982	56984	-0.37	0.41	6.05	0.006	-0.01799	0.002
6503232	0	64983	57084	-0.18	0.4	5.86	0.006	-0.031	0.005
6503332	0	64984	57184	-0.28	0.5	6.74	0.013	-0.033	0.003
6503432	0	64985	57284	-0.23	0.42	6.45	0.00899	-0.025	0
6503532	0	64986	57384	-0.08	0.36	6.02	0.01	-0.037	0.002
6503632	0	64987	57484	-0.27	0.45	6.37	0.012	-0.027	0.003
6503732	0	64988	57584	-0.21	0.37	6.52	0.007	-0.023	0.002
6503832	0	64989	57684	-0.21	0.3	5.43	-0.001	-0.013	0.003
6503932	0	64990	57784	-0.08	0.34	5.83	0.007	-0.027	0.002
6504032	0	64991	57884	-0.07	0.35	5.61	0.017	-0.024	0.005
6504132	0	64992	57984	0	0.18	5.81	0.002	-0.026	0.004
6504232	0	64993	58084	-0.16	0.3899	5.92	0.013	-0.02	0.003
6504333	0	64994	58184	0.08	0.24	4.9899	0.004	-0.03599	0.001
6504433	0	64995	58284	-0.08	0.25	5.29	-0.003	-0.027	0
6504533	0	64996	58384	-0.06	0.22	5.23	0.001	-0.026	0
6504633	0	64997	58484	-0.02	0.12	4.61	-0.005	-0.026	0.004
6504733	0	64998	58584	-0.13	0.32	6.08	0.008	-0.02	0.004
6504833	0	64999	58684	-0.05	0.31	3.66	0.002	-0.01899	0
6504933	0	65000	58784	-0.09	0.28	5.2199	0.00899	-0.022	0.001
6505033	0	65001	58884	-0.19	0.38	4.03	0.022	-0.015	0.003
6505133	0	65002	58984	-0.09	0.31	4.21	0.008	-0.016	0
6505233	0	65003	59084	-0.18	0.34	4.54	0.005	-0.003	0.001
6505333	0	65004	59184	-0.09	0.27	4.09	0.005	-0.017	0.004
6505433	0	65005	59284	-0.02	0.25	3.41	0.012	-0.014	0.002
6505533	0	65006	59384	-0.06	0.21	3.57	0.011	-0.014	0.001
6505634	0	65007	59484	-0.03	0.24	4.51	0.001	-0.02	0.003
6505734	0	65008	59584	-0.34	0.51	4.8	0.03599	-0.006	0
6505834	0	65009	59684	-0.01	0.24	3.88	-0.004	-0.013	0.003
6505934	0	65010	59784	-0.05	0.33	3.99	0.01799	-0.016	0.001
6506034	0	65011	59884	0.04	0.18	3.7	0	-0.016	-0.002
6506134	0	65012	59984	0.01	0.23	3.84	-0.007	-0.015	0.001
6506234	0	65013	60084	0.03	0.36	4.4899	0.022	-0.023	0.001
6506334	0	65014	60184	0	0.19	3.48	0.001	-0.023	0.003
6506434	0	65015	60284	0.04	0.29	4.11	0.012	-0.021	-0.002
6506534	0	65016	60384	-0.04	0.31	3.53	0.002	-0.012	0
6506634	0	65017	60484	0.09	0.24	2.51	-0.003	-0.01	0
6506734	0	65018	60584	-0.08	0.3	3.21	0.001	-0.002	0.002
6506834	0	65019	60684	0.01	0.19	4.07	-0.001	-0.022	0.003
6506935	0	65020	60784	0.06	0.1	2.59	-0.008	-0.008	0.003
6507035	0	65021	60884	0.18	0.28	2.82	0.011	-0.017	0.004
6507135	0	65022	60984	0.05	0.23	3.19	0.007	-0.00899	0.002
6507235	0	65023	61084	-0.06	0.3	2.56	0.008	-0.004	0.001
6507335	0	65024	61184	0.16	0.29	3.3	0.006	-0.004	0.003
6507435	0	65025	61284	0.05	0.12	3.35	-0.008	0	0.001
6507535	0	65026	61384	-0.03	0.32	2.95	0.013	0.007	0.002
6507635	0	65027	61484	0.08	0.09	2.16	-0.00899	-0.001	0.002
6507735	0	65028	61584	0.19	0.19	3.02	0.022	-0.012	0.001
6507835	0	65029	61684	-0.02	0.23	2.67	0.006	0.006	0.001
6507935	0	65030	61784	0.01	0.38	3.29	0.01	0.004	-0.002
6508035	0	65031	61884	0	0.3	2.42	0.013	0.01899	0.004
6508135	0	65032	61984	0.21	0.19	2.63	0.005	-0.002	0
6508235	0	65033	62084	0.17	0.12	2.68	-0.003	-0.017	0.001
6508336	0	65034	62184	0.03	0.19	1.76	0.017	-0.003	-0.001
6508436	0	65035	62284	0.24	0.22	2.06	0.00899	0	0.003
6508536	0	65036	62384	0.07	0.21	2.04	0.01899	-0.004	0.001
6508636	0	65037	62484	0.13	0.14	2.77	0.014	-0.006	0.005
6508736	0	65038	62584	0.19	0.16	1.5599	0.025	-0.01	0
6508836	0	65039	62684	-0.03	0.31	2.05	0.033	0.001	-0.004
6508936	0	65040	62784	0.01	0.11	0.5299	0.017	0.003	-0.001
6509036	0	65041	62884	0.17	-0.08	1.29	0.013	-0.005	0.001
6509136	0	65042	62984	0	0.21	1.32	0.031	0.007	0.001
6509236	0	65043	63084	0.02	0.09	1.45	0.025	-0.003	0.002
6509336	0	65044	63184	0.12	-0.01	1.27	0.024	-0.002	0
6509436	0	65045	63284	0.04	0.13	0.84	0.01899	0.017	0.002
6509537	0	65046	63384	-0.11	0.1	0.21	0.025	0.008	-0.002
6509637	0	65047	63484	0.01	0.07	0.86	0.016	0.005	-0.001
6509737	0	65048	63584	-0.08	-0.02	0.3899	0.014	0.013	0.001
6509837	0	65049	63684	0.21	-0.1	0.64	0.02	-0.014	-0.003
6509937	0	65050	63784	-0.11	-0.05	0.9	0.017	0.007	0.002
6510037	0	65051	63884	0.13	-0.13	-0.49	0.014	-0.003	0
6510137	0	65052	63984	-0.03	-0.15	-1.38	0.014	0.012	-0.003
6510237	0	65053	64084	-0.08	0.06	-0.18	0.032	0.001	0
6510337	0	65054	64184	-0.08	-0.06	-0.75	0.016	0.008	0.004
6510437	0	65055	64284	-0.07	-0.08	0.68	0.023	0.002	-0.001
6510537	0	65056	64384	-0.01	-0.05	0.05	0.029	-0.01	-0.001
6510637	0	65057	64484	0.09	-0.18	-1.03	0.008	0.006	0
6510737	0	65058	64584	-0.05	-0.11	-1.0599	0.023	0.01	-0.002
6510837	0	65059	64684	-0.09	-0.04	-0.73	0.016	0.004	-0.001
6510938	0	65060	64784	-0.09	-0.12	-1.24	0.01799	0.011	0.001
6511038	0	65061	64884	-0.13	-0.2	-2.13	0.023	0.004	-0.001
6511138	0	65062	64984	0.03	-0.27	-1.3	0.004	0.013	0.001
6511238	0	65063	65084	-0.14	-0.21	-0.48	0.011	0.012	0
6511338	0	65064	65184	0.03	-0.33	-1.42	0.016	0.002	0.003
6511438	0	65065	65284	-0.01	-0.12	-1.25	0.032	0.003	-0.003
6511538	0	65066	65384	-0.07	-0.23	-1.16	0.01899	0.00899	0.001
6511638	0	65067	65484	-0.24	-0.07	-1.0599	0.026	0.02	-0.003
6511738	0	65068	48	0.09	-0.34	-1.01	0.015	0	0.001
6511838	0	65069	148	-0.03	-0.2	-0.65	0.03	0.003	-0.001
6511938	0	65070	248	-0.01	-0.27	-1.66	0.01899	0.01	0.001
6512038	0	65071	348	-0.1	-0.31	-2.01	0.029	0.012	-0.003
6512139	0	65072	448	-0.19	-0.17	-0.99	0.03799	0	-0.003
6512239	0	65073	548	-0.06	-0.34	-1.55	0.039	0.00899	-0.001
6512339	0	65074	648	-0.02	-0.32	-1.75	0.049	0.004	-0.003
6512439	0	65075	748	-0.15	-0.57	-1.67	0.02	0.015	0.001
6512539	0	65076	848	0.01	-0.4	-1.4	0.034	-0.013	0.002
6512639	0	65077	948	-0.13	-0.38	-1.12	0.039	-0.001	-0.004
6512739	0	65078	1048	-0.11	-0.3	-0.98	0.045	0.006	-0.001
6512839	0	65079	1148	-0.19	-0.37	-2.05	0.043	0.006	-0.003
6512939	0	65080	1248	-0.03	-0.56	-2.19	0.01899	0.007	0.001
6513039	0	65081	1348	0.11	-0.68	-3.08	0.021	0.002	0.001
6513139	0	65082	1448	-0.07	-0.37	-1.83	0.03599	0.00899	-0.001
6513239	0	65083	1548	-0.01	-0.47	-1.83	0.041	-0.01	-0.001
6513339	0	65084	1648	-0.09	-0.46	-2.45	0.024	0.017	-0.002
6513440	0	65085	1748	-0.11	-0.5	-2.13	0.031	0.016	0.002
6513540	0	65086	1848	0.14	-0.5	-1.93	0.046	-0.008	0.002
6513640	0	65087	1948	-0.11	-0.55	-3	0.01899	0.016	-0.002
6513740	0	65088	2048	-0.1	-0.5	-2.99	0.034	0.008	-0.002
6513840	0	65089	2148	-0.16	-0.54	-2.46	0.034	0.016	0.001
6513940	0	65090	2248	-0.17	-0.3899	-2.3599	0.049	0.01899	-0.001
6514040	0	65091	2348	-0.07	-0.55	-2.67	0.034	0.008	0
6514140	0	65092	2448	-0.11	-0.48	-2.89	0.052	0.008	-0.001
6514240	0	65093	2548	-0.11	-0.58	-3.37	0.047	0.001	0
6514340	0	65094	2648	-0.22	-0.62	-3.72	0.048	0.005	-0.002
6514440	0	65095	2748	-0.43	-0.61	-3.7	0.047	0.01799	-0.002
6514540	0	65096	2848	-0.01	-0.84	-4.11	0.03599	0.003	-0.001
6514640	0	65097	2948	-0.24	-0.75	-4.21	0.058	0.006	-0.001
6514741	0	65098	3048	-0.21	-0.7	-5.28	0.065	0.005	-0.005
6514841	0	65099	3148	-0.37	-0.92	-5.36	0.035	0.037	-0.002
6514941	0	65100	3248	-0.22	-0.92	-5.33	0.053	0.013	-0.001
6515041	0	65101	3348	-0.23	-1.05	-5.96	0.044	0.006	-0.002
6515141	0	65102	3448	-0.31	-1.02	-6.66	0.055	0.012	0
6515241	0	65103	3548	-0.24	-1.01	-6.21	0.055	-0.002	-0.001
6515341	0	65104	3648	-0.25	-1.19	-8.32	0.05	0	-0.006
6515441	0	65105	3748	-0.49	-0.93	-6.87	0.067	0.002	-0.004
6515541	0	65106	3848	-0.3899	-1.04	-8	0.057	0.004	-0.002
6515641	0	65107	3948	-0.34	-1.19	-8	0.063	0.007	-0.005
6515741	0	65108	4048	-0.37	-1.27	-8.52	0.059	0.00899	-0.001
6515841	0	65109	4148	-0.48	-1.17	-8.45	0.063	-0.002	-0.002
6515941	0	65110	4248	-0.19	-1.53	-9.64	0.052	-0.00899	-0.001
6516041	0	65111	4348	-0.51	-1.48	-10.29	0.062	0.001	-0.001
6516142	0	65112	4448	-0.43	-1.38	-10.99	0.068	0.003	-0.008
6516242	0	65113	4548	-0.62	-1.47	-10.85	0.047	0.00899	-0.002
6516342	0	65114	4648	-0.55	-1.42	-10.37	0.08	-0.004	-0.002
6516442	0	65115	4748	-0.3899	-1.65	-11.89	0.071	-0.023	-0.002
6516542	0	65116	4848	-0.62	-1.69	-11.6899	0.051	0	-0.002
6516642	0	65117	4948	-0.82	-1.46	-11.55	0.094	-0.004	-0.004
6516742	0	65118	5048	-0.69	-1.82	-13.12	0.066	-0.001	-0.004
6516842	0	65119	5148	-0.61	-1.9	-13.18	0.051	0.003	0.001
6516942	0	65120	5248	-0.66	-1.87	-13.42	0.077	-0.014	-0.005
6517042	0	65121	5348	-0.65	-1.99	-14.71	0.074	-0.012	-0.004
6517142	0	65122	5448	-0.85	-1.81	-13.94	0.088	-0.013	-0.006
6517242	0	65123	5548	-0.83	-2.03	-15.74	0.093	-0.002	-0.007
6517343	0	65124	5648	-0.63	-2.1	-15.31	0.081	-0.025	-0.005
6517443	0	65125	5748	-0.85	-2.1	-15.51	0.089	-0.007	-0.002
6517543	0	65126	5848	-0.75	-2.28	-16.8	0.08	-0.014	-0.003
6517643	0	65127	5948	-0.81	-2.21	-16.59	0.083	-0.002	-0.005
6517743	0	65128	6048	-0.91	-2.29	-16.95	0.082	-0.00899	-0.004
6517843	0	65129	6148	-0.95	-2.27	-17.34	0.102	-0.01	-0.003
6517943	0	65130	6248	-0.92	-2.46	-18.2	0.087	-0.001	-0.004
6518043	0	65131	6348	-0.87	-2.53	-18.24	0.09	-0.01799	-0.001
6518143	0	65132	6448	-0.8	-2.47	-18.9	0.094	-0.015	-0.003
6518243	0	65133	6548	-0.79	-2.55	-19.05	0.092	-0.016	-0.004
6518343	0	65134	6648	-0.85	-2.57	-19.66	0.109	-0.014	-0.005
6518443	0	65135	6748	-0.84	-2.67	-20.91	0.103	0	-0.006
6518543	0	65136	6848	-0.97	-2.69	-20.65	0.103	0.004	-0.004
6518643	0	65137	6948	-0.69	-2.92	-21.78	0.092	-0.013	-0.003
6518744	0	65138	7048	-0.97	-2.8599	-23.19	0.117	0.005	-0.004
6518844	0	65139	7148	-0.98	-2.8599	-22.6	0.119	0.007	-0.005
6518944	0	65140	7248	-0.86	-3.15	-23.08	0.077	0.003	-0.004
6519044	0	65141	7348	-1	-3.03	-24.79	0.105	0.001	-0.002
6519144	0	65142	7448	-0.86	-3.19	-25.18	0.101	0.00899	-0.007
6519244	0	65143	7548	-0.92	-3.22	-25.42	0.108	0.01	-0.004
6519344	0	65144	7648	-0.81	-3.35	-27.07	0.1	0.007	-0.005
6519444	0	65145	7748	-0.68	-3.46	-27.64	0.097	0.001	-0.005
6519544	0	65146	7848	-0.73	-3.41	-27.09	0.102	-0.007	-0.003
6519644	0	65147	7948	-0.71	-3.53	-28.3	0.106	0	-0.006
6519744	0	65148	8048	-0.79	-3.6	-29.39	0.104	0.015	-0.008
6519844	0	65149	8148	-0.51	-3.77	-30.09	0.101	0.004	-0.005
6519944	0	65150	8248	-0.76	-3.64	-30.64	0.104	0.026	-0.006
6520045	0	65151	8348	-0.73	-3.65	-31.36	0.105	0.026	-0.006
6520145	0	65152	8448	-0.62	-3.9	-32.24	0.108	0.01899	-0.007
6520245	0	65153	8548	-0.77	-3.78	-33.13	0.108	0.044	-0.007
6520345	0	65154	8648	-0.8	-4.01	-32.47	0.087	0.042	-0.003
6520445	0	65155	8748	-0.64	-4.04	-33.97	0.103	0.024	-0.007
6520545	0	65156	8848	-0.5299	-4.1	-34.34	0.11	0.024	-0.003
6520645	0	65157	8948	-0.62	-4.17	-35.83	0.104	0.042	-0.005
6520745	0	65158	9048	-0.5	-4.35	-37.2599	0.102	0.043	-0.005
6520845	0	65159	9148	-0.55	-4.33	-37.27	0.118	0.045	-0.008
6520945	0	65160	9248	-0.64	-4.29	-37.16	0.128	0.034	-0.004
6521045	0	65161	9348	-0.54	-4.4699	-38.05	0.118	0.053	-0.004
6521145	0	65162	9448	-0.5299	-4.33	-38.46	0.134	0.037	-0.005
6521245	0	65163	9548	-0.58	-4.55	-39.55	0.117	0.05	-0.005
6521346	0	65164	9648	-0.69	-4.56	-40.05	0.114	0.053	-0.005
6521446	0	65165	9748	-0.68	-4.5	-40.49	0.135	0.039	-0.008
6521546	0	65166	9848	-0.44	-4.8	-41.21	0.111	0.04	-0.003
6521646	0	65167	9948	-0.54	-4.73	-41.94	0.119	0.055	-0.00899
6521746	0	65168	10048	-0.52	-4.7199	-42.66	0.13699	0.046	-0.005
6521846	0	65169	10148	-0.58	-4.8	-42.15	0.127	0.054	-0.008
6521946	0	65170	10248	-0.52	-4.9899	-44.5099	0.134	0.056	-0.005
6522046	0	65171	10348	-0.4	-5.12	-44.3	0.12	0.057	-0.005
6522146	0	65172	10448	-0.46	-5.03	-45.36	0.138	0.041	-0.008
6522246	0	65173	10548	-0.54	-5.14	-44.59	0.13	0.062	-0.004
6522346	0	65174	10648	-0.46	-5.3	-46.28	0.126	0.057	-0.004
6522447	0	65175	10748	-0.37	-5.37	-47.53	0.142	0.059	-0.008
6522546	0	65176	10848	-0.3	-5.51	-47.62	0.127	0.056	-0.003
6522647	0	65177	10948	-0.5	-5.52	-48.61	0.134	0.07599	-0.007
6522747	0	65178	11048	-0.47	-5.51	-48.7	0.127	0.07199	-0.006
6522847	0	65179	11148	-0.36	-5.55	-49.83	0.15099	0.062	-0.006
6522947	0	65180	11248	-0.24	-5.75	-50.54	0.141	0.052	-0.001
6523047	0	65181	11348	-0.47	-5.68	-50.9199	0.15199	0.06	-0.006
6523147	0	65182	11448	-0.26	-5.82	-52.63	0.148	0.054	-0.007
6523247	0	65183	11548	-0.26	-5.96	-52.68	0.143	0.057	-0.003
6523347	0	65184	11648	-0.3899	-5.88	-52.57	0.143	0.07199	-0.006
6523447	0	65185	11748	-0.18	-5.9899	-53.97	0.15	0.065	-0.006
6523547	0	65186	11848	-0.15	-6.05	-53.45	0.161	0.066	-0.004
6523647	0	65187	11948	-0.25	-6.11	-54.96	0.157	0.083	-0.008
6523747	0	65188	12048	-0.15	-6.28	-56.05	0.156	0.07	-0.006
6523847	0	65189	12148	-0.21	-6.26	-56.38	0.15199	0.094	-0.004
6523948	0	65190	12248	-0.25	-6.38	-57.49	0.156	0.092	-0.005
6524048	0	65191	12348	-0.13	-6.37	-58.13	0.161	0.086	-0.00899
6524148	0	65192	12448	-0.17	-6.39	-58.62	0.165	0.091	-0.00899
6524248	0	65193	12548	-0.18	-6.5	-58.42	0.172	0.091	-0.004
6524348	0	65194	12648	-0.13	-6.63	-60.1	0.169	0.087	-0.006
6524448	0	65195	12748	0.01	-6.78	-61.72	0.153	0.101	-0.005
6524548	0	65196	12848	-0.1	-6.72	-61.27	0.174	0.095	-0.008
6524648	0	65197	12948	-0.13	-6.83	-62.07	0.171	0.092	-0.00899
6524748	0	65198	13048	0.01	-6.91	-63.47	0.179	0.085	-0.007
6524848	0	65199	13148	-0.05	-6.9	-62.96	0.187	0.092	-0.007
6524948	0	65200	13248	0.11	-6.96	-63.69	0.178	0.085	-0.01
6525048	0	65201	13348	-0.12	-7.03	-64.06	0.185	0.106	-0.006
6525148	0	65202	13448	-0.03	-7.21	-65.1	0.19	0.097	-0.00899
6525249	0	65203	13548	0.08	-7.36	-65.5899	0.173	0.093	-0.007
6525349	0	65204	13648	-0.05	-7.3	-67.03	0.198	0.104	-0.00899
6525449	0	65205	13748	0.14	-7.47	-67.0199	0.195	0.091	-0.006
6525549	0	65206	13848	0.14	-7.52	-67.35	0.199	0.104	-0.007
6525649	0	65207	13948	0.27	-7.63	-68.37	0.195	0.097	-0.005
6525749	0	65208	14048	0.33	-7.73	-69.5899	0.202	0.093	-0.008
6525849	0	65209	14148	0.18	-7.9	-70.89	0.169	0.118	-0.008
6525949	0	65210	14248	0.36	-7.95	-70.91	0.177	0.104	-0.008
6526049	0	65211	14348	0.23	-7.84	-70.98	0.201	0.109	-0.006
6526149	0	65212	14448	0.17	-7.87	-71.3	0.203	0.11	-0.004
6526249	0	65213	14548	0.36	-8.05	-72.15	0.206	0.101	-0.007
6526349	0	65214	14648	0.23	-8.15	-73.81	0.19	0.123	-0.00899
6526449	0	65215	14748	0.35	-8.34	-74.23	0.197	0.124	-0.007
6526550	0	65216	14848	0.48	-8.33	-74.67	0.212	0.117	-0.008
6526650	0	65217	14948	0.56	-8.43	-75.4	0.2	0.116	-0.00899
6526750	0	65218	15048	0.37	-8.35	-74.95	0.216	0.121	-0.007
6526850	0	65219	15148	0.17	-8.36	-75.9	0.231	0.131	-0.013
6526950	0	65220	15248	0.3899	-8.68	-77.15	0.194	0.13	-0.007
6527050	0	65221	15348	0.3899	-8.58	-77.73	0.212	0.132	-0.01
6527150	0	65222	15448	0.44	-8.68	-77.97	0.209	0.126	-0.011
6527250	0	65223	15548	0.32	-8.74	-78.7699	0.21	0.132	-0.01
6527350	0	65224	15648	0.49	-8.6899	-77.86	0.222	0.125	-0.002
6527450	0	65225	15748	0.32	-8.59	-78.41	0.225	0.133	-0.007
6527550	0	65226	15848	0.4	-8.7299	-79.0199	0.21	0.123	-0.006
6527650	0	65227	15948	0.4	-8.6899	-79.08	0.219	0.126	-0.00899
6527750	0	65228	16048	0.27	-8.58	-78.41	0.224	0.148	-0.01
6527851	0	65229	16148	0.4	-8.68	-79.9	0.209	0.12899	-0.01
6527951	0	65230	16248	0.55	-8.77	-79.78	0.21	0.121	-0.00899
6528051	0	65231	16348	0.55	-8.87	-79.79	0.192	0.133	-0.008
6528151	0	65232	16448	0.43	-8.7	-78.47	0.217	0.12	-0.01
6528251	0	65233	16548	0.41	-8.63	-80.05	0.22	0.135	-0.011
6528351	0	65234	16648	0.4	-8.6899	-79.31	0.207	0.135	-0.008
6528451	0	65235	16748	0.34	-8.51	-78.6	0.229	0.128	-0.008
6528551	0	65236	16848	0.43	-8.4799	-80.19	0.231	0.124	-0.00899
