# Supplementary material for: Robot-Based Calibration Procedure for Graphene Electronic Skin
Source: Sensors (Basel). 2022 Aug 16;22(16):6122. doi: 10.3390/s22166122 (PMC9416129; doi:10.3390/s22166122)
Supplement: Supplementary file 1 [file sensors-22-06122-s001.zip › measurements/sensor_row_10_col_17_hex_unload.dat]

#ID ES_1_V1
#SIZE ROW 16 COL 32
#DIR UNLOAD
#sensor: hex
#coord: row_10_col_17
system_time	status	sequence_number	hex_sample_counter	Fx	Fy	Fz	Tx	Ty	Tz
6528651	0	65237	16948	0.35	-8.6	-79.74	0.216	0.132	-0.01
6528751	0	65238	17048	0.44	-8.67	-79.04	0.208	0.127	-0.011
6528851	0	65239	17148	0.41	-8.6899	-78.6	0.202	0.133	-0.007
6528951	0	65240	17248	0.36	-8.64	-78.86	0.206	0.14	-0.011
6529052	0	65241	17348	0.46	-8.56	-79.7	0.217	0.132	-0.012
6529152	0	65242	17448	0.44	-8.6	-78.89	0.209	0.131	-0.011
6529252	0	65243	17548	0.32	-8.55	-78.97	0.198	0.12899	-0.01
6529352	0	65244	17648	0.41	-8.47	-78.7699	0.221	0.119	-0.00899
6529452	0	65245	17748	0.41	-8.45	-78.5899	0.204	0.12899	-0.012
6529552	0	65246	17848	0.38	-8.52	-78.72	0.19	0.136	-0.013
6529652	0	65247	17948	0.33	-8.26	-76.86	0.201	0.14	-0.00899
6529752	0	65248	18048	0.56	-8.38	-77.21	0.193	0.128	-0.012
6529852	0	65249	18148	0.36	-8.12	-75.73	0.183	0.132	-0.011
6529952	0	65250	18248	0.33	-8.02	-74.78	0.189	0.122	-0.008
6530052	0	65251	18348	0.23	-7.95	-74.33	0.186	0.12	-0.008
6530152	0	65252	18448	0.3899	-7.81	-73.45	0.195	0.118	-0.008
6530252	0	65253	18548	0.32	-7.71	-72.98	0.185	0.116	-0.01
6530352	0	65254	18648	0.17	-7.64	-72.29	0.169	0.14	-0.01
6530453	0	65255	18748	0.17	-7.42	-70.89	0.179	0.122	-0.01
6530553	0	65256	18848	0.1	-7.18	-70	0.187	0.121	-0.005
6530653	0	65257	18948	0.07	-7.27	-70.56	0.169	0.119	-0.00899
6530753	0	65258	19048	0.24	-7.12	-69.32	0.19	0.104	-0.011
6530853	0	65259	19148	0.41	-7.18	-68.67	0.147	0.092	-0.00899
6530953	0	65260	19248	0.2	-6.96	-68.5199	0.157	0.099	-0.013
6531053	0	65261	19348	0.12	-6.91	-67.08	0.146	0.104	-0.00899
6531153	0	65262	19448	-0.13	-6.55	-65.91	0.15899	0.113	-0.006
6531253	0	65263	19548	0.03	-6.51	-64.95	0.154	0.098	-0.008
6531353	0	65264	19648	-0.01	-6.4	-64.5	0.148	0.094	-0.00899
6531453	0	65265	19748	0.02	-6.41	-64.04	0.138	0.103	-0.00899
6531553	0	65266	19848	0.05	-6.2199	-63.14	0.132	0.088	-0.007
6531653	0	65267	19948	-0.06	-5.95	-62.49	0.148	0.099	-0.007
6531754	0	65268	20048	0.22	-6.15	-61.81	0.117	0.073	-0.008
6531854	0	65269	20148	-0.02	-5.84	-60.94	0.12	0.091	-0.006
6531954	0	65270	20248	-0.07	-5.8	-60.16	0.126	0.084	-0.006
6532054	0	65271	20348	-0.06	-5.67	-60.6	0.127	0.082	-0.006
6532154	0	65272	20448	0.04	-5.67	-59.83	0.116	0.081	-0.007
6532254	0	65273	20548	0.08	-5.64	-59.72	0.108	0.075	-0.007
6532354	0	65274	20648	-0.24	-5.23	-58.24	0.12899	0.079	-0.008
6532454	0	65275	20748	-0.1	-5.4	-57.31	0.093	0.078	-0.007
6532554	0	65276	20848	-0.06	-5.2399	-57.62	0.094	0.071	-0.006
6532654	0	65277	20948	-0.18	-5.1	-56.19	0.106	0.071	-0.005
6532754	0	65278	21048	-0.26	-4.85	-54.13	0.111	0.07	-0.006
6532854	0	65279	21148	-0.19	-4.84	-54.71	0.097	0.07599	-0.006
6532954	0	65280	21248	-0.47	-4.68	-53.43	0.101	0.077	-0.004
6533055	0	65281	21348	-0.4	-4.6	-52.52	0.083	0.074	-0.005
6533155	0	65282	21448	-0.22	-4.53	-52.4199	0.086	0.057	-0.005
6533255	0	65283	21548	-0.28	-4.55	-52.06	0.065	0.068	-0.006
6533355	0	65284	21648	-0.41	-4.2199	-51.24	0.082	0.067	-0.006
6533455	0	65285	21748	-0.37	-4.25	-49.95	0.057	0.066	-0.006
6533555	0	65286	21848	-0.32	-4.2399	-49.68	0.048	0.065	-0.008
6533655	0	65287	21948	-0.26	-4.2199	-49.99	0.052	0.056	-0.006
6533755	0	65288	22048	-0.31	-3.88	-48.33	0.073	0.052	-0.00899
6533855	0	65289	22148	-0.43	-3.93	-47.41	0.03799	0.06	-0.004
6533955	0	65290	22248	-0.32	-3.9	-47.19	0.03599	0.056	-0.002
6534055	0	65291	22348	-0.46	-3.6	-45.45	0.061	0.054	0
6534155	0	65292	22448	-0.48	-3.47	-45.38	0.052	0.061	-0.004
6534255	0	65293	22548	-0.51	-3.47	-44.72	0.045	0.058	-0.005
6534356	0	65294	22648	-0.54	-3.37	-43.24	0.046	0.039	-0.004
6534456	0	65295	22748	-0.63	-3.22	-43.28	0.043	0.059	-0.004
6534556	0	65296	22848	-0.5	-3.37	-44.13	0.035	0.052	-0.002
6534656	0	65297	22948	-0.63	-2.99	-41.69	0.062	0.044	-0.005
6534756	0	65298	23048	-0.66	-3.37	-42.44	0.014	0.051	-0.004
6534856	0	65299	23148	-0.6	-3.02	-40.81	0.044	0.037	-0.003
6534956	0	65300	23248	-0.5899	-3.14	-40.1699	0.029	0.032	-0.004
6535056	0	65301	23348	-0.65	-2.97	-39.36	0.034	0.03799	-0.005
6535156	0	65302	23448	-0.6	-3.06	-38.72	0.014	0.035	-0.003
6535256	0	65303	23548	-0.72	-2.88	-38.49	0.025	0.023	-0.006
6535356	0	65304	23648	-0.74	-2.9	-36.96	0.029	0.028	-0.003
6535456	0	65305	23748	-0.73	-2.9	-37.46	0.024	0.023	-0.005
6535556	0	65306	23848	-0.83	-2.77	-36.9199	0.035	0.028	-0.007
6535656	0	65307	23948	-0.82	-2.58	-35.0099	0.03599	0.027	-0.004
6535757	0	65308	24048	-0.85	-2.73	-34.45	0.017	0.004	-0.002
6535857	0	65309	24148	-0.94	-2.49	-34.2	0.043	0.021	-0.003
6535957	0	65310	24248	-0.92	-2.48	-33.29	0.041	0.011	-0.008
6536057	0	65311	24348	-0.87	-2.42	-32.7	0.044	0.008	-0.004
6536157	0	65312	24448	-0.9	-2.45	-32.52	0.028	0.004	-0.003
6536257	0	65313	24548	-0.71	-2.38	-30.68	0.035	-0.007	-0.002
6536357	0	65314	24648	-1.08	-2.38	-30.33	0.017	0.013	-0.001
6536457	0	65315	24748	-0.96	-2.46	-30.23	0.014	0.011	-0.002
6536557	0	65316	24848	-1.0599	-2.15	-29.76	0.045	0.002	-0.003
6536657	0	65317	24948	-1.15	-2.1099	-28.66	0.029	0.003	-0.003
6536757	0	65318	25048	-1.09	-2.1099	-28.22	0.031	-0.01	-0.004
6536857	0	65319	25148	-1.04	-2.07	-27.76	0.026	-0.021	-0.008
6536958	0	65320	25248	-1.25	-1.95	-26.74	0.041	-0.00899	-0.005
6537058	0	65321	25348	-1.24	-1.94	-26.83	0.042	-0.01	-0.005
6537158	0	65322	25448	-1.1	-1.88	-25.8799	0.053	-0.037	-0.005
6537258	0	65323	25548	-1.21	-1.7	-24.78	0.041	-0.015	-0.005
6537358	0	65324	25648	-1.34	-1.71	-24.95	0.03599	-0.023	0
6537458	0	65325	25748	-1.22	-1.71	-24.01	0.00899	-0.021	-0.006
6537558	0	65326	25848	-1.22	-1.51	-23.74	0.023	-0.023	-0.007
6537658	0	65327	25948	-1.36	-1.36	-21.81	0.025	-0.03599	-0.007
6537758	0	65328	26048	-1.4299	-1.34	-22.98	0.014	-0.015	-0.003
6537858	0	65329	26148	-1.3	-1.26	-21.39	0.00899	-0.029	-0.002
6537958	0	65330	26248	-1.24	-1.22	-21.35	0.014	-0.022	-0.003
6538058	0	65331	26348	-1.17	-1.0599	-19.87	0.016	-0.035	-0.004
6538158	0	65332	26448	-1.26	-1.01	-19.2099	0	-0.024	-0.002
6538258	0	65333	26548	-1.29	-0.85	-18.9599	0.01899	-0.028	-0.001
6538359	0	65334	26648	-1.07	-0.81	-18.16	0.002	-0.035	-0.001
6538459	0	65335	26748	-1.22	-0.6	-17.54	0.015	-0.03799	-0.003
6538559	0	65336	26848	-1.1799	-0.6	-16.9599	0.007	-0.032	-0.002
6538659	0	65337	26948	-1.32	-0.43	-16.03	0.031	-0.039	-0.001
6538759	0	65338	27048	-1.02	-0.63	-16.22	-0.002	-0.042	-0.003
6538859	0	65339	27148	-1.12	-0.47	-15.64	0.008	-0.032	0
6538959	0	65340	27248	-1.32	-0.37	-14.37	-0.006	-0.016	-0.002
6539059	0	65341	27348	-1.24	-0.32	-13.38	-0.003	-0.029	-0.003
6539159	0	65342	27448	-1.44	-0.19	-13.56	0	-0.012	-0.003
6539259	0	65343	27548	-1.28	-0.29	-13.26	-0.01	-0.008	-0.001
6539359	0	65344	27648	-0.99	-0.33	-12.7299	-0.01799	-0.029	-0.006
6539459	0	65345	27748	-1.15	-0.17	-12.38	-0.005	-0.016	-0.004
6539560	0	65346	27848	-1.25	-0.05	-11.4799	0.007	-0.024	-0.001
6539660	0	65347	27948	-1.01	-0.34	-12.2	-0.021	-0.025	-0.003
6539760	0	65348	28048	-1.0599	-0.12	-10.45	0.002	-0.023	-0.003
6539860	0	65349	28148	-0.85	-0.21	-11.15	-0.006	-0.032	0
6539960	0	65350	28248	-1.08	-0.06	-10.29	-0.007	-0.022	-0.002
6540060	0	65351	28348	-1.02	-0.12	-9.46	-0.008	-0.026	0
6540160	0	65352	28448	-1.01	-0.02	-10.06	-0.003	-0.02	-0.001
6540260	0	65353	28548	-0.87	-0.13	-9.61	-0.027	-0.021	-0.006
6540360	0	65354	28648	-0.81	0.05	-8.2299	-0.00899	-0.03	-0.002
6540460	0	65355	28748	-0.95	0.19	-7.89	0.004	-0.015	-0.002
6540560	0	65356	28848	-1.07	0.3	-7.32	0.012	-0.01	-0.002
6540660	0	65357	28948	-0.87	0.17	-7.07	0.011	-0.013	-0.005
6540760	0	65358	29048	-0.7	0.16	-6.98	-0.007	-0.017	0.002
6540860	0	65359	29148	-0.67	0.16	-6.86	0.004	-0.01	-0.003
6540961	0	65360	29248	-0.72	0.3899	-5.77	0.008	-0.008	-0.001
6541061	0	65361	29348	-0.63	0.24	-6.03	-0.007	-0.008	-0.003
6541161	0	65362	29448	-0.67	0.54	-4.65	0.015	-0.007	0.002
6541261	0	65363	29548	-0.5899	0.42	-5.36	0	-0.005	0.001
6541361	0	65364	29648	-0.51	0.37	-4.48	-0.016	-0.012	-0.002
6541461	0	65365	29748	-0.6	0.57	-3.89	0.006	-0.007	0.001
6541561	0	65366	29848	-0.5	0.61	-3.8	0.007	-0.008	-0.003
6541661	0	65367	29948	-0.42	0.46	-3.88	-0.016	0.004	0.003
6541761	0	65368	30048	-0.55	0.76	-3.5	0.01	0.008	0
6541861	0	65369	30148	-0.25	0.51	-2.74	-0.008	-0.001	0
6541961	0	65370	30248	-0.24	0.71	-2	-0.005	-0.006	0.002
6542061	0	65371	30348	-0.15	0.5	-3.9	-0.015	0	0.002
6542162	0	65372	30448	-0.29	0.5899	-2.94	-0.025	0.013	0.003
6542262	0	65373	30548	-0.42	0.77	-1.49	-0.004	0.003	0
6542362	0	65374	30648	-0.35	0.75	-1.37	-0.014	0.012	0.001
6542462	0	65375	30748	-0.37	0.87	-1.89	-0.004	0.01	0.002
6542562	0	65376	30848	-0.21	0.69	-2.01	-0.014	-0.004	0.004
6542662	0	65377	30948	-0.26	0.76	-1.72	-0.011	0.003	0
6542762	0	65378	31048	-0.21	0.61	-1.93	-0.024	0.016	0.002
6542862	0	65379	31148	-0.4	0.86	-1.46	-0.004	0.01799	-0.003
6542962	0	65380	31248	-0.16	0.65	-1.37	-0.023	-0.002	0.001
6543062	0	65381	31348	-0.2	0.69	-1.76	-0.014	0.003	0
6543162	0	65382	31448	-0.28	0.81	-1.33	-0.02	0.011	0.003
6543262	0	65383	31548	-0.09	0.66	-1.33	-0.017	0.002	0.003
6543362	0	65384	31648	-0.16	0.79	-1.38	-0.02	0.002	0
6543462	0	65385	31748	0.01	0.64	-1.47	-0.017	-0.01	0.003
6543563	0	65386	31848	-0.19	0.84	-0.72	-0.011	-0.006	0.002
6543663	0	65387	31948	-0.2	0.88	-0.92	-0.004	0.005	0.001
6543763	0	65388	32048	-0.13	0.71	-1.02	-0.025	-0.004	0.003
6543863	0	65389	32148	-0.23	0.73	-1.24	-0.031	0.014	0.006
6543963	0	65390	32248	-0.18	0.7799	-0.69	-0.029	0.012	0
6544063	0	65391	32348	-0.13	0.8	-1.19	-0.016	0.002	0
6544163	0	65392	32448	-0.06	0.77	-0.85	-0.01899	-0.005	0.003
6544263	0	65393	32548	-0.18	0.82	-1.5	-0.024	-0.001	0.002
6544363	0	65394	32648	-0.17	0.84	-0.04	-0.03599	0.002	0.002
6544463	0	65395	32748	-0.23	0.91	-0.26	-0.025	0.006	0
6544563	0	65396	32848	-0.19	0.85	-0.06	-0.023	0.003	0.003
6544663	0	65397	32948	-0.24	0.82	-0.66	-0.03	-0.004	0.003
6544764	0	65398	33048	-0.18	1.03	-0.11	-0.014	-0.005	0.002
6544864	0	65399	33148	-0.2	0.92	0.04	-0.01899	-0.001	0.001
6544964	0	65400	33248	-0.28	0.87	-0.83	-0.034	0.01	0.003
6545064	0	65401	33348	-0.25	0.92	-1.44	-0.029	0.002	0.002
6545164	0	65402	33448	-0.15	0.93	0.4	-0.022	-0.01	0.002
6545264	0	65403	33548	-0.14	0.89	0.07	-0.034	-0.008	0.006
6545364	0	65404	33648	-0.21	0.99	-0.14	-0.031	0	0.001
6545464	0	65405	33748	-0.21	1.03	-0.41	-0.01899	-0.001	0
6545564	0	65406	33848	-0.29	1.03	-0.06	-0.013	-0.001	0
6545664	0	65407	33948	-0.28	1.01	-0.38	-0.017	-0.005	0.001
6545764	0	65408	34048	-0.09	0.85	-0.66	-0.035	-0.011	0.003
6545864	0	65409	34148	-0.23	1.0599	0.26	-0.012	-0.005	0.004
6545964	0	65410	34248	-0.24	0.85	1.32	-0.045	-0.016	0.006
6546064	0	65411	34348	-0.27	1.02	0.82	-0.01899	-0.008	0.002
6546165	0	65412	34448	-0.26	1.07	1.15	-0.01799	-0.017	0.001
6546265	0	65413	34548	-0.34	1.07	-0.25	-0.02	-0.004	-0.002
6546365	0	65414	34648	-0.33	0.99	0.41	-0.016	-0.012	0
6546465	0	65415	34748	-0.26	0.97	0.83	-0.029	-0.01799	0.004
6546565	0	65416	34848	-0.3	1.03	1.02	-0.00899	-0.03	0.001
6546665	0	65417	34948	-0.36	1.1	1.85	-0.02	-0.016	0.002
6546765	0	65418	35048	-0.16	0.83	0.57	-0.026	-0.013	0.004
6546865	0	65419	35148	-0.37	1.09	1.54	-0.007	-0.003	0.001
6546965	0	65420	35248	-0.34	1.07	1.46	-0.007	-0.022	0.002
6547065	0	65421	35348	-0.31	1.04	2.09	-0.016	-0.023	0.002
6547165	0	65422	35448	-0.26	1.03	1.41	-0.032	-0.016	0
6547265	0	65423	35548	-0.35	1.03	1.28	-0.016	-0.013	-0.001
6547366	0	65424	35648	-0.41	1.08	2	-0.025	0.001	0.003
6547466	0	65425	35748	-0.27	1.1799	1.76	-0.01899	-0.015	-0.002
6547566	0	65426	35848	-0.5	1.22	2.3	-0.014	-0.00899	0.001
6547666	0	65427	35948	-0.36	1.0599	3.31	-0.02	-0.032	0
6547766	0	65428	36048	-0.3	1.01	2.26	-0.034	-0.021	0
6547866	0	65429	36148	-0.22	1.07	2.65	-0.014	-0.032	0.003
6547966	0	65430	36248	-0.29	1.11	2.45	-0.011	-0.02	0.002
6548066	0	65431	36348	-0.27	1.04	2.38	-0.026	-0.028	0.003
6548166	0	65432	36448	-0.28	0.98	1.49	-0.022	-0.023	0
6548266	0	65433	36548	-0.47	1.08	3.1199	-0.032	-0.007	0.00899
6548366	0	65434	36648	-0.3	1	2.27	-0.037	-0.026	0.003
6548466	0	65435	36748	-0.37	1.1	2.76	-0.01799	-0.025	0.004
6548566	0	65436	36848	-0.25	0.87	2.78	-0.042	-0.025	0.002
6548667	0	65437	36948	-0.25	1.01	2.8	-0.024	-0.029	0.001
6548767	0	65438	37048	-0.37	1.0599	3.25	-0.01899	-0.024	0.002
6548867	0	65439	37148	-0.41	1.09	3.23	-0.03	-0.014	0
6548967	0	65440	37248	-0.5	1.2	4.59	-0.024	-0.02	0.001
6549067	0	65441	37348	-0.46	1.05	3.56	-0.02	-0.01799	0.001
6549167	0	65442	37448	-0.35	1.02	3.33	-0.029	-0.026	0.002
6549267	0	65443	37548	-0.16	0.92	2.77	-0.028	-0.049	0.002
6549367	0	65444	37648	-0.37	0.99	4.08	-0.023	-0.03	0.004
6549467	0	65445	37748	-0.31	1.0599	4.06	-0.024	-0.034	0.005
6549567	0	65446	37848	-0.35	1.08	4.6	-0.014	-0.028	0.004
6549667	0	65447	37948	-0.43	1	4.02	-0.031	-0.022	0.003
6549767	0	65448	38048	-0.38	1.09	4.64	-0.021	-0.03799	0.004
6549867	0	65449	38148	-0.26	0.85	3.43	-0.041	-0.035	0.001
6549967	0	65450	38248	-0.44	0.93	4.31	-0.028	-0.03599	0.001
6550068	0	65451	38348	-0.4	0.97	4.21	-0.016	-0.03799	0.002
6550168	0	65452	38448	-0.37	1	4.28	-0.02	-0.041	0.003
6550268	0	65453	38548	-0.38	0.94	4.61	-0.01899	-0.04	0.003
6550368	0	65454	38648	-0.44	1.0599	5.33	-0.005	-0.043	0.006
6550468	0	65455	38748	-0.36	0.81	4.27	-0.037	-0.03599	0.001
6550568	0	65456	38848	-0.51	1.05	5.01	-0.024	-0.032	0.005
6550668	0	65457	38948	-0.29	0.94	4.92	-0.01799	-0.049	0.003
6550768	0	65458	39048	-0.28	0.9	4.2399	-0.021	-0.049	0
6550868	0	65459	39148	-0.36	0.83	3.76	-0.031	-0.04	-0.002
6550968	0	65460	39248	-0.48	0.94	5.2	-0.027	-0.044	0.003
6551068	0	65461	39348	-0.48	1	4.37	-0.001	-0.041	0.002
6551168	0	65462	39448	-0.48	0.9	5.21	-0.034	-0.048	0.003
6551269	0	65463	39548	-0.26	0.7	4.53	-0.04	-0.054	0.005
6551369	0	65464	39648	-0.55	0.97	5.42	-0.024	-0.037	0.003
6551469	0	65465	39748	-0.47	1	5.57	-0.023	-0.05	0.003
6551569	0	65466	39848	-0.51	0.96	5.01	-0.015	-0.052	0.001
6551669	0	65467	39948	-0.4	0.93	4.86	-0.008	-0.03799	0.003
6551769	0	65468	40048	-0.6	1.05	6.46	-0.005	-0.044	0.003
6551869	0	65469	40148	-0.42	0.89	5.51	-0.021	-0.046	0.001
6551969	0	65470	40248	-0.62	1.04	6.58	-0.013	-0.048	0.003
6552069	0	65471	40348	-0.42	0.92	6.21	-0.016	-0.042	0.002
6552169	0	65472	40448	-0.34	0.84	5.85	-0.031	-0.063	0.004
6552269	0	65473	40548	-0.5	0.97	6.2	-0.01899	-0.043	0
6552369	0	65474	40648	-0.3899	0.8	5.5	-0.028	-0.051	0.004
6552469	0	65475	40748	-0.46	1.02	6.14	-0.005	-0.034	0.002
6552569	0	65476	40848	-0.43	0.88	7.2	-0.031	-0.05	0.003
6552670	0	65477	40948	-0.49	0.84	6.11	-0.031	-0.045	0.005
6552770	0	65478	41048	-0.46	0.93	6.11	-0.015	-0.042	0.002
6552870	0	65479	41148	-0.47	0.86	6.63	-0.025	-0.048	0.004
6552970	0	65480	41248	-0.55	0.86	6.51	-0.027	-0.035	0.002
6553070	0	65481	41348	-0.6	0.83	6.09	-0.027	-0.032	0
6553170	0	65482	41448	-0.5299	1.02	7.36	0.004	-0.052	0.001
6553270	0	65483	41548	-0.49	0.98	6.3	-0.015	-0.046	0.001
6553370	0	65484	41648	-0.4	0.89	6.4699	-0.01	-0.051	0.003
6553470	0	65485	41748	-0.36	0.86	6.87	-0.023	-0.052	0.002
6553570	0	65486	41848	-0.38	0.99	7.66	-0.017	-0.059	0.002
6553670	0	65487	41948	-0.38	0.85	6.73	-0.028	-0.041	0.003
6553770	0	65488	42048	-0.3	0.97	7.42	-0.007	-0.06	0.001
6553870	0	65489	42148	-0.47	1	7.12	-0.014	-0.048	0.001
6553971	0	65490	42248	-0.33	0.84	7.2	-0.023	-0.046	0.003
6554071	0	65491	42348	-0.22	0.8	7.56	-0.026	-0.066	0.005
6554171	0	65492	42448	-0.48	0.95	7.81	-0.011	-0.045	0.005
6554271	0	65493	42548	-0.44	0.85	7.07	-0.029	-0.045	0.001
6554371	0	65494	42648	-0.41	0.92	7.62	-0.027	-0.044	0.004
6554471	0	65495	42748	-0.4	1.05	8.22	0.001	-0.045	0.003
6554571	0	65496	42848	-0.46	1.01	8.68	-0.024	-0.045	0.003
6554671	0	65497	42948	-0.29	0.85	7.44	-0.01899	-0.05	0.003
6554771	0	65498	43048	-0.45	1.1	8.79	-0.015	-0.044	0.002
6554871	0	65499	43148	-0.38	1.07	8.12	-0.024	-0.052	0.005
6554971	0	65500	43248	-0.46	1.22	9.5	-0.014	-0.049	0.003
6555071	0	65501	43348	-0.44	1.02	7.84	-0.01799	-0.05	0.002
6555172	0	65502	43448	-0.41	1.03	8.9	-0.025	-0.043	0.003
6555272	0	65503	43548	-0.41	1.13	8.55	-0.006	-0.052	0.001
6555372	0	65504	43648	-0.61	1.25	9.4799	0	-0.047	0.003
6555472	0	65505	43748	-0.33	0.92	7.63	-0.039	-0.05	0.005
6555572	0	65506	43848	-0.3899	1.1	8.66	-0.022	-0.048	0.002
6555672	0	65507	43948	-0.45	1.11	9.06	-0.01799	-0.052	0.004
6555772	0	65508	44048	-0.43	1.14	9.2299	-0.008	-0.048	0.002
6555872	0	65509	44148	-0.48	1.21	8.65	-0.013	-0.052	0.003
6555972	0	65510	44248	-0.47	1.0599	8.54	-0.035	-0.043	0.006
6556072	0	65511	44348	-0.5	1.1799	8.84	-0.017	-0.049	0.003
6556172	0	65512	44448	-0.48	1.22	8.74	-0.02	-0.052	0.005
6556272	0	65513	44548	-0.47	1.24	9.99	-0.026	-0.059	0.002
6556372	0	65514	44648	-0.3899	1.24	9.27	-0.037	-0.06	0
6556472	0	65515	44748	-0.33	1.15	9.32	-0.026	-0.065	0.006
6556573	0	65516	44848	-0.5	1.23	9.7	-0.032	-0.049	0.006
6556673	0	65517	44948	-0.55	1.11	9.74	-0.041	-0.044	0.005
6556773	0	65518	45048	-0.3	1.22	9.57	-0.035	-0.063	0.006
6556873	0	65519	45148	-0.3	1.16	8.82	-0.03799	-0.054	0.006
6556973	0	65520	45248	-0.47	1.29	9.79	-0.03	-0.055	0.005
6557073	0	65521	45348	-0.52	1.5	9.62	-0.017	-0.046	0.005
6557173	0	65522	45448	-0.38	1.26	9.67	-0.03799	-0.053	0.005
6557273	0	65523	45548	-0.54	1.22	9.37	-0.042	-0.044	0.007
6557374	0	65524	45648	-0.48	1.51	10.57	-0.023	-0.053	0.006
6557473	0	65525	45748	-0.47	1.52	10.24	-0.02	-0.046	0.006
6557573	0	65526	45848	-0.32	1.35	9.96	-0.041	-0.059	0.006
6557673	0	65527	45948	-0.43	1.46	10.66	-0.054	-0.056	0.00899
6557773	0	65528	46048	-0.34	1.48	10.54	-0.034	-0.055	0.00899
6557874	0	65529	46148	-0.45	1.5	10.27	-0.041	-0.045	0.008
6557974	0	65530	46248	-0.47	1.48	10.1899	-0.043	-0.04	0.01
6558074	0	65531	46348	-0.37	1.59	9.9399	-0.031	-0.049	0.007
6558174	0	65532	46448	-0.21	1.42	9.55	-0.046	-0.06	0.005
6558274	0	65533	46548	-0.46	1.5	10.16	-0.053	-0.03	0.00899
6558374	0	65534	46648	-0.31	1.55	10.52	-0.049	-0.062	0.006
6558474	0	65535	46748	-0.28	1.5599	10.9799	-0.032	-0.069	0.00899
6558574	0	65536	46848	-0.4	1.63	10.53	-0.028	-0.051	0.00899
6558674	0	65537	46948	-0.48	1.68	10.25	-0.037	-0.049	0.007
6558774	0	65538	47048	-0.28	1.5	9.99	-0.05	-0.06	0.007
6558874	0	65539	47148	-0.5	1.7	10.88	-0.043	-0.045	0.005
6558974	0	65540	47248	-0.44	1.62	11.39	-0.05	-0.044	0.008
6559074	0	65541	47348	-0.49	1.57	10.72	-0.062	-0.053	0.01
6559175	0	65542	47448	-0.5	1.73	11.29	-0.052	-0.047	0.007
6559275	0	65543	47548	-0.38	1.5	10.67	-0.06	-0.066	0.00899
6559375	0	65544	47648	-0.54	1.75	11.05	-0.047	-0.05	0.006
6559475	0	65545	47748	-0.47	1.65	10.77	-0.034	-0.067	0.01
6559575	0	65546	47848	-0.5	1.5599	11.74	-0.058	-0.065	0.007
6559675	0	65547	47948	-0.5299	1.46	10.43	-0.048	-0.063	0.01
6559775	0	65548	48048	-0.58	1.67	10.95	-0.037	-0.052	0.007
6559875	0	65549	48148	-0.74	1.67	11.65	-0.044	-0.052	0.01
6559975	0	65550	48248	-0.46	1.57	11.09	-0.034	-0.075	0.006
6560075	0	65551	48348	-0.72	1.64	11.34	-0.039	-0.058	0.008
6560175	0	65552	48448	-0.65	1.63	10.4799	-0.039	-0.065	0.006
6560275	0	65553	48548	-0.64	1.62	11.43	-0.041	-0.061	0.007
6560375	0	65554	48648	-0.52	1.4299	11.12	-0.061	-0.07599	0.00899
6560475	0	65555	48748	-0.5	1.49	11.7	-0.056	-0.078	0.006
6560576	0	65556	48848	-0.46	1.5	12.63	-0.061	-0.07	0.004
6560676	0	65557	48948	-0.6	1.72	13.15	-0.03	-0.07199	0.005
6560776	0	65558	49048	-0.5	1.37	12.67	-0.051	-0.075	0.00899
6560876	0	65559	49148	-0.44	1.55	13.77	-0.016	-0.087	0.011
6560976	0	65560	49248	-0.47	1.42	14	-0.033	-0.082	0.00899
6561076	0	65561	49348	-0.35	1.1	12.7	-0.058	-0.069	0.007
6561176	0	65562	49448	-0.54	1.45	14.07	-0.02	-0.073	0.007
6561276	0	65563	49548	-0.43	1.38	13.65	-0.028	-0.08	0.008
6561376	0	65564	49648	-0.45	1.39	13.92	-0.022	-0.074	0.005
6561476	0	65565	49748	-0.61	1.55	14.03	-0.01	-0.069	0.004
6561576	0	65566	49848	-0.47	1.49	14.26	-0.034	-0.058	0.006
6561676	0	65567	49948	-0.3899	1.19	12.64	-0.045	-0.07	0.005
6561777	0	65568	50048	-0.54	1.36	13.44	-0.02	-0.068	0.004
6561877	0	65569	50148	-0.57	1.4299	13.57	-0.011	-0.062	0.006
6561977	0	65570	50248	-0.3899	1.29	13.32	-0.034	-0.064	0.00899
6562077	0	65571	50348	-0.4	1.17	12.6	-0.05	-0.06	0.006
6562177	0	65572	50448	-0.48	1.3	13.47	-0.032	-0.071	0.007
6562277	0	65573	50548	-0.44	1.4	13.37	-0.023	-0.063	0.006
6562377	0	65574	50648	-0.47	1.38	13.24	-0.024	-0.07599	0.01
6562477	0	65575	50748	-0.48	1.29	12.95	-0.037	-0.07199	0.00899
6562577	0	65576	50848	-0.33	1.26	14.14	-0.026	-0.07199	0.00899
6562677	0	65577	50948	-0.35	1.3099	13.61	-0.03	-0.07199	0.003
6562777	0	65578	51048	-0.45	1.46	13.82	-0.023	-0.07199	0.007
6562877	0	65579	51148	-0.55	1.44	14.51	-0.021	-0.081	0.005
6562977	0	65580	51248	-0.54	1.41	13.93	-0.013	-0.069	0.008
6563077	0	65581	51348	-0.63	1.35	14.5	-0.024	-0.067	0.007
6563178	0	65582	51448	-0.5899	1.4	13.29	-0.027	-0.06	0.006
6563278	0	65583	51548	-0.46	1.36	14.12	-0.029	-0.075	0.004
6563378	0	65584	51648	-0.38	1.36	13.13	-0.023	-0.061	0.005
6563478	0	65585	51748	-0.54	1.44	14.42	-0.021	-0.063	0.006
6563578	0	65586	51848	-0.42	1.35	13.69	-0.026	-0.08	0.004
6563678	0	65587	51948	-0.42	1.26	12.9799	-0.022	-0.069	0.007
6563778	0	65588	52048	-0.46	1.4	14.69	-0.01899	-0.082	0.006
6563878	0	65589	52148	-0.43	1.26	13.11	-0.026	-0.081	0.003
6563978	0	65590	52248	-0.36	1.1799	13.44	-0.032	-0.073	0.004
6564078	0	65591	52348	-0.49	1.36	14.09	-0.01899	-0.075	0.007
