# Supplementary material for: Robot-Based Calibration Procedure for Graphene Electronic Skin
Source: Sensors (Basel). 2022 Aug 16;22(16):6122. doi: 10.3390/s22166122 (PMC9416129; doi:10.3390/s22166122)
Supplement: Supplementary file 1 [file sensors-22-06122-s001.zip › measurements/sensor_row_10_col_18_hex_load.dat]

#ID ES_1_V1
#SIZE ROW 16 COL 32
#DIR LOAD
#sensor: hex
#coord: row_10_col_18
system_time	status	sequence_number	hex_sample_counter	Fx	Fy	Fz	Tx	Ty	Tz
6418967	0	64141	38420	-0.41	1.3	13.78	-0.017	-0.078	0.002
6419067	0	64142	38520	-0.34	1.16	13.5	-0.045	-0.079	0.00899
6419167	0	64143	38620	-0.3899	1.38	14.18	-0.022	-0.08	0.00899
6419267	0	64144	38720	-0.45	1.36	13.82	-0.023	-0.073	0.004
6419367	0	64145	38820	-0.43	1.29	13.08	-0.029	-0.071	0.008
6419468	0	64146	38920	-0.41	1.41	14.82	-0.007	-0.08	0.003
6419568	0	64147	39020	-0.52	1.34	14.39	-0.03	-0.062	0.008
6419668	0	64148	39120	-0.55	1.4299	14.67	-0.008	-0.07199	0.005
6419768	0	64149	39220	-0.44	1.26	13.62	-0.032	-0.073	0.008
6419868	0	64150	39320	-0.5	1.38	14.58	-0.01899	-0.071	0.01
6419968	0	64151	39420	-0.48	1.37	13.72	-0.022	-0.071	0.00899
6420068	0	64152	39520	-0.23	1.27	13.09	-0.028	-0.079	0.005
6420168	0	64153	39620	-0.41	1.41	14.61	0	-0.077	0.006
6420268	0	64154	39720	-0.6	1.44	13.91	-0.011	-0.053	0.008
6420368	0	64155	39820	-0.47	1.42	13.72	-0.015	-0.069	0.008
6420468	0	64156	39920	-0.46	1.28	13.54	-0.033	-0.07199	0.007
6420568	0	64157	40020	-0.56	1.48	14.54	-0.014	-0.061	0.006
6420668	0	64158	40120	-0.43	1.32	13.66	-0.022	-0.064	0.004
6420769	0	64159	40220	-0.42	1.4	14.96	-0.027	-0.067	0.008
6420869	0	64160	40320	-0.49	1.23	14.64	-0.033	-0.073	0.006
6420969	0	64161	40420	-0.28	1.23	12.99	-0.017	-0.087	0.006
6421069	0	64162	40520	-0.4	1.3	13.49	-0.029	-0.074	0.006
6421169	0	64163	40620	-0.45	1.44	14.51	-0.012	-0.077	0.005
6421269	0	64164	40720	-0.52	1.32	13.7	-0.02	-0.078	0.006
6421369	0	64165	40820	-0.49	1.3099	14.69	-0.03599	-0.066	0.007
6421469	0	64166	40920	-0.43	1.33	14.27	-0.023	-0.074	0.006
6421569	0	64167	41020	-0.43	1.48	14.48	-0.01	-0.073	0.008
6421669	0	64168	41120	-0.63	1.49	14.51	-0.012	-0.074	0.01
6421769	0	64169	41220	-0.49	1.34	13.89	-0.025	-0.068	0.008
6421869	0	64170	41320	-0.46	1.41	14.5	-0.01799	-0.067	0.005
6421969	0	64171	41420	-0.41	1.25	13.84	-0.03599	-0.07199	0.004
6422070	0	64172	41520	-0.5899	1.42	13.77	-0.026	-0.064	0.007
6422170	0	64173	41620	-0.6	1.45	14.57	-0.016	-0.068	0.007
6422270	0	64174	41720	-0.46	1.29	13.68	-0.024	-0.071	0.007
6422370	0	64175	41820	-0.52	1.36	12.62	-0.00899	-0.073	0.006
6422470	0	64176	41920	-0.54	1.15	12.56	-0.015	-0.069	0.006
6422570	0	64177	42020	-0.41	1.02	12.51	-0.027	-0.07599	0.005
6422670	0	64178	42120	-0.49	1.05	11.41	-0.005	-0.082	0.005
6422770	0	64179	42220	-0.71	1.08	11.49	-0.002	-0.07	0.007
6422870	0	64180	42320	-0.79	1.07	12.18	0	-0.069	0.007
6422970	0	64181	42420	-0.56	0.89	11.9399	-0.026	-0.081	0.011
6423070	0	64182	42520	-0.69	0.93	10.78	-0.012	-0.074	0.00899
6423170	0	64183	42620	-0.65	0.88	10.26	-0.01899	-0.062	0.007
6423270	0	64184	42720	-0.48	0.88	10.65	-0.01899	-0.066	0.008
6423371	0	64185	42820	-0.68	0.95	11.26	-0.006	-0.07599	0.00899
6423471	0	64186	42920	-0.76	0.99	10.5	-0.01899	-0.062	0.003
6423571	0	64187	43020	-0.67	0.89	10.27	-0.024	-0.079	0.005
6423671	0	64188	43120	-0.73	1.01	11.11	-0.014	-0.069	0.007
6423771	0	64189	43220	-0.54	0.86	10.72	-0.011	-0.082	0.007
6423871	0	64190	43320	-0.5899	0.85	10.56	-0.014	-0.074	0.005
6423971	0	64191	43420	-0.5899	0.84	10.55	-0.032	-0.067	0.006
6424071	0	64192	43520	-0.58	0.87	10.62	-0.023	-0.063	0.005
6424171	0	64193	43620	-0.52	0.88	10.52	-0.01	-0.065	0.006
6424271	0	64194	43720	-0.5	0.75	9.81	-0.024	-0.073	0.003
6424371	0	64195	43820	-0.5	0.86	10.4399	-0.016	-0.07	0.005
6424471	0	64196	43920	-0.55	0.96	10.63	-0.004	-0.07599	0.007
6424571	0	64197	44020	-0.65	0.95	10.28	0.004	-0.065	0.004
6424672	0	64198	44120	-0.66	0.97	10.33	-0.005	-0.063	0.005
6424772	0	64199	44220	-0.49	0.75	9.7	-0.021	-0.07	0.006
6424872	0	64200	44320	-0.64	0.84	10.39	-0.014	-0.063	0.007
6424972	0	64201	44420	-0.58	0.7	9.62	-0.027	-0.058	0.005
6425072	0	64202	44520	-0.46	0.66	9.2	-0.025	-0.064	0.004
6425172	0	64203	44620	-0.49	0.5899	9.4399	-0.026	-0.07	0.006
6425272	0	64204	44720	-0.66	0.81	10.04	-0.008	-0.064	0.001
6425372	0	64205	44820	-0.36	0.77	9.38	-0.011	-0.066	0.005
6425472	0	64206	44920	-0.33	0.5299	8.52	-0.034	-0.059	0.004
6425572	0	64207	45020	-0.34	0.71	8.88	-0.005	-0.062	0.005
6425672	0	64208	45120	-0.43	0.83	9.38	0.003	-0.063	0.007
6425772	0	64209	45220	-0.5299	0.74	9.37	-0.004	-0.067	0.005
6425872	0	64210	45320	-0.32	0.66	8.96	-0.011	-0.074	0.005
6425973	0	64211	45420	-0.3	0.61	8.84	-0.016	-0.056	0.005
6426073	0	64212	45520	-0.47	0.63	8.25	-0.023	-0.048	0.003
6426173	0	64213	45620	-0.55	0.79	9.27	-0.003	-0.041	0.004
6426273	0	64214	45720	-0.28	0.72	9.37	0.005	-0.057	0.005
6426373	0	64215	45820	-0.36	0.61	8.8	-0.016	-0.056	0.005
6426473	0	64216	45920	-0.43	0.71	9.54	-0.006	-0.048	0.005
6426573	0	64217	46020	-0.35	0.6	8.95	-0.007	-0.052	0.006
6426673	0	64218	46120	-0.06	0.34	8.2299	-0.031	-0.059	0.001
6426773	0	64219	46220	-0.34	0.64	8.77	0.012	-0.048	0.002
6426873	0	64220	46320	-0.42	0.72	8.74	0.012	-0.046	0
6426973	0	64221	46420	-0.34	0.6	7.76	0.001	-0.05	0.003
6427073	0	64222	46520	-0.31	0.6	7.8	0.002	-0.051	0.001
6427173	0	64223	46620	-0.28	0.49	7.82	-0.002	-0.057	0.002
6427274	0	64224	46720	-0.56	0.64	8.35	0.003	-0.03799	0.002
6427374	0	64225	46820	-0.2	0.46	8.37	-0.016	-0.051	0.008
6427474	0	64226	46920	-0.3	0.48	7.23	-0.007	-0.03799	0.003
6427574	0	64227	47020	-0.28	0.57	8.13	-0.001	-0.03799	0.005
6427674	0	64228	47120	-0.13	0.46	7.08	-0.006	-0.048	0.004
6427774	0	64229	47220	-0.38	0.58	7.54	0.006	-0.043	0.005
6427874	0	64230	47320	-0.17	0.63	7.54	0.011	-0.037	0.004
6427974	0	64231	47420	-0.25	0.55	7.73	0.008	-0.039	0.004
6428074	0	64232	47520	-0.28	0.5	7.14	0.001	-0.03599	0.003
6428174	0	64233	47620	-0.19	0.49	7.63	0.008	-0.045	0.006
6428274	0	64234	47720	-0.31	0.55	6.72	0.016	-0.041	0.003
6428374	0	64235	47820	-0.41	0.5299	6.25	0.015	-0.016	0
6428474	0	64236	47920	-0.36	0.44	6.84	0.00899	-0.029	0.001
6428574	0	64237	48020	-0.24	0.4	6.56	-0.004	-0.026	0.004
6428675	0	64238	48120	-0.33	0.52	7.03	0.003	-0.032	0.003
6428775	0	64239	48220	-0.23	0.57	7.77	0.01899	-0.037	0.003
6428875	0	64240	48320	-0.24	0.4	6.74	0.001	-0.028	0.005
6428975	0	64241	48420	-0.12	0.45	6.75	0.01799	-0.03599	0.002
6429075	0	64242	48520	-0.11	0.37	6.17	0.004	-0.025	0.002
6429175	0	64243	48620	-0.24	0.55	7.23	0.016	-0.03	0.002
6429275	0	64244	48720	-0.13	0.34	6.63	0.002	-0.03599	0.002
6429375	0	64245	48820	-0.18	0.51	7.13	0.026	-0.025	-0.001
6429475	0	64246	48920	-0.03	0.31	6.34	0.003	-0.028	0.004
6429575	0	64247	49020	-0.24	0.33	5.6	-0.004	-0.013	0
6429675	0	64248	49120	0.02	0.33	5.16	0.004	-0.033	-0.001
6429775	0	64249	49220	-0.1	0.38	5.82	0.007	-0.027	0.002
6429876	0	64250	49320	-0.06	0.35	6.25	0.003	-0.033	0.004
6429976	0	64251	49420	-0.18	0.3899	6.55	0.015	-0.02	0.003
6430076	0	64252	49520	0.03	0.18	5.68	0.006	-0.028	0.003
6430176	0	64253	49620	-0.11	0.29	5.82	0.005	-0.029	0.003
6430276	0	64254	49720	-0.14	0.48	6.27	0.024	-0.014	-0.001
6430376	0	64255	49820	-0.1	0.25	5.55	0.014	-0.01899	0.005
6430476	0	64256	49920	-0.15	0.35	5.6	0.01899	-0.01	0.004
6430576	0	64257	50020	0.1	0.17	4.48	0.01	-0.017	-0.001
6430676	0	64258	50120	-0.14	0.3	5.82	0.011	-0.02	0.003
6430776	0	64259	50220	-0.1	0.24	4.83	0.007	-0.00899	-0.002
6430876	0	64260	50320	-0.03	0.38	4.69	0.024	-0.023	0.001
6430976	0	64261	50420	-0.04	0.32	5.3	0.02	-0.022	0.001
6431076	0	64262	50520	0.1	0.1	4.64	-0.003	-0.022	-0.001
6431176	0	64263	50620	0.01	0.25	5.07	0.014	-0.016	0.002
6431277	0	64264	50720	0.18	0.27	5.4699	0.023	-0.027	0.003
6431377	0	64265	50820	-0.13	0.35	4.84	0.03599	-0.007	0.001
6431477	0	64266	50920	0.02	0.14	5.4899	0.005	-0.017	0.005
6431577	0	64267	51020	-0.13	0.34	5.09	0.029	-0.011	0.001
6431677	0	64268	51120	0.11	0.27	3.79	0.023	-0.01899	0.003
6431777	0	64269	51220	0.02	0.15	4.85	0.006	-0.013	0.002
6431877	0	64270	51320	0.04	0.19	4.77	0.011	-0.02	0.001
6431977	0	64271	51420	0.06	0.13	4.27	0.004	-0.023	0.001
6432077	0	64272	51520	0.17	0.26	4.46	0.016	-0.002	0.001
6432177	0	64273	51620	0.11	0.1	4.44	0.007	-0.015	0.005
6432277	0	64274	51720	0.01	0.3	4	0.026	-0.008	0.002
6432377	0	64275	51820	0.05	0.06	4.36	0.016	-0.025	0.002
6432478	0	64276	51920	0.08	0.19	3.76	0.005	-0.017	0
6432578	0	64277	52020	-0.09	0.18	3.18	0.01	0.005	-0.002
6432678	0	64278	52120	0.07	0.13	3.88	0.008	0	-0.001
6432778	0	64279	52220	0.04	0.05	3.5	-0.001	-0.006	0.001
6432878	0	64280	52320	-0.04	0.19	3.28	0.004	0.008	0
6432978	0	64281	52420	0.12	0.09	2.71	0.01	-0.005	-0.001
6433078	0	64282	52520	0.03	0.15	3.69	0.007	-0.005	0
6433178	0	64283	52620	0.01	0.14	3.34	0.007	-0.002	0
6433278	0	64284	52720	0.11	0.05	3.02	-0.002	-0.001	0.003
6433378	0	64285	52820	0.08	0.16	3.74	0.012	-0.00899	0.003
6433478	0	64286	52920	-0.02	0.28	3.96	0.027	0.004	-0.001
6433578	0	64287	53020	-0.02	0.27	2.21	0.025	0	-0.003
6433678	0	64288	53120	0.1	0.17	2.93	0	0.008	0.001
6433778	0	64289	53220	0.2	0.14	3.46	0.01	-0.014	0.003
6433879	0	64290	53320	0.23	0.19	2.92	0.025	-0.013	0
6433979	0	64291	53420	0.19	0.11	2.5	0.014	0.007	0.002
6434079	0	64292	53520	0.2	0.17	1.85	0.015	-0.008	0.002
6434179	0	64293	53620	0.07	0.2	3.15	0.014	0.016	-0.002
6434279	0	64294	53720	0.18	0.11	2.64	0.017	0.002	0.002
6434379	0	64295	53820	0.22	0.06	2.52	0.006	-0.001	0.003
6434479	0	64296	53920	0.21	0.08	1.58	0.016	0.007	-0.001
6434579	0	64297	54020	0.27	0.01	2.27	0.007	-0.013	0
6434679	0	64298	54120	0.23	0.02	1.76	0.00899	-0.004	-0.001
6434779	0	64299	54220	0.31	0.11	2.49	0.017	-0.008	0.002
6434879	0	64300	54320	0.04	0.22	2.41	0.027	0.016	0.003
6434979	0	64301	54420	0.08	0.05	1.85	0.007	0	0
6435080	0	64302	54520	0.15	0.01	1.08	0.013	0.017	0.001
6435180	0	64303	54620	0.01	0.12	2.07	0.015	0.004	0.002
6435280	0	64304	54720	0.11	0.09	1.5599	0.021	0.00899	0.002
6435380	0	64305	54820	0.21	-0.03	1.25	0.022	-0.001	0.002
6435480	0	64306	54920	0.15	-0.15	1.88	0.001	-0.012	0.001
6435580	0	64307	55020	0.16	-0.02	1.07	0.032	0.006	0
6435680	0	64308	55120	0.16	0.01	1.34	0.022	0	-0.001
6435780	0	64309	55220	0.3	-0.1	0.54	0.01799	-0.006	0.001
6435880	0	64310	55320	0.14	0.04	0.65	0.03	0.003	0
6435980	0	64311	55420	0.22	0	1.21	0.035	-0.005	0.003
6436080	0	64312	55520	0.21	-0.21	0.24	0.007	-0.002	0.001
6436180	0	64313	55620	0.01	-0.07	0.86	0.02	0.013	0.002
6436280	0	64314	55720	0.13	-0.25	-0.04	0.012	0.001	0
6436381	0	64315	55820	0.08	-0.09	-0.12	0.027	-0.006	-0.002
6436481	0	64316	55920	0.24	-0.22	-0.7	0.022	0.004	-0.001
6436581	0	64317	56020	0.27	-0.15	-0.72	0.035	-0.003	0
6436681	0	64318	56120	0.13	-0.37	0.03	0.00899	-0.007	0.001
6436781	0	64319	56220	0.19	-0.23	-0.25	0.03599	-0.01	0.001
6436881	0	64320	56320	0.16	-0.16	-0.29	0.017	0.012	0.003
6436981	0	64321	56420	0	-0.11	-0.33	0.031	0.00899	0.001
6437081	0	64322	56520	0	-0.06	0.11	0.043	0.003	-0.001
6437181	0	64323	56620	0.09	-0.21	-1.1	0.028	0.016	0
6437281	0	64324	56720	0.02	-0.1	-1.22	0.044	0.016	-0.004
6437381	0	64325	56820	0.03	-0.21	0.31	0.025	0.017	0
6437481	0	64326	56920	0.1	-0.25	-0.88	0.025	0.008	0
6437581	0	64327	57020	0.13	-0.26	-1.09	0.025	-0.001	0.001
6437681	0	64328	57120	0.1	-0.27	-1.49	0.039	0.015	-0.001
6437782	0	64329	57220	0.2	-0.33	-1.61	0.024	-0.001	-0.001
6437882	0	64330	57320	0.09	-0.44	-2.39	0.023	0.004	-0.002
6437982	0	64331	57420	0.03	-0.37	-0.7799	0.031	0.007	0.003
6438082	0	64332	57520	0.08	-0.32	-1.62	0.03599	0.015	-0.003
6438182	0	64333	57620	0	-0.33	-1.09	0.046	0.003	-0.001
6438282	0	64334	57720	0.04	-0.37	-1.6	0.042	0.004	-0.002
6438382	0	64335	57820	0	-0.62	-1.86	0.015	0.012	-0.001
6438482	0	64336	57920	0	-0.54	-2.24	0.037	0.00899	-0.003
6438582	0	64337	58020	0	-0.55	-2.04	0.034	0.014	0.001
6438682	0	64338	58120	-0.05	-0.47	-1.84	0.045	0.004	-0.002
6438782	0	64339	58220	-0.04	-0.56	-2.68	0.042	0.015	0.001
6438882	0	64340	58320	-0.02	-0.5	-2.18	0.061	0.001	0.002
6438982	0	64341	58420	-0.14	-0.51	-2.49	0.032	0.01	-0.003
6439083	0	64342	58520	0.07	-0.47	-1.39	0.058	-0.002	-0.002
6439183	0	64343	58620	-0.1	-0.51	-1.54	0.05	0.011	-0.001
6439283	0	64344	58720	-0.05	-0.62	-2.79	0.045	0.008	-0.001
6439383	0	64345	58820	0.19	-0.63	-1.97	0.034	-0.007	-0.002
6439483	0	64346	58920	-0.01	-0.47	-2.22	0.043	0.01	-0.004
6439583	0	64347	59020	0.02	-0.48	-1.93	0.05	0.01	-0.003
6439683	0	64348	59120	0.08	-0.67	-2.29	0.04	-0.003	0
6439783	0	64349	59220	-0.02	-0.47	-1.19	0.059	-0.003	0
6439883	0	64350	59320	-0.08	-0.5299	-1.05	0.031	0.008	0
6439983	0	64351	59420	0.06	-0.57	-2.2	0.048	0.003	-0.004
6440083	0	64352	59520	0.05	-0.57	-2.76	0.056	0	-0.001
6440183	0	64353	59620	0.01	-0.5899	-2.3699	0.05	0.006	0
6440283	0	64354	59720	-0.17	-0.64	-3.31	0.05	0.015	-0.001
6440384	0	64355	59820	0.07	-0.93	-4.01	0.045	0.005	-0.001
6440484	0	64356	59920	-0.05	-0.82	-3.49	0.04	0.011	0
6440584	0	64357	60020	-0.28	-0.85	-4.02	0.044	0.021	-0.002
6440684	0	64358	60120	-0.22	-0.76	-3.86	0.063	0.003	-0.004
6440784	0	64359	60220	-0.25	-0.96	-5.06	0.058	0.013	-0.003
6440884	0	64360	60320	-0.3	-0.92	-4.8	0.061	0.012	0.001
6440984	0	64361	60420	-0.12	-1.19	-5.65	0.026	0	-0.003
6441084	0	64362	60520	-0.17	-1.12	-5.69	0.051	0.01	-0.001
6441184	0	64363	60620	-0.11	-1.09	-6.06	0.071	0.013	0
6441284	0	64364	60720	-0.42	-1.09	-6.2	0.065	0.014	-0.002
6441384	0	64365	60820	-0.26	-1.17	-7.33	0.071	0.002	-0.002
6441484	0	64366	60920	-0.23	-1.25	-7.23	0.07	0.017	0
6441584	0	64367	61020	-0.25	-1.34	-8.07	0.067	0.011	-0.002
6441685	0	64368	61120	-0.12	-1.35	-8.35	0.068	0.004	-0.003
6441785	0	64369	61220	-0.28	-1.42	-8.38	0.065	-0.006	0.001
6441885	0	64370	61320	-0.13	-1.42	-9.29	0.069	-0.012	-0.003
6441985	0	64371	61420	-0.42	-1.44	-9.25	0.074	0.007	-0.003
6442085	0	64372	61520	-0.4	-1.49	-9.56	0.071	0.003	-0.002
6442185	0	64373	61620	-0.5	-1.6	-10.24	0.079	-0.008	-0.002
6442285	0	64374	61720	-0.4	-1.67	-10.42	0.065	0.008	-0.003
6442385	0	64375	61820	-0.46	-1.65	-10.36	0.084	-0.012	-0.004
6442485	0	64376	61920	-0.5899	-1.82	-11.82	0.067	-0.004	-0.005
6442585	0	64377	62020	-0.5299	-1.82	-11.18	0.073	-0.011	0
6442685	0	64378	62120	-0.49	-1.85	-12.6	0.07	-0.007	-0.002
6442785	0	64379	62220	-0.49	-1.82	-13.03	0.081	-0.014	-0.003
6442885	0	64380	62320	-0.67	-1.85	-12.71	0.081	0	-0.002
6442986	0	64381	62420	-0.5	-1.98	-13.01	0.087	-0.01899	-0.001
6443086	0	64382	62520	-0.5299	-2.18	-14.88	0.078	-0.005	-0.003
6443186	0	64383	62620	-0.63	-2.02	-13.85	0.094	-0.021	-0.002
6443286	0	64384	62720	-0.79	-2.26	-15.73	0.07599	-0.01	-0.004
6443386	0	64385	62820	-0.57	-2.17	-15.47	0.089	-0.023	-0.005
6443486	0	64386	62920	-0.72	-2.33	-16.22	0.08	-0.011	-0.005
6443586	0	64387	63020	-0.8	-2.35	-17.01	0.091	-0.021	-0.001
6443686	0	64388	63120	-0.5	-2.72	-16.99	0.071	-0.031	-0.001
6443786	0	64389	63220	-0.82	-2.52	-18.85	0.085	-0.01	0
6443886	0	64390	63320	-1.03	-2.45	-16.8	0.101	-0.005	-0.001
6443986	0	64391	63420	-0.95	-2.65	-18.57	0.079	-0.005	-0.003
6444086	0	64392	63520	-0.94	-2.64	-18.68	0.1	-0.021	-0.004
6444186	0	64393	63620	-0.94	-2.55	-18.94	0.093	-0.004	-0.003
6444287	0	64394	63720	-1.02	-2.69	-19.73	0.099	-0.00899	-0.004
6444387	0	64395	63820	-0.87	-2.8599	-20.93	0.096	-0.01799	-0.004
6444487	0	64396	63920	-1	-2.92	-21.23	0.095	-0.00899	-0.002
6444587	0	64397	64020	-0.9	-2.94	-21.97	0.115	-0.013	-0.003
6444687	0	64398	64120	-0.9	-3.06	-21.69	0.109	-0.013	-0.003
6444787	0	64399	64220	-0.85	-3.19	-24.03	0.1	-0.008	-0.008
6444887	0	64400	64320	-1	-3.21	-23.54	0.105	-0.007	-0.002
6444987	0	64401	64420	-0.97	-3.4	-24.15	0.088	-0.006	-0.003
6445087	0	64402	64520	-0.91	-3.38	-24.52	0.11	-0.00899	0
6445187	0	64403	64620	-0.81	-3.47	-25.37	0.11	-0.002	-0.001
6445287	0	64404	64720	-0.7799	-3.61	-26.4	0.107	-0.001	-0.003
6445387	0	64405	64820	-0.92	-3.55	-27.19	0.115	-0.005	-0.003
6445487	0	64406	64920	-0.7799	-3.77	-27.07	0.1	-0.006	-0.001
6445588	0	64407	65020	-0.7	-3.8	-28.69	0.117	-0.007	-0.004
6445688	0	64408	65120	-0.77	-3.86	-29.66	0.117	-0.012	-0.001
6445788	0	64409	65220	-0.63	-3.9	-29.13	0.127	-0.023	-0.005
6445888	0	64410	65320	-0.94	-3.92	-29.84	0.118	0.002	-0.003
6445988	0	64411	65420	-0.82	-4.02	-31.44	0.119	0.006	-0.003
6446088	0	64412	65520	-1.03	-3.92	-31.12	0.12899	0.013	-0.006
6446188	0	64413	84	-0.91	-3.98	-31.08	0.127	-0.002	-0.003
6446288	0	64414	184	-0.67	-4.36	-34.28	0.111	0.023	-0.005
6446388	0	64415	284	-0.71	-4.38	-34.0099	0.103	0.01799	-0.006
6446488	0	64416	384	-0.68	-4.27	-33.6	0.122	0.00899	-0.005
6446588	0	64417	484	-0.74	-4.4	-35.12	0.126	0.013	-0.005
6446688	0	64418	584	-0.5299	-4.69	-36.36	0.106	0.02	-0.005
6446788	0	64419	684	-0.81	-4.4899	-35.68	0.133	0.024	-0.005
6446889	0	64420	784	-0.64	-4.88	-37.64	0.094	0.028	-0.006
6446989	0	64421	884	-0.51	-4.82	-38.5099	0.116	0.014	-0.005
6447089	0	64422	984	-0.58	-4.7399	-38.95	0.123	0.03599	-0.005
6447189	0	64423	1084	-0.6	-4.83	-39.84	0.148	0.01799	-0.006
6447289	0	64424	1184	-0.69	-4.9699	-40.02	0.131	0.02	-0.003
6447389	0	64425	1284	-0.71	-4.94	-40.98	0.138	0.027	-0.007
6447489	0	64426	1384	-0.81	-5.06	-40.44	0.127	0.04	-0.005
6447589	0	64427	1484	-0.73	-4.9899	-41.88	0.145	0.025	-0.004
6447689	0	64428	1584	-0.77	-5.03	-42.49	0.149	0.041	-0.003
6447789	0	64429	1684	-0.62	-5.28	-42.84	0.127	0.03799	-0.004
6447889	0	64430	1784	-0.58	-5.2399	-43.95	0.15199	0.032	-0.007
6447989	0	64431	1884	-0.68	-5.34	-45.6699	0.139	0.035	-0.005
6448090	0	64432	1984	-0.5899	-5.46	-45.62	0.139	0.034	-0.006
6448190	0	64433	2084	-0.69	-5.61	-46.99	0.13699	0.044	-0.005
6448290	0	64434	2184	-0.83	-5.39	-45.9199	0.164	0.041	-0.003
6448390	0	64435	2284	-0.6	-5.7199	-47.59	0.146	0.044	-0.004
6448490	0	64436	2384	-0.42	-5.84	-48.1699	0.142	0.028	-0.006
6448590	0	64437	2484	-0.64	-5.78	-48.59	0.148	0.04	-0.005
6448690	0	64438	2584	-0.63	-5.92	-49.82	0.158	0.052	-0.002
6448790	0	64439	2684	-0.6	-5.98	-50.77	0.149	0.047	-0.005
6448890	0	64440	2784	-0.64	-6.07	-50.66	0.153	0.049	-0.008
6448990	0	64441	2884	-0.44	-6.25	-52.61	0.14399	0.051	-0.003
6449090	0	64442	2984	-0.43	-6.19	-52	0.16	0.048	-0.006
6449190	0	64443	3084	-0.64	-6.36	-53.71	0.12899	0.067	-0.004
6449290	0	64444	3184	-0.48	-6.42	-54.13	0.156	0.056	-0.005
6449390	0	64445	3284	-0.61	-6.45	-54.4	0.15899	0.071	-0.003
6449491	0	64446	3384	-0.37	-6.52	-54.44	0.15899	0.055	-0.004
6449591	0	64447	3484	-0.43	-6.65	-56.25	0.168	0.065	-0.005
6449691	0	64448	3584	-0.43	-6.68	-56.64	0.17	0.061	-0.002
6449791	0	64449	3684	-0.44	-6.71	-57.5	0.167	0.082	-0.005
6449891	0	64450	3784	-0.34	-6.88	-57.76	0.157	0.063	-0.005
6449991	0	64451	3884	-0.43	-6.95	-59.32	0.16	0.064	-0.007
6450091	0	64452	3984	-0.3899	-6.92	-59.48	0.175	0.069	-0.007
6450191	0	64453	4084	-0.47	-7.03	-60.43	0.161	0.077	-0.008
6450291	0	64454	4184	-0.4	-7.11	-61.51	0.17	0.078	-0.006
6450391	0	64455	4284	-0.46	-7.17	-61.09	0.173	0.074	-0.004
6450491	0	64456	4384	-0.23	-7.22	-62.14	0.185	0.057	-0.003
6450591	0	64457	4484	-0.28	-7.28	-62.49	0.187	0.069	-0.006
6450691	0	64458	4584	-0.24	-7.35	-63.82	0.184	0.075	-0.007
6450792	0	64459	4684	-0.3899	-7.38	-64.67	0.188	0.083	-0.008
6450892	0	64460	4784	-0.25	-7.53	-65.49	0.193	0.084	-0.005
6450992	0	64461	4884	-0.26	-7.52	-65.44	0.189	0.081	-0.004
6451092	0	64462	4984	-0.5	-7.55	-65.35	0.207	0.096	-0.005
6451192	0	64463	5084	-0.29	-7.5	-66.25	0.224	0.075	-0.008
6451292	0	64464	5184	-0.37	-7.72	-67.51	0.208	0.088	-0.006
6451392	0	64465	5284	-0.17	-7.94	-68.36	0.208	0.08	-0.005
6451492	0	64466	5384	-0.27	-8.03	-69.33	0.193	0.101	-0.008
6451592	0	64467	5484	-0.15	-8.05	-69.63	0.216	0.09	-0.006
6451692	0	64468	5584	-0.07	-8.14	-70.3399	0.219	0.09	-0.002
6451792	0	64469	5684	-0.08	-8.1899	-70.89	0.216	0.089	-0.007
6451892	0	64470	5784	0.06	-8.38	-71.71	0.2	0.086	-0.005
6451992	0	64471	5884	-0.11	-8.28	-72.47	0.219	0.095	-0.01
6452093	0	64472	5984	-0.13	-8.45	-73.13	0.216	0.094	-0.005
6452193	0	64473	6084	-0.13	-8.6	-73.32	0.211	0.097	0
6452293	0	64474	6184	0.04	-8.67	-75.08	0.216	0.104	-0.008
6452393	0	64475	6284	0.05	-8.7	-75.4	0.211	0.098	-0.005
6452493	0	64476	6384	0.02	-8.82	-75.72	0.224	0.104	-0.007
6452593	0	64477	6484	0	-8.86	-77.13	0.225	0.116	-0.00899
6452693	0	64478	6584	0.02	-8.78	-76.7699	0.249	0.093	-0.008
6452793	0	64479	6684	0	-8.92	-77.23	0.238	0.11	-0.006
6452893	0	64480	6784	0.1	-8.9799	-78.13	0.237	0.095	-0.006
6452993	0	64481	6884	0.19	-9.07	-78.38	0.25	0.096	-0.006
6453093	0	64482	6984	-0.04	-9.1	-79.31	0.23	0.125	-0.008
6453193	0	64483	7084	0.08	-9.17	-79.91	0.232	0.113	-0.008
6453293	0	64484	7184	0.06	-9.05	-79.33	0.241	0.105	-0.006
6453394	0	64485	7284	0.14	-9.2299	-80.0899	0.228	0.106	-0.006
6453494	0	64486	7384	0.25	-9.18	-79.7699	0.238	0.097	-0.005
6453594	0	64487	7484	0.14	-9.25	-80.14	0.232	0.108	-0.00899
6453694	0	64488	7584	0.22	-9.25	-80.6	0.225	0.106	-0.007
6453794	0	64489	7684	0.09	-9.14	-80.2	0.248	0.108	-0.00899
6453894	0	64490	7784	0.02	-9.15	-80.0199	0.23	0.116	-0.00899
6453994	0	64491	7884	0.05	-9.2	-80.24	0.235	0.108	-0.00899
6454094	0	64492	7984	0.17	-9.2299	-80.6	0.216	0.106	-0.008
6454194	0	64493	8084	-0.02	-9.05	-80.0899	0.237	0.124	-0.006
6454294	0	64494	8184	0.13	-9.16	-80.74	0.239	0.111	-0.008
6454394	0	64495	8284	0.17	-9.17	-80.54	0.229	0.113	-0.00899
6454494	0	64496	8384	0.16	-9.24	-80.65	0.212	0.102	-0.008
