# Supplementary material for: Robot-Based Calibration Procedure for Graphene Electronic Skin
Source: Sensors (Basel). 2022 Aug 16;22(16):6122. doi: 10.3390/s22166122 (PMC9416129; doi:10.3390/s22166122)
Supplement: Supplementary file 1 [file sensors-22-06122-s001.zip › measurements/sensor_row_10_col_18_hex_unload.dat]

#ID ES_1_V1
#SIZE ROW 16 COL 32
#DIR UNLOAD
#sensor: hex
#coord: row_10_col_18
system_time	status	sequence_number	hex_sample_counter	Fx	Fy	Fz	Tx	Ty	Tz
6454594	0	64497	8484	0.07	-9.15	-80.0199	0.215	0.112	-0.00899
6454695	0	64498	8584	0.17	-9.1899	-79.3399	0.225	0.105	-0.006
6454795	0	64499	8684	0.03	-8.96	-79.41	0.245	0.107	-0.008
6454895	0	64500	8784	0.24	-9.12	-79.22	0.231	0.093	-0.006
6454995	0	64501	8884	0.06	-8.9399	-79.31	0.24	0.114	-0.006
6455095	0	64502	8984	0.04	-9.05	-79.73	0.221	0.106	-0.008
6455195	0	64503	9084	0	-8.91	-80.0899	0.243	0.104	-0.005
6455295	0	64504	9184	-0.02	-8.91	-78.96	0.229	0.108	-0.006
6455395	0	64505	9284	-0.03	-8.88	-79.31	0.229	0.112	-0.00899
6455495	0	64506	9384	0.13	-8.78	-78.3399	0.229	0.106	-0.01
6455595	0	64507	9484	0.12	-8.83	-77.25	0.223	0.105	-0.007
6455695	0	64508	9584	0.1	-8.84	-77.44	0.193	0.105	-0.006
6455795	0	64509	9684	0.12	-8.8	-76.69	0.203	0.102	-0.008
6455895	0	64510	9784	-0.03	-8.46	-75.31	0.224	0.099	-0.008
6455995	0	64511	9884	-0.16	-8.25	-74.65	0.225	0.112	-0.011
6456096	0	64512	9984	-0.1	-8.2	-74.39	0.205	0.115	-0.006
6456196	0	64513	10084	-0.03	-8.22	-73.2	0.206	0.094	-0.00899
6456296	0	64514	10184	-0.1	-8.01	-72.7699	0.202	0.089	-0.006
6456396	0	64515	10284	-0.23	-7.81	-72.17	0.207	0.093	-0.01
6456496	0	64516	10384	0.09	-7.88	-71.14	0.186	0.077	-0.007
6456596	0	64517	10484	-0.01	-7.72	-71.15	0.187	0.087	-0.007
6456696	0	64518	10584	-0.12	-7.51	-68.96	0.183	0.086	-0.008
6456796	0	64519	10684	0	-7.61	-69.22	0.15899	0.074	-0.008
6456896	0	64520	10784	-0.24	-7.28	-68.29	0.18	0.078	-0.007
6456996	0	64521	10884	-0.25	-7.22	-67.78	0.165	0.087	-0.006
6457096	0	64522	10984	-0.17	-7.12	-66.95	0.169	0.077	-0.006
6457196	0	64523	11084	-0.34	-6.95	-66.56	0.167	0.083	-0.007
6457297	0	64524	11184	-0.32	-6.84	-64.12	0.169	0.073	-0.004
6457397	0	64525	11284	-0.27	-6.78	-64.14	0.153	0.08	-0.003
6457497	0	64526	11384	-0.31	-6.65	-63.26	0.155	0.062	-0.007
6457597	0	64527	11484	-0.27	-6.57	-62.65	0.15	0.062	-0.006
6457697	0	64528	11584	-0.22	-6.4699	-62.1	0.15	0.056	-0.00899
6457797	0	64529	11684	-0.3899	-6.38	-61.22	0.148	0.073	-0.007
6457897	0	64530	11784	-0.25	-6.3	-61.36	0.142	0.059	-0.004
6457997	0	64531	11884	-0.2	-6.2199	-60.48	0.141	0.061	-0.005
6458097	0	64532	11984	-0.44	-6.03	-59.95	0.141	0.07199	-0.004
6458197	0	64533	12084	-0.31	-5.96	-58.74	0.132	0.062	-0.004
6458297	0	64534	12184	-0.36	-5.91	-58.86	0.12	0.058	-0.004
6458397	0	64535	12284	-0.61	-5.67	-57.82	0.127	0.059	-0.001
6458497	0	64536	12384	-0.47	-5.75	-57.73	0.118	0.061	-0.006
6458598	0	64537	12484	-0.55	-5.43	-55.33	0.127	0.056	-0.004
6458698	0	64538	12584	-0.38	-5.55	-55.67	0.112	0.047	-0.005
6458798	0	64539	12684	-0.45	-5.4899	-53.81	0.091	0.045	-0.003
6458898	0	64540	12784	-0.48	-5.27	-53.28	0.114	0.043	-0.008
6458998	0	64541	12884	-0.69	-5.18	-53.66	0.097	0.068	-0.006
6459098	0	64542	12984	-0.6	-4.95	-52.47	0.109	0.056	-0.003
6459198	0	64543	13084	-0.65	-4.85	-51.1	0.102	0.048	-0.006
6459298	0	64544	13184	-0.68	-4.95	-51.16	0.087	0.061	-0.004
6459398	0	64545	13284	-0.49	-4.81	-50.54	0.08	0.047	-0.007
6459498	0	64546	13384	-0.58	-4.67	-50.1699	0.077	0.04	-0.001
6459598	0	64547	13484	-0.71	-4.4899	-47.64	0.064	0.049	-0.003
6459698	0	64548	13584	-0.81	-4.33	-47.58	0.083	0.055	-0.005
6459798	0	64549	13684	-0.65	-4.4	-47.61	0.065	0.039	-0.003
6459899	0	64550	13784	-0.72	-4.16	-46.15	0.08	0.043	-0.002
6459999	0	64551	13884	-0.76	-4.18	-46.7599	0.071	0.029	-0.003
6460099	0	64552	13984	-0.61	-4.12	-45.31	0.071	0.035	-0.002
6460199	0	64553	14084	-0.6	-3.93	-44.31	0.068	0.027	-0.004
6460299	0	64554	14184	-0.65	-3.87	-43.08	0.064	0.03799	-0.004
6460399	0	64555	14284	-0.82	-3.78	-42.88	0.042	0.037	-0.002
6460499	0	64556	14384	-0.71	-3.75	-42.5	0.042	0.01799	-0.005
6460599	0	64557	14484	-0.8	-3.57	-41.21	0.047	0.039	-0.003
6460699	0	64558	14584	-0.8	-3.49	-40.1699	0.053	0.03	-0.004
6460799	0	64559	14684	-0.82	-3.39	-40.19	0.045	0.031	-0.003
6460899	0	64560	14784	-0.72	-3.27	-39.34	0.037	0.03	-0.001
6460999	0	64561	14884	-0.83	-3.15	-39.19	0.049	0.021	-0.003
6461099	0	64562	14984	-0.83	-3.17	-38.3	0.046	0.014	-0.003
6461200	0	64563	15084	-0.82	-3.07	-37.59	0.035	0.028	-0.005
6461300	0	64564	15184	-0.82	-2.96	-36.5099	0.039	0.03	-0.005
6461400	0	64565	15284	-1.01	-3	-35.39	0.034	0.023	-0.005
6461500	0	64566	15384	-0.67	-2.97	-34.49	0.043	0.008	-0.003
6461600	0	64567	15484	-0.83	-2.8599	-34.19	0.042	0.014	-0.001
6461700	0	64568	15584	-0.83	-2.73	-32.87	0.056	-0.003	0.002
6461800	0	64569	15684	-0.91	-2.76	-32.88	0.054	-0.008	-0.004
6461900	0	64570	15784	-0.97	-2.8	-33.22	0.037	0.015	-0.005
6462000	0	64571	15884	-1.01	-2.6	-30.93	0.043	-0.004	-0.001
6462100	0	64572	15984	-1.04	-2.56	-30.4	0.063	-0.01	-0.004
6462200	0	64573	16084	-0.79	-2.69	-30.89	0.049	-0.01899	-0.005
6462300	0	64574	16184	-1	-2.7	-29.81	0.025	-0.012	-0.002
6462400	0	64575	16284	-1.04	-2.41	-28.92	0.048	-0.00899	-0.006
6462500	0	64576	16384	-1.16	-2.29	-28.52	0.057	-0.022	-0.005
6462601	0	64577	16484	-1.15	-2.38	-27.85	0.059	-0.016	-0.006
6462701	0	64578	16584	-1.17	-2.28	-26.92	0.055	-0.016	-0.004
6462801	0	64579	16684	-1	-2.28	-26.52	0.053	-0.029	-0.004
6462901	0	64580	16784	-1.1799	-2.14	-25.68	0.057	-0.025	-0.005
6463001	0	64581	16884	-1.15	-2.2	-24.91	0.03599	-0.026	-0.004
6463101	0	64582	16984	-1.11	-2.2	-25.52	0.041	-0.031	-0.003
6463201	0	64583	17084	-1.22	-2	-24.25	0.064	-0.035	-0.005
6463301	0	64584	17184	-1.36	-2.02	-23.76	0.044	-0.034	-0.002
6463401	0	64585	17284	-1.32	-1.88	-22.12	0.054	-0.032	0.003
6463501	0	64586	17384	-1.32	-1.86	-21.94	0.04	-0.041	-0.004
6463601	0	64587	17484	-1.27	-1.88	-21.75	0.03	-0.032	-0.002
6463701	0	64588	17584	-1.19	-1.71	-20.12	0.045	-0.04	-0.002
6463801	0	64589	17684	-1.25	-1.74	-19.56	0.033	-0.03799	0.001
6463902	0	64590	17784	-1.48	-1.4	-19.54	0.05	-0.026	-0.005
6464002	0	64591	17884	-1.29	-1.39	-17.78	0.037	-0.034	-0.001
6464102	0	64592	17984	-1.3	-1.53	-17.77	0.022	-0.043	0
6464202	0	64593	18084	-1.38	-1.23	-17.07	0.037	-0.034	-0.002
6464302	0	64594	18184	-1.3	-1.35	-17.59	0.011	-0.034	-0.001
6464402	0	64595	18284	-1.37	-1.05	-15.32	0.041	-0.04	-0.003
6464502	0	64596	18384	-1.3	-1.07	-15.85	0.026	-0.035	-0.003
6464602	0	64597	18484	-1.1799	-1.03	-14.79	0.027	-0.049	-0.002
6464702	0	64598	18584	-1.13	-0.96	-14.65	0.033	-0.053	-0.002
6464802	0	64599	18684	-1.19	-1.12	-15.36	0.011	-0.027	-0.002
6464902	0	64600	18784	-1.33	-0.97	-14.12	0.027	-0.044	-0.004
6465002	0	64601	18884	-1.07	-1.02	-13.77	0.017	-0.051	0
6465102	0	64602	18984	-1.01	-0.91	-12.9	0.017	-0.046	-0.002
6465203	0	64603	19084	-1.28	-0.77	-11.6	0.029	-0.033	-0.004
6465303	0	64604	19184	-1.1799	-0.7799	-12.2299	0.023	-0.034	-0.004
6465403	0	64605	19284	-1.15	-0.62	-11.01	0.028	-0.041	-0.004
6465503	0	64606	19384	-1.24	-0.62	-10.85	0.03599	-0.03	-0.003
6465603	0	64607	19484	-0.98	-0.61	-10.6899	0.033	-0.042	-0.004
6465703	0	64608	19584	-0.94	-0.64	-10.71	0.021	-0.037	-0.002
6465803	0	64609	19684	-1	-0.63	-9.86	0.016	-0.021	-0.005
6465903	0	64610	19784	-0.95	-0.73	-9.38	-0.015	-0.027	-0.003
6466003	0	64611	19884	-1.1	-0.5	-9.17	0.013	-0.021	-0.007
6466103	0	64612	19984	-0.99	-0.35	-8.53	0.023	-0.03	-0.003
6466203	0	64613	20084	-0.96	-0.27	-8.05	0.01899	-0.026	-0.005
6466303	0	64614	20184	-0.9	-0.17	-6.26	0.02	-0.012	-0.003
6466403	0	64615	20284	-0.96	-0.18	-6.66	0.014	-0.026	-0.003
6466504	0	64616	20384	-0.7	-0.32	-8.1899	-0.006	-0.015	-0.003
6466604	0	64617	20484	-0.7	-0.03	-7.11	-0.001	-0.003	-0.005
6466704	0	64618	20584	-0.92	-0.05	-6.13	0.004	-0.01	-0.002
6466804	0	64619	20684	-0.67	-0.05	-6.45	-0.003	-0.004	-0.003
6466904	0	64620	20784	-0.66	0.1	-5.18	0.022	-0.011	-0.001
6467004	0	64621	20884	-0.42	0.23	-4.07	0.017	-0.01899	-0.003
6467104	0	64622	20984	-0.41	0.12	-4.6	0.005	-0.017	-0.003
6467204	0	64623	21084	-0.4	0.09	-5.76	-0.005	-0.002	-0.001
6467304	0	64624	21184	-0.33	0.19	-4.93	-0.006	0	-0.004
6467404	0	64625	21284	-0.49	0.27	-2.75	-0.002	-0.005	0.001
6467504	0	64626	21384	-0.24	0.16	-3.8	0	-0.007	-0.002
6467604	0	64627	21484	-0.19	0.24	-2.91	-0.015	-0.001	0
6467704	0	64628	21584	-0.26	0.21	-2.91	-0.01899	0.003	-0.001
6467805	0	64629	21684	-0.41	0.3899	-3.77	-0.007	0.013	0
6467905	0	64630	21784	-0.3	0.42	-2.3	0	-0.005	-0.002
6468005	0	64631	21884	-0.16	0.31	-2.65	-0.022	0.00899	0.001
6468105	0	64632	21984	-0.4	0.56	-1.4299	0	0.01	-0.002
6468205	0	64633	22084	-0.16	0.48	-1.36	-0.001	-0.004	-0.002
6468305	0	64634	22184	-0.24	0.5299	-1.95	0.016	0.005	0
6468405	0	64635	22284	-0.15	0.3899	-2.25	0.008	-0.008	-0.001
6468505	0	64636	22384	-0.22	0.36	-2.39	-0.006	0.004	-0.001
6468605	0	64637	22484	-0.01	0.38	-2.91	-0.002	-0.002	-0.001
6468705	0	64638	22584	-0.26	0.45	-1.21	-0.006	0.014	-0.001
6468805	0	64639	22684	-0.19	0.51	-1.7	-0.00899	0	0
6468905	0	64640	22784	-0.23	0.3899	-1.05	-0.007	0.006	0.001
6469005	0	64641	22884	-0.1	0.47	-0.99	-0.008	-0.006	-0.002
6469106	0	64642	22984	-0.06	0.45	-0.18	-0.013	-0.014	0.005
6469206	0	64643	23084	-0.24	0.55	-1.15	0.007	0.006	-0.002
6469306	0	64644	23184	-0.08	0.51	-0.94	0.001	-0.004	0.001
6469406	0	64645	23284	-0.32	0.34	-0.63	-0.033	0.007	0.003
6469506	0	64646	23384	-0.28	0.54	0.21	-0.003	-0.001	0.002
6469606	0	64647	23484	-0.17	0.46	-2.3	-0.003	0.01	-0.004
6469706	0	64648	23584	-0.08	0.42	-0.61	-0.008	-0.002	0.002
6469806	0	64649	23684	-0.18	0.64	-0.33	0.00899	0.01	-0.002
6469906	0	64650	23784	-0.22	0.41	-0.49	-0.021	0.011	0
6470006	0	64651	23884	-0.27	0.67	-1.05	0.012	-0.008	-0.003
6470106	0	64652	23984	-0.21	0.7	0.5	0.002	-0.002	-0.001
6470206	0	64653	24084	-0.2	0.52	-0.61	-0.014	-0.016	-0.001
6470306	0	64654	24184	-0.31	0.58	-0.07	-0.01899	0.004	0.002
6470407	0	64655	24284	-0.22	0.61	0.75	-0.011	0.002	0.002
6470507	0	64656	24384	-0.25	0.46	-0.71	-0.034	0.01899	0.003
6470607	0	64657	24484	-0.09	0.66	0.3	0.012	-0.015	-0.002
6470707	0	64658	24584	-0.24	0.7799	0.17	0.013	-0.007	0.002
6470807	0	64659	24684	-0.1	0.5899	0.05	-0.007	-0.01899	0
6470907	0	64660	24784	-0.23	0.7	0.71	-0.012	-0.004	0.001
6471007	0	64661	24884	-0.26	0.64	0.3	-0.004	-0.011	0.001
6471107	0	64662	24984	-0.16	0.69	0.55	-0.001	-0.00899	0.001
6471207	0	64663	25084	-0.02	0.6	0.25	-0.004	-0.024	0.001
6471307	0	64664	25184	-0.1	0.56	0.64	-0.02	-0.01899	0.004
6471407	0	64665	25284	-0.18	0.64	0.75	-0.00899	-0.016	0.002
6471507	0	64666	25384	-0.19	0.61	0.86	-0.007	-0.01799	0.003
6471607	0	64667	25484	-0.15	0.5299	0.38	-0.01799	-0.023	0
6471708	0	64668	25584	-0.18	0.72	1.55	0.007	-0.011	-0.001
6471808	0	64669	25684	-0.02	0.56	0.89	-0.014	-0.023	0.003
6471908	0	64670	25784	-0.17	0.6	0.5899	-0.013	-0.025	-0.001
6472008	0	64671	25884	-0.34	0.77	1.42	-0.005	0.002	0.001
6472108	0	64672	25984	-0.31	0.58	1	-0.017	-0.011	0.002
6472208	0	64673	26084	-0.3	0.64	0.7799	-0.008	-0.007	0.002
6472308	0	64674	26184	-0.14	0.5	0.93	-0.025	-0.02	0.001
6472408	0	64675	26284	-0.2	0.64	2.02	-0.007	-0.024	0.003
6472508	0	64676	26384	-0.27	0.73	1.87	-0.01	-0.003	0.002
6472608	0	64677	26484	-0.22	0.66	1.34	-0.011	-0.011	-0.002
6472708	0	64678	26584	-0.14	0.65	1.6	-0.011	-0.029	-0.002
6472808	0	64679	26684	-0.07	0.5899	1.68	-0.028	-0.023	0.001
6472908	0	64680	26784	-0.33	0.7799	2.23	-0.015	-0.021	-0.003
6473009	0	64681	26884	-0.16	0.65	2.42	-0.021	-0.024	0.001
6473109	0	64682	26984	-0.17	0.57	2.25	-0.027	-0.01799	0.001
6473209	0	64683	27084	0	0.64	2.31	-0.028	-0.03	-0.001
6473309	0	64684	27184	-0.23	0.65	2.29	-0.021	-0.01899	0.001
6473409	0	64685	27284	-0.29	0.71	2.26	-0.01899	-0.022	0.001
6473509	0	64686	27384	-0.21	0.65	2.9	-0.029	-0.016	0
6473609	0	64687	27484	-0.22	0.76	2.55	-0.015	-0.011	0
6473709	0	64688	27584	-0.2	0.67	2.4	-0.026	-0.023	0.005
6473809	0	64689	27684	-0.23	0.7799	3.22	-0.02	-0.025	0.001
6473909	0	64690	27784	-0.11	0.72	3.06	-0.012	-0.025	0.001
6474009	0	64691	27884	-0.05	0.63	2.89	-0.032	-0.03	0
6474109	0	64692	27984	-0.12	0.68	3.13	-0.02	-0.01799	0
6474210	0	64693	28084	-0.13	0.75	3.77	-0.01799	-0.039	0.001
6474310	0	64694	28184	-0.25	0.83	3.65	-0.015	-0.03	0.001
6474410	0	64695	28284	-0.18	0.7	2.21	-0.021	-0.01	0
6474510	0	64696	28384	-0.05	0.67	2.96	-0.017	-0.027	-0.002
6474610	0	64697	28484	-0.1	0.66	3.54	-0.023	-0.03	0.001
6474710	0	64698	28584	-0.14	0.88	5.11	0.006	-0.042	0.002
6474810	0	64699	28684	-0.31	0.7	4.42	-0.01	-0.021	0.001
6474910	0	64700	28784	-0.16	0.73	3.24	-0.014	-0.03	0.002
6475010	0	64701	28884	-0.08	0.5899	4	-0.02	-0.035	0.002
6475110	0	64702	28984	-0.19	0.76	4.27	-0.004	-0.034	-0.002
6475210	0	64703	29084	-0.13	0.77	4.45	-0.016	-0.029	0
6475310	0	64704	29184	-0.22	0.77	4.44	0.001	-0.04	-0.001
6475410	0	64705	29284	-0.22	0.68	4.01	-0.012	-0.042	0
6475510	0	64706	29384	-0.17	0.51	3.51	-0.022	-0.035	0
6475611	0	64707	29484	-0.22	0.66	4.09	-0.016	-0.03799	0.001
6475711	0	64708	29584	-0.26	0.76	4.29	-0.001	-0.035	0
6475811	0	64709	29684	-0.23	0.7	4.03	-0.006	-0.031	0
6475911	0	64710	29784	-0.33	0.62	4.32	-0.013	-0.039	0
6476011	0	64711	29884	-0.24	0.7	4.96	-0.01	-0.037	0.002
6476111	0	64712	29984	-0.33	0.76	5.82	-0.006	-0.03799	0
6476211	0	64713	30084	-0.19	0.75	5.57	-0.014	-0.04	0
6476311	0	64714	30184	-0.28	0.7	4.93	-0.011	-0.031	-0.001
6476411	0	64715	30284	-0.27	0.61	5	-0.015	-0.042	0.001
6476511	0	64716	30384	-0.25	0.62	4.7199	-0.016	-0.039	-0.001
6476611	0	64717	30484	-0.44	0.9	5.87	-0.001	-0.031	0
6476711	0	64718	30584	-0.31	0.72	5.64	-0.022	-0.044	0.001
6476811	0	64719	30684	-0.2	0.7	5.64	-0.031	-0.05	0.003
6476912	0	64720	30784	-0.31	0.65	5.76	-0.029	-0.033	0.001
6477012	0	64721	30884	-0.17	0.62	5.08	-0.02	-0.047	-0.002
6477112	0	64722	30984	-0.25	0.81	5.4699	-0.015	-0.029	-0.001
6477212	0	64723	31084	-0.2	0.68	5.65	-0.027	-0.045	0.003
6477312	0	64724	31184	-0.2	0.62	5.92	-0.037	-0.05	0.003
6477412	0	64725	31284	-0.23	0.79	5.93	-0.01899	-0.042	-0.002
6477512	0	64726	31384	-0.2	0.69	6.36	-0.024	-0.044	0.003
6477612	0	64727	31484	-0.17	0.69	5.98	-0.021	-0.054	0.002
6477712	0	64728	31584	-0.26	0.79	5.83	-0.008	-0.045	0.001
6477812	0	64729	31684	-0.26	0.73	5.86	-0.01	-0.047	0.001
6477912	0	64730	31784	-0.25	0.75	5.62	-0.022	-0.037	0.003
6478012	0	64731	31884	-0.21	0.65	6.14	-0.031	-0.045	0.001
6478112	0	64732	31984	-0.34	0.74	6.2199	-0.014	-0.042	0.004
6478213	0	64733	32084	-0.27	0.72	6.78	-0.021	-0.053	0.004
6478313	0	64734	32184	-0.29	0.88	7.29	-0.004	-0.051	0.002
6478413	0	64735	32284	-0.26	0.73	7.44	-0.021	-0.05	0.003
6478513	0	64736	32384	-0.34	0.88	6.53	-0.012	-0.044	0
6478613	0	64737	32484	-0.28	0.82	6.98	-0.006	-0.055	0.003
6478713	0	64738	32584	-0.27	0.81	6.1	-0.021	-0.043	-0.002
6478813	0	64739	32684	-0.11	0.66	6.51	-0.033	-0.054	0.005
6478913	0	64740	32784	-0.11	0.76	7.07	-0.031	-0.05	0.002
6479013	0	64741	32884	-0.38	0.9	7.01	-0.014	-0.047	0.003
6479113	0	64742	32984	-0.31	0.69	6.54	-0.042	-0.037	0
6479213	0	64743	33084	-0.31	0.88	7.06	-0.013	-0.046	0
6479313	0	64744	33184	-0.29	0.92	7.27	-0.017	-0.045	0.005
6479413	0	64745	33284	-0.24	0.79	7.98	-0.026	-0.05	0.005
6479514	0	64746	33384	-0.32	0.95	7.49	0.004	-0.05	0.002
6479614	0	64747	33484	-0.26	0.99	7.89	-0.01	-0.048	0.001
6479714	0	64748	33584	-0.16	0.84	8.5	-0.022	-0.052	0.005
6479814	0	64749	33684	-0.28	0.96	7.3	-0.01899	-0.051	0.002
6479914	0	64750	33784	-0.3	0.91	8.36	-0.01	-0.052	0.001
6480014	0	64751	33884	-0.23	0.92	7.61	-0.028	-0.044	0.003
6480114	0	64752	33984	-0.27	0.96	8.24	-0.01899	-0.048	0.001
6480214	0	64753	34084	-0.34	1	8.36	-0.023	-0.053	0.003
6480314	0	64754	34184	-0.35	0.99	7.35	-0.024	-0.055	0.004
6480414	0	64755	34284	-0.5299	1.27	9.12	-0.006	-0.037	0
6480514	0	64756	34384	-0.45	1.05	9.33	-0.025	-0.05	0.004
6480614	0	64757	34484	-0.26	1.02	7.83	-0.003	-0.049	0.001
6480714	0	64758	34584	-0.27	0.88	7.73	-0.04	-0.044	0.001
6480815	0	64759	34684	-0.34	1.01	8.2	-0.025	-0.044	0.003
6480915	0	64760	34784	-0.26	1.03	9.28	-0.01899	-0.063	0.002
6481015	0	64761	34884	-0.25	0.95	7.85	-0.013	-0.048	0.004
6481115	0	64762	34984	-0.26	0.84	9.01	-0.029	-0.055	0.004
6481215	0	64763	35084	-0.29	1.08	8.59	-0.013	-0.057	0.002
6481315	0	64764	35184	-0.26	1	9.1	-0.025	-0.054	0.004
6481415	0	64765	35284	-0.38	0.95	8.05	-0.03	-0.041	0.003
6481515	0	64766	35384	-0.45	1.03	8.45	-0.01899	-0.054	0.004
6481615	0	64767	35484	-0.41	1.0599	8.84	-0.03	-0.049	0.004
6481715	0	64768	35584	-0.44	1.11	9.37	-0.022	-0.059	0.003
6481815	0	64769	35684	-0.25	1.09	8.86	-0.026	-0.052	0.005
6481915	0	64770	35784	-0.41	1.19	8.92	-0.007	-0.044	0.006
6482015	0	64771	35884	-0.27	1.13	9.58	-0.027	-0.05	0.006
6482115	0	64772	35984	-0.38	1.21	9.39	-0.004	-0.059	0.005
6482216	0	64773	36084	-0.24	1.0599	10.12	-0.037	-0.057	0.006
6482316	0	64774	36184	-0.41	1.1799	9.92	-0.025	-0.06	0.008
6482416	0	64775	36284	-0.05	0.99	8.6899	-0.025	-0.063	0.004
6482516	0	64776	36384	-0.3	1.25	9.34	-0.024	-0.048	0.004
6482616	0	64777	36484	-0.3	1.19	10.11	-0.023	-0.049	0.006
6482716	0	64778	36584	-0.1	1.19	9.4	-0.02	-0.063	0.004
6482816	0	64779	36684	-0.23	1.1799	10.1	-0.029	-0.056	0.005
6482916	0	64780	36784	-0.3	1.26	9.74	-0.027	-0.058	0.005
6483016	0	64781	36884	-0.22	1.15	9.66	-0.035	-0.053	0.005
6483116	0	64782	36984	-0.33	1.21	10.5	-0.03	-0.05	0.007
6483216	0	64783	37084	-0.17	1.15	9.56	-0.026	-0.052	0.006
6483316	0	64784	37184	-0.3899	1.26	10.72	-0.031	-0.061	0.007
6483416	0	64785	37284	-0.23	1.25	10.68	-0.027	-0.065	0.01
6483517	0	64786	37384	-0.26	1.33	10.2299	-0.022	-0.065	0.005
6483617	0	64787	37484	-0.43	1.48	10.65	-0.01	-0.045	0.005
6483717	0	64788	37584	-0.27	1.29	10.1	-0.03	-0.055	0.008
6483817	0	64789	37684	-0.22	1.22	9.9799	-0.044	-0.059	0.005
6483917	0	64790	37784	-0.31	1.3	10.1899	-0.041	-0.043	0.007
6484017	0	64791	37884	-0.29	1.37	10.9799	-0.031	-0.062	0.006
6484117	0	64792	37984	-0.43	1.46	11	-0.039	-0.047	0.006
6484217	0	64793	38084	-0.1	1.25	10.83	-0.047	-0.064	0.00899
6484317	0	64794	38184	-0.42	1.44	11.47	-0.049	-0.053	0.011
6484417	0	64795	38284	-0.45	1.44	10.74	-0.04	-0.055	0.007
6484517	0	64796	38384	-0.14	1.3	10.83	-0.035	-0.065	0.00899
6484617	0	64797	38484	-0.34	1.45	11.28	-0.029	-0.059	0.007
6484718	0	64798	38584	-0.32	1.48	12.05	-0.037	-0.062	0.007
6484818	0	64799	38684	-0.29	1.44	11.59	-0.048	-0.05	0.011
6484918	0	64800	38784	-0.47	1.47	10.81	-0.027	-0.057	0.001
6485018	0	64801	38884	-0.48	1.52	11.35	-0.03799	-0.054	0.01
6485118	0	64802	38984	-0.31	1.4	11.81	-0.046	-0.058	0.00899
6485218	0	64803	39084	-0.43	1.3	11.51	-0.054	-0.06	0.005
6485318	0	64804	39184	-0.45	1.5	11.11	-0.033	-0.065	0.006
6485418	0	64805	39284	-0.46	1.41	11.21	-0.041	-0.064	0.007
6485518	0	64806	39384	-0.3899	1.44	10.79	-0.03799	-0.067	0.005
6485618	0	64807	39484	-0.65	1.63	11.87	-0.035	-0.058	0.007
6485718	0	64808	39584	-0.27	1.63	12.27	-0.044	-0.068	0.008
6485818	0	64809	39684	-0.3	1.53	11.63	-0.05	-0.07199	0.008
6485918	0	64810	39784	-0.43	1.49	12.1	-0.052	-0.074	0.006
6486018	0	64811	39884	-0.52	1.67	13.72	-0.025	-0.075	0.008
6486119	0	64812	39984	-0.48	1.44	12.9	-0.035	-0.066	0.01
6486219	0	64813	40084	-0.31	1.4	13.03	-0.01899	-0.071	0.004
6486319	0	64814	40184	-0.43	1.37	13.15	-0.026	-0.078	0.007
6486419	0	64815	40284	-0.37	1.35	12.9399	-0.029	-0.073	0.004
6486519	0	64816	40384	-0.4	1.36	13.45	-0.031	-0.077	0.006
6486619	0	64817	40484	-0.44	1.24	12.9799	-0.027	-0.073	0.004
6486719	0	64818	40584	-0.32	1.28	13.86	-0.02	-0.065	0.007
6486819	0	64819	40684	-0.36	1.28	13.16	-0.025	-0.075	0.007
6486919	0	64820	40784	-0.4	1.3099	13.52	-0.024	-0.085	0.004
6487019	0	64821	40884	-0.57	1.42	14.09	-0.014	-0.065	0.006
6487119	0	64822	40984	-0.29	1.2	12.92	-0.017	-0.075	0.004
6487219	0	64823	41084	-0.36	1.29	12.58	-0.03	-0.085	0.004
6487320	0	64824	41184	-0.47	1.4	13.39	-0.032	-0.068	0.007
6487420	0	64825	41284	-0.47	1.41	14.61	-0.01899	-0.07199	0.00899
6487520	0	64826	41384	-0.38	1.32	14.52	-0.022	-0.071	0.005
6487620	0	64827	41484	-0.54	1.44	13.51	-0.00899	-0.068	0.008
6487720	0	64828	41584	-0.45	1.35	13.72	-0.022	-0.07599	0.00899
6487820	0	64829	41684	-0.38	1.28	13.02	-0.03599	-0.079	0.003
6487920	0	64830	41784	-0.51	1.49	14.15	-0.011	-0.074	0.007
6488020	0	64831	41884	-0.52	1.42	13.66	-0.014	-0.071	0.008
6488120	0	64832	41984	-0.47	1.4	14.29	-0.01899	-0.074	0.007
6488220	0	64833	42084	-0.38	1.33	13.45	-0.032	-0.074	0.004
6488320	0	64834	42184	-0.48	1.32	14.26	-0.02	-0.066	0.006
6488420	0	64835	42284	-0.45	1.33	14.74	-0.021	-0.075	0.002
6488520	0	64836	42384	-0.32	1.21	12.36	-0.03	-0.079	0.002
6488620	0	64837	42484	-0.47	1.27	13.39	-0.034	-0.068	0.00899
6488721	0	64838	42584	-0.3899	1.3	13.56	-0.029	-0.07599	0.007
6488821	0	64839	42684	-0.56	1.41	13.31	-0.025	-0.054	0.005
6488921	0	64840	42784	-0.38	1.3	13.56	-0.024	-0.079	0.006
6489021	0	64841	42884	-0.46	1.23	13.05	-0.029	-0.081	0.007
6489121	0	64842	42984	-0.57	1.33	14.01	-0.025	-0.069	0.006
6489221	0	64843	43084	-0.27	1.27	13.47	-0.014	-0.086	0.003
6489321	0	64844	43184	-0.5299	1.37	13.43	-0.03	-0.068	0.005
6489421	0	64845	43284	-0.44	1.39	13.83	-0.021	-0.079	0.007
6489521	0	64846	43384	-0.38	1.35	13.47	-0.024	-0.073	0.006
6489621	0	64847	43484	-0.36	1.32	13.35	-0.021	-0.058	0.008
6489721	0	64848	43584	-0.2	1.23	13.49	-0.027	-0.086	0.006
6489821	0	64849	43684	-0.5	1.19	14.09	-0.046	-0.071	0.00899
6489921	0	64850	43784	-0.6	1.32	13.73	-0.025	-0.066	0.00899
6490022	0	64851	43884	-0.48	1.34	13.26	-0.023	-0.07199	0.005
