# Supplementary material for: Robot-Based Calibration Procedure for Graphene Electronic Skin
Source: Sensors (Basel). 2022 Aug 16;22(16):6122. doi: 10.3390/s22166122 (PMC9416129; doi:10.3390/s22166122)
Supplement: Supplementary file 1 [file sensors-22-06122-s001.zip › measurements/sensor_row_10_col_19_hex_load.dat]

#ID ES_1_V1
#SIZE ROW 16 COL 32
#DIR LOAD
#sensor: hex
#coord: row_10_col_19
system_time	status	sequence_number	hex_sample_counter	Fx	Fy	Fz	Tx	Ty	Tz
6344910	0	63401	29956	-0.35	1.34	14.01	-0.02	-0.07199	0.007
6345011	0	63402	30056	-0.44	1.42	14.16	-0.01799	-0.079	0.00899
6345111	0	63403	30156	-0.49	1.3099	13.56	-0.035	-0.073	0.00899
6345211	0	63404	30256	-0.45	1.2	13.04	-0.03599	-0.068	0.007
6345311	0	63405	30356	-0.51	1.4	14.63	-0.016	-0.079	0.006
6345411	0	63406	30456	-0.57	1.44	14.1	-0.016	-0.058	0.006
6345511	0	63407	30556	-0.44	1.29	13.54	-0.039	-0.063	0.008
6345611	0	63408	30656	-0.47	1.26	13.91	-0.03	-0.073	0.005
6345711	0	63409	30756	-0.58	1.49	13.73	-0.011	-0.074	0.005
6345811	0	63410	30856	-0.61	1.51	15.36	-0.015	-0.055	0.007
6345911	0	63411	30956	-0.33	1.3	14.29	-0.012	-0.084	0.005
6346011	0	63412	31056	-0.6	1.44	15.31	-0.02	-0.07599	0.006
6346111	0	63413	31156	-0.3899	1.25	13.94	-0.035	-0.078	0.005
6346211	0	63414	31256	-0.37	1.32	13.92	-0.022	-0.073	0.007
6346312	0	63415	31356	-0.47	1.23	14.6	-0.032	-0.079	0.006
6346412	0	63416	31456	-0.32	1.1799	14.17	-0.039	-0.08	0.007
6346512	0	63417	31556	-0.21	1.19	13.38	-0.037	-0.082	0.008
6346612	0	63418	31656	-0.46	1.28	13.81	-0.029	-0.065	0.005
6346712	0	63419	31756	-0.42	1.49	14.46	-0.016	-0.07599	0.007
6346812	0	63420	31856	-0.43	1.4	14.76	-0.02	-0.07599	0.005
6346912	0	63421	31956	-0.45	1.36	14.52	-0.01899	-0.067	0.006
6347012	0	63422	32056	-0.35	1.25	13.45	-0.025	-0.083	0.007
6347112	0	63423	32156	-0.5299	1.34	14.72	-0.026	-0.078	0.008
6347212	0	63424	32256	-0.35	1.25	13.46	-0.032	-0.07599	0.007
6347312	0	63425	32356	-0.55	1.28	13.22	-0.029	-0.075	0.008
6347412	0	63426	32456	-0.5899	1.4299	14.32	-0.021	-0.069	0.007
6347512	0	63427	32556	-0.54	1.5	14.08	-0.011	-0.069	0.008
6347613	0	63428	32656	-0.45	1.25	13.31	-0.04	-0.061	0.008
6347713	0	63429	32756	-0.47	1.33	14.5	-0.021	-0.07199	0.005
6347813	0	63430	32856	-0.4	1.39	14.18	-0.013	-0.079	0.006
6347913	0	63431	32956	-0.62	1.5	13.69	0.006	-0.07	0.004
6348013	0	63432	33056	-0.48	1.3099	13.97	-0.013	-0.079	0.005
6348113	0	63433	33156	-0.73	1.28	14.01	-0.00899	-0.059	0.00899
6348213	0	63434	33256	-0.6	1.01	12.17	-0.026	-0.09	0.006
6348313	0	63435	33356	-0.77	1.02	11.33	-0.012	-0.078	0.008
6348413	0	63436	33456	-0.82	1.0599	12.42	0.001	-0.075	0.004
6348513	0	63437	33556	-0.68	0.86	10.4	-0.022	-0.071	0.004
6348613	0	63438	33656	-0.63	0.91	10.56	-0.012	-0.081	0.004
6348713	0	63439	33756	-0.8	1.0599	11.21	-0.001	-0.081	0.005
6348813	0	63440	33856	-0.76	0.95	11.24	-0.013	-0.082	0.008
6348913	0	63441	33956	-0.83	1.09	11.87	-0.004	-0.07	0.008
6349014	0	63442	34056	-0.71	0.94	10.82	-0.017	-0.059	0.007
6349114	0	63443	34156	-0.64	0.95	11.53	-0.014	-0.081	0.005
6349214	0	63444	34256	-0.62	0.94	11.71	-0.013	-0.07599	0.008
6349314	0	63445	34356	-0.76	0.86	10.34	-0.006	-0.084	0.003
6349414	0	63446	34456	-0.77	1.03	11.55	-0.005	-0.074	0.008
6349514	0	63447	34556	-0.75	1.07	11.76	-0.002	-0.078	0.006
6349614	0	63448	34656	-0.65	0.89	10.43	-0.017	-0.063	0.007
6349714	0	63449	34756	-0.7799	0.87	11.09	-0.01899	-0.062	0.005
6349814	0	63450	34856	-0.73	1	10.76	0.004	-0.07	0.005
6349914	0	63451	34956	-0.58	0.9	10.54	-0.004	-0.07199	0.006
6350014	0	63452	35056	-0.7799	0.84	10	-0.005	-0.068	0.005
6350114	0	63453	35156	-0.64	0.85	10.21	-0.01799	-0.053	0.002
6350215	0	63454	35256	-0.55	0.92	10.16	-0.003	-0.08	0.007
6350315	0	63455	35356	-0.68	0.97	10.86	0	-0.077	0.003
6350415	0	63456	35456	-0.67	0.83	9.24	-0.01	-0.065	0.004
6350515	0	63457	35556	-0.62	0.81	10.4	-0.005	-0.074	0.004
6350615	0	63458	35656	-0.76	0.95	10.61	-0.005	-0.063	0.005
6350715	0	63459	35756	-0.3899	0.65	9.13	-0.015	-0.069	0.007
6350815	0	63460	35856	-0.7799	0.9	10.4	-0.007	-0.059	0.006
6350915	0	63461	35956	-0.58	0.8	8.68	-0.007	-0.068	0.006
6351015	0	63462	36056	-0.61	0.79	9.24	-0.003	-0.067	0.003
6351115	0	63463	36156	-0.57	0.6	9.21	-0.02	-0.07	0.004
6351215	0	63464	36256	-0.63	0.74	9.14	-0.002	-0.065	0.004
6351315	0	63465	36356	-0.64	0.79	9.17	-0.005	-0.059	0.005
6351415	0	63466	36456	-0.64	0.75	8.65	-0.003	-0.054	0.006
6351515	0	63467	36556	-0.5299	0.71	7.82	-0.017	-0.065	-0.001
6351616	0	63468	36656	-0.54	0.67	8.82	-0.02	-0.061	0.003
6351716	0	63469	36756	-0.49	0.89	9.43	0.013	-0.069	0.004
6351816	0	63470	36856	-0.69	0.82	9.66	-0.004	-0.052	0.003
6351916	0	63471	36956	-0.47	0.72	7.85	-0.004	-0.051	0.004
6352016	0	63472	37056	-0.48	0.74	8.97	0.004	-0.06	0.003
6352116	0	63473	37156	-0.42	0.68	8.34	-0.01	-0.051	0.005
6352216	0	63474	37256	-0.45	0.64	8.36	-0.012	-0.057	0.004
6352316	0	63475	37356	-0.51	0.63	8.4799	-0.006	-0.051	0.002
6352416	0	63476	37456	-0.51	0.71	8.49	-0.003	-0.069	0.001
6352516	0	63477	37556	-0.5899	0.73	8.26	0.011	-0.053	0.004
6352616	0	63478	37656	-0.32	0.56	8.06	-0.00899	-0.063	0.003
6352716	0	63479	37756	-0.2	0.5299	7.21	-0.004	-0.069	0.005
6352817	0	63480	37856	-0.47	0.58	7.44	-0.006	-0.047	0.003
6352917	0	63481	37956	-0.41	0.65	8.28	0.001	-0.066	0.004
6353017	0	63482	38056	-0.4	0.66	7.91	-0.002	-0.05	0
6353117	0	63483	38156	-0.42	0.61	8.34	-0.003	-0.05	0.003
6353217	0	63484	38256	-0.37	0.56	7.5	0.001	-0.059	0.003
6353317	0	63485	38356	-0.37	0.49	7.85	-0.006	-0.056	0.003
6353417	0	63486	38456	-0.46	0.6	7.18	-0.007	-0.027	0.002
6353517	0	63487	38556	-0.43	0.58	7.37	0.011	-0.042	0.002
6353617	0	63488	38656	-0.45	0.68	7.29	0.00899	-0.046	0.004
6353717	0	63489	38756	-0.35	0.5	6.7	0.001	-0.037	0.004
6353817	0	63490	38856	-0.34	0.52	8.09	-0.002	-0.05	0.005
6353917	0	63491	38956	-0.45	0.5899	7.49	0.01	-0.049	0.003
6354017	0	63492	39056	-0.3899	0.49	7.65	-0.002	-0.03799	0.005
6354117	0	63493	39156	-0.31	0.48	6.88	-0.002	-0.04	0.002
6354218	0	63494	39256	-0.23	0.45	7	-0.008	-0.049	0.003
6354318	0	63495	39356	-0.34	0.51	7.24	-0.005	-0.03599	0.005
6354418	0	63496	39456	-0.42	0.48	7.38	0.002	-0.043	0
6354518	0	63497	39556	-0.32	0.4	5.76	-0.008	-0.026	0.002
6354618	0	63498	39656	-0.14	0.3	6.25	-0.001	-0.045	0.002
6354718	0	63499	39756	-0.09	0.4	6.2199	-0.002	-0.046	0.005
6354818	0	63500	39856	-0.17	0.3899	6.92	-0.001	-0.03799	0.003
6354918	0	63501	39956	-0.2	0.41	5.89	0.00899	-0.037	0
6355018	0	63502	40056	-0.24	0.42	6.05	0.007	-0.032	0.003
6355118	0	63503	40156	-0.27	0.42	5.9699	0.012	-0.03799	0.001
6355218	0	63504	40256	-0.2	0.35	6.33	-0.012	-0.03599	0.004
6355318	0	63505	40356	-0.21	0.45	6.69	0.005	-0.033	0.002
6355419	0	63506	40456	-0.43	0.48	6.64	0.008	-0.029	0.002
6355519	0	63507	40556	-0.37	0.4	5.7	-0.008	-0.016	0.004
6355619	0	63508	40656	-0.2	0.41	5.44	-0.003	-0.027	-0.001
6355719	0	63509	40756	-0.26	0.43	5.65	0.014	-0.032	-0.001
6355819	0	63510	40856	-0.15	0.24	5.29	-0.002	-0.029	0.003
6355919	0	63511	40956	-0.23	0.5	5.62	0.032	-0.029	0
6356019	0	63512	41056	-0.23	0.26	5.56	0.004	-0.01799	0.004
6356119	0	63513	41156	-0.14	0.32	5.48	0.012	-0.025	0.005
6356219	0	63514	41256	-0.24	0.29	4.5	0.014	-0.01	0.005
6356319	0	63515	41356	-0.09	0.33	4.4899	0.007	-0.021	-0.004
6356419	0	63516	41456	-0.06	0.31	5.35	0.011	-0.028	0
6356519	0	63517	41556	-0.22	0.23	5.38	-0.011	-0.029	0.004
6356619	0	63518	41656	-0.16	0.28	5.17	0	-0.021	0.004
6356719	0	63519	41756	-0.22	0.34	5.05	0.01	-0.01899	0.002
6356820	0	63520	41856	-0.2	0.33	3.93	0.017	-0.01	-0.001
6356920	0	63521	41956	-0.02	0.26	4.87	0.00899	-0.023	0
6357020	0	63522	42056	-0.07	0.22	4.12	0.003	-0.00899	0
6357120	0	63523	42156	-0.09	0.12	4.2199	-0.001	-0.025	0.001
6357220	0	63524	42256	-0.08	0.09	4.2	-0.008	-0.022	0.002
6357320	0	63525	42356	-0.09	0.27	4.93	0.015	-0.022	0.004
6357420	0	63526	42456	0.09	0.26	3.84	0.01899	-0.025	0.001
6357520	0	63527	42556	-0.03	0.16	4.21	0	-0.01799	0.002
6357620	0	63528	42656	-0.12	0.08	3.45	-0.007	-0.011	0.004
6357720	0	63529	42756	-0.1	0.29	4.96	0.01799	-0.024	0.001
6357820	0	63530	42856	-0.04	0.17	4.06	0.01	-0.015	0.003
6357920	0	63531	42956	-0.13	0.34	4.02	0.025	-0.014	0.002
6358020	0	63532	43056	-0.23	0.28	4.4	0.01	-0.002	0
6358121	0	63533	43156	-0.2	0.33	4.25	0.017	0.004	0
6358221	0	63534	43256	-0.04	0.11	2.7	0.015	-0.015	0.002
6358321	0	63535	43356	-0.14	0.14	2.84	0.011	-0.01	-0.001
6358421	0	63536	43456	-0.01	0.09	3.32	-0.007	-0.021	0.002
6358521	0	63537	43556	0.12	0.15	2.95	0.00899	-0.01	0.004
6358621	0	63538	43656	-0.16	0.26	3.57	0.022	-0.01	0.003
6358721	0	63539	43756	-0.02	0.2	2.5	0.013	-0.004	0.005
6358821	0	63540	43856	0	0.08	2.7	0.01	-0.01799	0
6358921	0	63541	43956	0.15	-0.04	3.13	-0.00899	-0.02	0.003
6359021	0	63542	44056	0.13	0.04	1.55	0.012	-0.02	-0.003
6359121	0	63543	44156	-0.08	0.24	2.76	0.016	-0.013	-0.001
6359221	0	63544	44256	-0.03	0.2	3.34	0.02	-0.012	0
6359321	0	63545	44356	-0.04	0.16	2.67	0.01	-0.012	0.001
6359422	0	63546	44456	0.09	0.17	2.48	0.01799	-0.017	0
6359522	0	63547	44556	0	0.15	2.25	0.01799	-0.01	0.003
6359622	0	63548	44656	0.09	0.19	2.71	0.028	-0.017	0.002
6359722	0	63549	44756	0.1	0.02	1.94	0	-0.013	0
6359822	0	63550	44856	-0.05	0.04	2.53	0.005	-0.014	0.002
6359922	0	63551	44956	0.13	0.01	2.07	0.007	-0.012	-0.002
6360022	0	63552	45056	0.1	0.06	1.76	0.012	-0.017	0.003
6360122	0	63553	45156	0.18	0.06	1.47	0.00899	-0.014	0.003
6360222	0	63554	45256	0.09	-0.02	1.79	0.005	-0.01899	-0.001
6360322	0	63555	45356	0.05	0.03	1.54	0.011	-0.01899	0
6360422	0	63556	45456	0.08	0.02	1.41	0.01799	-0.02	0.003
6360522	0	63557	45556	0	0	1.01	0.012	-0.017	-0.001
6360623	0	63558	45656	0.02	0.09	1.27	0.027	-0.015	0
6360723	0	63559	45756	-0.06	0.02	1.34	0.021	-0.003	0.002
6360823	0	63560	45856	-0.04	0.06	0.75	0.017	-0.001	0.001
6360923	0	63561	45956	-0.18	0	0.66	0.021	0.007	-0.001
6361023	0	63562	46056	-0.04	-0.1	0.32	0.00899	-0.008	-0.001
6361123	0	63563	46156	0.03	0.04	0.49	0.022	-0.013	0
6361223	0	63564	46256	-0.02	-0.12	1.29	0.008	0.002	-0.001
6361323	0	63565	46356	0.12	-0.07	1	0.025	-0.01799	-0.003
6361423	0	63566	46456	0.04	0.03	0.49	0.028	-0.007	0.001
6361523	0	63567	46556	-0.04	-0.03	0.94	0.028	-0.003	0
6361623	0	63568	46656	0.01	-0.06	0.02	0.035	-0.016	-0.001
6361723	0	63569	46756	-0.18	0.04	0.8	0.021	0.01	0
6361823	0	63570	46856	-0.01	-0.06	-0.32	0.028	0	0
6361923	0	63571	46956	-0.08	-0.11	-0.26	0.013	0.003	-0.002
6362024	0	63572	47056	-0.16	0.04	-0.44	0.028	0.006	-0.002
6362124	0	63573	47156	-0.05	0.02	-0.17	0.039	0.002	0.002
6362224	0	63574	47256	0	-0.16	-0.76	0.016	0.008	0.003
6362324	0	63575	47356	0.06	-0.06	-0.82	0.03599	-0.008	-0.003
6362424	0	63576	47456	-0.17	-0.14	-1.89	0.024	0.008	0.002
6362524	0	63577	47556	-0.06	-0.15	-1.91	0.01899	0.001	-0.001
6362624	0	63578	47656	-0.13	-0.08	-1.22	0.031	0.007	0.001
6362724	0	63579	47756	-0.11	-0.24	-0.82	0.012	0.005	-0.001
6362824	0	63580	47856	-0.25	-0.11	-0.72	0.037	-0.001	0
6362924	0	63581	47956	-0.15	-0.38	-1.47	0.017	0.008	-0.001
6363024	0	63582	48056	-0.13	-0.41	-1.47	0.02	0.016	-0.001
6363124	0	63583	48156	-0.14	-0.3	-0.82	0.042	-0.013	0
6363224	0	63584	48256	-0.09	-0.55	-2.41	0.013	0.012	-0.003
6363325	0	63585	48356	-0.11	-0.3899	-1.5599	0.03799	-0.008	-0.001
6363425	0	63586	48456	-0.2	-0.46	-1.69	0.034	0.007	-0.001
6363525	0	63587	48556	-0.31	-0.42	-1.16	0.043	0.014	0.003
6363625	0	63588	48656	-0.22	-0.5	-1.36	0.022	0.005	0.001
6363725	0	63589	48756	-0.04	-0.46	-0.83	0.037	-0.013	-0.002
6363825	0	63590	48856	-0.23	-0.48	-1.47	0.039	0.003	0
6363925	0	63591	48956	-0.35	-0.38	-1.91	0.047	0.005	-0.004
6364025	0	63592	49056	-0.31	-0.34	-1.72	0.061	-0.004	-0.002
6364125	0	63593	49156	-0.34	-0.36	-2.05	0.047	0.004	0.001
6364225	0	63594	49256	-0.23	-0.52	-2.3	0.03	0.003	-0.002
6364325	0	63595	49356	-0.32	-0.44	-1.33	0.037	0.011	-0.001
6364425	0	63596	49456	-0.44	-0.42	-1.48	0.035	0.007	-0.001
6364525	0	63597	49556	-0.15	-0.5	-1.35	0.041	-0.006	0
6364626	0	63598	49656	-0.16	-0.55	-2.29	0.028	-0.002	0
6364726	0	63599	49756	-0.1	-0.55	-1.95	0.03	-0.007	-0.002
6364826	0	63600	49856	-0.34	-0.4	-2.07	0.045	0.006	-0.002
6364926	0	63601	49956	-0.21	-0.6	-2.06	0.022	0.001	0
6365026	0	63602	50056	-0.21	-0.64	-3.08	0.02	0.001	-0.001
6365126	0	63603	50156	-0.22	-0.51	-2.19	0.03599	-0.008	0.002
6365226	0	63604	50256	-0.19	-0.66	-3.16	0.054	-0.011	-0.001
6365326	0	63605	50356	-0.37	-0.54	-2.59	0.053	-0.012	-0.005
6365426	0	63606	50456	-0.27	-0.94	-4.87	0.022	-0.004	0.001
6365526	0	63607	50556	-0.15	-0.82	-4.88	0.039	-0.00899	0.001
6365626	0	63608	50656	-0.33	-0.76	-4.26	0.049	0.008	-0.001
6365726	0	63609	50756	-0.37	-0.92	-5.27	0.052	0	-0.004
6365827	0	63610	50856	-0.33	-1.01	-5.8	0.043	0.00899	-0.002
6365927	0	63611	50956	-0.23	-1.1	-6.88	0.04	0.002	-0.004
6366027	0	63612	51056	-0.3	-0.99	-6.56	0.064	-0.002	-0.00899
6366127	0	63613	51156	-0.32	-1.14	-7	0.053	-0.013	0
6366227	0	63614	51256	-0.52	-1.15	-7.26	0.057	-0.003	0
6366327	0	63615	51356	-0.48	-1.19	-7.03	0.062	0	-0.001
6366427	0	63616	51456	-0.37	-1.23	-7.58	0.062	-0.00899	-0.002
6366527	0	63617	51556	-0.32	-1.26	-7.6	0.075	-0.013	-0.001
6366627	0	63618	51656	-0.46	-1.11	-8.06	0.085	-0.013	-0.002
6366727	0	63619	51756	-0.48	-1.41	-7.65	0.068	-0.01	0
6366827	0	63620	51856	-0.57	-1.34	-9.36	0.07599	0.004	-0.002
6366927	0	63621	51956	-0.51	-1.4299	-8.97	0.07599	0.008	-0.003
6367027	0	63622	52056	-0.44	-1.54	-9.66	0.07599	-0.013	-0.002
6367127	0	63623	52156	-0.61	-1.54	-10.27	0.07599	-0.007	0
6367228	0	63624	52256	-0.62	-1.61	-10.55	0.08	-0.003	-0.003
6367328	0	63625	52356	-0.69	-1.65	-10.72	0.07599	-0.007	-0.002
6367428	0	63626	52456	-0.7	-1.7	-11.5	0.068	0.005	-0.006
6367528	0	63627	52556	-0.62	-1.78	-11.92	0.075	-0.02	-0.001
6367628	0	63628	52656	-0.65	-1.75	-11.51	0.082	-0.013	0
6367728	0	63629	52756	-0.5899	-1.86	-12.59	0.083	-0.017	-0.003
6367828	0	63630	52856	-0.71	-1.97	-13.03	0.073	-0.006	-0.004
6367928	0	63631	52956	-0.5899	-2.03	-13.46	0.082	-0.028	-0.003
6368028	0	63632	53056	-0.68	-2.1199	-13.97	0.071	-0.011	-0.007
6368128	0	63633	53156	-0.8	-2	-13.84	0.101	-0.003	-0.005
6368228	0	63634	53256	-0.69	-2.24	-14.97	0.083	-0.027	0
6368328	0	63635	53356	-0.76	-2.17	-14.54	0.086	-0.014	-0.001
6368428	0	63636	53456	-0.67	-2.3699	-15.75	0.077	-0.025	0
6368529	0	63637	53556	-0.75	-2.3699	-15.7	0.093	-0.012	-0.002
6368629	0	63638	53656	-0.86	-2.3699	-16.27	0.095	-0.021	-0.003
6368729	0	63639	53756	-0.89	-2.47	-16.79	0.09	-0.027	0
6368829	0	63640	53856	-1.02	-2.47	-17.45	0.096	-0.015	-0.001
6368929	0	63641	53956	-0.81	-2.54	-18.62	0.104	-0.025	-0.001
6369029	0	63642	54056	-0.89	-2.67	-18.1	0.103	-0.027	0
6369129	0	63643	54156	-1.0599	-2.49	-18.53	0.113	-0.01799	-0.001
6369229	0	63644	54256	-0.86	-2.72	-19.04	0.117	-0.035	-0.003
6369329	0	63645	54356	-1.04	-2.78	-18.93	0.099	-0.026	0
6369429	0	63646	54456	-0.82	-2.91	-19.87	0.109	-0.021	-0.002
6369529	0	63647	54556	-1.02	-2.8599	-21.45	0.107	-0.02	-0.005
6369629	0	63648	54656	-1.01	-3.06	-21.06	0.093	-0.003	-0.001
6369729	0	63649	54756	-0.88	-3.02	-22.23	0.117	-0.032	-0.007
6369830	0	63650	54856	-0.96	-3.07	-22.66	0.121	-0.025	-0.001
6369930	0	63651	54956	-1.09	-3.29	-23.48	0.098	-0.008	-0.002
6370030	0	63652	55056	-0.93	-3.37	-24.7099	0.105	-0.00899	-0.004
6370130	0	63653	55156	-0.99	-3.38	-25	0.117	-0.02	-0.002
6370230	0	63654	55256	-0.99	-3.34	-25.48	0.125	-0.00899	-0.002
6370330	0	63655	55356	-0.85	-3.56	-26.02	0.119	-0.012	-0.003
6370430	0	63656	55456	-0.77	-3.73	-28.57	0.106	-0.011	-0.003
6370530	0	63657	55556	-0.92	-3.6	-27.1	0.12	0.005	-0.003
6370630	0	63658	55656	-0.92	-3.83	-28.46	0.108	-0.002	-0.004
6370730	0	63659	55756	-0.91	-3.82	-28.82	0.118	-0.005	-0.003
6370830	0	63660	55856	-0.85	-4.07	-29.86	0.112	-0.001	-0.002
6370930	0	63661	55956	-0.9	-4.04	-29.84	0.112	-0.007	-0.003
6371030	0	63662	56056	-0.82	-3.9	-30.74	0.138	-0.013	-0.003
6371130	0	63663	56156	-0.92	-4.09	-31.47	0.119	0	-0.003
6371231	0	63664	56256	-0.97	-4.08	-32.59	0.135	-0.001	-0.003
6371331	0	63665	56356	-0.86	-4.21	-32.95	0.136	0	-0.004
6371431	0	63666	56456	-0.7	-4.44	-34.24	0.114	-0.004	-0.002
6371531	0	63667	56556	-0.86	-4.34	-34.19	0.139	-0.004	-0.005
6371631	0	63668	56656	-0.66	-4.51	-35.66	0.126	-0.01	-0.004
6371731	0	63669	56756	-0.84	-4.57	-35.53	0.123	0.016	-0.002
6371831	0	63670	56856	-0.77	-4.57	-35.87	0.136	0.007	-0.005
6371931	0	63671	56956	-0.93	-4.48	-36.04	0.148	0.015	-0.003
6372031	0	63672	57056	-0.82	-4.61	-36.57	0.146	0.011	-0.004
6372131	0	63673	57156	-0.73	-4.78	-37.69	0.139	0.00899	-0.004
6372231	0	63674	57256	-0.84	-4.94	-38.95	0.12899	0.027	-0.003
6372331	0	63675	57356	-0.66	-4.91	-38.94	0.138	0.004	-0.005
6372432	0	63676	57456	-0.85	-4.84	-39.46	0.15899	0.005	-0.005
6372532	0	63677	57556	-0.65	-5.13	-41	0.13699	0.015	-0.004
6372632	0	63678	57656	-0.71	-5.13	-41.23	0.148	0.022	-0.004
6372732	0	63679	57756	-0.74	-5.14	-42	0.147	0.03599	-0.003
6372832	0	63680	57856	-0.66	-5.34	-43.11	0.15099	0.03	-0.006
6372932	0	63681	57956	-0.77	-5.48	-43.94	0.142	0.032	-0.001
6373032	0	63682	58056	-0.77	-5.4	-43.36	0.164	0.023	-0.004
6373132	0	63683	58156	-0.7799	-5.63	-44.13	0.14399	0.04	-0.001
6373232	0	63684	58256	-0.61	-5.7	-45.82	0.162	0.03	-0.003
6373332	0	63685	58356	-0.75	-5.58	-45.82	0.168	0.039	-0.001
6373432	0	63686	58456	-0.61	-5.91	-47.04	0.147	0.04	-0.003
6373532	0	63687	58556	-0.38	-5.93	-47.57	0.153	0.025	-0.002
6373632	0	63688	58656	-0.46	-6.05	-49.04	0.14399	0.031	0.001
6373733	0	63689	58756	-0.62	-6.06	-48.44	0.173	0.029	-0.003
6373833	0	63690	58856	-0.55	-6.02	-48.93	0.169	0.039	-0.003
6373933	0	63691	58956	-0.63	-6.11	-49.65	0.167	0.044	-0.004
6374033	0	63692	59056	-0.38	-6.43	-51.04	0.147	0.03	-0.001
6374133	0	63693	59156	-0.61	-6.26	-51.91	0.175	0.04	-0.005
6374233	0	63694	59256	-0.43	-6.61	-53.45	0.155	0.042	-0.001
6374333	0	63695	59356	-0.55	-6.54	-53.62	0.164	0.046	-0.004
6374433	0	63696	59456	-0.35	-6.75	-54.1	0.15099	0.043	-0.005
6374533	0	63697	59556	-0.41	-6.63	-54.04	0.184	0.046	-0.005
6374633	0	63698	59656	-0.43	-6.72	-55.25	0.18	0.05	-0.003
6374733	0	63699	59756	-0.3899	-6.89	-56.43	0.174	0.059	-0.005
6374833	0	63700	59856	-0.57	-6.84	-56.14	0.182	0.055	-0.004
6374933	0	63701	59956	-0.4	-6.97	-57.29	0.174	0.053	-0.004
6375034	0	63702	60056	-0.48	-6.96	-57.3	0.192	0.053	-0.004
6375134	0	63703	60156	-0.28	-7.2	-58.65	0.186	0.053	-0.002
6375234	0	63704	60256	-0.43	-7	-59.59	0.204	0.059	-0.005
6375334	0	63705	60356	-0.33	-7.36	-60.74	0.167	0.061	-0.004
6375434	0	63706	60456	-0.2	-7.28	-60.12	0.187	0.051	-0.004
6375534	0	63707	60556	-0.27	-7.46	-61.45	0.183	0.064	-0.003
6375634	0	63708	60656	-0.25	-7.52	-62.46	0.18	0.06	-0.005
6375734	0	63709	60756	-0.22	-7.44	-62.64	0.207	0.062	-0.006
6375834	0	63710	60856	-0.22	-7.57	-63.94	0.203	0.068	-0.006
6375934	0	63711	60956	-0.18	-7.66	-63.37	0.216	0.051	-0.005
6376034	0	63712	61056	-0.29	-7.73	-64.62	0.202	0.055	-0.005
6376134	0	63713	61156	-0.11	-7.89	-66.05	0.195	0.069	-0.003
6376234	0	63714	61256	-0.18	-7.93	-66.26	0.219	0.071	-0.004
6376334	0	63715	61356	-0.14	-8.12	-67.81	0.195	0.079	-0.004
6376435	0	63716	61456	-0.17	-8.09	-67.83	0.209	0.07	-0.006
6376535	0	63717	61556	-0.13	-8.06	-68.55	0.206	0.073	-0.006
6376635	0	63718	61656	-0.12	-8.13	-68.6	0.217	0.075	-0.002
6376735	0	63719	61756	-0.17	-8.17	-69.45	0.218	0.077	-0.007
6376835	0	63720	61856	-0.05	-8.34	-70.47	0.207	0.077	-0.005
6376935	0	63721	61956	-0.16	-8.37	-70.92	0.216	0.079	-0.003
6377035	0	63722	62056	-0.11	-8.43	-71.36	0.231	0.077	0.001
6377135	0	63723	62156	-0.04	-8.59	-72.98	0.22	0.093	-0.006
6377235	0	63724	62256	0.02	-8.68	-72.95	0.217	0.078	-0.006
6377335	0	63725	62356	-0.2	-8.62	-72.9	0.235	0.091	-0.004
6377435	0	63726	62456	-0.19	-8.76	-74.53	0.239	0.093	-0.007
6377535	0	63727	62556	0.24	-9.03	-75.69	0.226	0.078	-0.005
6377636	0	63728	62656	0.05	-9.04	-75.57	0.228	0.094	-0.002
6377736	0	63729	62756	0.1	-8.99	-75.63	0.239	0.082	0
6377836	0	63730	62856	0.15	-9.16	-77.44	0.228	0.082	-0.005
6377936	0	63731	62956	-0.06	-9.05	-76.87	0.266	0.081	-0.003
6378036	0	63732	63056	0.21	-9.37	-79.63	0.226	0.103	-0.008
6378136	0	63733	63156	0.2	-9.41	-79.28	0.239	0.086	-0.003
6378236	0	63734	63256	0.06	-9.3	-79.69	0.248	0.088	-0.002
6378336	0	63735	63356	0.3	-9.4799	-80.2	0.248	0.102	-0.001
6378436	0	63736	63456	0.11	-9.55	-80.87	0.253	0.098	-0.002
6378536	0	63737	63556	0.2	-9.65	-80.79	0.241	0.091	-0.002
6378636	0	63738	63656	0.25	-9.7	-82.82	0.248	0.096	-0.007
6378736	0	63739	63756	0.21	-9.6899	-83.16	0.245	0.115	-0.006
6378836	0	63740	63856	0.28	-9.8	-83.26	0.24	0.102	-0.003
6378936	0	63741	63956	0.3	-9.79	-83.64	0.252	0.105	-0.005
6379037	0	63742	64056	0.25	-9.87	-83.7699	0.241	0.105	-0.005
6379137	0	63743	64156	0.15	-9.84	-83.39	0.254	0.105	-0.003
6379237	0	63744	64256	0.45	-10.01	-85.0899	0.238	0.087	-0.005
6379337	0	63745	64356	0.36	-9.96	-84.2	0.246	0.103	-0.004
6379437	0	63746	64456	0.25	-9.9799	-85.49	0.253	0.108	-0.006
6379537	0	63747	64556	0.34	-9.96	-86.12	0.247	0.103	-0.007
6379637	0	63748	64656	0.29	-10.02	-85.83	0.244	0.111	-0.005
6379737	0	63749	64756	0.35	-10.01	-85.92	0.252	0.104	-0.008
6379837	0	63750	64856	0.43	-10	-86.43	0.249	0.102	-0.008
6379937	0	63751	64956	0.33	-9.91	-84.66	0.26	0.099	-0.004
6380037	0	63752	65056	0.3	-9.95	-85.64	0.247	0.108	-0.006
6380137	0	63753	65156	0.25	-9.89	-86.03	0.261	0.099	-0.006
6380238	0	63754	65256	0.38	-9.86	-85.7	0.257	0.089	-0.007
6380338	0	63755	65356	0.3899	-10.01	-86.71	0.249	0.107	-0.005
