# Supplementary material for: Robot-Based Calibration Procedure for Graphene Electronic Skin
Source: Sensors (Basel). 2022 Aug 16;22(16):6122. doi: 10.3390/s22166122 (PMC9416129; doi:10.3390/s22166122)
Supplement: Supplementary file 1 [file sensors-22-06122-s001.zip › measurements/sensor_row_10_col_19_hex_unload.dat]

#ID ES_1_V1
#SIZE ROW 16 COL 32
#DIR UNLOAD
#sensor: hex
#coord: row_10_col_19
system_time	status	sequence_number	hex_sample_counter	Fx	Fy	Fz	Tx	Ty	Tz
6380438	0	63756	65456	0.3899	-9.9799	-86.21	0.244	0.107	-0.007
6380538	0	63757	20	0.26	-9.88	-85.03	0.238	0.106	-0.005
6380638	0	63758	120	0.3	-9.88	-86.2699	0.256	0.105	-0.006
6380738	0	63759	220	0.15	-9.76	-84.68	0.25099	0.105	-0.006
6380838	0	63760	320	0.17	-9.8	-85.53	0.261	0.108	-0.008
6380938	0	63761	420	0.21	-9.75	-85.1	0.257	0.097	-0.00899
6381038	0	63762	520	0.15	-9.82	-85	0.24	0.119	-0.006
6381138	0	63763	620	0.12	-9.82	-84.62	0.243	0.111	-0.005
6381238	0	63764	720	0.36	-9.76	-84.24	0.232	0.098	-0.006
6381338	0	63765	820	0.27	-9.58	-83.01	0.241	0.092	-0.003
6381438	0	63766	920	0.28	-9.57	-83.43	0.236	0.1	-0.004
6381538	0	63767	1020	0.25	-9.47	-81.94	0.234	0.098	-0.006
6381639	0	63768	1120	0.18	-9.16	-81.1	0.256	0.094	-0.006
6381739	0	63769	1220	0.13	-9.39	-81.55	0.221	0.112	-0.004
6381839	0	63770	1320	0.03	-9.16	-80.8	0.231	0.096	-0.006
6381939	0	63771	1420	0.05	-9.07	-80.0199	0.231	0.095	-0.002
6382039	0	63772	1520	0.33	-9.2	-79.7	0.209	0.084	-0.007
6382139	0	63773	1620	0.18	-8.89	-78.55	0.233	0.082	-0.004
6382239	0	63774	1720	0.27	-8.92	-79.16	0.214	0.091	-0.007
6382339	0	63775	1820	0.01	-8.54	-76.76	0.221	0.095	-0.006
6382439	0	63776	1920	0.01	-8.57	-76.48	0.21	0.093	-0.006
6382539	0	63777	2020	-0.12	-8.3	-75.2699	0.212	0.098	-0.004
6382639	0	63778	2120	0.09	-8.45	-75.2	0.194	0.08	-0.006
6382739	0	63779	2220	-0.16	-8.13	-73.42	0.207	0.085	-0.005
6382840	0	63780	2320	-0.02	-8.05	-72.25	0.211	0.074	-0.007
6382940	0	63781	2420	-0.12	-7.77	-70.71	0.219	0.079	-0.002
6383040	0	63782	2520	-0.16	-7.74	-70.78	0.195	0.083	-0.006
6383140	0	63783	2620	-0.16	-7.7	-70.06	0.195	0.071	-0.005
6383240	0	63784	2720	-0.17	-7.51	-68.86	0.195	0.064	-0.005
6383340	0	63785	2820	-0.11	-7.58	-69.85	0.177	0.064	-0.005
6383440	0	63786	2920	-0.16	-7.37	-68.11	0.174	0.063	-0.006
6383540	0	63787	3020	-0.15	-7.21	-67.78	0.182	0.066	-0.004
6383640	0	63788	3120	-0.13	-7.12	-65.99	0.181	0.046	-0.002
6383740	0	63789	3220	-0.17	-7.1	-66.24	0.15899	0.061	-0.002
6383840	0	63790	3320	-0.26	-6.95	-65.98	0.156	0.058	-0.004
6383940	0	63791	3420	-0.42	-6.68	-64.45	0.179	0.066	-0.004
6384040	0	63792	3520	-0.21	-6.79	-63.29	0.148	0.054	-0.003
6384140	0	63793	3620	-0.14	-6.7	-62.92	0.162	0.042	-0.005
6384241	0	63794	3720	-0.29	-6.53	-61.88	0.158	0.051	-0.004
6384341	0	63795	3820	-0.14	-6.63	-62.19	0.126	0.05	-0.004
6384441	0	63796	3920	-0.35	-6.15	-61.66	0.158	0.044	-0.006
6384541	0	63797	4020	-0.43	-6.25	-60.22	0.133	0.054	-0.003
6384641	0	63798	4120	-0.4	-6.06	-58.92	0.146	0.044	-0.003
6384741	0	63799	4220	-0.23	-6.18	-59.2	0.12	0.039	-0.004
6384841	0	63800	4320	-0.42	-6.07	-57.76	0.115	0.039	-0.002
6384941	0	63801	4420	-0.45	-5.81	-58.57	0.128	0.059	-0.006
6385041	0	63802	4520	-0.32	-5.78	-57.12	0.114	0.028	0
6385141	0	63803	4620	-0.46	-5.6	-56.37	0.133	0.046	-0.004
6385241	0	63804	4720	-0.29	-5.57	-56.14	0.11	0.035	-0.003
6385341	0	63805	4820	-0.5	-5.39	-54.35	0.12899	0.035	-0.002
6385441	0	63806	4920	-0.41	-5.3	-54.65	0.119	0.034	-0.001
6385542	0	63807	5020	-0.37	-5.3	-52.97	0.093	0.042	-0.002
6385642	0	63808	5120	-0.55	-5.14	-53.24	0.109	0.039	-0.002
6385742	0	63809	5220	-0.46	-5.14	-51.28	0.087	0.037	0.002
6385842	0	63810	5320	-0.48	-4.9899	-51.35	0.107	0.01899	-0.001
6385942	0	63811	5420	-0.5899	-4.8	-50.03	0.098	0.034	0
6386042	0	63812	5520	-0.61	-4.7	-49.71	0.092	0.028	0.001
6386142	0	63813	5620	-0.6	-4.68	-48.8	0.082	0.027	-0.002
6386242	0	63814	5720	-0.74	-4.46	-47.19	0.096	0.028	-0.002
6386342	0	63815	5820	-0.7	-4.4699	-47.13	0.068	0.035	-0.002
6386442	0	63816	5920	-0.75	-4.2399	-46.38	0.087	0.024	-0.003
6386542	0	63817	6020	-0.49	-4.39	-46.46	0.07199	0.022	-0.003
6386642	0	63818	6120	-0.58	-4.19	-45.07	0.071	0.024	-0.002
6386743	0	63819	6220	-0.66	-4.13	-44.19	0.058	0.033	-0.001
6386843	0	63820	6320	-0.77	-3.85	-42.96	0.073	0.033	-0.001
6386943	0	63821	6420	-0.83	-3.85	-43.15	0.063	0.028	-0.001
6387043	0	63822	6520	-0.54	-3.95	-44	0.045	0.022	-0.005
6387143	0	63823	6620	-0.66	-3.69	-42.1699	0.052	0.017	0
6387243	0	63824	6720	-0.74	-3.49	-40.86	0.062	0.013	-0.001
6387343	0	63825	6820	-0.7799	-3.56	-40.2599	0.046	0.017	0.001
6387443	0	63826	6920	-0.74	-3.4	-39.9	0.053	0.016	-0.004
6387543	0	63827	7020	-0.76	-3.26	-39.71	0.055	0.02	0.001
6387643	0	63828	7120	-0.93	-3.09	-38.57	0.068	0.01799	-0.003
6387743	0	63829	7220	-0.83	-3.1199	-36.85	0.051	0.008	-0.002
6387843	0	63830	7320	-0.7799	-3	-36.97	0.041	0.01	-0.003
6387943	0	63831	7420	-0.8	-3.01	-36.08	0.044	0.01	-0.001
6388044	0	63832	7520	-0.86	-2.96	-35.33	0.03	0.01	-0.002
6388144	0	63833	7620	-0.93	-2.76	-34.85	0.045	0.001	0.001
6388244	0	63834	7720	-0.87	-2.8699	-33.87	0.028	-0.001	-0.004
6388344	0	63835	7820	-0.9	-2.74	-34.21	0.03799	0.01	-0.002
6388444	0	63836	7920	-0.82	-2.83	-33.54	0.033	-0.01	-0.004
6388544	0	63837	8020	-0.92	-2.67	-33.1	0.041	-0.003	-0.007
6388644	0	63838	8120	-0.84	-2.7	-31.72	0.044	-0.00899	0
6388744	0	63839	8220	-1.03	-2.57	-31.34	0.031	-0.011	-0.006
6388844	0	63840	8320	-0.97	-2.53	-31.21	0.045	-0.02	-0.005
6388944	0	63841	8420	-0.98	-2.46	-29.76	0.045	-0.023	0.002
6389044	0	63842	8520	-1.01	-2.46	-29.16	0.042	-0.01899	-0.002
6389144	0	63843	8620	-1.21	-2.35	-27.76	0.031	-0.015	0.001
6389244	0	63844	8720	-1.13	-2.23	-27.25	0.05	-0.025	0
6389344	0	63845	8820	-1.01	-2.2	-26.65	0.051	-0.03799	-0.002
6389445	0	63846	8920	-1.16	-2.16	-26.12	0.057	-0.03599	0.001
6389545	0	63847	9020	-1.07	-2.21	-26.35	0.03799	-0.03599	-0.004
6389645	0	63848	9120	-1.26	-1.96	-25.3799	0.066	-0.023	-0.001
6389745	0	63849	9220	-1.22	-2.03	-24.49	0.049	-0.03599	0.001
6389845	0	63850	9320	-1.36	-1.99	-24.03	0.046	-0.031	-0.001
6389945	0	63851	9420	-1.34	-2.02	-23.68	0.028	-0.03599	-0.001
6390045	0	63852	9520	-1.3	-1.94	-22.78	0.043	-0.033	-0.004
6390145	0	63853	9620	-1.4299	-1.69	-21.99	0.061	-0.03599	-0.002
6390245	0	63854	9720	-1.3	-1.74	-20.54	0.049	-0.047	-0.002
6390345	0	63855	9820	-1.39	-1.61	-20.44	0.057	-0.03799	0
6390445	0	63856	9920	-1.44	-1.64	-20.66	0.044	-0.037	-0.001
6390545	0	63857	10020	-1.45	-1.61	-20.25	0.047	-0.05	-0.004
6390645	0	63858	10120	-1.36	-1.59	-18.15	0.041	-0.058	-0.003
6390746	0	63859	10220	-1.48	-1.61	-18.22	0.035	-0.043	0.001
6390846	0	63860	10320	-1.65	-1.36	-17.7	0.048	-0.046	-0.003
6390946	0	63861	10420	-1.29	-1.52	-17.74	0.022	-0.057	-0.002
6391046	0	63862	10520	-1.32	-1.47	-16.61	0.021	-0.058	0
6391146	0	63863	10620	-1.42	-1.1799	-15.67	0.06	-0.058	-0.001
6391246	0	63864	10720	-1.26	-1.42	-16.01	0.015	-0.056	-0.001
6391346	0	63865	10820	-1.25	-1.12	-13.82	0.041	-0.062	0
6391446	0	63866	10920	-1.24	-1.22	-15.14	0.029	-0.051	-0.002
6391546	0	63867	11020	-1.45	-1.19	-14.33	0.023	-0.04	-0.002
6391646	0	63868	11120	-1.37	-0.93	-13.15	0.041	-0.049	0
6391746	0	63869	11220	-1.46	-0.91	-12.64	0.047	-0.042	-0.002
6391846	0	63870	11320	-1.42	-0.98	-12.46	0.017	-0.037	-0.001
6391946	0	63871	11420	-1.35	-0.88	-11.68	0.029	-0.041	-0.001
6392047	0	63872	11520	-1.22	-0.89	-10.84	0.027	-0.045	-0.003
6392147	0	63873	11620	-1.23	-0.76	-11.36	0.026	-0.035	-0.003
6392247	0	63874	11720	-1.25	-0.64	-9.91	0.034	-0.034	-0.005
6392347	0	63875	11820	-1.02	-0.7799	-11.45	0.034	-0.03599	-0.003
6392447	0	63876	11920	-1.13	-0.69	-9.68	0.021	-0.042	-0.004
6392547	0	63877	12020	-1.1799	-0.7799	-9.9	0.012	-0.039	-0.003
6392647	0	63878	12120	-1.19	-0.7	-9.84	0.01	-0.026	-0.001
6392747	0	63879	12220	-1.12	-0.52	-8.56	0.032	-0.03	-0.003
6392847	0	63880	12320	-1.03	-0.5299	-8.25	0.01899	-0.04	-0.003
6392947	0	63881	12420	-1.23	-0.29	-7.64	0.031	-0.015	0
6393047	0	63882	12520	-1.03	-0.38	-7.25	0.01799	-0.027	0.001
6393147	0	63883	12620	-0.9	-0.38	-7.71	0.012	-0.021	-0.004
6393247	0	63884	12720	-1.08	-0.1	-6.4899	0.039	-0.017	-0.003
6393348	0	63885	12820	-0.9	-0.25	-7.19	0.01799	-0.023	-0.002
6393448	0	63886	12920	-0.8	-0.25	-7.2	-0.004	-0.017	-0.003
6393548	0	63887	13020	-0.71	-0.3	-6.05	-0.004	-0.01899	0.001
6393648	0	63888	13120	-0.82	-0.01	-4.76	0.024	-0.011	0
6393748	0	63889	13220	-0.68	-0.1	-5.12	0.02	-0.012	-0.002
6393848	0	63890	13320	-0.54	0.02	-4.76	0.029	-0.01	-0.004
6393948	0	63891	13420	-0.71	0.15	-3.82	0.024	-0.008	-0.001
6394048	0	63892	13520	-0.74	0.23	-4.65	0.017	0.013	-0.003
6394148	0	63893	13620	-0.6	0.19	-3.02	0.008	-0.00899	-0.002
6394248	0	63894	13720	-0.68	0.14	-3.84	0.015	0.004	-0.001
6394348	0	63895	13820	-0.33	0.06	-4.5	0.004	0.004	-0.003
6394448	0	63896	13920	-0.29	0.29	-3.21	0.016	0	0
6394548	0	63897	14020	-0.43	0.29	-2.27	0.01899	0.005	-0.004
6394649	0	63898	14120	-0.55	0.52	-1.54	0.039	0.011	-0.001
6394749	0	63899	14220	-0.31	0.4	-1.81	0.01799	-0.008	0
6394849	0	63900	14320	-0.25	0.15	-2.8599	-0.00899	0	0.002
6394949	0	63901	14420	-0.27	0.33	-2.32	0.008	0.002	0.001
6395049	0	63902	14520	-0.13	0.2	-1.83	0.001	-0.008	0.001
6395149	0	63903	14620	-0.42	0.33	-2.55	0.005	0.01	0
6395249	0	63904	14720	-0.35	0.42	-1.92	-0.005	0.006	0
6395349	0	63905	14820	-0.17	0.29	-2.39	-0.004	-0.006	0.001
6395449	0	63906	14920	-0.27	0.23	-1.9	-0.015	-0.001	0.001
6395549	0	63907	15020	-0.18	0.26	-1.69	-0.001	-0.002	0.003
6395649	0	63908	15120	-0.17	0.31	-1.39	-0.001	-0.01	0.005
6395749	0	63909	15220	-0.27	0.3899	-0.92	0	-0.007	-0.001
6395850	0	63910	15320	-0.16	0.56	0.71	0.03	-0.016	0.001
6395950	0	63911	15420	-0.27	0.35	-0.89	0.001	-0.001	0.002
6396050	0	63912	15520	-0.12	0.36	-0.43	-0.007	-0.01	0.002
6396150	0	63913	15620	-0.32	0.3899	-1.28	-0.002	0.004	0.002
6396250	0	63914	15720	-0.12	0.29	-1.53	-0.004	-0.00899	0.001
6396350	0	63915	15820	-0.35	0.42	-0.67	-0.002	0.001	0.004
6396450	0	63916	15920	-0.26	0.47	-0.45	-0.012	0.004	0.001
6396550	0	63917	16020	-0.29	0.51	-1.13	-0.001	0.006	0.003
6396650	0	63918	16120	-0.35	0.54	-1.47	0.003	-0.002	0
6396750	0	63919	16220	-0.16	0.29	-0.74	-0.022	-0.007	0.001
6396850	0	63920	16320	-0.15	0.4	-0.24	-0.001	-0.013	0
6396950	0	63921	16420	-0.4	0.7	0.09	0.017	-0.003	0
6397050	0	63922	16520	-0.17	0.41	-0.72	-0.003	-0.02	0.001
6397150	0	63923	16620	-0.22	0.5899	0.04	0.00899	-0.014	0.003
6397251	0	63924	16720	-0.12	0.46	-0.11	-0.005	-0.014	0
6397351	0	63925	16820	-0.32	0.44	-0.44	-0.012	-0.005	0.003
6397451	0	63926	16920	-0.28	0.5	0.3899	-0.001	-0.00899	0.006
6397551	0	63927	17020	-0.3	0.44	0.3	-0.01899	-0.005	0.001
6397651	0	63928	17120	-0.15	0.49	-0.09	-0.013	-0.01899	0.002
6397751	0	63929	17220	-0.34	0.56	-0.3899	0	-0.017	0.002
6397851	0	63930	17320	-0.32	0.62	0.64	0.003	-0.008	0
6397951	0	63931	17420	-0.35	0.58	0.77	-0.004	-0.016	0.007
6398051	0	63932	17520	-0.34	0.56	-0.08	-0.005	-0.011	-0.002
6398151	0	63933	17620	-0.17	0.41	-0.04	-0.016	-0.017	0
6398251	0	63934	17720	-0.24	0.28	-0.34	-0.025	-0.013	0.001
6398351	0	63935	17820	-0.35	0.55	0.5899	-0.005	-0.012	0.001
6398451	0	63936	17920	-0.4	0.73	1.76	0.006	-0.021	0
6398551	0	63937	18020	-0.31	0.5	0.7799	-0.013	-0.026	-0.001
6398652	0	63938	18120	-0.29	0.46	0.34	-0.023	-0.01799	0.004
6398752	0	63939	18220	-0.13	0.45	1.16	-0.011	-0.034	0
6398852	0	63940	18320	-0.27	0.3899	0.71	-0.017	-0.027	0.003
6398952	0	63941	18420	-0.44	0.52	1.49	-0.01899	-0.012	0.002
6399052	0	63942	18520	-0.3	0.45	0.85	-0.014	-0.024	0.002
6399152	0	63943	18620	-0.3899	0.46	1.4	-0.013	-0.01799	0.002
6399252	0	63944	18720	-0.25	0.5	1	-0.011	-0.01899	0
6399352	0	63945	18820	-0.32	0.61	2.58	0.002	-0.029	0
6399452	0	63946	18920	-0.41	0.37	1.65	-0.026	-0.005	0
6399552	0	63947	19020	-0.41	0.58	2.57	-0.015	-0.017	0.001
6399652	0	63948	19120	-0.19	0.56	1.9	-0.013	-0.028	0.004
6399752	0	63949	19220	-0.17	0.54	2	-0.01	-0.034	0.001
6399853	0	63950	19320	-0.26	0.58	1.66	-0.002	-0.03799	-0.001
6399953	0	63951	19420	-0.2	0.42	2.46	-0.017	-0.035	0.002
6400053	0	63952	19520	-0.37	0.66	2.81	-0.005	-0.032	0
6400153	0	63953	19620	-0.35	0.67	2.6099	0.008	-0.031	0.001
6400253	0	63954	19720	-0.28	0.54	2.1	-0.007	-0.026	0.003
6400353	0	63955	19820	-0.35	0.65	2.84	-0.001	-0.023	-0.002
6400453	0	63956	19920	-0.34	0.48	1.59	-0.015	-0.02	0.002
6400553	0	63957	20020	-0.29	0.64	2.22	0.002	-0.022	0.001
6400653	0	63958	20120	-0.42	0.76	2.96	0.00899	-0.023	0.001
6400753	0	63959	20220	-0.43	0.64	2.96	-0.02	-0.024	0.002
6400853	0	63960	20320	-0.41	0.64	2.85	0.006	-0.024	0
6400953	0	63961	20420	-0.3	0.46	2.49	-0.015	-0.035	0.003
6401053	0	63962	20520	-0.31	0.58	3.54	-0.003	-0.033	0
6401153	0	63963	20620	-0.44	0.7	3.19	0.008	-0.027	-0.003
6401254	0	63964	20720	-0.28	0.54	3.62	-0.006	-0.031	0.002
6401354	0	63965	20820	-0.46	0.73	4.93	0	-0.037	-0.003
6401454	0	63966	20920	-0.19	0.54	2.59	-0.006	-0.035	0.001
6401554	0	63967	21020	-0.26	0.57	4.18	-0.005	-0.037	0.001
6401654	0	63968	21120	-0.37	0.52	2.58	-0.008	-0.031	0.003
6401754	0	63969	21220	-0.15	0.5	3.74	-0.012	-0.05	0.001
6401854	0	63970	21320	-0.5	0.57	4.29	0	-0.03599	0.001
6401954	0	63971	21420	-0.42	0.57	3.85	-0.008	-0.039	0
6402054	0	63972	21520	-0.24	0.3899	2.81	-0.025	-0.039	-0.002
6402154	0	63973	21620	-0.33	0.6	3.96	0.004	-0.044	0.002
6402254	0	63974	21720	-0.33	0.5	3.59	-0.006	-0.03599	-0.002
6402354	0	63975	21820	-0.35	0.68	4.87	0.017	-0.03799	0.001
6402455	0	63976	21920	-0.3	0.51	4.28	-0.00899	-0.042	-0.001
6402555	0	63977	22020	-0.44	0.48	4.19	-0.01	-0.026	0.002
6402655	0	63978	22120	-0.47	0.5899	4.53	0.007	-0.032	0.002
6402755	0	63979	22220	-0.41	0.54	5.32	-0.006	-0.042	0
6402855	0	63980	22320	-0.38	0.41	4.2399	-0.01	-0.037	0
6402955	0	63981	22420	-0.31	0.48	4.95	-0.012	-0.03799	0.001
6403055	0	63982	22520	-0.22	0.41	5.2	-0.00899	-0.052	0.001
6403155	0	63983	22620	-0.31	0.42	4.19	-0.008	-0.047	-0.001
6403255	0	63984	22720	-0.62	0.69	5.39	0.00899	-0.02	-0.002
6403355	0	63985	22820	-0.22	0.52	4.14	0.004	-0.059	0
6403455	0	63986	22920	-0.25	0.38	4.08	-0.021	-0.052	-0.001
6403555	0	63987	23020	-0.32	0.6	5.19	-0.004	-0.039	0.002
6403655	0	63988	23120	-0.35	0.6	6.07	0.004	-0.05	0.002
6403756	0	63989	23220	-0.43	0.42	4.78	-0.016	-0.03599	0
6403856	0	63990	23320	-0.3899	0.47	5.87	-0.013	-0.03599	0.005
6403956	0	63991	23420	-0.35	0.63	5.83	0.011	-0.048	0.003
6404056	0	63992	23520	-0.3899	0.46	6.02	-0.002	-0.055	0.005
6404156	0	63993	23620	-0.41	0.58	5.13	0.002	-0.034	0.001
6404256	0	63994	23720	-0.34	0.56	5.94	-0.003	-0.053	0.005
6404356	0	63995	23820	-0.43	0.65	5.75	0.003	-0.037	0.003
6404456	0	63996	23920	-0.47	0.63	6.66	0.003	-0.042	0
6404556	0	63997	24020	-0.55	0.68	6.8	0.008	-0.041	0.001
6404656	0	63998	24120	-0.37	0.58	6.56	-0.008	-0.05	0.003
6404756	0	63999	24220	-0.3899	0.52	6.39	-0.02	-0.046	0
6404856	0	64000	24320	-0.28	0.5	5.93	-0.014	-0.043	0.004
6404956	0	64001	24420	-0.47	0.65	5.94	-0.005	-0.03599	0.001
6405057	0	64002	24520	-0.3899	0.57	6.14	-0.005	-0.053	0.004
6405157	0	64003	24620	-0.28	0.67	7.4	-0.001	-0.06	0.004
6405257	0	64004	24720	-0.4	0.62	7.78	-0.014	-0.053	0.005
6405357	0	64005	24820	-0.47	0.65	7.56	-0.013	-0.059	0.003
6405457	0	64006	24920	-0.42	0.74	6.59	0.005	-0.041	0.001
6405557	0	64007	25020	-0.42	0.69	6.98	-0.005	-0.039	0.001
6405657	0	64008	25120	-0.33	0.64	7.52	-0.016	-0.059	0.001
6405757	0	64009	25220	-0.35	0.72	7.99	-0.006	-0.054	0.004
6405857	0	64010	25320	-0.22	0.58	7.94	-0.02	-0.054	0.003
6405957	0	64011	25420	-0.31	0.68	7.51	-0.003	-0.053	0.001
6406057	0	64012	25520	-0.4	0.71	7.39	-0.007	-0.04	0
6406157	0	64013	25620	-0.3	0.77	8.26	0.005	-0.057	-0.002
6406257	0	64014	25720	-0.31	0.65	8.12	-0.00899	-0.054	0.002
6406357	0	64015	25820	-0.4	0.82	7.44	-0.006	-0.055	0.002
6406458	0	64016	25920	-0.55	0.7799	7.28	-0.002	-0.042	0.003
6406558	0	64017	26020	-0.46	0.77	7.76	-0.005	-0.047	0.002
6406658	0	64018	26120	-0.3899	0.83	7.82	-0.007	-0.051	0.004
6406758	0	64019	26220	-0.31	0.65	8.13	-0.016	-0.049	0.004
6406858	0	64020	26320	-0.24	0.74	7.81	0.002	-0.06	0.005
6406958	0	64021	26420	-0.47	0.9	8.9	-0.002	-0.044	0.002
6407058	0	64022	26520	-0.31	0.69	7.08	-0.012	-0.057	0.001
6407158	0	64023	26620	-0.37	0.62	7.96	-0.01899	-0.052	0.002
6407258	0	64024	26720	-0.31	0.77	8.25	-0.002	-0.05	0.001
6407358	0	64025	26820	-0.4	0.84	8.2299	-0.00899	-0.047	0.002
6407458	0	64026	26920	-0.44	0.81	9.02	-0.012	-0.045	0.004
6407558	0	64027	27020	-0.45	0.84	8.6899	-0.014	-0.043	0.001
6407659	0	64028	27120	-0.46	0.86	8.28	-0.006	-0.045	0.004
6407759	0	64029	27220	-0.34	0.77	8.07	-0.021	-0.063	0.004
6407859	0	64030	27320	-0.12	0.73	8.8	-0.011	-0.071	0.004
6407959	0	64031	27420	-0.49	0.93	9.24	-0.00899	-0.068	0.003
6408059	0	64032	27520	-0.38	0.87	9.3	-0.001	-0.061	0.003
6408159	0	64033	27620	-0.21	0.82	9.09	-0.015	-0.066	0.005
6408259	0	64034	27720	-0.42	0.92	9.45	-0.011	-0.051	0.004
6408359	0	64035	27820	-0.44	0.91	8.82	-0.016	-0.049	0.002
6408459	0	64036	27920	-0.3899	0.87	8.91	-0.011	-0.053	0.004
6408559	0	64037	28020	-0.3899	0.86	9.4	-0.024	-0.049	0.004
6408659	0	64038	28120	-0.4	1	9.78	-0.027	-0.05	0.004
6408759	0	64039	28220	-0.43	1.07	9.56	-0.01799	-0.054	0
6408859	0	64040	28320	-0.34	0.94	9.17	-0.026	-0.045	0.004
6408959	0	64041	28420	-0.35	1.0599	10.05	-0.015	-0.056	0.007
6409060	0	64042	28520	-0.34	1.1799	10.03	-0.015	-0.05	0.01
6409160	0	64043	28620	-0.37	1.04	9.42	-0.03	-0.054	0.005
6409260	0	64044	28720	-0.45	1.11	9.64	-0.029	-0.049	0.005
6409360	0	64045	28820	-0.5	1.02	9.57	-0.03799	-0.044	0.006
6409460	0	64046	28920	-0.43	1.15	10.13	-0.014	-0.054	0.004
6409560	0	64047	29020	-0.32	1.12	9.76	-0.024	-0.057	0.006
6409660	0	64048	29120	-0.18	1.15	9.3	-0.013	-0.066	0.006
6409760	0	64049	29220	-0.22	1.16	9.59	-0.031	-0.065	0.007
6409860	0	64050	29320	-0.41	1.17	9.72	-0.029	-0.049	0.008
6409960	0	64051	29420	-0.18	1.03	9.4	-0.044	-0.068	0.006
6410060	0	64052	29520	-0.32	1.11	10.1899	-0.042	-0.058	0.007
6410160	0	64053	29620	-0.42	1.28	10.12	-0.042	-0.04	0.006
6410261	0	64054	29720	-0.27	1.17	10.01	-0.03599	-0.06	0.003
6410361	0	64055	29820	-0.26	1.3	9.42	-0.043	-0.059	0.004
6410461	0	64056	29920	-0.42	1.4299	11.29	-0.026	-0.051	0.004
6410561	0	64057	30020	-0.29	1.25	10.4799	-0.053	-0.063	0.007
6410661	0	64058	30120	-0.27	1.46	10.83	-0.027	-0.066	0.00899
6410761	0	64059	30220	-0.4	1.37	10.46	-0.044	-0.048	0.00899
6410861	0	64060	30320	-0.37	1.46	10.61	-0.03	-0.063	0.004
6410961	0	64061	30420	-0.45	1.39	11.26	-0.042	-0.048	0.008
6411061	0	64062	30520	-0.27	1.4	10.72	-0.04	-0.075	0.007
6411161	0	64063	30620	-0.37	1.28	10.05	-0.049	-0.054	0.007
6411261	0	64064	30720	-0.37	1.41	11.1	-0.04	-0.065	0.01
6411361	0	64065	30820	-0.41	1.38	10.63	-0.041	-0.06	0.00899
6411461	0	64066	30920	-0.71	1.5	11.54	-0.022	-0.06	0.007
6411561	0	64067	31020	-0.36	1.3099	11.75	-0.03599	-0.067	0.006
6411662	0	64068	31120	-0.46	1.49	11.63	-0.026	-0.07199	0.008
6411762	0	64069	31220	-0.42	1.46	11.9	-0.039	-0.058	0.007
6411862	0	64070	31320	-0.33	1.5599	13.46	-0.03	-0.066	0.00899
6411962	0	64071	31420	-0.3	1.54	12.2299	-0.062	-0.059	0.00899
6412062	0	64072	31520	-0.49	1.61	12.64	-0.01799	-0.067	0.004
6412162	0	64073	31620	-0.68	1.48	13.43	-0.03	-0.064	0.006
6412262	0	64074	31720	-0.43	1.42	12.76	-0.025	-0.07	0.003
6412362	0	64075	31820	-0.38	1.36	12.7299	-0.022	-0.075	0.002
6412462	0	64076	31920	-0.52	1.42	12.95	-0.027	-0.062	0.006
6412562	0	64077	32020	-0.49	1.45	14.26	-0.01799	-0.073	0.007
6412662	0	64078	32120	-0.43	1.27	13.03	-0.03599	-0.067	0.005
6412762	0	64079	32220	-0.31	1.26	13.43	-0.026	-0.082	0.00899
6412863	0	64080	32320	-0.64	1.54	13.53	-0.013	-0.07199	0.00899
6412963	0	64081	32420	-0.58	1.48	13.85	-0.013	-0.063	0.006
6413063	0	64082	32520	-0.44	1.41	13.92	-0.012	-0.074	0.007
6413163	0	64083	32620	-0.48	1.44	13.6	-0.02	-0.07199	0.007
6413263	0	64084	32720	-0.46	1.27	13.07	-0.035	-0.075	0.006
6413363	0	64085	32820	-0.5	1.42	14.33	-0.016	-0.073	0.006
6413463	0	64086	32920	-0.5	1.39	14.22	-0.01799	-0.073	0.008
6413563	0	64087	33020	-0.5299	1.39	13.7	-0.017	-0.073	0.008
6413663	0	64088	33120	-0.48	1.3	12.92	-0.031	-0.068	0.002
6413763	0	64089	33220	-0.54	1.4299	13.07	-0.012	-0.064	0.005
6413863	0	64090	33320	-0.61	1.4	14.18	-0.016	-0.069	0.00899
6413963	0	64091	33420	-0.65	1.61	14.9	-0.01	-0.065	0.006
6414063	0	64092	33520	-0.49	1.32	13.08	-0.01899	-0.069	0.007
6414164	0	64093	33620	-0.43	1.36	13.85	-0.027	-0.073	0.005
6414264	0	64094	33720	-0.5299	1.46	14.8	-0.022	-0.071	0.005
6414364	0	64095	33820	-0.31	1.25	13.88	-0.025	-0.07199	0.006
6414464	0	64096	33920	-0.5	1.3099	14.05	-0.039	-0.062	0.007
6414564	0	64097	34020	-0.47	1.41	13.99	-0.013	-0.07199	0.004
6414664	0	64098	34120	-0.61	1.38	14.25	-0.029	-0.075	0.008
6414764	0	64099	34220	-0.51	1.35	13.86	-0.024	-0.073	0.006
6414864	0	64100	34320	-0.61	1.44	14.91	-0.026	-0.068	0.008
6414964	0	64101	34420	-0.3899	1.2	13.86	-0.03799	-0.075	0.005
6415064	0	64102	34520	-0.5299	1.35	13.37	-0.033	-0.07199	0.005
6415164	0	64103	34620	-0.36	1.25	12.86	-0.03	-0.069	0.005
6415264	0	64104	34720	-0.55	1.44	13.75	-0.008	-0.067	0.006
6415364	0	64105	34820	-0.4	1.42	13.74	-0.00899	-0.074	0.006
6415464	0	64106	34920	-0.47	1.32	13.61	-0.027	-0.068	0.004
6415565	0	64107	35020	-0.56	1.41	13.63	-0.02	-0.066	0.008
6415665	0	64108	35120	-0.45	1.45	13.92	-0.007	-0.075	0.007
6415765	0	64109	35220	-0.3899	1.33	13.56	-0.00899	-0.078	0.005
6415865	0	64110	35320	-0.35	1.25	13.51	-0.03	-0.074	0.006
