# Supplementary material for: Robot-Based Calibration Procedure for Graphene Electronic Skin
Source: Sensors (Basel). 2022 Aug 16;22(16):6122. doi: 10.3390/s22166122 (PMC9416129; doi:10.3390/s22166122)
Supplement: Supplementary file 1 [file sensors-22-06122-s001.zip › measurements/sensor_row_10_col_20_hex_load.dat]

#ID ES_1_V1
#SIZE ROW 16 COL 32
#DIR LOAD
#sensor: hex
#coord: row_10_col_20
system_time	status	sequence_number	hex_sample_counter	Fx	Fy	Fz	Tx	Ty	Tz
6270754	0	62660	21392	-0.6	1.44	14.72	-0.021	-0.067	0.007
6270854	0	62661	21492	-0.28	1.26	14.41	-0.025	-0.09	0.005
6270954	0	62662	21592	-0.34	1.26	13.29	-0.034	-0.077	0.00899
6271054	0	62663	21692	-0.41	1.34	12.87	-0.029	-0.066	0.008
6271154	0	62664	21792	-0.44	1.3099	14.48	-0.026	-0.07	0.008
6271254	0	62665	21892	-0.45	1.28	14	-0.021	-0.074	0.005
6271354	0	62666	21992	-0.51	1.38	14.01	-0.025	-0.07199	0.00899
6271454	0	62667	22092	-0.32	1.32	13.77	-0.027	-0.074	0.006
6271554	0	62668	22192	-0.48	1.42	14.69	-0.012	-0.07599	0.006
6271654	0	62669	22292	-0.57	1.37	13.89	-0.026	-0.063	0.008
6271754	0	62670	22392	-0.47	1.44	12.93	-0.014	-0.064	0.007
6271854	0	62671	22492	-0.56	1.49	14.84	-0.01	-0.065	0.007
6271955	0	62672	22592	-0.35	1.24	14.37	-0.03799	-0.07	0.007
6272055	0	62673	22692	-0.3899	1.25	12.61	-0.028	-0.07199	0.005
6272155	0	62674	22792	-0.45	1.3099	13.21	-0.025	-0.073	0.00899
6272255	0	62675	22892	-0.58	1.45	14.56	-0.00899	-0.08	0.004
6272355	0	62676	22992	-0.46	1.37	12.72	-0.032	-0.064	0.006
6272455	0	62677	23092	-0.63	1.47	14.39	-0.00899	-0.07	0.006
6272555	0	62678	23192	-0.65	1.62	14.82	0.007	-0.071	0.007
6272655	0	62679	23292	-0.44	1.36	14.6	-0.025	-0.074	0.005
6272755	0	62680	23392	-0.68	1.39	14.32	-0.01899	-0.065	0.008
6272855	0	62681	23492	-0.55	1.34	13.54	-0.027	-0.07199	0.008
6272955	0	62682	23592	-0.48	1.38	13.87	-0.023	-0.07	0.007
6273055	0	62683	23692	-0.46	1.36	12.8	-0.01799	-0.067	0.004
6273156	0	62684	23792	-0.62	1.3	13.39	-0.023	-0.07199	0.007
6273256	0	62685	23892	-0.58	1.32	14.25	-0.017	-0.07199	0.00899
6273356	0	62686	23992	-0.62	1.24	12.46	-0.004	-0.08	0.002
6273456	0	62687	24092	-0.5899	1.04	11.16	-0.01899	-0.074	0.005
6273556	0	62688	24192	-0.73	0.97	10.63	-0.013	-0.079	0.006
6273656	0	62689	24292	-0.8	1.04	12.38	-0.014	-0.073	0.007
6273756	0	62690	24392	-0.64	0.88	11.18	-0.01899	-0.08	0.007
6273856	0	62691	24492	-0.54	0.84	11.02	-0.01799	-0.089	0.006
6273956	0	62692	24592	-0.72	0.89	10.92	-0.02	-0.07	0.007
6274056	0	62693	24692	-0.77	0.8	9.96	-0.035	-0.075	0.003
6274156	0	62694	24792	-0.67	0.96	11.04	-0.02	-0.084	0.007
6274256	0	62695	24892	-0.92	1.08	11.27	-0.012	-0.054	0.007
6274356	0	62696	24992	-0.62	0.95	10.62	-0.01	-0.074	0.007
6274456	0	62697	25092	-0.7799	1	10.56	-0.021	-0.061	0.006
6274557	0	62698	25192	-0.61	0.97	10.71	-0.022	-0.078	0.003
6274657	0	62699	25292	-0.69	1.03	10.76	-0.004	-0.074	0.005
6274757	0	62700	25392	-0.54	0.89	9.75	-0.014	-0.07199	0.005
6274857	0	62701	25492	-0.7799	0.92	9.96	-0.012	-0.061	0.006
6274957	0	62702	25592	-0.84	1.08	10.11	-0.015	-0.066	0.003
6275057	0	62703	25692	-0.81	0.9	10.65	-0.025	-0.067	0.006
6275157	0	62704	25792	-0.5	0.79	9.03	-0.028	-0.069	0.002
6275257	0	62705	25892	-0.77	1.09	10.38	-0.002	-0.065	0.002
6275357	0	62706	25992	-0.67	0.9	10.3	-0.008	-0.077	0.006
6275457	0	62707	26092	-0.7799	1.01	10.86	-0.001	-0.075	0.004
6275557	0	62708	26192	-0.6	1.08	10.36	-0.01	-0.071	0.005
6275657	0	62709	26292	-0.67	0.91	9.64	-0.007	-0.067	0.005
6275758	0	62710	26392	-0.66	0.99	9.8	0.007	-0.07199	0.008
6275858	0	62711	26492	-0.79	0.91	9.55	0	-0.056	0.005
6275958	0	62712	26592	-0.52	0.88	9.2299	-0.008	-0.062	0.005
6276058	0	62713	26692	-0.63	0.7799	9.88	-0.011	-0.075	0.008
6276158	0	62714	26792	-0.72	0.96	9.6899	-0.003	-0.051	0.006
6276258	0	62715	26892	-0.65	0.91	9.03	0.003	-0.07	0.005
6276358	0	62716	26992	-0.5299	0.7799	8.67	-0.022	-0.069	0.007
6276458	0	62717	27092	-0.67	0.85	8.99	-0.011	-0.054	0.006
6276558	0	62718	27192	-0.48	0.7	9.02	-0.017	-0.068	0.007
6276658	0	62719	27292	-0.75	0.92	10.05	-0.007	-0.061	0.002
6276758	0	62720	27392	-0.55	0.66	8.18	-0.01899	-0.057	0.001
6276858	0	62721	27492	-0.6	0.7799	8.9399	-0.006	-0.053	0.004
6276958	0	62722	27592	-0.48	0.7	8.88	-0.012	-0.058	0.005
6277058	0	62723	27692	-0.45	0.74	9.04	-0.015	-0.063	0.003
6277159	0	62724	27792	-0.5299	0.72	8.2	-0.001	-0.056	0.004
6277259	0	62725	27892	-0.5299	0.8	8.8	0.008	-0.065	0.007
6277359	0	62726	27992	-0.55	0.79	8.29	0.004	-0.057	-0.001
6277459	0	62727	28092	-0.52	0.68	9	-0.007	-0.065	0.005
6277559	0	62728	28192	-0.52	0.67	7.78	-0.00899	-0.052	0.004
6277659	0	62729	28292	-0.25	0.55	8.2	-0.00899	-0.07199	0.004
6277759	0	62730	28392	-0.63	0.8	8.77	0.002	-0.043	0.005
6277859	0	62731	28492	-0.41	0.68	8.45	-0.005	-0.059	0.003
6277959	0	62732	28592	-0.4	0.69	7.91	0.007	-0.043	0.003
6278059	0	62733	28692	-0.4	0.5899	7.03	-0.012	-0.041	0.001
6278159	0	62734	28792	-0.31	0.63	7.9	0.002	-0.058	0.005
6278259	0	62735	28892	-0.49	0.79	8.36	0.025	-0.063	0.002
6278359	0	62736	28992	-0.4	0.64	8.6	-0.01	-0.051	0.005
6278460	0	62737	29092	-0.48	0.76	7.96	0	-0.03799	0.004
6278560	0	62738	29192	-0.47	0.66	7.22	0.006	-0.043	0.004
6278660	0	62739	29292	-0.44	0.5899	7.29	-0.003	-0.051	0.004
6278760	0	62740	29392	-0.32	0.6	7.77	0	-0.05	0.005
6278860	0	62741	29492	-0.37	0.57	7.31	0.002	-0.05	0.005
6278960	0	62742	29592	-0.41	0.56	6.89	0.001	-0.041	0.001
6279060	0	62743	29692	-0.49	0.64	8.01	0.002	-0.04	0.005
6279160	0	62744	29792	-0.37	0.5	7.29	-0.004	-0.047	0.002
6279260	0	62745	29892	-0.44	0.51	7.05	-0.014	-0.024	0.003
6279360	0	62746	29992	-0.19	0.57	7	0.008	-0.05	0.007
6279460	0	62747	30092	-0.28	0.63	7.19	0.026	-0.045	0.006
6279560	0	62748	30192	-0.42	0.61	7.4	0	-0.01899	0.006
6279660	0	62749	30292	-0.19	0.38	6.71	-0.006	-0.033	0.001
6279761	0	62750	30392	-0.21	0.41	6.37	0.01	-0.044	0.003
6279861	0	62751	30492	-0.35	0.5299	7.3	0.016	-0.033	0.003
6279961	0	62752	30592	-0.31	0.5299	6.54	0.006	-0.026	0.002
6280061	0	62753	30692	-0.28	0.45	6.97	-0.001	-0.042	0
6280161	0	62754	30792	-0.18	0.38	6.59	0.004	-0.026	0.002
6280261	0	62755	30892	-0.21	0.48	6.21	0.011	-0.035	0.002
6280361	0	62756	30992	-0.23	0.43	5.54	-0.002	-0.01799	0.004
6280461	0	62757	31092	-0.15	0.32	5.43	-0.011	-0.031	0.002
6280561	0	62758	31192	-0.14	0.38	5.86	0.004	-0.031	-0.003
6280661	0	62759	31292	-0.13	0.38	6.41	0.01	-0.031	0.004
6280761	0	62760	31392	-0.06	0.31	5.61	-0.003	-0.026	0.003
6280861	0	62761	31492	-0.16	0.37	5.46	0.013	-0.035	0.001
6280961	0	62762	31592	-0.2	0.52	5.43	0.026	-0.02	-0.006
6281062	0	62763	31692	-0.2	0.4	5.79	0.014	-0.023	0.002
6281162	0	62764	31792	-0.07	0.35	5.4	0.022	-0.035	0.002
6281262	0	62765	31892	-0.18	0.34	5.1	0	-0.01	0.007
6281362	0	62766	31992	-0.23	0.34	5.21	0.007	-0.022	0.001
6281462	0	62767	32092	-0.12	0.3	4.67	0.00899	-0.026	0.001
6281562	0	62768	32192	-0.01	0.17	3.94	-0.003	-0.022	0
6281662	0	62769	32292	-0.21	0.35	5.37	0.007	-0.013	0.003
6281762	0	62770	32392	0	0.35	6	0.013	-0.026	0.002
6281862	0	62771	32492	-0.03	0.22	4.37	0.011	-0.025	-0.001
6281962	0	62772	32592	-0.08	0.3	5.61	0.021	-0.03	0.002
6282062	0	62773	32692	-0.13	0.34	5.43	0.01	-0.024	0.001
6282162	0	62774	32792	0.02	0.29	5.37	0.01	-0.017	0.002
6282262	0	62775	32892	-0.1	0.3	4.7	0.01	-0.021	0.004
6282363	0	62776	32992	0	0.18	4.5	0.016	-0.01899	0.001
6282463	0	62777	33092	0	0.25	4.16	0.007	-0.014	0.002
6282563	0	62778	33192	-0.1	0.25	4.42	0.005	-0.016	-0.001
6282663	0	62779	33292	-0.08	0.27	4.83	0.016	-0.014	0.003
6282763	0	62780	33392	-0.01	0.19	4.23	-0.005	0.004	-0.001
6282863	0	62781	33492	-0.03	0.25	3.62	0.003	-0.013	0.002
6282963	0	62782	33592	-0.02	0.32	4.59	0.026	-0.024	0.003
6283063	0	62783	33692	0.01	0.18	3.48	0.008	-0.015	0.001
6283163	0	62784	33792	0	0.23	3.99	0.021	-0.031	0.003
6283263	0	62785	33892	-0.08	0.26	3.8	0.01799	-0.00899	0.002
6283363	0	62786	33992	-0.13	0.3	3.66	0.024	-0.008	0.001
6283463	0	62787	34092	-0.17	0.32	5.41	0.017	-0.02	0.003
6283563	0	62788	34192	0.05	0.3	4.01	0.02	-0.016	0.001
6283664	0	62789	34292	0.02	0.18	3.1099	0.005	-0.01	0.002
6283764	0	62790	34392	-0.01	0.25	3.74	0.012	-0.007	0.003
6283864	0	62791	34492	-0.06	0.3	3.24	0.025	-0.011	0.001
6283964	0	62792	34592	-0.06	0.31	3.67	0.00899	-0.004	0.003
6284064	0	62793	34692	0.07	0.15	2.94	0.01	-0.002	0.001
6284164	0	62794	34792	0.07	0.1	2.09	-0.01	0.005	0
6284264	0	62795	34892	0.08	0.12	2.53	0.003	-0.001	0.004
6284364	0	62796	34992	0.06	0.28	2.14	0.01	0.01	0.003
6284464	0	62797	35092	-0.05	0.31	3.65	0.023	-0.004	0.002
6284564	0	62798	35192	0.08	0.42	3.92	0.025	-0.023	0.002
6284664	0	62799	35292	0.07	0.16	2.6199	0.002	0.001	0
6284764	0	62800	35392	0.19	0.19	2.66	-0.003	-0.007	0.003
6284864	0	62801	35492	0.12	0.34	2.76	0.01899	0.001	-0.002
6284965	0	62802	35592	0.11	0.31	3.03	0.012	0.002	-0.001
6285065	0	62803	35692	0.09	0.36	3.19	0.01899	0	0
6285165	0	62804	35792	-0.03	0.27	2.46	0.015	-0.003	0.003
6285265	0	62805	35892	-0.01	0.22	3.01	0.015	-0.003	0
6285365	0	62806	35992	0.04	0.24	2.76	0.02	0.004	-0.002
6285465	0	62807	36092	0.14	0.09	1.8	-0.003	0.005	0.001
6285565	0	62808	36192	0.27	0.05	1.96	-0.001	-0.012	-0.001
6285665	0	62809	36292	0.27	0.02	1.49	0.007	-0.007	0
6285765	0	62810	36392	-0.02	0.24	2.84	0.031	-0.017	0.001
6285865	0	62811	36492	0.02	0.08	1.94	0.022	-0.003	0.001
6285965	0	62812	36592	0.15	0.08	1.96	0.028	-0.003	0.001
6286065	0	62813	36692	0.09	0.05	1	0.028	-0.002	-0.002
6286166	0	62814	36792	0.21	0.05	1.4	0.02	-0.003	0.002
6286266	0	62815	36892	0.06	-0.02	0.7799	0.00899	0	0.001
6286366	0	62816	36992	0.14	0.02	1.17	0.041	-0.01899	-0.001
6286466	0	62817	37092	0.09	0.08	1.17	0.033	-0.008	0.001
6286566	0	62818	37192	0.18	-0.04	0.26	0.029	-0.008	0.002
6286666	0	62819	37292	0.1	-0.1	1.09	0.017	0.003	0.001
6286766	0	62820	37392	-0.12	0	0.38	0.02	0.007	-0.002
6286866	0	62821	37492	0.13	-0.16	0.27	0.006	-0.007	0.003
6286966	0	62822	37592	-0.02	-0.11	0.19	0.014	0.002	0.002
6287066	0	62823	37692	0.06	-0.1	-0.35	0.014	0.006	-0.001
6287166	0	62824	37792	-0.02	-0.01	0.5	0.022	0.004	-0.002
6287266	0	62825	37892	0.09	-0.02	0.16	0.037	-0.004	-0.001
6287366	0	62826	37992	-0.11	-0.08	0	0.02	0.005	0
6287466	0	62827	38092	0.01	-0.15	0.23	0.03	-0.003	0.001
6287567	0	62828	38192	0.04	-0.25	-1.21	0.016	0	0.001
6287667	0	62829	38292	-0.05	-0.23	-0.7	0.007	0	0
6287767	0	62830	38392	0.01	-0.21	-0.18	0.022	-0.004	0.002
6287867	0	62831	38492	0.05	-0.16	-1.25	0.023	-0.002	0.002
6287967	0	62832	38592	-0.06	-0.16	-0.99	0.026	0.012	-0.002
6288067	0	62833	38692	0	-0.11	-1.64	0.033	-0.006	-0.002
6288167	0	62834	38792	-0.03	-0.19	-0.58	0.032	0.005	0.001
6288267	0	62835	38892	-0.07	-0.27	-0.64	0.01899	-0.005	0.002
6288367	0	62836	38992	-0.08	-0.16	-1.11	0.023	0.012	0
6288467	0	62837	39092	0.1	-0.2	-1.12	0.027	-0.008	0.002
6288567	0	62838	39192	0.04	-0.34	-0.64	0.013	-0.001	0.003
6288667	0	62839	39292	0.1	-0.35	-1.51	0.026	-0.005	0
6288767	0	62840	39392	-0.08	-0.31	-1.68	0.03599	0.001	0.001
6288868	0	62841	39492	-0.02	-0.4	-2.06	0.041	0.003	0
6288968	0	62842	39592	0.01	-0.35	-1.82	0.047	0.00899	0
6289068	0	62843	39692	0.05	-0.51	-1.94	0.025	0.003	0.001
6289168	0	62844	39792	-0.08	-0.36	-1.16	0.044	0	0
6289268	0	62845	39892	0.01	-0.46	-2.38	0.032	0.006	-0.004
6289368	0	62846	39992	0.09	-0.52	-1.91	0.03599	-0.011	-0.003
6289468	0	62847	40092	-0.14	-0.46	-1.65	0.034	0.002	-0.002
6289568	0	62848	40192	-0.05	-0.36	-1.94	0.042	0.015	0
6289668	0	62849	40292	0.05	-0.54	-1.4	0.037	0.01	0.002
6289768	0	62850	40392	-0.1	-0.51	-1.09	0.03599	0.005	-0.002
6289868	0	62851	40492	-0.09	-0.32	-1.79	0.058	0.005	-0.003
6289968	0	62852	40592	-0.07	-0.45	-2.47	0.039	0.004	-0.001
6290068	0	62853	40692	-0.11	-0.38	-1.35	0.051	0.007	-0.002
6290169	0	62854	40792	0.02	-0.51	-1.74	0.035	0.00899	-0.004
6290269	0	62855	40892	-0.01	-0.55	-0.96	0.03799	-0.005	0.002
6290369	0	62856	40992	0.08	-0.63	-2.3699	0.025	0.003	-0.003
6290469	0	62857	41092	-0.03	-0.61	-2.43	0.037	0.003	-0.003
6290569	0	62858	41192	0.03	-0.64	-2.8	0.034	-0.001	-0.002
6290669	0	62859	41292	0.03	-0.65	-2.33	0.035	0.001	0.002
6290769	0	62860	41392	-0.11	-0.64	-3.21	0.035	0.016	0
6290869	0	62861	41492	-0.04	-0.5899	-2.63	0.048	0.00899	0
6290969	0	62862	41592	-0.11	-0.65	-3.59	0.034	0.007	-0.004
6291069	0	62863	41692	-0.18	-0.7799	-3.78	0.035	0.01	-0.001
6291169	0	62864	41792	-0.1	-0.76	-3.86	0.037	0.005	-0.001
6291269	0	62865	41892	-0.25	-0.76	-3.86	0.043	0.017	-0.006
6291369	0	62866	41992	-0.22	-0.84	-4.15	0.052	0.014	0
6291470	0	62867	42092	-0.2	-0.83	-5.36	0.047	0.016	-0.003
6291570	0	62868	42192	-0.09	-0.99	-5.1	0.03799	0	-0.002
6291670	0	62869	42292	-0.24	-0.89	-5.51	0.05	0.007	-0.002
6291770	0	62870	42392	-0.25	-0.95	-5.03	0.061	0.006	-0.003
6291870	0	62871	42492	-0.01	-1.1799	-6.29	0.049	-0.002	-0.002
6291970	0	62872	42592	-0.06	-1.1799	-6.63	0.046	0.003	-0.001
6292070	0	62873	42692	-0.09	-1.13	-6.63	0.063	-0.004	-0.004
6292170	0	62874	42792	-0.22	-1.09	-6.62	0.074	0.003	-0.003
6292270	0	62875	42892	-0.14	-1.23	-7.65	0.057	0.003	-0.001
6292370	0	62876	42992	-0.2	-1.28	-7.69	0.064	0.004	-0.002
6292470	0	62877	43092	-0.29	-1.14	-7.14	0.085	-0.006	0
6292570	0	62878	43192	-0.2	-1.22	-8.4799	0.074	-0.002	-0.004
6292670	0	62879	43292	-0.2	-1.32	-8.4799	0.062	-0.008	0
6292771	0	62880	43392	-0.44	-1.2	-9.01	0.09	0.015	0
6292871	0	62881	43492	-0.34	-1.39	-9.81	0.071	0	-0.003
6292971	0	62882	43592	-0.14	-1.62	-10.4	0.068	-0.013	-0.002
6293071	0	62883	43692	-0.5	-1.35	-9.79	0.08	-0.002	-0.001
6293171	0	62884	43792	-0.46	-1.47	-10.54	0.08	-0.003	-0.008
6293271	0	62885	43892	-0.46	-1.72	-11.99	0.064	-0.007	-0.002
6293371	0	62886	43992	-0.54	-1.58	-11.47	0.074	0.006	-0.002
6293471	0	62887	44092	-0.43	-1.67	-12.25	0.086	-0.021	-0.002
6293571	0	62888	44192	-0.51	-1.77	-11.91	0.067	-0.004	-0.002
6293671	0	62889	44292	-0.58	-1.88	-13.41	0.077	0.008	-0.001
6293771	0	62890	44392	-0.47	-1.87	-12.9799	0.078	-0.012	0.002
6293871	0	62891	44492	-0.63	-1.85	-13.66	0.084	-0.008	-0.002
6293971	0	62892	44592	-0.7799	-1.77	-13.63	0.108	-0.015	-0.001
6294071	0	62893	44692	-0.6	-1.95	-15.5	0.098	-0.001	-0.004
6294172	0	62894	44792	-0.57	-2.1099	-15.49	0.08	-0.016	-0.002
6294272	0	62895	44892	-0.66	-2.1	-15.41	0.096	-0.012	-0.003
6294372	0	62896	44992	-0.8	-2.25	-15.82	0.075	-0.002	-0.003
6294472	0	62897	45092	-0.85	-2.26	-17.15	0.097	-0.012	-0.004
6294572	0	62898	45192	-0.76	-2.21	-17.7	0.095	-0.006	-0.004
6294672	0	62899	45292	-0.81	-2.38	-17.17	0.088	-0.016	-0.003
6294772	0	62900	45392	-0.8	-2.55	-18.61	0.077	-0.015	-0.001
6294872	0	62901	45492	-1.03	-2.41	-18.09	0.101	0	-0.004
6294972	0	62902	45592	-0.86	-2.48	-18.73	0.096	-0.023	-0.004
6295072	0	62903	45692	-0.66	-2.63	-19.34	0.098	-0.026	-0.001
6295172	0	62904	45792	-0.93	-2.6	-19.91	0.104	-0.006	-0.004
6295273	0	62905	45892	-0.77	-2.81	-20.91	0.096	-0.01799	-0.001
6295373	0	62906	45992	-0.94	-2.81	-20.83	0.096	-0.011	-0.003
6295473	0	62907	46092	-0.96	-2.88	-20.97	0.095	-0.001	-0.003
6295573	0	62908	46192	-0.67	-3.05	-23.18	0.094	-0.015	-0.004
6295673	0	62909	46292	-0.84	-3.08	-23.53	0.098	-0.003	-0.004
6295773	0	62910	46392	-0.85	-3.13	-23.5	0.101	-0.01	-0.003
6295873	0	62911	46492	-0.86	-3.34	-24.49	0.067	-0.003	-0.002
6295973	0	62912	46592	-0.92	-3.27	-25.47	0.095	0.007	-0.004
6296073	0	62913	46692	-0.83	-3.29	-24.81	0.116	-0.003	-0.002
6296173	0	62914	46792	-1.08	-3.21	-25.44	0.12899	0.005	-0.003
6296273	0	62915	46892	-0.7	-3.57	-26.18	0.096	-0.011	-0.002
6296373	0	62916	46992	-0.93	-3.46	-27.39	0.107	0.005	-0.004
6296473	0	62917	47092	-0.7799	-3.72	-28.06	0.104	-0.002	-0.001
6296573	0	62918	47192	-0.82	-3.8	-29.06	0.105	0.001	-0.003
6296673	0	62919	47292	-0.98	-3.61	-29.09	0.122	0.002	-0.004
6296774	0	62920	47392	-0.8	-3.59	-29.84	0.136	0	-0.004
6296874	0	62921	47492	-0.74	-3.78	-29.98	0.115	0.004	-0.002
6296974	0	62922	47592	-0.88	-3.92	-31.86	0.123	0.011	-0.007
6297074	0	62923	47692	-1.09	-3.82	-32.09	0.123	0.023	-0.005
6297174	0	62924	47792	-0.73	-4	-32.93	0.124	0.005	-0.002
6297274	0	62925	47892	-0.95	-4.02	-33.7	0.133	0.024	-0.00899
6297374	0	62926	47992	-0.65	-4.25	-35.31	0.103	0.02	-0.004
6297474	0	62927	48092	-0.79	-4.11	-35.19	0.135	0.014	-0.006
6297574	0	62928	48192	-0.75	-4.2399	-35.81	0.118	0.02	-0.003
6297674	0	62929	48292	-0.67	-4.38	-36.47	0.118	0.015	-0.007
6297774	0	62930	48392	-0.89	-4.29	-37.08	0.135	0.032	-0.005
6297874	0	62931	48492	-0.72	-4.6	-37.18	0.12	0.023	-0.006
6297975	0	62932	48592	-0.63	-4.62	-38.8	0.124	0.01799	-0.005
6298075	0	62933	48692	-0.58	-4.75	-39.44	0.124	0.024	-0.003
6298175	0	62934	48792	-0.67	-4.71	-39.41	0.13	0.02	-0.004
6298275	0	62935	48892	-0.74	-4.67	-40.8	0.13699	0.026	-0.006
6298375	0	62936	48992	-0.76	-4.68	-40.84	0.138	0.026	-0.006
6298475	0	62937	49092	-0.66	-4.8	-41.49	0.139	0.027	-0.001
6298575	0	62938	49192	-0.52	-4.9899	-42.07	0.127	0.031	-0.003
6298675	0	62939	49292	-0.56	-5.03	-42.82	0.145	0.033	-0.003
6298775	0	62940	49392	-0.69	-5.06	-45.08	0.142	0.044	-0.01
6298875	0	62941	49492	-0.5899	-5.2	-44.24	0.143	0.031	-0.003
6298975	0	62942	49592	-0.79	-5.18	-45.43	0.148	0.057	-0.006
6299075	0	62943	49692	-0.47	-5.46	-46.89	0.141	0.03799	-0.004
6299175	0	62944	49792	-0.74	-5.4699	-47.77	0.133	0.065	-0.004
6299276	0	62945	49892	-0.44	-5.66	-48.37	0.134	0.047	-0.005
6299376	0	62946	49992	-0.62	-5.42	-47.14	0.155	0.043	-0.007
6299476	0	62947	50092	-0.45	-5.82	-50	0.135	0.048	-0.005
6299576	0	62948	50192	-0.68	-5.6	-49.66	0.155	0.046	-0.006
6299676	0	62949	50292	-0.61	-5.75	-49.37	0.15899	0.045	-0.002
6299776	0	62950	50392	-0.52	-5.76	-51.48	0.162	0.057	-0.003
6299876	0	62951	50492	-0.56	-5.91	-51.2599	0.153	0.041	-0.007
6299976	0	62952	50592	-0.46	-5.92	-51.1699	0.15899	0.037	-0.003
6300076	0	62953	50692	-0.48	-6.14	-52.93	0.153	0.064	-0.006
6300176	0	62954	50792	-0.52	-6.09	-53.29	0.163	0.062	-0.006
6300276	0	62955	50892	-0.51	-6.27	-54.04	0.153	0.071	-0.006
6300376	0	62956	50992	-0.44	-6.31	-54.14	0.158	0.05	-0.005
6300476	0	62957	51092	-0.37	-6.28	-54.45	0.176	0.053	-0.007
6300577	0	62958	51192	-0.24	-6.59	-56.42	0.154	0.064	-0.005
6300677	0	62959	51292	-0.44	-6.38	-56.85	0.178	0.07	-0.005
6300777	0	62960	51392	-0.34	-6.66	-57.34	0.168	0.063	-0.006
6300877	0	62961	51492	-0.4	-6.63	-57.58	0.18	0.066	-0.008
6300977	0	62962	51592	-0.36	-6.73	-58.18	0.17	0.07	-0.004
6301077	0	62963	51692	-0.38	-6.84	-59.2	0.149	0.063	-0.004
6301177	0	62964	51792	-0.38	-6.76	-60.31	0.183	0.074	-0.007
6301277	0	62965	51892	-0.29	-6.9	-61.02	0.176	0.074	-0.00899
6301377	0	62966	51992	-0.25	-6.91	-60.83	0.182	0.07	-0.006
6301477	0	62967	52092	-0.15	-7.21	-62.46	0.167	0.067	-0.007
6301577	0	62968	52192	-0.21	-7.16	-61.84	0.184	0.063	-0.007
6301677	0	62969	52292	-0.05	-7.32	-64.22	0.182	0.082	-0.01
6301777	0	62970	52392	-0.17	-7.23	-63.72	0.188	0.07	-0.00899
6301877	0	62971	52492	-0.17	-7.33	-64.73	0.193	0.074	-0.005
6301978	0	62972	52592	-0.27	-7.2	-63.71	0.199	0.093	-0.007
6302078	0	62973	52692	-0.31	-7.26	-64.95	0.223	0.081	-0.01
6302178	0	62974	52792	-0.18	-7.53	-67.1	0.198	0.085	-0.008
6302278	0	62975	52892	-0.07	-7.61	-66.7699	0.199	0.083	-0.005
6302378	0	62976	52992	-0.2	-7.59	-67.23	0.206	0.082	-0.007
6302478	0	62977	53092	-0.17	-7.65	-68.4	0.214	0.09	-0.007
6302578	0	62978	53192	-0.1	-7.78	-68.73	0.202	0.097	-0.00899
6302678	0	62979	53292	-0.07	-7.86	-69.44	0.204	0.1	-0.007
6302778	0	62980	53392	0.05	-7.88	-70.12	0.223	0.09	-0.005
6302878	0	62981	53492	-0.09	-7.99	-70.65	0.205	0.099	-0.007
6302978	0	62982	53592	-0.01	-8.16	-71.88	0.198	0.091	-0.00899
6303078	0	62983	53692	-0.1	-8.2299	-72.64	0.201	0.107	-0.007
6303178	0	62984	53792	-0.08	-8.29	-73.8	0.203	0.106	-0.01
6303279	0	62985	53892	0.02	-8.32	-74	0.207	0.103	-0.00899
6303379	0	62986	53992	0.22	-8.43	-74.42	0.227	0.084	-0.007
6303479	0	62987	54092	0.08	-8.4	-74.24	0.225	0.096	-0.008
6303579	0	62988	54192	0	-8.52	-75.82	0.213	0.104	-0.008
6303679	0	62989	54292	0.07	-8.63	-75.97	0.224	0.101	-0.008
6303779	0	62990	54392	0.25	-8.76	-76.67	0.219	0.099	-0.011
6303879	0	62991	54492	0.15	-8.76	-77.32	0.224	0.105	-0.008
6303979	0	62992	54592	0.07	-8.83	-78.16	0.225	0.103	-0.006
6304079	0	62993	54692	0.22	-8.97	-80.25	0.226	0.113	-0.008
6304179	0	62994	54792	-0.01	-8.72	-79.79	0.244	0.122	-0.008
6304279	0	62995	54892	0.28	-9.12	-80.96	0.236	0.112	-0.00899
6304379	0	62996	54992	0.4	-9.17	-81.21	0.23	0.105	-0.008
6304479	0	62997	55092	0.26	-9.09	-80.29	0.247	0.107	-0.007
6304580	0	62998	55192	0.28	-9.32	-82.14	0.212	0.114	-0.005
6304680	0	62999	55292	0.26	-9.22	-82.94	0.25099	0.114	-0.007
6304780	0	63000	55392	0.22	-9.16	-82.63	0.25099	0.121	-0.005
6304880	0	63001	55492	0.36	-9.4	-83.25	0.234	0.113	-0.007
6304980	0	63002	55592	0.42	-9.46	-83.58	0.228	0.113	-0.00899
6305080	0	63003	55692	0.17	-9.36	-82.5	0.25	0.118	-0.004
6305180	0	63004	55792	0.43	-9.34	-83.46	0.248	0.106	-0.007
6305280	0	63005	55892	0.34	-9.42	-83.83	0.24	0.125	-0.011
6305380	0	63006	55992	0.38	-9.41	-84.03	0.239	0.115	-0.006
6305480	0	63007	56092	0.45	-9.5	-84.93	0.24	0.108	-0.012
6305580	0	63008	56192	0.42	-9.58	-83.9	0.227	0.116	-0.006
6305680	0	63009	56292	0.5	-9.45	-84.21	0.241	0.104	-0.007
6305780	0	63010	56392	0.3	-9.38	-83.91	0.245	0.116	-0.00899
6305881	0	63011	56492	0.45	-9.4	-84.5199	0.244	0.109	-0.008
6305981	0	63012	56592	0.16	-9.33	-84.08	0.243	0.112	-0.014
6306081	0	63013	56692	0.38	-9.43	-84.78	0.23	0.11	-0.00899
6306181	0	63014	56792	0.26	-9.3	-84.12	0.249	0.121	-0.00899
