# Supplementary material for: Robot-Based Calibration Procedure for Graphene Electronic Skin
Source: Sensors (Basel). 2022 Aug 16;22(16):6122. doi: 10.3390/s22166122 (PMC9416129; doi:10.3390/s22166122)
Supplement: Supplementary file 1 [file sensors-22-06122-s001.zip › measurements/sensor_row_10_col_20_hex_unload.dat]

#ID ES_1_V1
#SIZE ROW 16 COL 32
#DIR UNLOAD
#sensor: hex
#coord: row_10_col_20
system_time	status	sequence_number	hex_sample_counter	Fx	Fy	Fz	Tx	Ty	Tz
6306281	0	63015	56892	0.24	-9.25	-83.75	0.25099	0.128	-0.00899
6306381	0	63016	56992	0.36	-9.41	-83.93	0.233	0.113	-0.007
6306481	0	63017	57092	0.41	-9.4	-84.4	0.236	0.114	-0.005
6306581	0	63018	57192	0.29	-9.28	-83.32	0.247	0.104	-0.01
6306681	0	63019	57292	0.35	-9.35	-84.94	0.239	0.122	-0.008
6306781	0	63020	57392	0.18	-9.1899	-83.61	0.24	0.126	-0.013
6306881	0	63021	57492	0.36	-9.14	-82.94	0.25	0.107	-0.007
6306981	0	63022	57592	0.42	-9.35	-83.99	0.233	0.112	-0.012
6307081	0	63023	57692	0.28	-9.15	-83.56	0.237	0.117	-0.007
6307182	0	63024	57792	0.32	-9.15	-83.13	0.232	0.11	-0.01
6307282	0	63025	57892	0.1	-8.86	-80.82	0.25099	0.109	-0.008
6307382	0	63026	57992	0.18	-8.9799	-81.33	0.232	0.103	-0.006
6307482	0	63027	58092	0.22	-8.93	-79.96	0.227	0.113	-0.006
6307582	0	63028	58192	0.16	-8.8	-79.85	0.23	0.118	-0.006
6307682	0	63029	58292	0.25	-8.88	-79.61	0.199	0.109	-0.003
6307782	0	63030	58392	0.08	-8.58	-79.04	0.233	0.097	-0.006
6307882	0	63031	58492	0.13	-8.52	-78.38	0.215	0.11	-0.006
6307982	0	63032	58592	0.16	-8.52	-77.16	0.197	0.107	-0.008
6308082	0	63033	58692	0.15	-8.34	-77.2	0.208	0.115	-0.008
6308182	0	63034	58792	0.15	-8.27	-76.7	0.208	0.099	-0.00899
6308282	0	63035	58892	0.16	-7.98	-74.68	0.214	0.099	-0.00899
6308382	0	63036	58992	0.05	-8.01	-74.8399	0.198	0.106	-0.007
6308483	0	63037	59092	0.08	-7.91	-74.49	0.181	0.099	-0.012
6308583	0	63038	59192	-0.15	-7.64	-73.3	0.203	0.103	-0.01
6308683	0	63039	59292	-0.09	-7.6	-72.22	0.191	0.095	-0.006
6308783	0	63040	59392	-0.2	-7.53	-71.16	0.189	0.088	-0.008
6308883	0	63041	59492	0.01	-7.45	-70.91	0.188	0.088	-0.011
6308983	0	63042	59592	0.01	-7.47	-70.53	0.161	0.091	-0.008
6309083	0	63043	59692	-0.06	-7.17	-68.04	0.168	0.074	-0.005
6309183	0	63044	59792	-0.09	-7.1	-68.5199	0.169	0.075	-0.006
6309283	0	63045	59892	-0.22	-7.05	-68.68	0.143	0.097	-0.008
6309383	0	63046	59992	-0.06	-7.11	-67.03	0.142	0.075	-0.006
6309483	0	63047	60092	-0.24	-6.69	-65.74	0.155	0.083	-0.007
6309583	0	63048	60192	-0.33	-6.46	-65.23	0.18	0.073	-0.011
6309683	0	63049	60292	-0.05	-6.64	-65.14	0.163	0.067	-0.011
6309784	0	63050	60392	-0.35	-6.43	-63.6	0.158	0.071	-0.005
6309884	0	63051	60492	-0.06	-6.41	-63.29	0.153	0.062	-0.007
6309984	0	63052	60592	-0.18	-6.25	-62.7	0.15099	0.07	-0.01
6310084	0	63053	60692	-0.22	-6.16	-62.68	0.132	0.062	-0.005
6310184	0	63054	60792	-0.45	-5.95	-60.99	0.15199	0.075	-0.008
6310284	0	63055	60892	-0.33	-6.06	-61.16	0.123	0.073	0
6310384	0	63056	60992	-0.33	-5.91	-59.81	0.12899	0.07	-0.007
6310484	0	63057	61092	-0.37	-5.8	-59.92	0.136	0.066	-0.006
6310584	0	63058	61192	-0.34	-5.62	-58.5	0.156	0.056	-0.005
6310684	0	63059	61292	-0.23	-5.69	-58.12	0.123	0.05	-0.002
6310784	0	63060	61392	-0.26	-5.65	-57.49	0.112	0.047	-0.003
6310884	0	63061	61492	-0.51	-5.46	-56.61	0.125	0.062	-0.006
6310984	0	63062	61592	-0.38	-5.35	-56.42	0.116	0.053	-0.004
6311085	0	63063	61692	-0.41	-5.27	-55.64	0.117	0.051	-0.006
6311185	0	63064	61792	-0.37	-5.2	-55.9	0.109	0.053	-0.006
6311285	0	63065	61892	-0.41	-5.03	-53.03	0.109	0.047	-0.005
6311385	0	63066	61992	-0.5899	-4.88	-53.37	0.109	0.055	-0.005
6311485	0	63067	62092	-0.63	-4.93	-53.58	0.084	0.064	-0.00899
6311585	0	63068	62192	-0.44	-4.7399	-51.33	0.1	0.043	-0.004
6311685	0	63069	62292	-0.51	-4.69	-51.1699	0.087	0.045	-0.001
6311785	0	63070	62392	-0.44	-4.66	-50.69	0.079	0.035	-0.004
6311885	0	63071	62492	-0.62	-4.4	-49.57	0.088	0.063	-0.004
6311985	0	63072	62592	-0.56	-4.66	-50.23	0.05	0.048	-0.006
6312085	0	63073	62692	-0.69	-4.33	-48.09	0.065	0.046	0
6312185	0	63074	62792	-0.81	-3.94	-47.75	0.1	0.045	-0.003
6312285	0	63075	62892	-0.55	-4.03	-47.05	0.091	0.024	-0.001
6312386	0	63076	62992	-0.69	-3.92	-46.84	0.069	0.03599	-0.008
6312486	0	63077	63092	-0.69	-3.93	-45.97	0.069	0.03599	-0.007
6312586	0	63078	63192	-0.5899	-3.86	-45.65	0.06	0.052	-0.005
6312686	0	63079	63292	-0.72	-3.68	-44.46	0.059	0.039	-0.004
6312786	0	63080	63392	-0.7799	-3.55	-43.38	0.066	0.03599	-0.001
6312886	0	63081	63492	-0.52	-3.64	-42.37	0.057	0.013	-0.005
6312986	0	63082	63592	-0.76	-3.43	-41.73	0.064	0.032	-0.003
6313086	0	63083	63692	-0.76	-3.4	-42.12	0.05	0.05	-0.006
6313186	0	63084	63792	-0.68	-3.23	-40.91	0.054	0.026	-0.001
6313286	0	63085	63892	-0.65	-3.18	-40.83	0.052	0.033	-0.005
6313386	0	63086	63992	-0.88	-2.97	-38.66	0.057	0.029	-0.003
6313486	0	63087	64092	-0.69	-3	-38.9199	0.048	0.01899	-0.003
6313586	0	63088	64192	-0.7	-2.89	-37.2	0.045	0.015	-0.002
6313687	0	63089	64292	-0.83	-2.82	-37.06	0.041	0.021	-0.004
6313787	0	63090	64392	-0.85	-2.8	-37.21	0.03599	0.022	-0.006
6313887	0	63091	64492	-0.75	-2.8	-35.9199	0.04	0.006	-0.003
6313987	0	63092	64592	-0.65	-2.95	-36.61	0.029	0.00899	-0.004
6314087	0	63093	64692	-0.89	-2.71	-33.97	0.039	-0.006	-0.002
6314187	0	63094	64792	-0.82	-2.68	-33.6699	0.041	0.007	-0.006
6314287	0	63095	64892	-1	-2.54	-32.8	0.048	0.003	-0.005
6314387	0	63096	64992	-0.94	-2.58	-32.21	0.032	0	-0.001
6314487	0	63097	65092	-1.05	-2.54	-32.3	0.033	-0.003	-0.003
6314587	0	63098	65192	-1	-2.43	-31.16	0.05	0.003	-0.001
6314687	0	63099	65292	-1.04	-2.42	-30.31	0.03599	-0.00899	-0.001
6314787	0	63100	65392	-1.07	-2.3599	-30.75	0.048	0.005	-0.006
6314887	0	63101	65492	-0.94	-2.46	-28.97	0.021	-0.01	-0.007
6314988	0	63102	56	-1.0599	-2.31	-28.05	0.037	-0.01899	-0.003
6315088	0	63103	156	-1.09	-2.24	-28.05	0.032	-0.007	-0.004
6315188	0	63104	256	-1.04	-2.13	-26.91	0.051	-0.033	-0.004
6315288	0	63105	356	-1.08	-2.18	-26.99	0.04	-0.028	-0.004
6315388	0	63106	456	-1.24	-1.98	-25.95	0.044	-0.015	-0.003
6315488	0	63107	556	-1.1	-2.09	-26.11	0.028	-0.024	-0.003
6315588	0	63108	656	-1.16	-1.99	-25.11	0.046	-0.031	-0.005
6315688	0	63109	756	-1.34	-1.81	-23.59	0.061	-0.033	-0.004
6315788	0	63110	856	-1.24	-1.83	-23.52	0.042	-0.029	0
6315888	0	63111	956	-1.28	-1.83	-22.84	0.043	-0.039	-0.001
6315988	0	63112	1056	-1.34	-1.5	-21.67	0.066	-0.026	-0.006
6316088	0	63113	1156	-1.3	-1.68	-21.7099	0.05	-0.029	0
6316188	0	63114	1256	-1.27	-1.68	-21.06	0.032	-0.033	-0.002
6316288	0	63115	1356	-1.37	-1.57	-20.3799	0.046	-0.034	-0.003
6316389	0	63116	1456	-1.35	-1.46	-19.17	0.042	-0.032	-0.003
6316489	0	63117	1556	-1.37	-1.55	-18.41	0.03799	-0.041	-0.002
6316589	0	63118	1656	-1.49	-1.46	-18.64	0.032	-0.025	-0.003
6316689	0	63119	1756	-1.35	-1.5	-18.83	0.034	-0.032	-0.004
6316789	0	63120	1856	-1.46	-1.22	-16.17	0.048	-0.032	-0.001
6316889	0	63121	1956	-1.3099	-1.2	-16.56	0.045	-0.043	-0.003
6316989	0	63122	2056	-1.29	-1.1	-15.91	0.041	-0.047	-0.003
6317089	0	63123	2156	-1.25	-1.1	-15.68	0.045	-0.057	-0.006
6317189	0	63124	2256	-1.35	-1.09	-14.29	0.022	-0.047	0.002
6317289	0	63125	2356	-1.21	-1.11	-14.97	0.025	-0.054	-0.003
6317389	0	63126	2456	-1.1799	-1.14	-14.54	0.015	-0.046	-0.001
6317489	0	63127	2556	-1.16	-0.96	-13.49	0.028	-0.042	-0.001
6317590	0	63128	2656	-1.32	-0.88	-13.94	0.027	-0.04	-0.004
6317690	0	63129	2756	-1.33	-0.9	-12.3	0.029	-0.033	-0.004
6317790	0	63130	2856	-1.26	-0.77	-12.07	0.03599	-0.041	-0.001
6317890	0	63131	2956	-1.23	-0.7799	-11.6899	0.037	-0.037	0
6317990	0	63132	3056	-1.1799	-0.98	-11.83	0.015	-0.026	-0.005
6318090	0	63133	3156	-0.98	-0.77	-10.92	0.027	-0.054	-0.002
6318190	0	63134	3256	-1.3	-0.6	-10.74	0.034	-0.013	-0.004
6318290	0	63135	3356	-1.16	-0.65	-11.1899	0.027	-0.03	-0.004
6318390	0	63136	3456	-1.03	-0.5299	-8.85	0.033	-0.042	-0.002
6318490	0	63137	3556	-0.89	-0.56	-9.26	0.03	-0.032	-0.002
6318590	0	63138	3656	-0.85	-0.64	-8.46	0.012	-0.028	-0.001
6318690	0	63139	3756	-0.7	-0.63	-9.01	0.007	-0.031	-0.002
6318790	0	63140	3856	-0.85	-0.56	-9.5	0.008	-0.014	0
6318890	0	63141	3956	-0.93	-0.29	-6.18	0.041	-0.024	-0.002
6318991	0	63142	4056	-0.75	-0.27	-6.36	0.023	-0.006	-0.002
6319091	0	63143	4156	-0.77	-0.32	-7.39	0.026	-0.02	-0.002
6319191	0	63144	4256	-0.67	-0.18	-6.68	0.03	-0.014	-0.002
6319291	0	63145	4356	-0.54	-0.32	-6.83	0.012	-0.013	-0.002
6319391	0	63146	4456	-0.6	-0.23	-6.04	0.01799	-0.01799	0.001
6319491	0	63147	4556	-0.68	-0.06	-5.64	0.02	-0.002	-0.001
6319591	0	63148	4656	-0.65	-0.05	-5.7199	0.025	0.006	-0.003
6319691	0	63149	4756	-0.5	-0.15	-5.21	0.01799	-0.007	-0.005
6319791	0	63150	4856	-0.49	0.12	-4.54	0.022	-0.003	-0.002
6319891	0	63151	4956	-0.42	0.01	-4.48	0.011	0	0
6319991	0	63152	5056	-0.32	0.05	-3.45	0.007	-0.002	0.002
6320091	0	63153	5156	-0.32	0.06	-3.52	0.013	0.002	-0.002
6320192	0	63154	5256	-0.27	0.14	-3.23	0.014	-0.002	-0.002
6320292	0	63155	5356	0	0.08	-3.37	0.00899	-0.00899	0.003
6320392	0	63156	5456	-0.34	0.29	-3.26	0.011	0.013	-0.001
6320492	0	63157	5556	-0.28	0.24	-2.57	0.002	0.00899	0.002
6320592	0	63158	5656	-0.3	0.28	-3.23	0.006	0.015	-0.003
6320692	0	63159	5756	-0.1	0.24	-1.51	0.001	-0.01899	0.006
6320792	0	63160	5856	-0.23	0.32	-2.1	0	0.01	0
6320892	0	63161	5956	-0.14	0.38	-2.49	0.014	0.003	-0.003
6320992	0	63162	6056	-0.18	0.29	-1.3	0.011	-0.003	0.004
6321092	0	63163	6156	-0.12	0.21	-1.4299	-0.004	0.002	-0.001
6321192	0	63164	6256	-0.29	0.38	-1.61	0.011	0.007	0.001
6321292	0	63165	6356	-0.18	0.38	-1.21	0.005	0.007	0.001
6321392	0	63166	6456	-0.38	0.48	-1.16	0.015	0.006	-0.002
6321493	0	63167	6556	-0.15	0.33	-1.35	0.003	-0.008	0.001
6321593	0	63168	6656	-0.18	0.28	-1.69	-0.006	0	-0.001
6321693	0	63169	6756	-0.16	0.57	-1.09	0.012	0.012	0.003
6321793	0	63170	6856	-0.08	0.44	-0.76	0.007	-0.001	0.006
6321893	0	63171	6956	-0.1	0.37	-1.0599	-0.005	0.002	0.002
6321993	0	63172	7056	-0.09	0.28	-1.07	-0.007	-0.001	0.002
6322093	0	63173	7156	-0.12	0.43	-1.25	0.005	0.001	0.001
6322193	0	63174	7256	-0.13	0.5	-0.18	0.013	-0.007	0.005
6322293	0	63175	7356	-0.06	0.2	-2.13	-0.015	0.002	0.002
6322393	0	63176	7456	-0.26	0.54	-0.47	0.001	0.014	-0.002
6322493	0	63177	7556	-0.21	0.48	-1.42	-0.006	0.00899	0.003
6322593	0	63178	7656	-0.21	0.56	-0.35	0.007	0.002	0.002
6322693	0	63179	7756	-0.21	0.68	-0.01	0.011	-0.004	0.003
6322794	0	63180	7856	-0.04	0.3	-1.04	-0.025	-0.006	0.005
6322894	0	63181	7956	-0.28	0.5899	-0.5899	0.001	0.005	0.003
6322994	0	63182	8056	-0.1	0.42	-0.76	-0.023	-0.007	0.001
6323094	0	63183	8156	-0.18	0.58	-0.18	0	0.004	0.003
6323194	0	63184	8256	-0.15	0.57	-0.89	-0.014	-0.00899	0.003
6323294	0	63185	8356	0.02	0.5	-0.64	-0.005	-0.01799	-0.001
6323394	0	63186	8456	-0.25	0.64	-0.03	0	0.008	0.002
6323494	0	63187	8556	-0.17	0.58	-1.94	-0.016	-0.001	0
6323594	0	63188	8656	-0.28	0.58	-0.92	-0.015	0.00899	-0.002
6323694	0	63189	8756	-0.29	0.77	0.69	0.015	-0.007	0.004
6323794	0	63190	8856	-0.37	0.7	0.74	0.002	-0.004	-0.002
6323894	0	63191	8956	-0.13	0.69	-0.11	0.004	-0.01	0
6323994	0	63192	9056	-0.22	0.63	-0.32	-0.007	0.002	0
6324095	0	63193	9156	-0.12	0.55	-0.27	-0.002	-0.02	0.002
6324195	0	63194	9256	-0.33	0.76	1.27	-0.001	0.002	0.003
6324295	0	63195	9356	-0.27	0.6	0.54	-0.01	-0.01899	-0.002
6324395	0	63196	9456	-0.18	0.68	1.48	0.002	-0.024	0.003
6324495	0	63197	9556	-0.38	0.83	1.83	0.014	-0.013	0.001
6324595	0	63198	9656	-0.22	0.63	1.41	-0.008	-0.00899	0.002
6324695	0	63199	9756	-0.13	0.69	1.1	-0.01799	-0.007	0.002
6324795	0	63200	9856	-0.3	0.7	1.1	-0.006	-0.004	-0.001
6324895	0	63201	9956	-0.15	0.5899	0.16	-0.008	-0.014	0
6324995	0	63202	10056	-0.38	0.71	1.62	0.001	-0.027	0.002
6325095	0	63203	10156	-0.19	0.64	1.95	0.003	-0.023	0.002
6325195	0	63204	10256	-0.2	0.67	1.55	-0.00899	-0.016	0
6325295	0	63205	10356	-0.38	0.7799	2.79	-0.002	-0.01	0.003
6325396	0	63206	10456	-0.29	0.67	2.16	-0.01899	-0.017	0.001
6325496	0	63207	10556	-0.23	0.62	1.61	-0.024	-0.011	0.002
6325596	0	63208	10656	-0.34	0.61	1.51	-0.027	-0.013	0.004
6325696	0	63209	10756	-0.12	0.68	2.21	-0.017	-0.024	0.002
6325796	0	63210	10856	-0.13	0.5899	1.78	-0.01	-0.024	0.004
6325896	0	63211	10956	-0.31	0.92	2.46	0.00899	-0.013	0
6325996	0	63212	11056	-0.14	0.75	2.09	-0.014	-0.01799	0.002
6326096	0	63213	11156	-0.15	0.61	2.17	-0.026	-0.016	0.001
6326196	0	63214	11256	-0.16	0.7	1.6	-0.016	-0.011	0.001
6326296	0	63215	11356	-0.2	0.74	2.19	-0.016	-0.01899	0.002
6326396	0	63216	11456	-0.36	0.84	2.38	-0.004	-0.005	0.001
6326496	0	63217	11556	-0.18	0.71	2.02	-0.015	-0.024	0.003
6326596	0	63218	11656	-0.32	0.74	2.63	-0.013	-0.016	0.001
6326696	0	63219	11756	-0.05	0.5899	3.09	-0.027	-0.032	0.004
6326797	0	63220	11856	-0.22	0.81	3.14	-0.003	-0.029	0
6326897	0	63221	11956	-0.31	0.84	2.8599	-0.014	-0.007	0.002
6326997	0	63222	12056	-0.21	0.63	3.52	-0.024	-0.034	0
6327097	0	63223	12156	-0.17	0.76	3.15	-0.01899	-0.02	0.001
6327197	0	63224	12256	-0.26	0.89	3.6	0.002	-0.032	0
6327297	0	63225	12356	-0.12	0.65	3.28	-0.021	-0.03799	0.002
6327397	0	63226	12456	-0.22	0.67	2.21	-0.01799	-0.022	0
6327497	0	63227	12556	-0.32	0.81	4.48	-0.005	-0.01799	0.001
6327597	0	63228	12656	-0.18	0.82	3.69	0	-0.03799	0.002
6327697	0	63229	12756	-0.26	0.8	3.69	-0.008	-0.022	0.002
6327797	0	63230	12856	-0.3899	0.81	3.77	-0.008	-0.027	0.001
6327897	0	63231	12956	-0.31	0.73	3.45	-0.01899	-0.031	-0.001
6327998	0	63232	13056	-0.26	0.79	3.26	-0.013	-0.022	-0.002
6328098	0	63233	13156	-0.28	0.88	3.97	-0.001	-0.027	0
6328198	0	63234	13256	-0.26	0.77	4.44	0	-0.04	0.001
6328298	0	63235	13356	-0.21	0.63	3.82	-0.016	-0.042	0.004
6328398	0	63236	13456	-0.19	0.72	3.97	-0.001	-0.037	0.002
6328498	0	63237	13556	-0.23	0.68	3.79	-0.015	-0.042	-0.001
6328598	0	63238	13656	-0.34	0.66	3.75	-0.02	-0.035	0
6328698	0	63239	13756	-0.18	0.71	4.04	0.002	-0.051	-0.001
6328798	0	63240	13856	-0.32	0.68	4.4	-0.007	-0.03799	0.003
6328898	0	63241	13956	-0.46	0.85	5.76	0.008	-0.045	0.003
6328998	0	63242	14056	-0.4	0.63	4.58	-0.026	-0.035	0.001
6329098	0	63243	14156	-0.32	0.5299	4.42	-0.021	-0.029	0.005
6329198	0	63244	14256	-0.43	0.76	4.85	0.011	-0.022	-0.001
6329298	0	63245	14356	-0.28	0.58	5.32	-0.01799	-0.042	0.003
6329399	0	63246	14456	-0.32	0.5299	4.4699	-0.022	-0.042	0.005
6329499	0	63247	14556	-0.38	0.7799	5.64	-0.003	-0.045	0.001
6329599	0	63248	14656	-0.34	0.66	5.82	-0.00899	-0.05	0.004
6329699	0	63249	14756	-0.45	0.7	6.11	-0.016	-0.03599	0.004
6329799	0	63250	14856	-0.41	0.6	5.67	-0.022	-0.048	0.004
6329899	0	63251	14956	-0.35	0.65	6.42	-0.004	-0.052	0.005
6329999	0	63252	15056	-0.33	0.54	4.87	-0.01899	-0.044	0.001
6330099	0	63253	15156	-0.4	0.66	5.61	-0.025	-0.048	-0.001
6330199	0	63254	15256	-0.42	0.64	5.36	-0.021	-0.028	0.001
6330299	0	63255	15356	-0.34	0.71	5.7399	0.002	-0.052	0
6330399	0	63256	15456	-0.42	0.89	6.89	0.01	-0.034	0.002
6330499	0	63257	15556	-0.23	0.5299	5.25	-0.021	-0.049	0.003
6330600	0	63258	15656	-0.49	0.65	5.7399	-0.021	-0.039	0.003
6330700	0	63259	15756	-0.42	0.66	6.08	-0.02	-0.042	0.002
6330800	0	63260	15856	-0.41	0.79	6.16	0.005	-0.044	0
6330900	0	63261	15956	-0.38	0.69	5.7	-0.014	-0.041	0.003
6331000	0	63262	16056	-0.44	0.68	6.41	-0.012	-0.04	0.002
6331100	0	63263	16156	-0.32	0.63	5.84	-0.024	-0.035	0.001
6331200	0	63264	16256	-0.44	0.71	7.04	-0.008	-0.051	0.004
6331300	0	63265	16356	-0.46	0.8	7.25	-0.005	-0.05	0
6331400	0	63266	16456	-0.32	0.69	7.31	-0.015	-0.051	0.004
6331500	0	63267	16556	-0.27	0.66	7.06	-0.012	-0.052	0.004
6331600	0	63268	16656	-0.17	0.67	7.72	-0.00899	-0.078	0.005
6331700	0	63269	16756	-0.34	0.71	7.05	-0.008	-0.049	0.006
6331800	0	63270	16856	-0.27	0.79	7.31	-0.011	-0.056	0.008
6331900	0	63271	16956	-0.29	0.71	6.26	-0.013	-0.045	0.004
6332001	0	63272	17056	-0.48	0.8	7.06	-0.00899	-0.03799	0.003
6332101	0	63273	17156	-0.3899	0.66	7.01	-0.022	-0.039	0.004
6332201	0	63274	17256	-0.33	0.75	7.31	-0.00899	-0.035	0.006
6332301	0	63275	17356	-0.41	0.85	7.65	0.003	-0.045	0.003
6332401	0	63276	17456	-0.64	0.77	7.69	0.006	-0.03599	0.002
6332501	0	63277	17556	-0.45	0.81	7.71	0.007	-0.062	0.001
6332601	0	63278	17656	-0.31	0.86	7.68	0.014	-0.057	0.003
6332701	0	63279	17756	-0.6	0.95	8.37	-0.004	-0.049	0.006
6332801	0	63280	17856	-0.48	0.83	7.41	-0.006	-0.043	0.002
6332901	0	63281	17956	-0.57	0.76	7.74	-0.02	-0.052	0.005
6333001	0	63282	18056	-0.3899	0.7799	7.05	-0.003	-0.055	0.001
6333101	0	63283	18156	-0.33	0.68	6.82	-0.005	-0.052	0.002
6333201	0	63284	18256	-0.61	0.83	8.15	-0.013	-0.045	0.006
6333302	0	63285	18356	-0.46	0.82	8.32	0.005	-0.058	0.006
6333402	0	63286	18456	-0.5299	0.77	7.87	-0.013	-0.04	0.003
6333502	0	63287	18556	-0.52	0.9	8.3	-0.002	-0.033	0.003
6333602	0	63288	18656	-0.48	0.92	8.76	-0.003	-0.054	0.006
6333702	0	63289	18756	-0.42	0.92	8.26	-0.013	-0.054	0.002
6333802	0	63290	18856	-0.54	0.89	8.15	-0.003	-0.051	0.003
6333902	0	63291	18956	-0.46	0.86	8.62	-0.012	-0.043	0.008
6334002	0	63292	19056	-0.34	0.9	8.32	-0.011	-0.059	0.003
6334102	0	63293	19156	-0.43	0.86	8.81	-0.014	-0.061	0.005
6334202	0	63294	19256	-0.51	0.99	9.02	-0.008	-0.042	0.004
6334302	0	63295	19356	-0.48	1.01	8.16	-0.004	-0.056	0.003
6334402	0	63296	19456	-0.38	1.02	8.2299	-0.008	-0.037	0.005
6334503	0	63297	19556	-0.41	0.95	9.21	-0.021	-0.058	0.003
6334603	0	63298	19656	-0.4	1.14	9.5	-0.004	-0.057	0.006
6334703	0	63299	19756	-0.42	1.03	9.3	-0.00899	-0.052	0.004
6334803	0	63300	19856	-0.37	0.94	9.17	-0.016	-0.062	0.006
6334903	0	63301	19956	-0.41	1.17	10.46	-0.016	-0.046	0.007
6335003	0	63302	20056	-0.54	1.14	9.16	-0.012	-0.042	0.003
6335103	0	63303	20156	-0.45	0.95	9.25	-0.034	-0.048	0.006
6335203	0	63304	20256	-0.33	1.04	9.17	-0.021	-0.059	0.005
6335303	0	63305	20356	-0.44	1.2	10.03	-0.001	-0.048	0.007
6335403	0	63306	20456	-0.33	1.05	9.82	-0.023	-0.056	0.008
6335503	0	63307	20556	-0.38	1.09	9.63	-0.029	-0.053	0.008
6335603	0	63308	20656	-0.52	1.16	9.33	-0.031	-0.037	0.005
6335703	0	63309	20756	-0.43	1.24	9.78	-0.015	-0.052	0.008
6335803	0	63310	20856	-0.3899	1.3	10.24	-0.017	-0.068	0.011
6335904	0	63311	20956	-0.42	1.26	9.7	-0.029	-0.048	0.006
6336004	0	63312	21056	-0.3899	1.27	10.14	-0.031	-0.055	0.002
6336104	0	63313	21156	-0.5	1.4	9.56	-0.023	-0.054	0.005
6336204	0	63314	21256	-0.32	1.3	8.79	-0.035	-0.053	0.005
6336304	0	63315	21356	-0.32	1.28	9.41	-0.041	-0.045	0.006
6336404	0	63316	21456	-0.47	1.49	10.47	-0.017	-0.056	0.006
6336504	0	63317	21556	-0.49	1.46	10.8	-0.024	-0.057	0.011
6336604	0	63318	21656	-0.22	1.29	10.22	-0.027	-0.075	0.005
6336704	0	63319	21756	-0.55	1.46	10.47	-0.032	-0.051	0.008
6336804	0	63320	21856	-0.41	1.28	9.9399	-0.046	-0.054	0.003
6336904	0	63321	21956	-0.56	1.5	11.14	-0.037	-0.058	0.007
6337004	0	63322	22056	-0.37	1.51	9.9799	-0.037	-0.043	0.00899
6337104	0	63323	22156	-0.47	1.55	10.88	-0.033	-0.065	0.00899
6337205	0	63324	22256	-0.3899	1.58	10.4	-0.03	-0.056	0.006
6337305	0	63325	22356	-0.44	1.54	10.59	-0.053	-0.053	0.008
6337405	0	63326	22456	-0.51	1.48	11.29	-0.054	-0.053	0.01
6337505	0	63327	22556	-0.5299	1.45	10.9399	-0.06	-0.064	0.01
6337605	0	63328	22656	-0.41	1.52	10.95	-0.046	-0.056	0.00899
6337705	0	63329	22756	-0.57	1.66	12.21	-0.034	-0.069	0.01
6337805	0	63330	22856	-0.67	1.7	10.74	-0.029	-0.058	0.007
6337905	0	63331	22956	-0.5	1.59	10.81	-0.03799	-0.067	0.00899
6338005	0	63332	23056	-0.68	1.55	11.47	-0.044	-0.049	0.011
6338105	0	63333	23156	-0.69	1.58	10.81	-0.047	-0.058	0.01
6338205	0	63334	23256	-0.64	1.58	11.6899	-0.03799	-0.057	0.007
6338305	0	63335	23356	-0.44	1.69	12.06	-0.046	-0.067	0.007
6338405	0	63336	23456	-0.4	1.65	12.11	-0.043	-0.074	0.014
6338506	0	63337	23556	-0.5	1.72	12.52	-0.03599	-0.077	0.007
6338606	0	63338	23656	-0.44	1.48	11.7299	-0.051	-0.07199	0.004
6338706	0	63339	23756	-0.54	1.5	13.16	-0.04	-0.069	0.007
6338806	0	63340	23856	-0.52	1.47	12.45	-0.034	-0.062	0.007
6338906	0	63341	23956	-0.56	1.42	13.29	-0.026	-0.068	0.006
6339006	0	63342	24056	-0.3	1.29	13.25	-0.034	-0.074	0.01
6339106	0	63343	24156	-0.29	1.19	13.49	-0.04	-0.071	0.005
6339206	0	63344	24256	-0.5	1.53	12.65	-0.004	-0.063	0.006
6339306	0	63345	24356	-0.65	1.42	13.59	-0.02	-0.053	0.007
6339406	0	63346	24456	-0.49	1.23	13.41	-0.041	-0.067	0.00899
6339506	0	63347	24556	-0.52	1.41	12.9399	-0.01899	-0.067	0.006
6339606	0	63348	24656	-0.52	1.45	14.29	-0.022	-0.071	0.007
6339706	0	63349	24756	-0.41	1.35	13.74	-0.017	-0.077	0.003
6339807	0	63350	24856	-0.52	1.32	13.82	-0.023	-0.06	0.006
6339907	0	63351	24956	-0.38	1.21	13.16	-0.03	-0.074	0.006
6340007	0	63352	25056	-0.52	1.45	14.83	-0.017	-0.075	0.007
6340107	0	63353	25156	-0.43	1.35	13.4	-0.025	-0.077	0.006
6340207	0	63354	25256	-0.44	1.41	14.5	-0.016	-0.07199	0.007
6340307	0	63355	25356	-0.55	1.4	13.19	-0.026	-0.064	0.008
6340407	0	63356	25456	-0.45	1.39	13.96	-0.011	-0.07599	0.003
6340507	0	63357	25556	-0.62	1.51	14.61	-0.003	-0.063	0.007
6340607	0	63358	25656	-0.41	1.29	13.3	-0.029	-0.065	0.005
6340707	0	63359	25756	-0.3	1.25	13.51	-0.032	-0.081	0.007
6340807	0	63360	25856	-0.64	1.37	14.06	-0.024	-0.064	0.006
6340907	0	63361	25956	-0.74	1.4299	13.4	-0.01899	-0.063	0.006
6341007	0	63362	26056	-0.34	1.4	13.68	-0.016	-0.079	0.004
6341108	0	63363	26156	-0.52	1.36	13.52	-0.024	-0.07	0.004
6341208	0	63364	26256	-0.41	1.42	14.18	-0.01	-0.08	0.006
6341308	0	63365	26356	-0.42	1.32	12.79	-0.024	-0.067	0.004
6341408	0	63366	26456	-0.5299	1.4299	13.7	-0.021	-0.07	0.007
6341508	0	63367	26556	-0.63	1.5	14.25	-0.013	-0.063	0.007
6341608	0	63368	26656	-0.41	1.37	13.87	-0.025	-0.07199	0.01
6341708	0	63369	26756	-0.62	1.5	14.84	-0.007	-0.074	0.007
6341808	0	63370	26856	-0.5299	1.4	13.51	-0.005	-0.07	0.006
