# Supplementary material for: Robot-Based Calibration Procedure for Graphene Electronic Skin
Source: Sensors (Basel). 2022 Aug 16;22(16):6122. doi: 10.3390/s22166122 (PMC9416129; doi:10.3390/s22166122)
Supplement: Supplementary file 1 [file sensors-22-06122-s001.zip › measurements/sensor_row_10_col_21_hex_load.dat]

#ID ES_1_V1
#SIZE ROW 16 COL 32
#DIR LOAD
#sensor: hex
#coord: row_10_col_21
system_time	status	sequence_number	hex_sample_counter	Fx	Fy	Fz	Tx	Ty	Tz
6196597	0	61919	12828	-0.6	1.47	14.21	-0.01799	-0.067	0.006
6196697	0	61920	12928	-0.55	1.42	13.87	-0.022	-0.074	0.006
6196797	0	61921	13028	-0.45	1.34	13.52	-0.024	-0.068	0.008
6196897	0	61922	13128	-0.31	1.23	13.12	-0.029	-0.077	0.004
6196997	0	61923	13228	-0.42	1.45	14.49	-0.012	-0.07599	0.005
6197097	0	61924	13328	-0.52	1.46	14.32	-0.014	-0.064	0.01
6197197	0	61925	13428	-0.45	1.42	13.77	-0.025	-0.07	0.007
6197297	0	61926	13528	-0.54	1.39	13.45	-0.024	-0.067	0.00899
6197397	0	61927	13628	-0.5	1.46	13.21	-0.008	-0.065	0.006
6197498	0	61928	13728	-0.44	1.4	13.76	-0.016	-0.083	0.004
6197598	0	61929	13828	-0.38	1.4299	13.96	-0.016	-0.084	0.00899
6197698	0	61930	13928	-0.61	1.51	14.3	-0.006	-0.068	0.005
6197798	0	61931	14028	-0.41	1.3	13.75	-0.016	-0.067	0.006
6197898	0	61932	14128	-0.28	1.14	13.17	-0.035	-0.074	0.007
6197998	0	61933	14228	-0.44	1.37	13.22	-0.014	-0.071	0.006
6198098	0	61934	14328	-0.41	1.34	13.97	-0.021	-0.074	0.007
6198198	0	61935	14428	-0.47	1.5	14.86	-0.002	-0.073	0.006
6198298	0	61936	14528	-0.62	1.4299	14.57	-0.028	-0.063	0.005
6198398	0	61937	14628	-0.3899	1.3099	13.68	-0.024	-0.08	0.008
6198498	0	61938	14728	-0.46	1.41	14.31	-0.026	-0.068	0.008
6198598	0	61939	14828	-0.52	1.36	14.25	-0.027	-0.078	0.006
6198699	0	61940	14928	-0.51	1.3	14.95	-0.01899	-0.075	0.007
6198799	0	61941	15028	-0.71	1.47	13.36	-0.012	-0.053	0.003
6198899	0	61942	15128	-0.4	1.19	13.51	-0.03799	-0.065	0.005
6198999	0	61943	15228	-0.56	1.5599	15.15	0.001	-0.078	0.00899
6199099	0	61944	15328	-0.5	1.37	12.53	-0.013	-0.078	0.003
6199199	0	61945	15428	-0.54	1.21	12.07	-0.022	-0.07	0.007
6199299	0	61946	15528	-0.55	1.13	12.71	-0.01899	-0.079	0.007
6199399	0	61947	15628	-0.62	1	12.03	-0.017	-0.065	0.00899
6199499	0	61948	15728	-0.8	1.07	11.46	-0.015	-0.07199	0.005
6199599	0	61949	15828	-0.73	1.05	12.03	-0.003	-0.085	0.007
6199699	0	61950	15928	-0.64	0.9	10.07	-0.016	-0.063	0.008
6199799	0	61951	16028	-0.69	0.92	10.72	-0.01799	-0.069	0.007
6199899	0	61952	16128	-0.96	1.0599	11.77	-0.005	-0.069	0.005
6199999	0	61953	16228	-0.75	0.96	10.9399	-0.017	-0.083	0.006
6200100	0	61954	16328	-0.76	1.07	10.11	-0.008	-0.075	0.002
6200200	0	61955	16428	-0.74	1.0599	9.63	-0.003	-0.065	0
6200300	0	61956	16528	-0.81	0.97	11.57	-0.017	-0.071	0.008
6200400	0	61957	16628	-0.7799	1.05	11.02	-0.015	-0.07199	0.006
6200500	0	61958	16728	-0.7	1.01	11.36	-0.017	-0.077	0.007
6200600	0	61959	16828	-0.76	0.95	10.55	-0.012	-0.077	0.005
6200700	0	61960	16928	-0.74	1	10.61	0.001	-0.069	0.006
6200800	0	61961	17028	-0.66	1.03	10.5	-0.002	-0.082	0.004
6200900	0	61962	17128	-0.6	1.02	10.2299	-0.01	-0.073	0.006
6201000	0	61963	17228	-0.88	1.01	10.67	-0.015	-0.069	0.004
6201100	0	61964	17328	-0.57	0.94	10.22	-0.01	-0.075	0.006
6201200	0	61965	17428	-0.7	1	10.39	-0.004	-0.07	0.002
6201300	0	61966	17528	-0.79	0.82	9.97	-0.024	-0.056	0.004
6201401	0	61967	17628	-0.72	0.95	10.15	-0.027	-0.064	0.005
6201501	0	61968	17728	-0.67	0.94	10.08	-0.001	-0.07199	0.008
6201601	0	61969	17828	-0.67	0.88	10.51	-0.017	-0.067	0.006
6201701	0	61970	17928	-0.67	0.97	9.95	-0.011	-0.07199	0.003
6201801	0	61971	18028	-0.76	0.91	9.66	-0.012	-0.06	0.003
6201901	0	61972	18128	-0.72	0.93	9.33	-0.005	-0.053	0.005
6202001	0	61973	18228	-0.5	0.66	9.4799	-0.027	-0.075	0.004
6202101	0	61974	18328	-0.7799	0.92	9.47	-0.012	-0.057	0.002
6202201	0	61975	18428	-0.84	0.99	9.63	-0.007	-0.054	0.004
6202301	0	61976	18528	-0.5	0.72	9.34	-0.012	-0.087	0.007
6202401	0	61977	18628	-0.67	0.68	9.43	-0.03	-0.048	0.006
6202501	0	61978	18728	-0.51	0.75	9.25	-0.023	-0.066	0.001
6202602	0	61979	18828	-0.67	0.71	8.62	-0.01	-0.062	0.002
6202702	0	61980	18928	-0.7	0.91	9.28	0.002	-0.058	0.002
6202802	0	61981	19028	-0.64	0.77	8.7	-0.011	-0.064	0.004
6202902	0	61982	19128	-0.55	0.77	9.18	-0.011	-0.065	0.005
6203002	0	61983	19228	-0.5	0.86	8.7299	0.005	-0.052	0.003
6203102	0	61984	19328	-0.7	0.88	8.85	0.007	-0.049	0.001
6203202	0	61985	19428	-0.5299	0.69	8.77	-0.013	-0.061	0
6203302	0	61986	19528	-0.41	0.57	8.3	-0.02	-0.059	0.005
6203402	0	61987	19628	-0.41	0.48	7.71	-0.025	-0.058	-0.001
6203502	0	61988	19728	-0.44	0.86	9.04	0.014	-0.06	0.003
6203602	0	61989	19828	-0.44	0.71	9.03	-0.005	-0.073	0.003
6203702	0	61990	19928	-0.23	0.61	8.07	-0.013	-0.064	0.005
6203802	0	61991	20028	-0.65	0.74	7.75	0	-0.052	0.001
6203902	0	61992	20128	-0.48	0.77	8.67	0.008	-0.054	0
6204003	0	61993	20228	-0.49	0.65	8.96	-0.00899	-0.049	0.004
6204103	0	61994	20328	-0.42	0.64	7.78	0.004	-0.05	0.001
6204203	0	61995	20428	-0.31	0.57	8.17	-0.012	-0.057	0.007
6204303	0	61996	20528	-0.23	0.5899	8.36	-0.00899	-0.053	0.002
6204403	0	61997	20628	-0.38	0.63	7.33	-0.006	-0.037	0.002
6204503	0	61998	20728	-0.42	0.6	7.88	-0.008	-0.045	0.001
6204603	0	61999	20828	-0.27	0.63	8.15	-0.001	-0.057	0.006
6204703	0	62000	20928	-0.37	0.62	7.73	-0.004	-0.048	0.006
6204803	0	62001	21028	-0.17	0.54	7.32	-0.005	-0.049	0.004
6204903	0	62002	21128	-0.35	0.56	7.18	0.002	-0.045	0.004
6205003	0	62003	21228	-0.24	0.63	7.95	-0.007	-0.054	0.003
6205103	0	62004	21328	-0.23	0.66	8.24	0.007	-0.046	0.002
6205203	0	62005	21428	-0.34	0.54	7.41	0	-0.047	0
6205304	0	62006	21528	-0.28	0.61	7.35	0.014	-0.046	0.003
6205404	0	62007	21628	-0.07	0.36	7.02	-0.011	-0.055	0.004
6205504	0	62008	21728	-0.37	0.56	7.99	0.005	-0.03	0.005
6205604	0	62009	21828	-0.2	0.57	7.16	0.014	-0.03599	0.002
6205704	0	62010	21928	-0.35	0.56	6.21	0.004	-0.03799	0.004
6205804	0	62011	22028	-0.22	0.56	7.37	0.005	-0.03599	0.004
6205904	0	62012	22128	-0.23	0.61	7.63	0.012	-0.035	0.005
6206004	0	62013	22228	-0.12	0.44	6.68	0.002	-0.035	0.002
6206104	0	62014	22328	-0.32	0.35	6.18	-0.016	-0.025	0.005
6206204	0	62015	22428	-0.21	0.52	6.17	0.007	-0.033	0.001
6206304	0	62016	22528	-0.18	0.58	7.24	0.017	-0.03	0.004
6206404	0	62017	22628	-0.22	0.5899	7.6	0.024	-0.034	0.003
6206504	0	62018	22728	-0.24	0.3899	5.53	-0.015	-0.008	0.001
6206605	0	62019	22828	-0.07	0.34	5.2199	-0.006	-0.025	0
6206705	0	62020	22928	-0.28	0.44	6.03	0.008	-0.023	0
6206805	0	62021	23028	-0.06	0.4	6.19	-0.002	-0.024	0.001
6206905	0	62022	23128	-0.28	0.65	6.72	0.024	-0.029	0.005
6207005	0	62023	23228	-0.23	0.46	6.55	0.005	-0.026	0.003
6207105	0	62024	23328	-0.2	0.32	5.9	-0.014	-0.022	0.003
6207205	0	62025	23428	-0.09	0.28	5.27	-0.01799	-0.017	-0.001
6207305	0	62026	23528	-0.07	0.44	6.63	0.016	-0.039	0.001
6207405	0	62027	23628	-0.17	0.44	5.88	0.016	-0.025	0.002
6207505	0	62028	23728	-0.17	0.4	6.37	0.00899	-0.02	0.001
6207605	0	62029	23828	-0.19	0.43	5.6	0.02	-0.027	0.004
6207705	0	62030	23928	-0.15	0.43	5.9899	0.003	-0.013	0.002
6207806	0	62031	24028	-0.1	0.22	4.28	-0.00899	-0.01	-0.002
6207906	0	62032	24128	-0.09	0.36	4.83	0.005	-0.021	0.003
6208006	0	62033	24228	0.08	0.19	4.7199	-0.004	-0.017	0.002
6208106	0	62034	24328	-0.07	0.29	5.15	-0.005	-0.014	0.003
6208206	0	62035	24428	0.07	0.4	4.75	0.011	-0.026	0.002
6208306	0	62036	24528	0.15	0.2	4.16	0.001	-0.022	0.003
6208406	0	62037	24628	0.02	0.32	5.2	0.008	-0.017	-0.001
6208506	0	62038	24728	-0.09	0.34	5.12	0.01	-0.021	0.002
6208606	0	62039	24828	-0.04	0.23	4.93	-0.007	-0.007	0.001
6208706	0	62040	24928	-0.04	0.37	5.34	0.01	-0.02	0.002
6208806	0	62041	25028	-0.08	0.2	3.9	-0.008	0	0.003
6208906	0	62042	25128	-0.05	0.38	4.4699	0.017	-0.014	0.003
6209006	0	62043	25228	0.09	0.13	4.76	-0.012	-0.02	0.006
6209106	0	62044	25328	0.08	0.33	4.48	0.011	-0.026	0.005
6209207	0	62045	25428	-0.08	0.42	4.2199	0.021	-0.013	0.001
6209307	0	62046	25528	-0.05	0.3	3.96	0.004	-0.01	0.002
6209407	0	62047	25628	-0.03	0.42	4.94	0.022	-0.014	0
6209507	0	62048	25728	-0.11	0.35	3.9	0.007	-0.012	0.003
6209607	0	62049	25828	-0.04	0.27	4.29	0.01	-0.016	0.002
6209707	0	62050	25928	-0.02	0.42	4.06	-0.002	-0.008	0
6209807	0	62051	26028	0.15	0.26	3.14	-0.005	-0.023	0.002
6209907	0	62052	26128	-0.09	0.43	4.79	0.006	-0.005	0.002
6210007	0	62053	26228	-0.16	0.49	3.97	0.016	-0.00899	0
6210107	0	62054	26328	0.06	0.41	4.48	0.017	-0.01899	0.003
6210207	0	62055	26428	0.05	0.32	3.8	-0.003	-0.00899	0.005
6210307	0	62056	26528	0.15	0.26	3.44	0.001	-0.013	0.002
6210407	0	62057	26628	0.18	0.3	3.14	0.003	-0.013	0
6210508	0	62058	26728	0.14	0.36	3.57	0.008	-0.00899	0.006
6210608	0	62059	26828	0.01	0.37	3.21	0.008	0.002	0.003
6210708	0	62060	26928	0.02	0.36	3.5	0.007	-0.006	0
6210808	0	62061	27028	0.13	0.44	2.78	0.017	0.005	0.004
6210908	0	62062	27128	0.16	0.29	2.6	0.002	0.002	0
6211008	0	62063	27228	0.13	0.25	2.97	-0.00899	-0.004	0.001
6211108	0	62064	27328	0.19	0.21	1.97	0.004	0	-0.002
6211208	0	62065	27428	0.09	0.38	3.93	0.01	-0.003	0.003
6211308	0	62066	27528	0.23	0.25	1.49	0.006	0.006	0
6211408	0	62067	27628	0.35	0.26	2.32	0.012	-0.014	0.002
6211508	0	62068	27728	0.24	0.22	2.66	0.001	-0.002	0.005
6211608	0	62069	27828	0.22	0.3	1.41	0.01	-0.002	0.002
6211708	0	62070	27928	0.07	0.37	2.97	0.008	0	0.002
6211809	0	62071	28028	0.15	0.26	2.1199	0.013	0.007	-0.001
6211909	0	62072	28128	0.12	0.27	2.39	0.022	-0.001	0.001
6212009	0	62073	28228	0.27	0.26	2.2	0.013	-0.008	-0.002
6212109	0	62074	28328	0.34	0.28	2.15	0.023	-0.015	0.002
6212209	0	62075	28428	0.29	0.31	2.29	0.031	-0.014	0
6212309	0	62076	28528	0.18	0.13	1.38	0.012	0	0.001
6212409	0	62077	28628	0.34	0.01	1.41	-0.004	-0.005	0.004
6212509	0	62078	28728	0.28	0.2	1.73	0.033	-0.01	0
6212609	0	62079	28828	0.25	0.09	0.8	0.015	-0.001	0.003
6212709	0	62080	28928	0.05	0.15	0.85	0.028	0.004	-0.001
6212809	0	62081	29028	0.07	0.01	1.29	0.004	0.007	0.001
6212909	0	62082	29128	0.13	-0.08	0.86	-0.001	0.003	-0.002
6213009	0	62083	29228	0.05	0.06	0.49	0.026	0.016	-0.001
6213110	0	62084	29328	0.08	-0.05	0.15	0.011	0.012	0
6213210	0	62085	29428	0.06	0.04	1.3	0.031	0.001	0.002
6213310	0	62086	29528	0.16	-0.15	-0.6	0.014	0.011	0
6213410	0	62087	29628	0.18	-0.1	-0.24	0.01799	-0.005	-0.003
6213510	0	62088	29728	0.24	-0.13	-0.09	0.013	-0.003	0
6213610	0	62089	29828	0.16	-0.04	0.35	0.023	0.005	0.003
6213710	0	62090	29928	0.2	-0.12	-0.14	0.01799	0.001	0.003
6213810	0	62091	30028	0.01	0.05	0.46	0.041	0.011	0
6213910	0	62092	30128	0.2	-0.17	0.04	0.003	0.004	0
6214010	0	62093	30228	0.16	-0.14	-0.71	0.007	0.007	0.003
6214110	0	62094	30328	0.14	-0.17	-1.32	0.021	0.002	0.001
6214210	0	62095	30428	0.05	0.01	-0.49	0.03599	0.004	0
6214310	0	62096	30528	0.05	-0.14	-0.41	0.028	0.004	0.001
6214410	0	62097	30628	0.09	-0.21	-1.21	0.026	0.004	-0.001
6214511	0	62098	30728	0.07	-0.07	-1.27	0.03599	0.001	-0.006
6214611	0	62099	30828	-0.01	-0.19	-1.88	0.025	0.013	-0.004
6214711	0	62100	30928	0.07	-0.18	-1.55	0.028	-0.001	-0.003
6214811	0	62101	31028	0.11	-0.17	-0.93	0.023	-0.001	0.002
6214911	0	62102	31128	-0.03	-0.19	-1.35	0.028	0.024	0.001
6215011	0	62103	31228	-0.01	-0.25	-1.21	0.028	0.012	0.002
6215111	0	62104	31328	0.03	-0.26	-1.49	0.013	0.011	0.001
6215211	0	62105	31428	0.06	-0.33	-1.74	0.017	0.008	-0.001
6215311	0	62106	31528	0.01	-0.26	-2.03	0.01899	0.01	0.001
6215411	0	62107	31628	-0.01	-0.22	-1.89	0.028	0.00899	0
6215511	0	62108	31728	0.15	-0.36	-1.36	0.032	0.004	0.002
6215611	0	62109	31828	0.1	-0.44	-1.52	0.02	0.007	0
6215712	0	62110	31928	0.11	-0.43	-1.57	0.033	0.006	0
6215812	0	62111	32028	0.05	-0.49	-1.65	0.01899	0.02	-0.001
6215912	0	62112	32128	0	-0.34	-1.32	0.034	0.015	-0.002
6216012	0	62113	32228	0.07	-0.44	-2.4	0.032	0.008	0.002
6216112	0	62114	32328	0.16	-0.38	-2.13	0.04	-0.003	-0.001
6216212	0	62115	32428	-0.01	-0.42	-1.87	0.035	0.007	0
6216312	0	62116	32528	-0.09	-0.41	-1.74	0.027	0.012	0.002
6216412	0	62117	32628	0	-0.29	-1.54	0.037	0.008	-0.002
6216512	0	62118	32728	0.19	-0.48	-1.99	0.043	-0.007	0.001
6216612	0	62119	32828	-0.11	-0.3899	-1.8	0.03799	0.016	-0.002
6216712	0	62120	32928	-0.02	-0.43	-2.02	0.047	0.004	-0.003
6216812	0	62121	33028	0.06	-0.49	-2.52	0.044	0.016	-0.003
6216912	0	62122	33128	0.05	-0.41	-2.74	0.04	0.012	-0.003
6217012	0	62123	33228	0.02	-0.4	-2.45	0.03599	0.015	-0.003
6217113	0	62124	33328	0.11	-0.5299	-2.16	0.034	0.007	0.002
6217213	0	62125	33428	-0.07	-0.43	-1.82	0.04	0.00899	0
6217313	0	62126	33528	-0.07	-0.56	-2.99	0.031	0.014	0.001
6217413	0	62127	33628	0.06	-0.58	-3.67	0.054	0.001	0.001
6217513	0	62128	33728	0.11	-0.63	-3.2	0.046	0.001	-0.003
6217613	0	62129	33828	-0.2	-0.47	-2.44	0.055	0.014	-0.002
6217713	0	62130	33928	-0.06	-0.68	-4.16	0.047	0.00899	-0.002
6217813	0	62131	34028	-0.28	-0.5899	-3.79	0.058	0.017	-0.002
6217913	0	62132	34128	-0.12	-0.86	-4.8	0.032	0.001	-0.002
6218013	0	62133	34228	-0.22	-0.7	-4.55	0.057	0.01899	0.001
6218113	0	62134	34328	-0.32	-0.68	-4.33	0.052	0.024	-0.003
6218213	0	62135	34428	-0.05	-0.9	-5.15	0.042	0.006	-0.002
6218314	0	62136	34528	-0.17	-1	-6.14	0.03799	0.013	-0.003
6218414	0	62137	34628	-0.21	-1.01	-6.56	0.058	0.013	-0.003
6218514	0	62138	34728	-0.18	-1.05	-7	0.051	0.007	-0.004
6218614	0	62139	34828	-0.06	-1.11	-7.64	0.048	0.007	0
6218714	0	62140	34928	-0.3	-1.1799	-7.46	0.048	0.006	-0.003
6218814	0	62141	35028	-0.16	-1.23	-9.21	0.054	0.00899	-0.003
6218914	0	62142	35128	-0.21	-1.28	-9.4399	0.054	0	-0.006
6219014	0	62143	35228	-0.08	-1.35	-9.29	0.059	-0.013	-0.001
6219114	0	62144	35328	-0.28	-1.29	-8.45	0.056	0.002	-0.003
6219214	0	62145	35428	-0.2	-1.37	-9.64	0.068	-0.007	-0.001
6219314	0	62146	35528	-0.36	-1.28	-9.16	0.064	0.002	-0.005
6219414	0	62147	35628	-0.43	-1.4	-10.1	0.07	-0.004	-0.004
6219514	0	62148	35728	-0.28	-1.42	-10.33	0.074	-0.011	-0.004
6219614	0	62149	35828	-0.65	-1.38	-11.1	0.078	0.011	-0.006
6219715	0	62150	35928	-0.55	-1.42	-11.64	0.077	0.004	-0.002
6219815	0	62151	36028	-0.33	-1.68	-12.06	0.059	-0.007	-0.004
6219915	0	62152	36128	-0.42	-1.7	-12.5	0.067	-0.005	-0.004
6220015	0	62153	36228	-0.45	-1.69	-12.81	0.057	-0.004	-0.002
6220115	0	62154	36328	-0.6	-1.65	-13.19	0.067	0.001	-0.003
6220215	0	62155	36428	-0.47	-1.85	-13.41	0.074	-0.01899	-0.006
6220315	0	62156	36528	-0.49	-1.72	-13.8	0.088	-0.011	-0.002
6220415	0	62157	36628	-0.61	-1.85	-13.8	0.077	-0.016	-0.002
6220515	0	62158	36728	-0.74	-1.86	-14.49	0.092	-0.006	0
6220615	0	62159	36828	-0.77	-1.83	-13.98	0.095	-0.01	-0.002
6220715	0	62160	36928	-0.6	-2.14	-15.95	0.078	-0.017	-0.003
6220815	0	62161	37028	-0.81	-1.95	-16.28	0.092	-0.011	-0.003
6220916	0	62162	37128	-0.71	-2.16	-17.02	0.074	-0.016	-0.005
6221016	0	62163	37228	-0.77	-2.16	-16.91	0.08	0	-0.002
6221116	0	62164	37328	-0.86	-2.1199	-17.74	0.096	-0.016	-0.005
6221216	0	62165	37428	-0.82	-2.28	-18.3	0.089	-0.002	-0.002
6221316	0	62166	37528	-0.7	-2.35	-18.72	0.092	-0.022	-0.003
6221416	0	62167	37628	-0.82	-2.3599	-19.23	0.094	-0.011	-0.003
6221516	0	62168	37728	-0.7799	-2.42	-19.26	0.093	-0.001	-0.004
6221616	0	62169	37828	-0.7799	-2.39	-20.54	0.105	-0.017	-0.006
6221716	0	62170	37928	-0.76	-2.69	-21.02	0.088	0.003	-0.004
6221816	0	62171	38028	-0.71	-2.71	-21.7099	0.101	-0.007	-0.002
6221916	0	62172	38128	-0.81	-2.67	-21.67	0.119	-0.011	-0.007
6222016	0	62173	38228	-0.91	-2.78	-23.14	0.107	0.006	-0.004
6222116	0	62174	38328	-0.76	-2.94	-23.89	0.098	-0.003	-0.003
6222216	0	62175	38428	-0.89	-2.76	-22.93	0.109	-0.005	0
6222317	0	62176	38528	-0.8	-2.94	-24.26	0.1	0.002	-0.002
6222417	0	62177	38628	-0.88	-2.96	-24.93	0.111	0.008	-0.004
6222517	0	62178	38728	-0.73	-3.07	-25.3	0.099	-0.013	-0.003
6222617	0	62179	38828	-0.71	-3.16	-26.61	0.099	0.006	-0.002
6222717	0	62180	38928	-0.67	-3.17	-26.94	0.114	-0.006	-0.006
6222817	0	62181	39028	-0.74	-3.35	-28.68	0.106	0.006	-0.004
6222917	0	62182	39128	-0.67	-3.48	-28.79	0.096	0.014	-0.005
6223017	0	62183	39228	-0.68	-3.41	-30.09	0.124	0.008	-0.006
6223117	0	62184	39328	-0.64	-3.6	-29.6	0.103	0.006	0
6223217	0	62185	39428	-0.81	-3.44	-30.59	0.111	0.027	-0.004
6223317	0	62186	39528	-0.65	-3.6	-31.63	0.092	0.02	-0.004
6223417	0	62187	39628	-0.61	-3.62	-32.4	0.113	0.00899	-0.002
6223517	0	62188	39728	-0.74	-3.65	-32.32	0.121	0.013	-0.005
6223618	0	62189	39828	-0.65	-3.88	-35.05	0.111	0.01799	-0.004
6223718	0	62190	39928	-0.87	-3.82	-34.13	0.119	0.029	-0.01
6223818	0	62191	40028	-0.48	-4.11	-35.31	0.086	0.01899	-0.004
6223918	0	62192	40128	-0.76	-3.93	-35.75	0.113	0.035	-0.005
6224018	0	62193	40228	-0.58	-4.11	-35.56	0.122	0.015	-0.002
6224118	0	62194	40328	-0.63	-4.27	-38.11	0.101	0.029	-0.003
6224218	0	62195	40428	-0.52	-4.23	-37.85	0.123	0.028	-0.005
6224318	0	62196	40528	-0.5899	-4.2399	-37.88	0.114	0.037	-0.002
6224418	0	62197	40628	-0.66	-4.46	-38.97	0.117	0.033	-0.002
6224518	0	62198	40728	-0.57	-4.5	-40.19	0.103	0.039	-0.003
6224618	0	62199	40828	-0.67	-4.43	-40.04	0.126	0.031	-0.004
6224718	0	62200	40928	-0.51	-4.43	-40.43	0.143	0.035	-0.003
6224819	0	62201	41028	-0.49	-4.64	-42.03	0.126	0.043	-0.006
6224919	0	62202	41128	-0.82	-4.64	-42.12	0.124	0.052	-0.006
6225019	0	62203	41228	-0.55	-4.76	-43.13	0.121	0.048	-0.002
6225119	0	62204	41328	-0.45	-4.87	-43.87	0.125	0.041	-0.002
6225219	0	62205	41428	-0.36	-4.87	-44.59	0.12899	0.039	-0.003
6225319	0	62206	41528	-0.52	-4.89	-44.4	0.125	0.041	0
6225419	0	62207	41628	-0.49	-5.04	-45.33	0.127	0.059	0
6225519	0	62208	41728	-0.51	-5.1	-46.62	0.132	0.049	-0.003
6225619	0	62209	41828	-0.47	-5.21	-47.19	0.13	0.058	-0.005
6225719	0	62210	41928	-0.5899	-5.2199	-47.94	0.14	0.061	-0.005
6225819	0	62211	42028	-0.35	-5.45	-49.62	0.127	0.054	-0.006
6225919	0	62212	42128	-0.32	-5.46	-50.0099	0.149	0.055	-0.008
6226019	0	62213	42228	-0.48	-5.51	-49.49	0.143	0.052	-0.001
6226119	0	62214	42328	-0.33	-5.48	-50.61	0.154	0.057	-0.005
6226220	0	62215	42428	-0.31	-5.68	-51.54	0.15099	0.059	-0.004
6226320	0	62216	42528	-0.4	-5.57	-51.79	0.163	0.057	-0.005
6226420	0	62217	42628	-0.21	-5.89	-52.3	0.132	0.052	-0.005
6226520	0	62218	42728	-0.37	-5.78	-52.37	0.162	0.058	-0.004
6226620	0	62219	42828	-0.23	-5.89	-53.17	0.145	0.054	-0.001
6226720	0	62220	42928	-0.34	-5.95	-54.93	0.15199	0.062	-0.003
6226820	0	62221	43028	-0.34	-5.9	-54.7	0.169	0.07199	-0.005
6226920	0	62222	43128	-0.27	-6.09	-55.33	0.154	0.069	-0.003
6227020	0	62223	43228	-0.29	-6.17	-56.43	0.15199	0.074	-0.002
6227120	0	62224	43328	-0.12	-6.27	-56.88	0.153	0.066	-0.002
6227220	0	62225	43428	0.03	-6.29	-57.16	0.172	0.058	-0.004
6227320	0	62226	43528	-0.33	-6.2	-56.99	0.171	0.071	-0.003
6227420	0	62227	43628	-0.15	-6.43	-59.07	0.174	0.085	-0.004
6227521	0	62228	43728	-0.29	-6.34	-59.02	0.186	0.073	-0.004
6227621	0	62229	43828	-0.21	-6.41	-59.43	0.188	0.07599	-0.005
6227721	0	62230	43928	0.03	-6.78	-61.36	0.163	0.08	-0.006
6227821	0	62231	44028	-0.07	-6.72	-62.07	0.175	0.092	-0.003
6227921	0	62232	44128	-0.11	-6.73	-61.08	0.183	0.07199	-0.003
6228021	0	62233	44228	0.1	-6.95	-62.85	0.17	0.07599	-0.008
6228121	0	62234	44328	0.04	-6.87	-62.96	0.185	0.07599	-0.003
6228221	0	62235	44428	-0.13	-6.83	-63.6	0.191	0.093	-0.006
6228321	0	62236	44528	0.09	-6.89	-64.85	0.199	0.075	-0.005
6228421	0	62237	44628	-0.02	-6.97	-64.82	0.201	0.089	-0.005
6228521	0	62238	44728	0.08	-7.22	-66.86	0.189	0.093	-0.006
6228621	0	62239	44828	0.14	-7.26	-67.64	0.197	0.094	-0.007
6228721	0	62240	44928	-0.02	-7.23	-67.71	0.201	0.089	-0.005
6228822	0	62241	45028	0.08	-7.34	-68.24	0.2	0.082	-0.005
6228922	0	62242	45128	0.02	-7.4	-68.7	0.197	0.089	-0.005
6229022	0	62243	45228	0.14	-7.38	-69.7	0.209	0.102	-0.007
6229122	0	62244	45328	0.07	-7.61	-69.95	0.211	0.1	-0.005
6229222	0	62245	45428	0.18	-7.56	-70.53	0.209	0.101	-0.005
6229322	0	62246	45528	0.15	-7.71	-71.41	0.202	0.105	-0.006
6229422	0	62247	45628	0.19	-7.63	-71.85	0.221	0.099	-0.007
6229522	0	62248	45728	0.23	-7.73	-71.92	0.229	0.092	-0.004
6229622	0	62249	45828	0.17	-7.94	-72.92	0.212	0.1	-0.004
6229722	0	62250	45928	0.15	-7.99	-73.93	0.217	0.105	-0.005
6229822	0	62251	46028	0.2	-8.13	-74.49	0.217	0.111	-0.002
6229922	0	62252	46128	0.32	-8.14	-75.18	0.225	0.099	-0.004
6230022	0	62253	46228	0.31	-8.31	-76.7699	0.205	0.111	-0.006
6230123	0	62254	46328	0.3	-8.31	-76.56	0.21	0.117	-0.005
6230223	0	62255	46428	0.27	-8.33	-77.03	0.207	0.124	-0.004
6230323	0	62256	46528	0.29	-8.39	-77.42	0.222	0.112	-0.007
6230423	0	62257	46628	0.46	-8.52	-77.87	0.216	0.114	-0.001
6230523	0	62258	46728	0.21	-8.43	-79.17	0.218	0.12899	-0.004
6230623	0	62259	46828	0.41	-8.46	-79.3399	0.223	0.116	-0.005
6230723	0	62260	46928	0.38	-8.58	-79.0199	0.221	0.108	-0.004
6230823	0	62261	47028	0.58	-8.72	-79.62	0.23	0.103	-0.002
6230923	0	62262	47128	0.41	-8.51	-79.88	0.237	0.111	-0.002
6231023	0	62263	47228	0.3899	-8.77	-80.86	0.218	0.125	-0.004
6231123	0	62264	47328	0.42	-8.72	-80.47	0.231	0.118	-0.004
6231223	0	62265	47428	0.31	-8.6899	-80.89	0.235	0.124	-0.007
6231323	0	62266	47528	0.5	-8.77	-80.21	0.223	0.115	-0.002
6231424	0	62267	47628	0.56	-8.71	-80.28	0.229	0.106	0
6231524	0	62268	47728	0.47	-8.76	-80.48	0.225	0.114	-0.001
6231624	0	62269	47828	0.32	-8.61	-80.5	0.239	0.113	-0.007
6231724	0	62270	47928	0.45	-8.75	-80.89	0.223	0.117	-0.003
6231824	0	62271	48028	0.42	-8.74	-80.26	0.227	0.118	-0.002
6231924	0	62272	48128	0.48	-8.6899	-81.51	0.229	0.114	-0.004
6232024	0	62273	48228	0.34	-8.47	-81.1	0.238	0.12899	-0.002
6232124	0	62274	48328	0.56	-8.64	-80.69	0.233	0.11	-0.002
