# Supplementary material for: Robot-Based Calibration Procedure for Graphene Electronic Skin
Source: Sensors (Basel). 2022 Aug 16;22(16):6122. doi: 10.3390/s22166122 (PMC9416129; doi:10.3390/s22166122)
Supplement: Supplementary file 1 [file sensors-22-06122-s001.zip › measurements/sensor_row_10_col_21_hex_unload.dat]

#ID ES_1_V1
#SIZE ROW 16 COL 32
#DIR UNLOAD
#sensor: hex
#coord: row_10_col_21
system_time	status	sequence_number	hex_sample_counter	Fx	Fy	Fz	Tx	Ty	Tz
6232224	0	62275	48428	0.43	-8.62	-80.49	0.241	0.108	-0.006
6232324	0	62276	48528	0.33	-8.62	-80.49	0.22	0.121	-0.003
6232424	0	62277	48628	0.5	-8.56	-80.83	0.228	0.123	-0.002
6232524	0	62278	48728	0.43	-8.54	-80.91	0.232	0.118	-0.006
6232624	0	62279	48828	0.45	-8.39	-79.8399	0.227	0.115	-0.004
6232725	0	62280	48928	0.54	-8.64	-80.91	0.217	0.095	-0.003
6232825	0	62281	49028	0.33	-8.45	-79.98	0.22	0.113	-0.005
6232925	0	62282	49128	0.3899	-8.6	-79.95	0.212	0.125	-0.005
6233025	0	62283	49228	0.41	-8.43	-78.88	0.204	0.101	-0.005
6233125	0	62284	49328	0.34	-8.28	-78.58	0.215	0.113	-0.007
6233225	0	62285	49428	0.3899	-8.29	-78.2	0.21	0.119	-0.004
6233325	0	62286	49528	0.3	-8.13	-77.9	0.218	0.123	-0.007
6233425	0	62287	49628	0.31	-8.11	-78.49	0.208	0.135	-0.005
6233525	0	62288	49728	0.3899	-8.06	-76.43	0.212	0.109	-0.005
6233625	0	62289	49828	0.37	-8.02	-75.76	0.196	0.107	-0.004
6233725	0	62290	49928	0.19	-7.8	-74.5899	0.199	0.111	-0.005
6233825	0	62291	50028	0.32	-7.72	-73.33	0.196	0.092	-0.007
6233926	0	62292	50128	0.43	-7.67	-73.3399	0.19	0.104	-0.006
6234026	0	62293	50228	0.35	-7.59	-73.51	0.195	0.089	-0.007
6234126	0	62294	50328	0.26	-7.36	-72.28	0.2	0.1	-0.005
6234226	0	62295	50428	0.11	-7.32	-72.17	0.182	0.107	-0.006
6234326	0	62296	50528	0.3	-7.19	-71.17	0.188	0.083	-0.006
6234426	0	62297	50628	0.16	-6.97	-70.21	0.186	0.087	-0.007
6234526	0	62298	50728	0.21	-6.93	-69.01	0.175	0.09	-0.005
6234626	0	62299	50828	0.07	-6.85	-67.76	0.173	0.085	-0.004
6234726	0	62300	50928	0.1	-6.86	-67.75	0.15	0.088	-0.003
6234826	0	62301	51028	0.04	-6.6	-67.08	0.15899	0.081	-0.005
6234926	0	62302	51128	0.06	-6.58	-66.57	0.163	0.092	-0.005
6235026	0	62303	51228	0.02	-6.41	-65.3399	0.158	0.08	-0.003
6235126	0	62304	51328	-0.11	-6.2	-65.11	0.162	0.099	-0.003
6235226	0	62305	51428	0.18	-6.43	-64.92	0.13	0.069	-0.003
6235327	0	62306	51528	0.05	-6.21	-64.22	0.135	0.082	-0.005
6235427	0	62307	51628	-0.05	-5.9899	-62.19	0.141	0.082	-0.004
6235527	0	62308	51728	0.06	-6.07	-62.09	0.124	0.064	-0.003
6235627	0	62309	51828	0	-5.84	-61.33	0.131	0.062	-0.005
6235727	0	62310	51928	-0.1	-5.88	-60.86	0.116	0.071	-0.001
6235827	0	62311	52028	-0.18	-5.68	-59.29	0.122	0.073	-0.003
6235927	0	62312	52128	-0.02	-5.69	-59.94	0.12	0.071	-0.003
6236027	0	62313	52228	-0.23	-5.4899	-58.43	0.115	0.081	-0.002
6236127	0	62314	52328	-0.14	-5.56	-57.73	0.107	0.068	-0.004
6236227	0	62315	52428	-0.17	-5.27	-57.83	0.121	0.065	-0.003
6236327	0	62316	52528	-0.19	-5.09	-56.55	0.125	0.063	-0.002
6236427	0	62317	52628	-0.19	-5.15	-55.83	0.116	0.064	-0.004
6236527	0	62318	52728	-0.34	-5.03	-54.98	0.107	0.061	-0.002
6236628	0	62319	52828	-0.25	-4.92	-54.64	0.099	0.054	-0.003
6236728	0	62320	52928	-0.25	-4.84	-54.2	0.098	0.047	-0.003
6236828	0	62321	53028	-0.35	-4.82	-53.46	0.092	0.049	-0.002
6236928	0	62322	53128	-0.3	-4.67	-52.61	0.085	0.049	-0.003
6237028	0	62323	53228	-0.3	-4.51	-51.89	0.093	0.046	-0.003
6237128	0	62324	53328	-0.48	-4.34	-51.0099	0.091	0.052	-0.001
6237228	0	62325	53428	-0.37	-4.32	-51.34	0.07	0.057	-0.004
6237328	0	62326	53528	-0.5899	-4.11	-48.71	0.087	0.057	-0.001
6237428	0	62327	53628	-0.57	-4.13	-48.41	0.071	0.052	-0.002
6237528	0	62328	53728	-0.62	-3.9	-47.34	0.081	0.047	-0.001
6237628	0	62329	53828	-0.54	-3.94	-47.4199	0.068	0.045	-0.001
6237728	0	62330	53928	-0.45	-3.93	-46.98	0.058	0.043	-0.002
6237828	0	62331	54028	-0.65	-3.62	-45.72	0.071	0.051	-0.002
6237929	0	62332	54128	-0.54	-3.8	-46.58	0.04	0.049	-0.001
6238029	0	62333	54228	-0.5299	-3.61	-44.87	0.053	0.042	-0.003
6238129	0	62334	54328	-0.51	-3.52	-44.27	0.046	0.03599	0.002
6238229	0	62335	54428	-0.64	-3.43	-44.31	0.05	0.046	0.002
6238329	0	62336	54528	-0.57	-3.27	-41.93	0.049	0.031	-0.003
6238429	0	62337	54628	-0.5299	-3.24	-42.4	0.049	0.044	-0.001
6238529	0	62338	54728	-0.44	-3.24	-41.64	0.037	0.028	-0.003
6238629	0	62339	54828	-0.54	-3.19	-41.4	0.026	0.037	-0.003
6238729	0	62340	54928	-0.65	-2.85	-39.96	0.042	0.03	-0.003
6238829	0	62341	55028	-0.7	-2.78	-38.68	0.047	0.032	0
6238929	0	62342	55128	-0.65	-2.8699	-39.15	0.047	0.03	-0.003
6239029	0	62343	55228	-0.66	-2.82	-38.0099	0.043	0.024	-0.002
6239129	0	62344	55328	-0.81	-2.68	-36.73	0.04	0.024	-0.001
6239230	0	62345	55428	-0.8	-2.71	-35.86	0.024	0.022	0
6239330	0	62346	55528	-0.68	-2.69	-35.99	0.023	0.023	-0.001
6239430	0	62347	55628	-0.63	-2.64	-34.65	0.03599	0	-0.001
6239530	0	62348	55728	-0.7799	-2.55	-34.35	0.037	0.016	-0.001
6239630	0	62349	55828	-0.69	-2.67	-34.06	0.021	0.005	-0.002
6239730	0	62350	55928	-0.8	-2.51	-33.22	0.039	0.007	-0.005
6239830	0	62351	56028	-0.85	-2.46	-32.85	0.034	0.001	-0.003
6239930	0	62352	56128	-0.82	-2.45	-32.31	0.033	0.004	-0.003
6240030	0	62353	56228	-1.03	-2.34	-30.37	0.045	0.001	0
6240130	0	62354	56328	-0.85	-2.33	-30.66	0.033	-0.001	-0.004
6240230	0	62355	56428	-0.99	-2.17	-29.5	0.054	-0.007	-0.001
6240330	0	62356	56528	-0.98	-2.2	-29.38	0.04	0.002	-0.004
6240430	0	62357	56628	-1	-2.23	-29.59	0.031	-0.004	-0.002
6240531	0	62358	56728	-0.99	-2.14	-27.36	0.031	-0.012	-0.002
6240631	0	62359	56828	-1.09	-2.04	-26.94	0.03799	-0.011	-0.004
6240731	0	62360	56928	-1.05	-1.97	-27	0.059	-0.024	0
6240831	0	62361	57028	-0.88	-2.14	-25.79	0.029	-0.039	-0.004
6240931	0	62362	57128	-1.03	-1.88	-25.12	0.043	-0.022	-0.005
6241031	0	62363	57228	-1.02	-1.78	-24.29	0.069	-0.043	-0.003
6241131	0	62364	57328	-1.14	-1.94	-23.9599	0.042	-0.026	-0.001
6241231	0	62365	57428	-0.99	-1.85	-24.39	0.043	-0.032	0
6241331	0	62366	57528	-1.21	-1.82	-23.58	0.03799	-0.016	-0.004
6241431	0	62367	57628	-1.3	-1.62	-22.26	0.039	-0.026	-0.002
6241531	0	62368	57728	-1.27	-1.46	-21.06	0.058	-0.042	-0.003
6241631	0	62369	57828	-1.17	-1.4	-20.06	0.044	-0.041	0.001
6241731	0	62370	57928	-1.19	-1.4	-19.45	0.041	-0.045	0.001
6241831	0	62371	58028	-1.24	-1.39	-19.72	0.022	-0.027	-0.002
6241932	0	62372	58128	-1.21	-1.26	-18.47	0.03799	-0.03799	-0.001
6242032	0	62373	58228	-1.23	-1.27	-17.86	0.017	-0.031	-0.002
6242132	0	62374	58328	-1.07	-1.22	-17.6299	0.023	-0.037	0
6242232	0	62375	58428	-1.14	-1.01	-16.64	0.032	-0.045	-0.003
6242332	0	62376	58528	-1.13	-1.05	-16.26	0.013	-0.032	-0.003
6242432	0	62377	58628	-0.99	-0.99	-15.9	0.026	-0.048	0
6242532	0	62378	58728	-1.22	-0.89	-15.42	0.023	-0.034	-0.003
6242632	0	62379	58828	-1.13	-0.84	-15.33	0.023	-0.027	-0.003
6242732	0	62380	58928	-1.1799	-0.81	-14.81	0.02	-0.037	-0.004
6242832	0	62381	59028	-1.16	-0.75	-13.91	0.025	-0.039	-0.001
6242932	0	62382	59128	-1.29	-0.64	-13.5	0.025	-0.024	-0.001
6243032	0	62383	59228	-1	-0.76	-13.06	0.016	-0.04	0.003
6243133	0	62384	59328	-1.04	-0.7	-12.54	0.001	-0.03799	-0.002
6243233	0	62385	59428	-0.92	-0.71	-12.22	0.002	-0.042	-0.003
6243333	0	62386	59528	-1.07	-0.5	-11.62	0.022	-0.029	-0.002
6243433	0	62387	59628	-1.2	-0.43	-10.61	0.04	-0.024	-0.002
6243533	0	62388	59728	-0.88	-0.5	-10.74	0.01799	-0.039	-0.002
6243633	0	62389	59828	-0.9	-0.46	-9.9799	0.014	-0.027	0.001
6243733	0	62390	59928	-0.85	-0.42	-10.55	0.023	-0.025	-0.003
6243833	0	62391	60028	-0.91	-0.34	-10.43	0.016	-0.023	-0.002
6243933	0	62392	60128	-0.93	-0.26	-8.9399	0.03	-0.029	-0.001
6244033	0	62393	60228	-0.9	-0.36	-9.51	0.016	-0.012	-0.003
6244133	0	62394	60328	-1.03	-0.14	-8.21	0.027	-0.008	-0.003
6244233	0	62395	60428	-0.76	-0.26	-8.51	0.024	-0.027	-0.004
6244333	0	62396	60528	-0.79	-0.13	-8.17	0.025	-0.013	-0.003
6244433	0	62397	60628	-0.65	-0.18	-7.02	0.017	-0.01799	-0.006
6244534	0	62398	60728	-0.56	-0.17	-7.39	0.003	-0.017	0
6244634	0	62399	60828	-0.6	0.05	-6.4899	0.029	-0.02	-0.003
6244734	0	62400	60928	-0.7799	-0.01	-5.81	0.012	0.003	-0.004
6244834	0	62401	61028	-0.31	-0.2	-7.5	-0.003	-0.027	-0.002
6244934	0	62402	61128	-0.46	-0.07	-6.37	0.006	-0.00899	-0.002
6245034	0	62403	61228	-0.44	0.14	-4.38	0.014	-0.006	-0.002
6245134	0	62404	61328	-0.72	0.33	-4.9699	0.025	0.01	-0.004
6245234	0	62405	61428	-0.37	0.11	-4.76	-0.008	0.004	0.001
6245334	0	62406	61528	-0.34	0.09	-4.61	-0.001	0.005	0
6245434	0	62407	61628	-0.3899	0.12	-3.9	0	0.012	-0.001
6245534	0	62408	61728	-0.33	0.27	-3.14	0.012	0.011	0
6245634	0	62409	61828	-0.21	0.27	-3.46	-0.007	0.006	0
6245735	0	62410	61928	-0.01	0.07	-3.55	-0.024	0.011	0.002
6245835	0	62411	62028	-0.12	0.36	-2.23	0.004	0.001	0.002
6245935	0	62412	62128	-0.32	0.36	-2.3699	0.005	0.01	0
6246035	0	62413	62228	-0.17	0.3899	-2.58	0.003	0.00899	-0.001
6246135	0	62414	62328	-0.32	0.37	-2.3599	0.006	0.008	0.001
6246235	0	62415	62428	-0.06	0.25	-1.89	0	0.006	0.002
6246335	0	62416	62528	-0.22	0.42	-2.1	0.011	0.02	0.001
6246435	0	62417	62628	-0.15	0.38	-1.59	-0.003	0.00899	0
6246535	0	62418	62728	-0.09	0.33	-2.47	-0.001	0.001	-0.002
6246635	0	62419	62828	-0.06	0.32	-1.93	0.002	0	0.001
6246735	0	62420	62928	-0.11	0.3	-1.1	-0.002	-0.002	0.003
6246835	0	62421	63028	0.02	0.17	-2.39	-0.014	0.001	0.002
6246935	0	62422	63128	-0.18	0.33	-1.54	0.001	0.005	0.002
6247036	0	62423	63228	-0.03	0.29	-1.0599	0.01	0.001	-0.001
6247136	0	62424	63328	-0.1	0.42	-0.33	0.015	-0.006	0
6247236	0	62425	63428	-0.18	0.33	-1.63	-0.002	0.00899	0
6247336	0	62426	63528	-0.12	0.31	-1.26	-0.002	-0.007	0.002
6247436	0	62427	63628	-0.04	0.41	-0.12	0.006	-0.006	0.002
6247536	0	62428	63728	-0.09	0.42	-0.75	0.001	-0.01	0.003
6247636	0	62429	63828	-0.13	0.43	-0.5299	0.002	-0.002	0.002
6247736	0	62430	63928	-0.24	0.54	0.4	0.00899	-0.005	0.004
6247836	0	62431	64028	-0.01	0.44	-1.05	0.01	-0.011	-0.001
6247936	0	62432	64128	-0.22	0.35	-1.32	0	0.001	0.004
6248036	0	62433	64228	-0.22	0.57	-0.26	0.003	0.00899	0
6248136	0	62434	64328	-0.15	0.51	0.71	0.00899	-0.003	-0.001
6248236	0	62435	64428	-0.16	0.4	-0.05	-0.014	-0.001	0
6248337	0	62436	64528	0	0.3899	-0.41	-0.01	-0.017	0.002
6248437	0	62437	64628	-0.1	0.47	-0.3	-0.001	-0.01	0
6248537	0	62438	64728	-0.09	0.33	-0.62	-0.021	-0.001	0.002
6248637	0	62439	64828	-0.14	0.5	-0.16	-0.002	-0.005	0
6248737	0	62440	64928	-0.16	0.55	0.16	-0.013	0.003	0.002
6248837	0	62441	65028	-0.02	0.57	0.29	0.002	-0.022	-0.001
6248937	0	62442	65128	-0.16	0.6	0.62	0.011	-0.015	0.004
6249037	0	62443	65228	-0.31	0.5899	-0.12	0.002	-0.006	0.001
6249137	0	62444	65328	-0.23	0.52	-0.26	-0.011	0.00899	0.004
6249237	0	62445	65428	-0.28	0.55	0.66	-0.01	0.005	0.002
6249337	0	62446	65528	-0.2	0.65	0.54	0.00899	-0.008	0.001
6249437	0	62447	92	-0.14	0.54	1.54	0.001	-0.021	0
6249537	0	62448	192	-0.15	0.52	0.42	-0.01899	-0.003	-0.001
6249637	0	62449	292	-0.16	0.6	1.51	0.002	-0.022	0.001
6249738	0	62450	392	-0.21	0.7	-0.11	0.003	-0.002	0.003
6249838	0	62451	492	-0.18	0.52	0.23	-0.014	-0.00899	-0.002
6249938	0	62452	592	-0.24	0.8	0.99	0.01799	-0.02	0.004
6250038	0	62453	692	-0.22	0.46	0.48	-0.028	-0.012	0.003
6250138	0	62454	792	-0.21	0.5899	1.4	-0.02	-0.01899	-0.003
6250238	0	62455	892	-0.08	0.51	0.65	-0.022	-0.023	0.001
6250338	0	62456	992	-0.31	0.64	0.86	-0.007	-0.013	0
6250438	0	62457	1092	-0.32	0.62	1.5	-0.00899	-0.011	-0.001
6250538	0	62458	1192	-0.23	0.57	1.41	-0.00899	-0.024	0.001
6250638	0	62459	1292	-0.25	0.71	2.28	-0.004	-0.021	0.002
6250738	0	62460	1392	-0.19	0.5299	1.21	-0.01899	-0.011	0
6250838	0	62461	1492	-0.09	0.58	1.05	-0.003	-0.025	0.003
6250939	0	62462	1592	-0.03	0.51	1.1799	-0.028	-0.03	0.001
6251039	0	62463	1692	-0.2	0.64	1.88	-0.016	-0.02	0
6251139	0	62464	1792	-0.11	0.63	1.26	-0.014	-0.024	0.001
6251239	0	62465	1892	-0.31	0.92	2.51	0.002	-0.022	0.001
6251339	0	62466	1992	-0.33	0.8	2.18	0.004	-0.015	0.001
6251439	0	62467	2092	-0.25	0.76	2.67	-0.01	-0.017	0.001
6251539	0	62468	2192	-0.16	0.56	1.64	-0.024	-0.022	-0.001
6251639	0	62469	2292	-0.21	0.74	2.44	-0.004	-0.027	0.004
6251739	0	62470	2392	-0.27	0.83	2.6199	-0.007	-0.017	0.002
6251839	0	62471	2492	-0.3	0.7799	3.16	-0.004	-0.024	0.002
6251939	0	62472	2592	-0.15	0.77	2.85	-0.001	-0.025	-0.002
6252039	0	62473	2692	-0.17	0.86	2.81	0.001	-0.029	0
6252139	0	62474	2792	-0.29	0.7799	3.1	-0.01	-0.017	0.004
6252239	0	62475	2892	-0.14	0.73	3.02	-0.024	-0.03	-0.001
6252340	0	62476	2992	-0.25	0.65	3.09	-0.01799	-0.023	0.004
6252440	0	62477	3092	-0.2	0.75	3.27	-0.011	-0.028	0.002
6252540	0	62478	3192	-0.12	0.7	3.04	-0.01899	-0.031	0.002
6252640	0	62479	3292	-0.19	0.74	3.66	-0.008	-0.032	0
6252740	0	62480	3392	-0.33	0.67	3.76	-0.01799	-0.02	0.002
6252840	0	62481	3492	-0.27	0.76	4.08	-0.014	-0.027	0.002
6252940	0	62482	3592	-0.37	0.84	2.42	-0.004	-0.026	0.002
6253040	0	62483	3692	-0.27	0.76	4.7399	-0.005	-0.037	0
6253140	0	62484	3792	-0.27	0.81	4.46	-0.002	-0.04	0.005
6253240	0	62485	3892	-0.36	0.76	4.19	-0.013	-0.03	0.003
6253340	0	62486	3992	-0.35	0.8	4.86	0.003	-0.03799	0.002
6253440	0	62487	4092	-0.24	0.79	3.52	0	-0.047	0.002
6253540	0	62488	4192	-0.44	0.73	4.05	-0.00899	-0.01899	0.002
6253641	0	62489	4292	-0.18	0.63	4.57	-0.01	-0.045	0.005
6253741	0	62490	4392	-0.21	0.63	4.3	-0.025	-0.034	0.002
6253841	0	62491	4492	-0.29	0.68	4.54	-0.014	-0.04	0.002
6253941	0	62492	4592	-0.46	0.75	4.77	-0.011	-0.046	0.001
6254041	0	62493	4692	-0.33	0.87	5.87	0.003	-0.048	0.002
6254141	0	62494	4792	-0.34	0.7799	4.75	0.005	-0.032	0
6254241	0	62495	4892	-0.15	0.62	4.37	-0.012	-0.046	0.001
6254341	0	62496	4992	-0.37	0.61	4.48	-0.01799	-0.034	0.001
6254441	0	62497	5092	-0.52	0.73	5.64	-0.008	-0.033	0.004
6254541	0	62498	5192	-0.3899	0.66	5.3	-0.011	-0.041	0.001
6254641	0	62499	5292	-0.2	0.62	4.64	-0.00899	-0.057	0.001
6254741	0	62500	5392	-0.5	0.75	5.14	-0.002	-0.041	0.001
6254841	0	62501	5492	-0.37	0.76	5.43	0.00899	-0.039	0.001
6254942	0	62502	5592	-0.47	0.57	5.33	-0.021	-0.037	0.004
6255042	0	62503	5692	-0.36	0.58	4.62	-0.011	-0.045	0.001
6255142	0	62504	5792	-0.43	0.69	5.17	-0.005	-0.027	0.002
6255242	0	62505	5892	-0.57	0.67	5.57	-0.022	-0.046	0.003
6255342	0	62506	5992	-0.36	0.81	5.98	0.008	-0.046	-0.001
6255442	0	62507	6092	-0.22	0.57	5.81	-0.014	-0.057	0.003
6255542	0	62508	6192	-0.31	0.71	5.11	-0.007	-0.048	0.004
6255642	0	62509	6292	-0.33	0.6	5.35	-0.017	-0.054	0.003
6255742	0	62510	6392	-0.3	0.6	5.14	-0.01899	-0.045	-0.001
6255842	0	62511	6492	-0.71	0.84	6.28	-0.006	-0.037	0.002
6255942	0	62512	6592	-0.3	0.63	5.18	-0.012	-0.048	-0.001
6256042	0	62513	6692	-0.36	0.72	6.54	0.004	-0.057	0.003
6256142	0	62514	6792	-0.3899	0.69	6.03	-0.01	-0.045	0.002
6256243	0	62515	6892	-0.51	0.74	6.79	-0.026	-0.049	0.006
6256343	0	62516	6992	-0.52	0.69	5.89	-0.01	-0.04	0.001
6256443	0	62517	7092	-0.3	0.63	5.57	-0.01	-0.056	0.001
6256543	0	62518	7192	-0.62	0.8	6.38	-0.01	-0.049	0.003
6256643	0	62519	7292	-0.37	0.7799	6.84	0.003	-0.065	0.001
6256743	0	62520	7392	-0.44	0.76	6.63	0.001	-0.046	0.004
6256843	0	62521	7492	-0.22	0.58	5.8	-0.03	-0.053	0.002
6256943	0	62522	7592	-0.45	0.69	7.28	-0.013	-0.047	0.002
6257043	0	62523	7692	-0.5299	0.9	7.96	0.005	-0.066	0.004
6257143	0	62524	7792	-0.52	0.89	7.21	0	-0.044	0.005
6257243	0	62525	7892	-0.51	0.77	7.04	-0.01899	-0.055	0.005
6257343	0	62526	7992	-0.33	0.65	6.57	-0.013	-0.06	0
6257443	0	62527	8092	-0.58	0.85	7.38	-0.00899	-0.05	0.004
6257544	0	62528	8192	-0.5	0.74	6.44	-0.014	-0.057	0.003
6257644	0	62529	8292	-0.58	0.9	7.71	-0.004	-0.053	0.005
6257744	0	62530	8392	-0.45	0.74	7.56	-0.026	-0.05	0.002
6257844	0	62531	8492	-0.28	0.71	7.77	-0.021	-0.052	0.001
6257944	0	62532	8592	-0.52	0.75	7.54	-0.023	-0.043	0.005
6258044	0	62533	8692	-0.46	0.96	8.17	0.004	-0.051	0.007
6258144	0	62534	8792	-0.5899	1.01	8.4399	0.003	-0.049	0.002
6258244	0	62535	8892	-0.5	1	7.82	-0.006	-0.048	0.002
6258344	0	62536	8992	-0.5	0.93	9.28	0	-0.061	0.004
6258444	0	62537	9092	-0.58	1.07	8.97	0.004	-0.035	0.003
6258544	0	62538	9192	-0.3899	0.94	8.57	-0.005	-0.046	0.004
6258644	0	62539	9292	-0.3899	0.87	8.15	-0.03	-0.045	0.006
6258744	0	62540	9392	-0.31	0.83	7.98	-0.016	-0.058	0.004
6258845	0	62541	9492	-0.24	0.84	7.59	-0.013	-0.061	0.006
6258945	0	62542	9592	-0.37	0.95	8.87	-0.01	-0.042	0.005
6259045	0	62543	9692	-0.36	1	8.84	0.007	-0.049	0.004
6259145	0	62544	9792	-0.2	0.91	8.72	-0.016	-0.06	0.006
6259245	0	62545	9892	-0.21	0.83	7.73	-0.017	-0.045	0.005
6259345	0	62546	9992	-0.34	0.93	8.96	-0.01899	-0.054	0.003
6259445	0	62547	10092	-0.34	0.79	7.99	-0.03	-0.042	0.005
6259545	0	62548	10192	-0.25	0.99	9.63	-0.003	-0.058	0.006
6259645	0	62549	10292	-0.31	0.83	8.99	-0.025	-0.05	0.004
6259745	0	62550	10392	-0.31	0.94	8.42	0.002	-0.052	0.001
6259845	0	62551	10492	-0.29	0.96	9.24	-0.022	-0.047	0.002
6259945	0	62552	10592	-0.38	1	8.95	-0.01899	-0.051	0.006
6260046	0	62553	10692	-0.28	1.02	9.4399	-0.017	-0.049	0.003
6260146	0	62554	10792	-0.3	0.96	9.26	-0.032	-0.055	0.002
6260246	0	62555	10892	-0.35	1.1	9.53	-0.01799	-0.049	0.007
6260346	0	62556	10992	-0.34	0.96	9.45	-0.029	-0.048	0.006
6260446	0	62557	11092	-0.23	1.09	9.11	-0.005	-0.06	0.005
6260546	0	62558	11192	-0.16	1.05	8.74	-0.016	-0.055	0.00899
6260646	0	62559	11292	-0.35	1.26	11.25	-0.00899	-0.056	0.00899
6260746	0	62560	11392	-0.43	1.26	9.88	-0.005	-0.043	0.008
6260846	0	62561	11492	-0.37	1.28	10.76	-0.004	-0.047	0.004
6260946	0	62562	11592	-0.48	1.27	10.34	-0.024	-0.046	0.005
6261046	0	62563	11692	-0.13	1.1799	9.18	-0.026	-0.061	0.003
6261146	0	62564	11792	-0.48	1.34	9.4799	-0.034	-0.041	0.007
6261246	0	62565	11892	-0.29	1.37	9.4799	-0.023	-0.053	0.01
6261346	0	62566	11992	-0.29	1.26	10.32	-0.03	-0.061	0.007
6261447	0	62567	12092	-0.25	1.3099	9.95	-0.034	-0.056	0.008
6261547	0	62568	12192	-0.4	1.47	9.8	-0.022	-0.054	0.00899
6261647	0	62569	12292	-0.41	1.47	10.35	-0.014	-0.053	0.006
6261747	0	62570	12392	-0.23	1.35	10.38	-0.03799	-0.049	0.00899
6261847	0	62571	12492	-0.34	1.45	10.7	-0.04	-0.055	0.005
6261947	0	62572	12592	-0.4	1.47	10.37	-0.046	-0.039	0.00899
6262047	0	62573	12692	-0.43	1.51	10.09	-0.029	-0.053	0.007
6262147	0	62574	12792	-0.4	1.5599	11.58	-0.03	-0.07	0.007
6262247	0	62575	12892	-0.41	1.44	10.35	-0.04	-0.053	0.01
6262347	0	62576	12992	-0.42	1.51	11.11	-0.048	-0.053	0.00899
6262447	0	62577	13092	-0.27	1.51	11.96	-0.052	-0.063	0.011
6262547	0	62578	13192	-0.38	1.55	10.97	-0.049	-0.055	0.006
6262647	0	62579	13292	-0.34	1.69	11.24	-0.039	-0.042	0.006
6262748	0	62580	13392	-0.41	1.65	10.79	-0.046	-0.056	0.008
6262848	0	62581	13492	-0.47	1.83	11.29	-0.03	-0.058	0.00899
6262948	0	62582	13592	-0.31	1.51	11	-0.055	-0.067	0.006
6263048	0	62583	13692	-0.49	1.79	11.72	-0.037	-0.062	0.01
6263148	0	62584	13792	-0.43	1.64	10.95	-0.047	-0.054	0.008
6263248	0	62585	13892	-0.52	1.85	11.87	-0.029	-0.046	0.00899
6263348	0	62586	13992	-0.47	1.69	11.7	-0.042	-0.06	0.007
6263448	0	62587	14092	-0.45	1.64	11.4399	-0.039	-0.056	0.007
6263548	0	62588	14192	-0.3899	1.54	11.31	-0.054	-0.058	0.007
6263648	0	62589	14292	-0.42	1.62	11.41	-0.049	-0.059	0.008
6263748	0	62590	14392	-0.5899	1.63	11.01	-0.053	-0.05	0.008
6263848	0	62591	14492	-0.5899	1.63	11.18	-0.052	-0.061	0.00899
6263948	0	62592	14592	-0.6	1.8	12.2299	-0.043	-0.058	0.006
6264049	0	62593	14692	-0.48	1.76	12.81	-0.041	-0.058	0.00899
6264149	0	62594	14792	-0.48	1.71	11.96	-0.055	-0.057	0.007
6264249	0	62595	14892	-0.48	1.62	12.97	-0.046	-0.062	0.007
6264349	0	62596	14992	-0.63	1.81	13.65	-0.027	-0.068	0.007
6264449	0	62597	15092	-0.45	1.52	13.61	-0.041	-0.075	0.005
6264549	0	62598	15192	-0.48	1.5599	14.68	-0.026	-0.09	0.006
6264649	0	62599	15292	-0.5	1.47	14.36	-0.029	-0.071	0.00899
6264749	0	62600	15392	-0.46	1.4	13.5	-0.026	-0.07199	0.002
6264849	0	62601	15492	-0.4	1.46	14.31	-0.015	-0.075	0.008
6264949	0	62602	15592	-0.49	1.51	13.67	-0.001	-0.071	0.007
6265049	0	62603	15692	-0.51	1.39	13.43	-0.022	-0.066	0.008
6265149	0	62604	15792	-0.5899	1.46	14	-0.01899	-0.073	0.004
6265249	0	62605	15892	-0.5299	1.49	14.82	-0.008	-0.077	0.004
6265350	0	62606	15992	-0.44	1.42	14.4	-0.016	-0.082	0.006
6265450	0	62607	16092	-0.48	1.4	13.69	-0.022	-0.063	0.006
6265550	0	62608	16192	-0.52	1.36	13.61	-0.021	-0.067	0.01
6265650	0	62609	16292	-0.4	1.36	14.52	-0.027	-0.081	0.006
6265750	0	62610	16392	-0.46	1.39	14.03	-0.014	-0.073	0.005
6265850	0	62611	16492	-0.44	1.45	14.52	-0.01799	-0.067	0.008
6265950	0	62612	16592	-0.43	1.46	13.92	-0.01	-0.07199	0.006
6266050	0	62613	16692	-0.46	1.38	13.27	-0.015	-0.07	0.007
6266150	0	62614	16792	-0.54	1.47	14.19	-0.015	-0.07	0.004
6266250	0	62615	16892	-0.43	1.33	14.05	-0.01899	-0.068	0.008
6266350	0	62616	16992	-0.5	1.24	12.86	-0.031	-0.068	0.005
6266450	0	62617	17092	-0.52	1.48	14.24	-0.015	-0.068	0.005
6266550	0	62618	17192	-0.21	1.22	12.81	-0.034	-0.083	0.007
6266651	0	62619	17292	-0.49	1.4299	14.14	-0.012	-0.068	0.007
6266751	0	62620	17392	-0.37	1.38	14.4	-0.028	-0.066	0.01
6266851	0	62621	17492	-0.45	1.41	12.89	-0.011	-0.075	0.004
6266951	0	62622	17592	-0.61	1.48	15.1	-0.013	-0.066	0.008
6267051	0	62623	17692	-0.47	1.27	13.41	-0.03599	-0.07199	0.007
6267151	0	62624	17792	-0.3	1.21	13.32	-0.043	-0.087	0.008
6267251	0	62625	17892	-0.35	1.41	14.61	-0.022	-0.071	0.01
6267351	0	62626	17992	-0.61	1.45	14.52	-0.013	-0.07	0.006
6267451	0	62627	18092	-0.32	1.24	13.88	-0.027	-0.084	0.006
6267551	0	62628	18192	-0.51	1.28	13.44	-0.03799	-0.064	0.005
