# Supplementary material for: Robot-Based Calibration Procedure for Graphene Electronic Skin
Source: Sensors (Basel). 2022 Aug 16;22(16):6122. doi: 10.3390/s22166122 (PMC9416129; doi:10.3390/s22166122)
Supplement: Supplementary file 1 [file sensors-22-06122-s001.zip › measurements/sensor_row_10_col_22_hex_load.dat]

#ID ES_1_V1
#SIZE ROW 16 COL 32
#DIR LOAD
#sensor: hex
#coord: row_10_col_22
system_time	status	sequence_number	hex_sample_counter	Fx	Fy	Fz	Tx	Ty	Tz
6122540	0	61179	4364	-0.6	1.41	14.82	-0.026	-0.066	0.00899
6122640	0	61180	4464	-0.35	1.3	13.79	-0.028	-0.075	0.00899
6122740	0	61181	4564	-0.3899	1.29	14.23	-0.029	-0.079	0.006
6122840	0	61182	4664	-0.44	1.42	14.4	-0.005	-0.07199	0.007
6122940	0	61183	4764	-0.43	1.3	14.15	-0.025	-0.073	0.006
6123041	0	61184	4864	-0.36	1.3	13.92	-0.023	-0.07599	0.007
6123141	0	61185	4964	-0.52	1.37	13.56	-0.02	-0.065	0.005
6123241	0	61186	5064	-0.44	1.35	13.91	-0.024	-0.065	0.004
6123341	0	61187	5164	-0.31	1.21	13.58	-0.023	-0.08	0.006
6123441	0	61188	5264	-0.67	1.48	14.83	-0.028	-0.052	0.007
6123541	0	61189	5364	-0.61	1.44	14.81	-0.01899	-0.061	0.007
6123641	0	61190	5464	-0.3899	1.23	13.76	-0.03	-0.074	0.007
6123741	0	61191	5564	-0.46	1.34	13.36	-0.024	-0.074	0.007
6123841	0	61192	5664	-0.29	1.3099	14.45	-0.029	-0.086	0.00899
6123941	0	61193	5764	-0.51	1.34	13.99	-0.015	-0.068	0.005
6124041	0	61194	5864	-0.5	1.37	14.51	-0.023	-0.07	0.002
6124141	0	61195	5964	-0.65	1.51	14.57	-0.00899	-0.068	0.003
6124241	0	61196	6064	-0.52	1.37	13.99	-0.03599	-0.066	0.003
6124342	0	61197	6164	-0.36	1.23	13.57	-0.037	-0.066	0.003
6124442	0	61198	6264	-0.67	1.53	14.72	-0.003	-0.064	0.006
6124542	0	61199	6364	-0.45	1.28	14.55	-0.044	-0.071	0.006
6124642	0	61200	6464	-0.45	1.4	14.06	-0.03	-0.059	0.007
6124742	0	61201	6564	-0.63	1.54	14.37	-0.00899	-0.065	0.004
6124842	0	61202	6664	-0.49	1.47	14.41	-0.017	-0.069	0.003
6124942	0	61203	6764	-0.51	1.37	14.05	-0.01799	-0.07599	0.005
6125042	0	61204	6864	-0.5	1.32	13.7	-0.023	-0.075	0.005
6125142	0	61205	6964	-0.46	1.42	14.91	-0.011	-0.068	0.006
6125242	0	61206	7064	-0.51	1.39	14.26	-0.028	-0.07199	0.005
6125342	0	61207	7164	-0.45	1.24	13.97	-0.024	-0.064	0.004
6125442	0	61208	7264	-0.67	1.24	13.42	-0.011	-0.069	0.008
6125542	0	61209	7364	-0.61	1.09	11.83	-0.031	-0.064	0.00899
6125643	0	61210	7464	-0.65	1.03	11.59	-0.023	-0.077	0.007
6125743	0	61211	7564	-0.65	1.17	11.55	0.008	-0.065	0.007
6125843	0	61212	7664	-0.61	0.8	11.11	-0.023	-0.091	0.008
6125943	0	61213	7764	-0.66	0.85	11.4799	-0.007	-0.084	0.006
6126043	0	61214	7864	-0.86	1.25	12.27	-0.001	-0.067	0.006
6126143	0	61215	7964	-0.9	1.08	11.28	-0.003	-0.059	0.00899
6126243	0	61216	8064	-0.76	0.96	11.79	-0.016	-0.069	0.006
6126343	0	61217	8164	-0.75	0.98	11.38	-0.005	-0.085	0.008
6126443	0	61218	8264	-0.85	0.9	10.97	-0.01799	-0.064	0.008
6126543	0	61219	8364	-0.65	0.97	10.45	-0.00899	-0.07599	0.007
6126643	0	61220	8464	-0.63	1.02	11.35	-0.011	-0.081	0.007
6126743	0	61221	8564	-0.73	1.05	11.25	0.004	-0.07199	0.008
6126843	0	61222	8664	-0.77	0.91	10.49	-0.012	-0.07599	0.005
6126944	0	61223	8764	-0.69	0.98	10.55	-0.006	-0.06	0.006
6127044	0	61224	8864	-0.81	0.91	10.03	-0.022	-0.067	0.002
6127144	0	61225	8964	-0.87	1.09	10.71	0.014	-0.071	0.001
6127244	0	61226	9064	-0.82	0.97	11.54	-0.00899	-0.062	0.006
6127344	0	61227	9164	-0.75	0.93	10.53	-0.003	-0.078	0.001
6127444	0	61228	9264	-0.67	0.96	10.77	0	-0.067	0.007
6127544	0	61229	9364	-0.93	0.92	10.27	-0.016	-0.054	0.005
6127644	0	61230	9464	-0.6	0.91	10.18	-0.004	-0.074	0.004
6127744	0	61231	9564	-0.7	0.92	8.86	0.008	-0.058	0.003
6127844	0	61232	9664	-0.62	0.75	10.07	-0.014	-0.07199	0.006
6127944	0	61233	9764	-0.52	0.7	9.06	-0.022	-0.058	0.001
6128044	0	61234	9864	-0.5899	0.62	8.88	-0.015	-0.068	0.007
6128144	0	61235	9964	-0.65	0.85	9.55	0.004	-0.07	0.005
6128245	0	61236	10064	-0.57	0.75	9.14	-0.005	-0.07	0.003
6128345	0	61237	10164	-0.61	0.79	8.85	0.01	-0.073	0.003
6128445	0	61238	10264	-0.69	0.79	9.51	-0.005	-0.068	0.004
6128545	0	61239	10364	-0.74	0.82	9.71	-0.001	-0.07	0.005
6128645	0	61240	10464	-0.62	0.77	9.01	0	-0.055	0.004
6128745	0	61241	10564	-0.54	0.66	7.9	-0.005	-0.063	0.004
6128845	0	61242	10664	-0.5899	0.67	8.62	-0.026	-0.064	0.004
6128945	0	61243	10764	-0.67	0.67	7.99	-0.00899	-0.057	0.004
6129045	0	61244	10864	-0.45	0.47	8.01	-0.028	-0.053	0.006
6129145	0	61245	10964	-0.52	0.6	8.6899	-0.027	-0.065	0.002
6129245	0	61246	11064	-0.45	0.75	9.02	0.004	-0.064	0.005
6129345	0	61247	11164	-0.63	0.76	9.3	-0.01	-0.058	0.005
6129445	0	61248	11264	-0.5	0.64	8.52	-0.011	-0.058	0.005
6129546	0	61249	11364	-0.61	0.77	9.31	0.006	-0.046	0.005
6129646	0	61250	11464	-0.52	0.69	9.36	-0.003	-0.045	0.006
6129746	0	61251	11564	-0.51	0.64	8.63	0.002	-0.069	0.005
6129846	0	61252	11664	-0.34	0.57	8.82	-0.013	-0.055	0.006
6129946	0	61253	11764	-0.52	0.63	8.8	-0.00899	-0.048	0.003
6130046	0	61254	11864	-0.43	0.61	8.6899	-0.006	-0.053	0.002
6130146	0	61255	11964	-0.4	0.5299	8.16	0.003	-0.047	0.005
6130246	0	61256	12064	-0.41	0.5299	7.49	-0.001	-0.061	0.005
6130346	0	61257	12164	-0.35	0.63	8.9799	0.002	-0.069	0.005
6130446	0	61258	12264	-0.3	0.61	8.07	0.002	-0.061	0.003
6130546	0	61259	12364	-0.3899	0.58	8.76	-0.001	-0.05	0.004
6130646	0	61260	12464	-0.23	0.55	7.46	0.005	-0.048	0.003
6130746	0	61261	12564	-0.36	0.63	7.75	0.001	-0.043	0.002
6130847	0	61262	12664	-0.37	0.54	7.29	0	-0.053	0.004
6130947	0	61263	12764	-0.28	0.54	7.07	0.007	-0.056	0.004
6131047	0	61264	12864	-0.48	0.52	7.95	0.008	-0.044	0.003
6131147	0	61265	12964	-0.28	0.67	8.13	0.011	-0.051	0.004
6131247	0	61266	13064	-0.25	0.65	8.17	0.01	-0.058	0.002
6131347	0	61267	13164	-0.25	0.5299	6.59	0.001	-0.043	0.004
6131447	0	61268	13264	-0.2	0.34	7.16	-0.015	-0.044	0.008
6131547	0	61269	13364	-0.23	0.58	7.96	0.01	-0.05	0.004
6131647	0	61270	13464	-0.42	0.6	7.43	0.007	-0.034	0.003
6131747	0	61271	13564	-0.32	0.5899	7.56	0.016	-0.041	0.003
6131847	0	61272	13664	-0.25	0.5	6.57	0.00899	-0.033	0.003
6131947	0	61273	13764	-0.08	0.41	7.03	0.007	-0.056	0.002
6132048	0	61274	13864	-0.26	0.4	6.86	-0.003	-0.033	0.003
6132148	0	61275	13964	-0.07	0.38	6.31	0.011	-0.044	0.007
6132248	0	61276	14064	-0.06	0.45	6.9	0.002	-0.043	0.003
6132348	0	61277	14164	-0.13	0.31	6.84	0.004	-0.039	0.003
6132448	0	61278	14264	-0.25	0.47	6.2199	0.013	-0.024	0.002
6132548	0	61279	14364	-0.08	0.31	5.79	0.01	-0.039	0
6132648	0	61280	14464	-0.22	0.26	6.14	-0.017	-0.035	0.004
6132748	0	61281	14564	-0.09	0.31	6.05	-0.004	-0.028	0.002
6132848	0	61282	14664	-0.17	0.35	5.87	0.001	-0.029	0
6132948	0	61283	14764	-0.11	0.35	5.33	0.002	-0.024	-0.001
6133048	0	61284	14864	0.05	0.26	4.76	0.001	-0.01899	0.002
6133148	0	61285	14964	-0.11	0.48	6.56	0.024	-0.032	0.004
6133248	0	61286	15064	-0.15	0.3899	5.9	0.006	-0.021	0.001
6133348	0	61287	15164	-0.32	0.45	5.84	0.016	-0.014	0.002
6133449	0	61288	15264	-0.18	0.47	5.82	0.017	-0.027	0.004
6133549	0	61289	15364	0.09	0.18	4.68	-0.008	-0.024	0
6133649	0	61290	15464	-0.21	0.33	5.87	0.01799	-0.017	0.004
6133749	0	61291	15564	0.01	0.24	5.04	0.012	-0.022	-0.003
6133849	0	61292	15664	-0.17	0.36	5.59	0.014	-0.023	0.002
6133949	0	61293	15764	0.04	0.24	5.5	-0.001	-0.032	0.006
6134049	0	61294	15864	-0.12	0.32	4.9	0.002	-0.008	0
6134149	0	61295	15964	-0.09	0.23	5.19	0.013	-0.024	0.003
6134249	0	61296	16064	0	0.24	4.61	0.011	-0.016	0.004
6134349	0	61297	16164	-0.07	0.32	4.7399	0.016	-0.023	0.004
6134449	0	61298	16264	-0.05	0.2	4.31	-0.006	-0.017	-0.001
6134549	0	61299	16364	0	0.23	4.79	0.00899	-0.021	0.002
6134649	0	61300	16464	0.09	0.16	5.65	0.002	-0.031	0.004
6134750	0	61301	16564	-0.04	0.24	5.36	0.004	-0.024	0.001
6134850	0	61302	16664	-0.09	0.32	5.14	0.01799	-0.007	0.004
6134950	0	61303	16764	0.02	0.28	4.41	0.013	-0.022	0.004
6135050	0	61304	16864	-0.07	0.19	4.04	0.012	-0.016	0.001
6135150	0	61305	16964	0.09	0.22	5.11	0.012	-0.02	0.003
6135250	0	61306	17064	0.11	0.12	3.62	-0.003	-0.021	0.001
6135350	0	61307	17164	0.02	0.13	3.6	0.008	-0.022	0.001
6135450	0	61308	17264	0.11	0.16	3.67	0.006	-0.016	0.004
6135550	0	61309	17364	-0.1	0.3	3.41	0.021	0	-0.001
6135650	0	61310	17464	-0.02	0.18	3.99	0.014	-0.00899	0.004
6135750	0	61311	17564	0.06	0.17	3.63	0.013	-0.021	0.004
6135850	0	61312	17664	-0.05	0.18	3.05	0.008	0	0
6135950	0	61313	17764	0.01	0.08	3.44	0.007	-0.01	0.003
6136051	0	61314	17864	0.07	0.09	3.36	0.004	-0.015	0.003
6136151	0	61315	17964	0.01	0.18	3.01	0.01799	-0.01899	0.001
6136251	0	61316	18064	0.05	0.09	4.21	0.015	-0.005	0.005
6136351	0	61317	18164	0.13	0.11	3.32	0.016	-0.017	0.004
6136451	0	61318	18264	0.17	0.09	3.75	0.00899	-0.023	0.002
6136551	0	61319	18364	0.19	0.01	2.83	0.008	-0.014	-0.002
6136651	0	61320	18464	0.14	0.21	3.19	0.022	-0.01	0
6136751	0	61321	18564	0.09	0.26	3.16	0.024	-0.008	0.001
6136851	0	61322	18664	0.12	0.03	2.42	0.004	0.002	0.001
6136951	0	61323	18764	0.26	0.09	2.75	-0.001	-0.01899	0.001
6137051	0	61324	18864	0.11	0.17	3.77	0.003	-0.005	0.003
6137151	0	61325	18964	0.14	0.19	3.16	0.021	-0.013	0
6137251	0	61326	19064	0.22	-0.03	1.86	0	-0.002	0
6137351	0	61327	19164	0.23	0.07	2.25	0.004	-0.024	0
6137452	0	61328	19264	0.45	-0.07	2.04	0.004	-0.027	0.003
6137552	0	61329	19364	0.25	0.04	1.76	0.002	-0.013	0.002
6137652	0	61330	19464	0.1	0.13	2.6	0.013	-0.01899	0.001
6137752	0	61331	19564	0.13	0.05	1.02	0.00899	0.001	0
6137852	0	61332	19664	0.12	0.22	2.54	0.03	-0.006	-0.001
6137952	0	61333	19764	0.18	0.05	0.77	0.01799	-0.01799	-0.001
6138052	0	61334	19864	0.12	-0.06	1.19	0.008	-0.006	0
6138152	0	61335	19964	0.19	-0.01	1.96	0.013	-0.015	0.002
6138252	0	61336	20064	-0.12	-0.09	1.74	-0.011	0.006	0.002
6138352	0	61337	20164	-0.03	0.04	1.83	0.012	-0.004	-0.003
6138452	0	61338	20264	-0.1	0.03	1.49	0.03	-0.004	-0.002
6138552	0	61339	20364	0.02	-0.18	0.3	0.015	-0.001	0
6138653	0	61340	20464	0.14	-0.15	1.1	0.00899	-0.013	0.001
6138753	0	61341	20564	0.03	-0.09	0.65	0.02	-0.01	0.001
6138853	0	61342	20664	0.08	-0.2	0.05	0.003	-0.002	-0.001
6138953	0	61343	20764	0.09	-0.17	0.71	0.013	-0.013	0.004
6139053	0	61344	20864	0	-0.11	0.29	0.01799	-0.00899	-0.001
6139153	0	61345	20964	0.1	-0.23	-0.62	0.012	-0.01799	-0.004
6139253	0	61346	21064	-0.11	-0.11	0.04	0.014	0.001	0.005
6139353	0	61347	21164	-0.11	-0.18	0.01	0.008	0.002	0.001
6139453	0	61348	21264	-0.08	-0.09	0.25	0.034	-0.001	0.003
6139553	0	61349	21364	-0.02	-0.17	0.68	0.025	-0.01899	0.002
6139653	0	61350	21464	-0.1	-0.19	1.3099	0.021	-0.01	0.002
6139753	0	61351	21564	-0.09	-0.23	-0.66	0.01799	0.004	0.001
6139853	0	61352	21664	0	-0.28	-1.03	0.01799	-0.004	0
6139953	0	61353	21764	-0.11	-0.22	-0.67	0.022	-0.003	0.001
6140054	0	61354	21864	0.1	-0.34	-0.71	0.031	-0.007	0
6140154	0	61355	21964	-0.08	-0.31	-1.28	0.017	-0.003	-0.001
6140254	0	61356	22064	-0.11	-0.32	-1.12	0.01799	0.003	0.001
6140354	0	61357	22164	-0.36	-0.14	-0.93	0.032	0.006	-0.001
6140454	0	61358	22264	-0.06	-0.36	-2.03	0.016	-0.01	-0.001
6140554	0	61359	22364	-0.26	-0.22	-1.24	0.021	0.00899	0.003
6140654	0	61360	22464	0	-0.35	-1.17	0.022	-0.002	0
6140754	0	61361	22564	-0.06	-0.36	-1.81	0.02	-0.002	0.001
6140854	0	61362	22664	-0.14	-0.43	-2.14	0.023	0.015	-0.002
6140954	0	61363	22764	-0.11	-0.49	-1.51	0.028	-0.001	0.002
6141054	0	61364	22864	-0.02	-0.4	-1.4299	0.041	-0.004	-0.001
6141154	0	61365	22964	-0.1	-0.74	-3.03	0.013	0.017	0
6141255	0	61366	23064	-0.03	-0.46	-0.44	0.034	-0.00899	0
6141355	0	61367	23164	0.04	-0.5	-2.24	0.042	-0.007	-0.001
6141455	0	61368	23264	-0.07	-0.5	-2.19	0.031	0.003	0.001
6141555	0	61369	23364	-0.1	-0.52	-2.64	0.031	0.008	-0.001
6141655	0	61370	23464	0.03	-0.54	-1.75	0.049	-0.005	-0.002
6141755	0	61371	23564	0.08	-0.56	-2.09	0.031	-0.002	0
6141855	0	61372	23664	0.09	-0.73	-3.05	0.015	0.005	-0.002
6141955	0	61373	23764	-0.08	-0.56	-1.8	0.03599	0.012	0.001
6142055	0	61374	23864	0.01	-0.65	-1.97	0.01899	0.01	0.001
6142155	0	61375	23964	-0.03	-0.5299	-1.26	0.032	-0.002	0.002
6142255	0	61376	24064	-0.14	-0.43	-2	0.049	0.01	-0.001
6142355	0	61377	24164	0.02	-0.5899	-1.82	0.031	0.006	0.002
6142455	0	61378	24264	0.12	-0.72	-1.91	0.028	-0.006	0
6142555	0	61379	24364	-0.13	-0.58	-2.52	0.039	0.002	-0.004
6142656	0	61380	24464	-0.14	-0.5899	-2.56	0.03599	0.017	-0.003
6142756	0	61381	24564	-0.05	-0.72	-2.49	0.033	0.006	-0.002
6142856	0	61382	24664	-0.15	-0.65	-2.99	0.03599	0.001	0.002
6142956	0	61383	24764	-0.2	-0.5899	-2.3699	0.047	0.006	-0.002
6143056	0	61384	24864	-0.16	-0.7799	-3.78	0.034	0.006	-0.002
6143156	0	61385	24964	-0.19	-0.87	-4.13	0.037	0.013	-0.001
6143256	0	61386	25064	-0.19	-0.76	-3.73	0.06	-0.006	-0.001
6143356	0	61387	25164	-0.35	-0.95	-5.03	0.03799	0.014	-0.005
6143456	0	61388	25264	-0.32	-0.82	-4.7	0.062	0.003	-0.002
6143556	0	61389	25364	-0.23	-1.03	-5.44	0.044	-0.004	-0.005
6143656	0	61390	25464	-0.24	-1.11	-6.19	0.042	0.002	-0.005
6143756	0	61391	25564	-0.17	-1.15	-5.81	0.049	0.002	0
6143856	0	61392	25664	-0.14	-1.3099	-6.59	0.03599	-0.011	-0.003
6143957	0	61393	25764	-0.32	-1.16	-7.35	0.059	-0.005	-0.001
6144057	0	61394	25864	-0.41	-1.29	-8.06	0.059	-0.00899	-0.004
6144157	0	61395	25964	-0.32	-1.3	-7.99	0.059	0.005	0
6144257	0	61396	26064	-0.47	-1.26	-8.21	0.064	0.001	-0.002
6144357	0	61397	26164	-0.4	-1.29	-8.05	0.066	-0.001	0.001
6144457	0	61398	26264	-0.35	-1.35	-7.93	0.071	-0.013	-0.004
6144557	0	61399	26364	-0.36	-1.36	-8.89	0.085	-0.012	-0.001
6144657	0	61400	26464	-0.28	-1.51	-10.43	0.073	-0.005	-0.004
6144757	0	61401	26564	-0.49	-1.49	-9.91	0.07599	-0.00899	-0.003
6144857	0	61402	26664	-0.52	-1.51	-10.97	0.068	0.005	-0.002
6144957	0	61403	26764	-0.48	-1.67	-11.11	0.06	-0.017	-0.003
6145057	0	61404	26864	-0.56	-1.64	-11.47	0.079	-0.011	-0.003
6145157	0	61405	26964	-0.55	-1.66	-12.07	0.084	-0.008	-0.003
6145258	0	61406	27064	-0.43	-1.75	-12.79	0.079	-0.008	-0.004
6145358	0	61407	27164	-0.6	-1.8	-12.51	0.078	-0.021	-0.001
6145458	0	61408	27264	-0.5299	-1.9	-12.4799	0.07599	-0.017	0.002
6145558	0	61409	27364	-0.46	-1.99	-13.37	0.073	-0.021	-0.003
6145658	0	61410	27464	-0.67	-1.83	-12.62	0.086	-0.012	0
6145758	0	61411	27564	-0.6	-1.89	-13.8	0.091	-0.013	-0.001
6145858	0	61412	27664	-0.69	-2.05	-14.17	0.082	-0.01799	-0.002
6145958	0	61413	27764	-0.64	-2.06	-14.89	0.081	-0.017	-0.004
6146058	0	61414	27864	-0.7799	-2.06	-15.4	0.079	-0.015	-0.006
6146158	0	61415	27964	-0.85	-2.15	-15.81	0.083	-0.015	-0.002
6146258	0	61416	28064	-0.81	-2.13	-16.8799	0.104	-0.014	-0.001
6146358	0	61417	28164	-0.57	-2.44	-17.67	0.07	-0.02	-0.007
6146459	0	61418	28264	-0.92	-2.32	-17.66	0.079	-0.014	-0.003
6146559	0	61419	28364	-0.8	-2.32	-18.26	0.083	-0.00899	-0.003
6146659	0	61420	28464	-0.81	-2.44	-18.37	0.088	-0.017	-0.003
6146759	0	61421	28564	-0.86	-2.57	-18.89	0.07	-0.005	-0.001
6146859	0	61422	28664	-0.9	-2.59	-19.85	0.088	-0.015	-0.004
6146959	0	61423	28764	-0.97	-2.57	-19.93	0.091	-0.012	-0.001
6147059	0	61424	28864	-0.76	-2.66	-20.87	0.094	-0.026	-0.003
6147159	0	61425	28964	-0.92	-2.69	-21.11	0.103	-0.004	-0.005
6147259	0	61426	29064	-0.87	-2.77	-22.02	0.099	-0.016	-0.004
6147359	0	61427	29164	-0.94	-2.8599	-23.01	0.099	-0.00899	-0.003
6147459	0	61428	29264	-1.0599	-2.73	-22.58	0.12	-0.021	-0.002
6147559	0	61429	29364	-0.81	-3.03	-24.27	0.092	-0.007	-0.002
6147659	0	61430	29464	-0.79	-3.02	-24.95	0.114	-0.013	-0.007
6147759	0	61431	29564	-0.86	-3.1	-25.53	0.096	0.003	-0.003
6147860	0	61432	29664	-0.81	-3.25	-26.33	0.101	-0.002	-0.008
6147960	0	61433	29764	-0.7	-3.26	-25.02	0.105	-0.017	-0.003
6148060	0	61434	29864	-0.8	-3.37	-28.31	0.1	-0.004	-0.006
6148160	0	61435	29964	-0.7799	-3.35	-26.89	0.104	0	-0.005
6148260	0	61436	30064	-0.72	-3.55	-28.99	0.102	0	-0.005
6148360	0	61437	30164	-0.73	-3.53	-28.1	0.113	-0.006	-0.001
6148460	0	61438	30264	-0.58	-3.66	-29.95	0.112	-0.005	-0.003
6148560	0	61439	30364	-0.82	-3.53	-29.93	0.124	0.01	-0.004
6148660	0	61440	30464	-0.55	-3.71	-30.53	0.102	-0.006	-0.001
6148760	0	61441	30564	-0.82	-3.74	-32.0099	0.108	0.011	-0.001
6148860	0	61442	30664	-0.71	-3.71	-31.48	0.13	0.00899	-0.001
6148960	0	61443	30764	-0.77	-3.83	-32.8	0.113	0.017	-0.004
6149060	0	61444	30864	-0.77	-3.81	-33.23	0.131	0.01799	-0.005
6149161	0	61445	30964	-0.69	-3.92	-33.87	0.132	-0.001	-0.006
6149261	0	61446	31064	-0.81	-4	-35.36	0.126	0.02	-0.005
6149361	0	61447	31164	-0.8	-4.19	-35.84	0.11	0.033	-0.006
6149461	0	61448	31264	-0.64	-4.14	-36.13	0.135	0.022	-0.006
6149561	0	61449	31364	-0.36	-4.52	-38.0099	0.101	0.01	-0.005
6149661	0	61450	31464	-0.63	-4.34	-38.19	0.123	0.01799	-0.005
6149761	0	61451	31564	-0.71	-4.38	-38.54	0.114	0.033	-0.006
6149861	0	61452	31664	-0.69	-4.42	-38.75	0.113	0.03599	-0.006
6149961	0	61453	31764	-0.54	-4.66	-39.8	0.107	0.026	-0.004
6150061	0	61454	31864	-0.63	-4.46	-39.39	0.132	0.026	-0.007
6150161	0	61455	31964	-0.67	-4.66	-41.14	0.112	0.05	-0.005
6150261	0	61456	32064	-0.7799	-4.6	-42.02	0.132	0.048	-0.008
6150361	0	61457	32164	-0.58	-4.65	-42.22	0.139	0.031	-0.005
6150462	0	61458	32264	-0.71	-4.87	-42.85	0.119	0.042	-0.003
6150562	0	61459	32364	-0.5899	-4.92	-42.93	0.132	0.039	-0.003
6150662	0	61460	32464	-0.3899	-4.9699	-44.29	0.136	0.037	-0.004
6150762	0	61461	32564	-0.5299	-5.01	-45.31	0.12	0.042	-0.003
6150862	0	61462	32664	-0.37	-5.1	-45.88	0.138	0.032	-0.00899
6150962	0	61463	32764	-0.61	-5.18	-46.62	0.124	0.049	-0.005
6151062	0	61464	32864	-0.48	-5.29	-46.66	0.13	0.03599	-0.004
6151162	0	61465	32964	-0.47	-5.25	-47.9199	0.138	0.03	-0.003
6151262	0	61466	33064	-0.34	-5.36	-48.91	0.141	0.033	-0.006
6151362	0	61467	33164	-0.35	-5.4	-49.48	0.146	0.03799	-0.007
6151462	0	61468	33264	-0.37	-5.42	-49.77	0.14	0.048	-0.005
6151562	0	61469	33364	-0.55	-5.4899	-50.22	0.149	0.052	-0.006
6151662	0	61470	33464	-0.37	-5.5	-50.57	0.145	0.05	-0.003
6151763	0	61471	33564	-0.48	-5.67	-51.38	0.134	0.058	-0.002
6151863	0	61472	33664	-0.38	-5.73	-51.55	0.142	0.057	-0.004
6151963	0	61473	33764	-0.36	-5.79	-53.07	0.148	0.055	-0.005
6152063	0	61474	33864	-0.15	-5.89	-54.04	0.14399	0.052	-0.006
6152163	0	61475	33964	-0.35	-5.92	-54.18	0.143	0.056	-0.002
6152263	0	61476	34064	-0.27	-6.06	-55.34	0.12899	0.06	-0.004
6152363	0	61477	34164	-0.25	-5.98	-55.2	0.16	0.044	-0.002
6152463	0	61478	34264	-0.37	-6.13	-55.85	0.147	0.071	-0.006
6152563	0	61479	34364	-0.08	-6.25	-57.52	0.15099	0.065	-0.005
6152663	0	61480	34464	-0.06	-6.4	-57.74	0.134	0.06	-0.004
6152763	0	61481	34564	-0.17	-6.31	-57.43	0.156	0.063	-0.005
6152863	0	61482	34664	-0.3	-6.39	-58.66	0.173	0.07	-0.008
6152963	0	61483	34764	-0.18	-6.34	-58.9	0.179	0.069	-0.008
6153064	0	61484	34864	-0.17	-6.56	-60.54	0.146	0.071	-0.006
6153164	0	61485	34964	-0.15	-6.59	-60.15	0.155	0.074	-0.00899
6153264	0	61486	35064	-0.09	-6.81	-62.41	0.138	0.08	-0.004
6153364	0	61487	35164	-0.05	-6.85	-62.19	0.164	0.064	-0.006
6153464	0	61488	35264	-0.05	-6.77	-62.73	0.174	0.07599	-0.006
6153564	0	61489	35364	0.02	-6.85	-63.06	0.175	0.064	-0.006
6153664	0	61490	35464	-0.19	-6.87	-63.4	0.176	0.07	-0.006
6153764	0	61491	35564	-0.1	-6.92	-63.93	0.172	0.081	-0.004
6153864	0	61492	35664	-0.02	-7.03	-65.66	0.186	0.082	-0.007
6153964	0	61493	35764	-0.06	-7.05	-65.79	0.189	0.077	-0.006
6154064	0	61494	35864	0.16	-7.19	-67	0.198	0.064	-0.00899
6154164	0	61495	35964	-0.01	-7.43	-66.93	0.166	0.082	-0.003
6154265	0	61496	36064	-0.09	-7.24	-68.16	0.199	0.083	-0.008
6154365	0	61497	36164	0.05	-7.52	-68.43	0.18	0.087	-0.004
6154465	0	61498	36264	0.03	-7.39	-68.06	0.197	0.084	-0.004
6154565	0	61499	36364	0.2	-7.64	-70.28	0.186	0.077	-0.005
6154665	0	61500	36464	0.16	-7.64	-70.97	0.203	0.087	-0.007
6154765	0	61501	36564	0.13	-7.75	-70.54	0.184	0.088	-0.004
6154865	0	61502	36664	0.19	-7.74	-71.66	0.205	0.085	-0.003
6154965	0	61503	36764	0.26	-7.99	-72.39	0.178	0.085	-0.006
6155065	0	61504	36864	0.2	-7.92	-73.49	0.213	0.082	-0.008
6155165	0	61505	36964	0.3899	-8.2299	-75.18	0.196	0.092	-0.007
6155265	0	61506	37064	0.14	-8	-73.73	0.202	0.109	-0.006
6155365	0	61507	37164	0.23	-8.16	-75.0899	0.206	0.096	-0.005
6155465	0	61508	37264	0.23	-8.26	-75.61	0.199	0.108	-0.006
6155565	0	61509	37364	0.26	-8.13	-76.21	0.224	0.097	-0.007
6155666	0	61510	37464	0.31	-8.4399	-77.63	0.198	0.101	-0.005
6155766	0	61511	37564	0.35	-8.52	-78.18	0.198	0.108	-0.004
6155866	0	61512	37664	0.13	-8.43	-77.83	0.212	0.12	-0.003
6155966	0	61513	37764	0.25	-8.42	-79.2699	0.226	0.105	-0.007
6156066	0	61514	37864	0.33	-8.58	-79.76	0.221	0.101	-0.006
6156166	0	61515	37964	0.26	-8.63	-80.71	0.207	0.116	-0.006
6156266	0	61516	38064	0.44	-8.87	-81.39	0.209	0.102	-0.007
6156366	0	61517	38164	0.47	-8.75	-81.5	0.222	0.109	-0.006
6156466	0	61518	38264	0.31	-8.86	-82.2	0.224	0.116	-0.005
6156566	0	61519	38364	0.3	-8.86	-82.78	0.214	0.115	-0.004
6156666	0	61520	38464	0.37	-8.88	-83.69	0.21	0.123	-0.008
6156766	0	61521	38564	0.37	-8.9	-82.25	0.222	0.109	-0.005
6156866	0	61522	38664	0.33	-8.89	-83.44	0.212	0.117	-0.005
6156967	0	61523	38764	0.32	-8.6899	-83.42	0.247	0.115	-0.005
6157067	0	61524	38864	0.34	-8.77	-83.3	0.233	0.126	-0.004
6157167	0	61525	38964	0.35	-8.95	-84.56	0.217	0.126	-0.007
6157267	0	61526	39064	0.43	-8.92	-83.56	0.222	0.113	-0.008
6157367	0	61527	39164	0.46	-8.93	-84.35	0.22	0.114	-0.006
6157467	0	61528	39264	0.38	-8.89	-83.62	0.233	0.117	-0.007
6157567	0	61529	39364	0.47	-8.91	-83.67	0.221	0.101	-0.007
6157667	0	61530	39464	0.44	-8.95	-84.17	0.206	0.114	-0.005
6157767	0	61531	39564	0.3899	-8.97	-83.62	0.207	0.123	-0.004
6157867	0	61532	39664	0.3	-8.95	-84.54	0.216	0.122	-0.005
6157967	0	61533	39764	0.56	-8.96	-83.22	0.203	0.102	-0.002
