# Supplementary material for: Robot-Based Calibration Procedure for Graphene Electronic Skin
Source: Sensors (Basel). 2022 Aug 16;22(16):6122. doi: 10.3390/s22166122 (PMC9416129; doi:10.3390/s22166122)
Supplement: Supplementary file 1 [file sensors-22-06122-s001.zip › measurements/sensor_row_10_col_22_hex_unload.dat]

#ID ES_1_V1
#SIZE ROW 16 COL 32
#DIR UNLOAD
#sensor: hex
#coord: row_10_col_22
system_time	status	sequence_number	hex_sample_counter	Fx	Fy	Fz	Tx	Ty	Tz
6158067	0	61534	39864	0.43	-8.81	-85.08	0.224	0.114	-0.00899
6158167	0	61535	39964	0.38	-8.77	-83.98	0.215	0.119	-0.007
6158268	0	61536	40064	0.5299	-8.81	-83.55	0.218	0.114	-0.006
6158368	0	61537	40164	0.41	-8.91	-83.94	0.209	0.112	-0.006
6158468	0	61538	40264	0.48	-8.81	-83.51	0.21	0.116	-0.006
6158568	0	61539	40364	0.37	-8.7	-83.74	0.221	0.109	-0.005
6158668	0	61540	40464	0.43	-8.77	-83.37	0.2	0.116	-0.008
6158768	0	61541	40564	0.37	-8.67	-82.69	0.215	0.101	-0.008
6158868	0	61542	40664	0.34	-8.59	-81.8	0.217	0.104	-0.006
6158968	0	61543	40764	0.32	-8.4799	-81.5	0.217	0.11	-0.005
6159068	0	61544	40864	0.5299	-8.56	-82.08	0.204	0.099	-0.008
6159168	0	61545	40964	0.43	-8.41	-80.7699	0.207	0.106	-0.008
6159268	0	61546	41064	0.34	-8.32	-80	0.208	0.108	-0.005
6159368	0	61547	41164	0.28	-8.27	-78.98	0.195	0.112	-0.005
6159468	0	61548	41264	0.29	-8.26	-79.29	0.194	0.116	-0.008
6159569	0	61549	41364	0.31	-8.16	-78.63	0.199	0.112	-0.006
6159669	0	61550	41464	0.32	-8.11	-76.88	0.191	0.09	-0.001
6159769	0	61551	41564	0.19	-8.05	-77.28	0.173	0.111	-0.006
6159869	0	61552	41664	0.27	-7.84	-75.63	0.194	0.089	-0.006
6159969	0	61553	41764	0.44	-7.78	-75.35	0.185	0.082	-0.006
6160069	0	61554	41864	0.35	-7.66	-75.03	0.18	0.089	-0.003
6160169	0	61555	41964	0.28	-7.65	-73.58	0.16	0.089	-0.006
6160269	0	61556	42064	0.26	-7.45	-72.57	0.168	0.083	-0.004
6160369	0	61557	42164	0.02	-7.31	-72.33	0.178	0.099	-0.007
6160469	0	61558	42264	0.25	-7.26	-71.55	0.166	0.078	-0.005
6160569	0	61559	42364	0.07	-7.13	-69.19	0.175	0.07	-0.006
6160669	0	61560	42464	0.09	-7.04	-69.98	0.171	0.087	-0.007
6160769	0	61561	42564	0.2	-6.86	-70.11	0.188	0.055	-0.008
6160870	0	61562	42664	-0.06	-6.66	-68.2699	0.169	0.082	-0.006
6160970	0	61563	42764	-0.12	-6.62	-67.69	0.156	0.089	-0.007
6161070	0	61564	42864	-0.08	-6.6	-66.82	0.141	0.08	-0.005
6161170	0	61565	42964	0.09	-6.48	-66.13	0.15099	0.066	-0.006
6161270	0	61566	43064	-0.25	-6.27	-66.03	0.146	0.086	-0.002
6161370	0	61567	43164	0.03	-6.37	-65.39	0.12899	0.065	-0.008
6161470	0	61568	43264	-0.12	-6.26	-64.86	0.13	0.066	-0.005
6161570	0	61569	43364	0.01	-6.01	-63.05	0.153	0.062	-0.008
6161670	0	61570	43464	0.01	-5.95	-63.93	0.138	0.067	-0.006
6161770	0	61571	43564	-0.17	-5.8	-61.96	0.128	0.07199	-0.003
6161870	0	61572	43664	-0.14	-5.77	-61.46	0.136	0.063	-0.005
6161970	0	61573	43764	-0.27	-5.71	-61.63	0.125	0.07199	-0.005
6162070	0	61574	43864	-0.27	-5.61	-60.29	0.11	0.068	-0.007
6162170	0	61575	43964	-0.1	-5.58	-59.42	0.117	0.051	-0.004
6162271	0	61576	44064	-0.19	-5.61	-60.41	0.095	0.066	-0.004
6162371	0	61577	44164	-0.25	-5.25	-59.05	0.12	0.06	-0.005
6162471	0	61578	44264	-0.21	-5.35	-58.61	0.102	0.062	-0.004
6162571	0	61579	44364	-0.12	-5.2	-57.22	0.108	0.052	-0.003
6162671	0	61580	44464	-0.29	-5.01	-56.24	0.106	0.064	-0.002
6162771	0	61581	44564	-0.07	-5.1	-56.94	0.095	0.046	-0.006
6162871	0	61582	44664	-0.25	-4.93	-54.74	0.096	0.039	-0.004
6162971	0	61583	44764	-0.28	-4.87	-53.46	0.099	0.04	-0.004
6163071	0	61584	44864	-0.32	-4.68	-53.74	0.086	0.057	-0.003
6163171	0	61585	44964	-0.3899	-4.69	-53.7	0.078	0.06	-0.002
6163271	0	61586	45064	-0.23	-4.57	-52.82	0.074	0.03599	-0.001
6163371	0	61587	45164	-0.3899	-4.25	-49.9	0.084	0.03799	-0.005
6163472	0	61588	45264	-0.56	-4.19	-51.2599	0.085	0.056	-0.003
6163572	0	61589	45364	-0.54	-4.23	-50.22	0.069	0.048	-0.002
6163672	0	61590	45464	-0.46	-4.21	-49.32	0.063	0.039	-0.001
6163772	0	61591	45564	-0.5899	-4.02	-48.11	0.063	0.043	-0.004
6163872	0	61592	45664	-0.5299	-3.98	-48.47	0.063	0.033	-0.004
6163972	0	61593	45764	-0.42	-3.89	-47.63	0.07199	0.033	-0.001
6164072	0	61594	45864	-0.58	-3.75	-46.63	0.057	0.039	-0.003
6164172	0	61595	45964	-0.58	-3.73	-46.27	0.056	0.03799	-0.005
6164272	0	61596	46064	-0.54	-3.58	-45.82	0.056	0.04	-0.004
6164372	0	61597	46164	-0.69	-3.4	-44.91	0.06	0.043	-0.005
6164472	0	61598	46264	-0.65	-3.45	-43.97	0.039	0.042	-0.001
6164572	0	61599	46364	-0.63	-3.31	-43.75	0.03799	0.034	-0.001
6164672	0	61600	46464	-0.57	-3.39	-43.02	0.028	0.03799	-0.004
6164772	0	61601	46564	-0.6	-3.07	-41.6	0.05	0.03	-0.002
6164873	0	61602	46664	-0.6	-3	-42.08	0.048	0.034	-0.002
6164973	0	61603	46764	-0.5	-3.1199	-41.84	0.03799	0.032	-0.005
6165073	0	61604	46864	-0.5299	-3.06	-40.02	0.024	0.01799	-0.003
6165173	0	61605	46964	-0.68	-3.06	-39.72	0.012	0.035	-0.002
6165273	0	61606	47064	-0.7	-2.92	-39.19	0.028	0.029	-0.001
6165373	0	61607	47164	-0.57	-2.77	-37.55	0.044	0.01	-0.002
6165473	0	61608	47264	-0.61	-2.79	-37.12	0.039	0.011	-0.004
6165573	0	61609	47364	-0.7	-2.81	-36.35	0.022	0.00899	-0.003
6165673	0	61610	47464	-0.87	-2.6099	-36.04	0.03599	0.01799	-0.003
6165773	0	61611	47564	-0.7	-2.67	-34.71	0.031	-0.004	-0.001
6165873	0	61612	47664	-0.7799	-2.55	-34.35	0.04	0.001	-0.003
6165973	0	61613	47764	-0.7799	-2.55	-34.5	0.037	0	-0.003
6166074	0	61614	47864	-0.82	-2.52	-32.97	0.037	-0.008	-0.001
6166174	0	61615	47964	-0.83	-2.47	-33.1699	0.032	0.001	-0.003
6166274	0	61616	48064	-0.91	-2.3599	-31.85	0.032	-0.004	-0.004
6166374	0	61617	48164	-0.82	-2.34	-30.77	0.03599	-0.00899	0
6166474	0	61618	48264	-0.71	-2.44	-30.96	0.024	-0.015	-0.001
6166574	0	61619	48364	-0.86	-2.2	-30.38	0.048	-0.011	-0.006
6166674	0	61620	48464	-1.0599	-2.15	-30.21	0.042	-0.012	-0.002
6166774	0	61621	48564	-0.89	-2.21	-28.57	0.029	-0.022	0.001
6166874	0	61622	48664	-1.14	-2.06	-28.7	0.041	-0.00899	-0.005
6166974	0	61623	48764	-1.17	-1.99	-27.48	0.04	-0.01799	-0.004
6167074	0	61624	48864	-1.17	-1.86	-25.8799	0.057	-0.026	-0.002
6167174	0	61625	48964	-1.2	-1.93	-26.38	0.047	-0.024	-0.005
6167274	0	61626	49064	-1.07	-1.96	-25.98	0.043	-0.03	-0.004
6167374	0	61627	49164	-1.0599	-1.9	-25.98	0.057	-0.033	-0.005
6167475	0	61628	49264	-1.14	-1.86	-24.85	0.049	-0.034	-0.005
6167575	0	61629	49364	-1.16	-1.77	-24.01	0.045	-0.035	-0.002
6167675	0	61630	49464	-1.15	-1.77	-22.8	0.047	-0.051	0.001
6167775	0	61631	49564	-1.2	-1.69	-22.59	0.045	-0.047	-0.004
6167875	0	61632	49664	-1.14	-1.64	-21.12	0.043	-0.042	-0.002
6167975	0	61633	49764	-1.21	-1.52	-21.57	0.041	-0.039	-0.001
6168075	0	61634	49864	-1.1799	-1.54	-21.28	0.01799	-0.041	-0.004
6168175	0	61635	49964	-1.29	-1.27	-19.9	0.042	-0.03799	-0.005
6168275	0	61636	50064	-1.25	-1.39	-19.75	0.026	-0.04	-0.004
6168375	0	61637	50164	-1.27	-1.23	-18.4	0.01899	-0.041	-0.001
6168475	0	61638	50264	-1.09	-1.26	-17.85	0.022	-0.056	-0.003
6168575	0	61639	50364	-1.1799	-1.16	-17.75	0.023	-0.045	-0.003
6168676	0	61640	50464	-1.1799	-1.11	-16.52	0.028	-0.056	0
6168776	0	61641	50564	-1.24	-1.07	-16.66	0.017	-0.035	0
6168876	0	61642	50664	-1.23	-0.93	-15.91	0.02	-0.042	-0.002
6168976	0	61643	50764	-1.16	-0.95	-15.96	0.01799	-0.03799	-0.002
6169076	0	61644	50864	-1.07	-0.96	-14.9	0.014	-0.049	-0.001
6169176	0	61645	50964	-1.09	-0.95	-14.23	0.008	-0.045	-0.001
6169276	0	61646	51064	-1.1	-0.85	-14.37	0.012	-0.037	-0.002
6169376	0	61647	51164	-1.17	-0.63	-12.8	0.03799	-0.034	-0.001
6169476	0	61648	51264	-0.95	-0.85	-13.63	0.015	-0.041	-0.002
6169576	0	61649	51364	-1.07	-0.71	-13.03	0.026	-0.028	0
6169676	0	61650	51464	-1.17	-0.65	-11.42	0.037	-0.022	-0.003
6169776	0	61651	51564	-0.97	-0.7799	-12.01	0.015	-0.029	-0.001
6169876	0	61652	51664	-1.01	-0.7	-11.6899	0.024	-0.03799	-0.003
6169976	0	61653	51764	-0.91	-0.52	-10.02	0.032	-0.044	-0.004
6170077	0	61654	51864	-0.82	-0.69	-10.4399	0.004	-0.03799	-0.001
6170177	0	61655	51964	-1.15	-0.34	-9.12	0.037	-0.026	-0.004
6170277	0	61656	52064	-0.87	-0.5	-9.33	0.008	-0.01	-0.001
6170377	0	61657	52164	-0.76	-0.25	-9.08	0.035	-0.012	-0.002
6170477	0	61658	52264	-0.8	-0.31	-8.91	0.029	-0.028	-0.002
6170577	0	61659	52364	-0.81	-0.28	-6.59	0.021	-0.029	-0.003
6170677	0	61660	52464	-0.91	-0.17	-7.19	0.027	-0.007	-0.001
6170777	0	61661	52564	-0.61	-0.32	-6.66	0.014	-0.023	0
6170877	0	61662	52664	-0.7	-0.15	-6.66	0.023	-0.016	-0.001
6170977	0	61663	52764	-0.72	-0.08	-6.36	0.017	-0.008	0
6171077	0	61664	52864	-0.44	-0.28	-6.82	-0.008	-0.025	0.001
6171177	0	61665	52964	-0.46	-0.23	-6.2199	-0.001	-0.006	0.001
6171277	0	61666	53064	-0.47	0.07	-5.09	0.024	-0.01899	-0.001
6171378	0	61667	53164	-0.4	-0.03	-5.11	0.002	-0.003	-0.002
6171478	0	61668	53264	-0.32	-0.07	-4.91	0.004	-0.00899	-0.002
6171578	0	61669	53364	-0.33	0.05	-4.2199	0.005	-0.00899	0
6171678	0	61670	53464	-0.33	0.08	-3.92	0.002	0	0.002
6171778	0	61671	53564	-0.27	0.1	-4.43	0.004	-0.006	0.001
6171878	0	61672	53664	-0.2	0.06	-4.26	0.002	-0.003	-0.002
6171978	0	61673	53764	-0.04	0.22	-3.3	0.011	-0.008	-0.002
6172078	0	61674	53864	-0.22	0.3	-2.89	-0.002	0.013	0
6172178	0	61675	53964	-0.11	0.27	-2.42	-0.002	-0.004	0
6172278	0	61676	54064	-0.02	0.1	-2.79	-0.014	0.001	0.001
6172378	0	61677	54164	-0.25	0.47	-1.27	0.006	0.002	0.002
6172478	0	61678	54264	-0.16	0.41	-1.41	0.027	-0.001	0.003
6172579	0	61679	54364	-0.07	0.23	-1.62	0.002	-0.001	0.002
6172679	0	61680	54464	-0.08	0.14	-3.03	-0.014	-0.003	0.001
6172779	0	61681	54564	-0.14	0.41	-1.74	0.02	-0.01	0.001
6172879	0	61682	54664	-0.16	0.42	-1.77	0.01799	-0.002	-0.001
6172979	0	61683	54764	-0.15	0.31	-1.62	-0.008	0.008	-0.001
6173079	0	61684	54864	-0.15	0.33	-1.78	-0.013	0.007	0.001
6173179	0	61685	54964	-0.26	0.43	-1.47	0	0.003	0
6173279	0	61686	55064	-0.28	0.41	-1.82	-0.01	0.006	-0.003
6173379	0	61687	55164	-0.12	0.43	-1.5599	0.004	-0.002	0.001
6173479	0	61688	55264	-0.09	0.32	-0.61	-0.007	-0.01	0
6173579	0	61689	55364	-0.14	0.29	-1.05	-0.011	-0.004	0.001
6173679	0	61690	55464	-0.14	0.46	-0.88	0.007	0	-0.001
6173779	0	61691	55564	-0.14	0.45	-0.94	0.00899	-0.00899	0.004
6173879	0	61692	55664	-0.15	0.51	-0.5899	-0.003	-0.004	0.004
6173980	0	61693	55764	-0.18	0.5	-1.44	-0.006	0.005	0.001
6174080	0	61694	55864	-0.18	0.46	-0.3	-0.015	-0.005	0.004
6174180	0	61695	55964	-0.01	0.36	-1.1	-0.006	-0.004	0
6174280	0	61696	56064	-0.07	0.5	-0.75	-0.001	-0.003	0
6174380	0	61697	56164	-0.04	0.52	0.29	0.007	-0.00899	0.001
6174480	0	61698	56264	-0.06	0.49	-0.37	-0.013	-0.004	0
6174580	0	61699	56364	0.02	0.35	-0.33	-0.017	-0.002	0.001
6174680	0	61700	56464	-0.14	0.49	0.89	-0.008	-0.006	0.001
6174780	0	61701	56564	-0.16	0.5	0.05	-0.005	-0.008	0.001
6174880	0	61702	56664	-0.08	0.57	0.44	-0.007	-0.005	0.002
6174980	0	61703	56764	-0.2	0.63	0.71	0.014	-0.006	0.001
6175080	0	61704	56864	-0.12	0.52	0.35	-0.005	-0.005	0.001
6175180	0	61705	56964	-0.07	0.49	-0.3899	-0.011	-0.023	-0.001
6175281	0	61706	57064	-0.14	0.6	0.35	-0.015	-0.006	0.001
6175381	0	61707	57164	-0.24	0.6	-0.05	-0.001	-0.001	-0.001
6175481	0	61708	57264	-0.1	0.56	0.17	-0.005	-0.02	0.003
6175581	0	61709	57364	-0.13	0.5899	0.05	-0.013	-0.00899	0.002
6175681	0	61710	57464	-0.06	0.65	0.69	-0.001	-0.016	-0.001
6175781	0	61711	57564	-0.04	0.45	0.58	-0.029	-0.012	0.002
6175881	0	61712	57664	-0.1	0.6	0.99	0	-0.00899	0.001
6175981	0	61713	57764	-0.11	0.6	0.44	-0.001	-0.021	-0.002
6176081	0	61714	57864	-0.12	0.7	0.41	0.005	-0.029	0.001
6176181	0	61715	57964	-0.44	0.7	1.7	-0.011	0.005	0.002
6176281	0	61716	58064	-0.21	0.71	1.38	0	-0.026	0.001
6176381	0	61717	58164	-0.22	0.72	2.19	-0.005	-0.016	0.002
6176482	0	61718	58264	-0.21	0.62	1.44	-0.01899	-0.00899	0.002
6176582	0	61719	58364	-0.16	0.52	0.72	-0.014	-0.012	0
6176682	0	61720	58464	-0.08	0.5	0.69	-0.01899	-0.015	-0.001
6176782	0	61721	58564	-0.18	0.65	1.85	-0.00899	-0.012	0.002
6176882	0	61722	58664	0.05	0.54	1.51	-0.008	-0.031	0
6176982	0	61723	58764	-0.18	0.58	1.71	-0.00899	-0.017	0
6177082	0	61724	58864	-0.3	0.7799	1.91	0.003	-0.005	-0.001
6177182	0	61725	58964	-0.14	0.71	2.15	0.004	-0.029	0
6177282	0	61726	59064	-0.25	0.86	2.57	-0.004	-0.007	0.001
6177382	0	61727	59164	0.01	0.7	2.17	-0.013	-0.013	0
6177482	0	61728	59264	-0.15	0.73	2.02	-0.026	-0.012	-0.001
6177582	0	61729	59364	-0.15	0.8	2.79	-0.003	-0.007	-0.002
6177682	0	61730	59464	-0.13	0.7799	2.35	-0.011	-0.003	0.002
6177782	0	61731	59564	-0.04	0.7	2.46	-0.022	-0.014	0.001
6177883	0	61732	59664	-0.04	0.65	2.68	-0.01	-0.027	0.002
6177983	0	61733	59764	-0.12	0.58	2.31	-0.025	-0.022	0.002
6178083	0	61734	59864	-0.06	0.67	1.86	-0.00899	-0.024	0.005
6178183	0	61735	59964	-0.19	0.75	2.64	-0.012	-0.017	0.001
6178283	0	61736	60064	-0.04	0.67	3.03	-0.014	-0.025	0.004
6178383	0	61737	60164	0.05	0.5899	3.23	-0.005	-0.034	0.003
6178483	0	61738	60264	-0.1	0.64	2.82	-0.016	-0.022	0.001
6178583	0	61739	60364	-0.13	0.64	2.19	-0.017	-0.021	0.001
6178683	0	61740	60464	-0.03	0.57	3.57	-0.022	-0.035	0.002
6178783	0	61741	60564	-0.24	0.71	3.7	-0.011	-0.03	0
6178883	0	61742	60664	0.04	0.67	4.1	-0.004	-0.03	-0.001
6178983	0	61743	60764	-0.12	0.66	3.25	-0.012	-0.025	0.001
6179083	0	61744	60864	-0.14	0.69	3.68	-0.01	-0.034	0.001
6179184	0	61745	60964	-0.19	0.72	3.1199	-0.012	-0.026	-0.003
6179284	0	61746	61064	-0.17	0.73	3.87	-0.003	-0.041	-0.001
6179384	0	61747	61164	-0.3	0.85	3.83	-0.002	-0.017	0.001
6179484	0	61748	61264	-0.13	0.67	4.39	-0.022	-0.044	0.004
6179584	0	61749	61364	-0.23	0.64	4.21	-0.01799	-0.024	0.003
6179684	0	61750	61464	-0.01	0.54	3.93	-0.00899	-0.044	0.002
6179784	0	61751	61564	-0.27	0.71	4.26	-0.015	-0.031	0
6179884	0	61752	61664	-0.17	0.68	3.9	-0.013	-0.031	0.004
6179984	0	61753	61764	-0.35	0.72	4.4899	-0.004	-0.029	0.002
6180084	0	61754	61864	-0.23	0.75	5.06	-0.008	-0.041	0.001
6180184	0	61755	61964	-0.05	0.51	3.72	-0.026	-0.041	-0.002
6180284	0	61756	62064	-0.22	0.71	4.44	-0.006	-0.042	0.002
6180384	0	61757	62164	-0.21	0.61	4.79	-0.01	-0.031	0.001
6180485	0	61758	62264	-0.37	0.73	5.07	-0.005	-0.03	0
6180585	0	61759	62364	-0.3	0.73	5.69	-0.00899	-0.042	0.004
6180685	0	61760	62464	-0.4	0.61	4.42	-0.013	-0.028	0.004
6180785	0	61761	62564	-0.26	0.65	5.4	-0.014	-0.048	0.004
6180885	0	61762	62664	-0.25	0.7	4.65	-0.01799	-0.03799	0.001
6180985	0	61763	62764	-0.41	0.82	6.19	0.003	-0.035	0.001
6181085	0	61764	62864	-0.22	0.52	5.78	-0.027	-0.047	0.004
6181185	0	61765	62964	-0.24	0.71	5.31	-0.012	-0.041	0.001
6181285	0	61766	63064	-0.36	0.63	5.27	-0.01899	-0.027	0.002
6181385	0	61767	63164	-0.33	0.73	5.79	-0.008	-0.037	0.003
6181485	0	61768	63264	-0.5	0.86	6.63	0.006	-0.032	0.001
6181585	0	61769	63364	-0.37	0.61	5.1	-0.01	-0.05	0
6181686	0	61770	63464	-0.34	0.9	7.23	0.015	-0.037	0.005
6181786	0	61771	63564	-0.41	0.77	6.53	-0.001	-0.037	0.007
6181886	0	61772	63664	-0.38	0.74	6.4899	0.004	-0.056	0.003
6181986	0	61773	63764	-0.3	0.66	6.2	-0.006	-0.046	0
6182086	0	61774	63864	-0.37	0.7	5.73	-0.001	-0.05	0.003
6182186	0	61775	63964	-0.43	0.83	6.4	0.017	-0.048	-0.001
6182286	0	61776	64064	-0.35	0.63	5.53	-0.005	-0.049	0.001
6182386	0	61777	64164	-0.56	0.85	6.41	0.005	-0.03599	0.001
6182486	0	61778	64264	-0.23	0.71	6.42	0.001	-0.051	0.001
6182586	0	61779	64364	-0.51	0.87	7.07	0.001	-0.04	0.003
6182686	0	61780	64464	-0.42	0.88	7.23	0.007	-0.053	0.002
6182786	0	61781	64564	-0.55	0.76	6.68	-0.013	-0.039	0.003
6182886	0	61782	64664	-0.38	0.66	6.31	-0.017	-0.037	0.004
6182986	0	61783	64764	-0.29	0.68	6.86	-0.002	-0.055	0.003
6183087	0	61784	64864	-0.35	0.85	7.88	0.012	-0.05	0.001
6183187	0	61785	64964	-0.4	0.73	7.06	-0.002	-0.05	0.003
6183287	0	61786	65064	-0.49	0.67	7.59	-0.012	-0.056	0.002
6183387	0	61787	65164	-0.58	0.9	7.71	0.007	-0.045	0.003
6183487	0	61788	65264	-0.23	0.73	7.84	-0.008	-0.063	0.002
6183587	0	61789	65364	-0.5	0.85	7.76	0.004	-0.031	0
6183687	0	61790	65464	-0.5299	0.73	6.7	-0.002	-0.042	0.003
6183787	0	61791	28	-0.46	0.77	7.59	-0.001	-0.046	0.003
6183887	0	61792	128	-0.48	0.75	7.52	-0.01	-0.03799	0.003
6183987	0	61793	228	-0.3899	0.75	8.59	-0.01	-0.058	0.004
6184087	0	61794	328	-0.35	0.74	8.09	-0.004	-0.057	0.002
6184187	0	61795	428	-0.35	0.67	8.13	-0.012	-0.054	0.002
6184287	0	61796	528	-0.46	0.73	8.06	-0.007	-0.062	0.005
6184388	0	61797	628	-0.41	0.75	8.07	-0.003	-0.055	0
6184488	0	61798	728	-0.31	0.74	8.36	-0.004	-0.052	0.001
6184588	0	61799	828	-0.48	0.86	8.66	0.001	-0.051	0.002
6184688	0	61800	928	-0.4	0.7799	9.16	-0.00899	-0.055	0.005
6184788	0	61801	1028	-0.3899	0.81	8.86	-0.002	-0.055	0.003
6184888	0	61802	1128	-0.27	0.73	7.54	-0.00899	-0.057	0.003
6184988	0	61803	1228	-0.47	0.66	8.41	-0.01899	-0.054	0.004
6185088	0	61804	1328	-0.35	0.84	9.12	-0.015	-0.057	0.007
6185188	0	61805	1428	-0.34	0.72	8.26	-0.021	-0.057	0.005
6185288	0	61806	1528	-0.37	0.96	9.24	-0.001	-0.066	0.005
6185388	0	61807	1628	-0.4	0.83	9.1	-0.005	-0.061	0.007
6185488	0	61808	1728	-0.41	0.8	9.47	-0.024	-0.052	0.002
6185588	0	61809	1828	-0.33	1.02	8.57	-0.004	-0.05	0.004
6185689	0	61810	1928	-0.48	0.94	9.1899	-0.014	-0.057	0.004
6185789	0	61811	2028	-0.34	0.94	9.09	-0.012	-0.061	0.003
6185889	0	61812	2128	-0.3899	1.09	9.57	0.007	-0.055	0.007
6185989	0	61813	2228	-0.26	0.7799	9.26	-0.031	-0.059	0.01
6186089	0	61814	2328	-0.4	0.86	8.95	-0.025	-0.045	0.006
6186189	0	61815	2428	-0.42	1.01	9.47	-0.029	-0.053	0.007
6186289	0	61816	2528	-0.29	1.14	9.33	-0.008	-0.055	0.002
6186389	0	61817	2628	-0.61	1.13	8.93	-0.01899	-0.046	0.006
6186489	0	61818	2728	-0.32	1.07	9.34	-0.01899	-0.063	0.007
6186589	0	61819	2828	-0.33	1.02	9.2	-0.021	-0.056	0.008
6186689	0	61820	2928	-0.34	1.19	10.54	-0.007	-0.078	0.01
6186789	0	61821	3028	-0.19	0.97	9.64	-0.031	-0.069	0.008
6186889	0	61822	3128	-0.33	1.09	9.04	-0.031	-0.051	0.005
6186990	0	61823	3228	-0.26	0.91	8.51	-0.03599	-0.064	0.004
6187090	0	61824	3328	-0.42	1.1799	9.22	-0.02	-0.053	0.008
6187190	0	61825	3428	-0.36	1.11	10.62	-0.04	-0.051	0.007
6187290	0	61826	3528	-0.31	1.07	8.91	-0.027	-0.059	0.005
6187390	0	61827	3628	-0.34	1.22	10.27	-0.012	-0.07	0.006
6187490	0	61828	3728	-0.28	1.14	10.14	-0.032	-0.061	0.008
6187590	0	61829	3828	-0.47	1.3099	10.83	-0.023	-0.064	0.007
6187690	0	61830	3928	-0.66	1.36	10.53	-0.024	-0.037	0.005
6187790	0	61831	4028	-0.55	1.41	11.27	-0.027	-0.056	0.007
6187890	0	61832	4128	-0.63	1.46	11.84	-0.024	-0.054	0.006
6187990	0	61833	4228	-0.37	1.28	11.4399	-0.03	-0.071	0.008
6188090	0	61834	4328	-0.45	1.14	10.6	-0.045	-0.056	0.01
6188190	0	61835	4428	-0.6	1.4	11.4399	-0.035	-0.043	0.006
6188291	0	61836	4528	-0.51	1.47	10.97	-0.022	-0.065	0.006
6188391	0	61837	4628	-0.54	1.41	11.62	-0.035	-0.063	0.011
6188491	0	61838	4728	-0.49	1.3	10.85	-0.052	-0.051	0.011
6188591	0	61839	4828	-0.51	1.5	11.5	-0.037	-0.06	0.00899
6188691	0	61840	4928	-0.3899	1.29	10.88	-0.058	-0.069	0.01
6188791	0	61841	5028	-0.5299	1.44	11.16	-0.042	-0.053	0.00899
6188891	0	61842	5128	-0.54	1.55	12.37	-0.033	-0.055	0.00899
6188991	0	61843	5228	-0.49	1.4	10.29	-0.027	-0.067	0.006
6189091	0	61844	5328	-0.74	1.59	10.88	-0.043	-0.03799	0.006
6189191	0	61845	5428	-0.41	1.3	11.26	-0.047	-0.07	0.006
6189291	0	61846	5528	-0.41	1.41	11.3	-0.027	-0.074	0.01
6189391	0	61847	5628	-0.63	1.36	11.28	-0.049	-0.068	0.005
6189491	0	61848	5728	-0.69	1.58	11.06	-0.02	-0.056	0.006
6189591	0	61849	5828	-0.54	1.61	11.6	-0.046	-0.066	0.004
6189692	0	61850	5928	-0.41	1.7	12.1899	-0.037	-0.07	0.008
6189792	0	61851	6028	-0.41	1.66	11.99	-0.048	-0.078	0.005
6189892	0	61852	6128	-0.32	1.51	11.74	-0.05	-0.057	0.005
6189992	0	61853	6228	-0.67	1.66	12.96	-0.015	-0.063	0.004
6190092	0	61854	6328	-0.71	1.64	13.74	-0.011	-0.067	0.006
6190192	0	61855	6428	-0.47	1.36	12.9799	-0.031	-0.069	0.007
6190292	0	61856	6528	-0.4	1.38	13.3	-0.027	-0.075	0.00899
6190392	0	61857	6628	-0.3899	1.32	13.04	-0.026	-0.075	0.004
6190492	0	61858	6728	-0.57	1.41	13.41	-0.01799	-0.06	0.005
6190592	0	61859	6828	-0.56	1.5	14.07	-0.014	-0.071	0.004
6190692	0	61860	6928	-0.5899	1.42	14.56	-0.016	-0.075	0.007
6190792	0	61861	7028	-0.66	1.52	14.5	-0.008	-0.059	0.006
6190893	0	61862	7128	-0.42	1.38	13.71	-0.02	-0.073	0.006
6190993	0	61863	7228	-0.32	1.19	13.36	-0.041	-0.07599	0.00899
6191093	0	61864	7328	-0.3	1.24	13.89	-0.022	-0.078	0.008
6191193	0	61865	7428	-0.45	1.37	13.18	-0.01799	-0.078	0.004
6191293	0	61866	7528	-0.5299	1.4	13.56	-0.017	-0.073	0.007
6191393	0	61867	7628	-0.6	1.37	13.69	-0.029	-0.063	0.006
6191493	0	61868	7728	-0.43	1.3099	13.38	-0.01899	-0.061	0.008
6191593	0	61869	7828	-0.44	1.41	13.71	-0.015	-0.075	0.006
6191693	0	61870	7928	-0.37	1.4299	13.64	-0.02	-0.073	0.006
6191793	0	61871	8028	-0.49	1.48	13.8	-0.005	-0.067	0.007
6191893	0	61872	8128	-0.52	1.47	14.09	-0.012	-0.073	0.006
6191993	0	61873	8228	-0.43	1.38	14.34	-0.027	-0.069	0.007
6192093	0	61874	8328	-0.5899	1.48	13.71	-0.008	-0.057	0.003
6192193	0	61875	8428	-0.68	1.57	13.59	0.001	-0.067	0.004
6192294	0	61876	8528	-0.41	1.35	13.77	-0.03	-0.08	0.006
6192394	0	61877	8628	-0.45	1.46	14.38	-0.01899	-0.065	0.00899
6192494	0	61878	8728	-0.47	1.37	13.48	-0.023	-0.069	0.008
6192594	0	61879	8828	-0.49	1.36	13.48	-0.021	-0.071	0.005
6192694	0	61880	8928	-0.44	1.28	13.08	-0.035	-0.064	0.004
6192794	0	61881	9028	-0.5899	1.35	14.1	-0.025	-0.068	0.005
6192894	0	61882	9128	-0.58	1.29	13.6	-0.042	-0.06	0.007
6192994	0	61883	9228	-0.55	1.52	14.51	-0.01799	-0.06	0.004
6193094	0	61884	9328	-0.52	1.48	13.44	-0.021	-0.063	0.004
6193194	0	61885	9428	-0.41	1.35	14.03	-0.01899	-0.069	0.008
6193294	0	61886	9528	-0.36	1.25	14.08	-0.033	-0.077	0.007
6193394	0	61887	9628	-0.47	1.38	13.71	-0.024	-0.07	0.004
6193495	0	61888	9728	-0.5	1.46	14.23	-0.012	-0.073	0.007
