# Supplementary material for: Robot-Based Calibration Procedure for Graphene Electronic Skin
Source: Sensors (Basel). 2022 Aug 16;22(16):6122. doi: 10.3390/s22166122 (PMC9416129; doi:10.3390/s22166122)
Supplement: Supplementary file 1 [file sensors-22-06122-s001.zip › measurements/sensor_row_10_col_23_hex_load.dat]

#ID ES_1_V1
#SIZE ROW 16 COL 32
#DIR LOAD
#sensor: hex
#coord: row_10_col_23
system_time	status	sequence_number	hex_sample_counter	Fx	Fy	Fz	Tx	Ty	Tz
6048383	0	60438	61336	-0.48	1.33	14.23	-0.021	-0.07199	0.007
6048483	0	60439	61436	-0.54	1.37	13.92	-0.023	-0.066	0.007
6048584	0	60440	61536	-0.48	1.41	15.18	-0.013	-0.071	0.005
6048684	0	60441	61636	-0.46	1.41	14.29	-0.024	-0.08	0.007
6048784	0	60442	61736	-0.5899	1.51	15.33	-0.005	-0.073	0.006
6048884	0	60443	61836	-0.42	1.4	14.34	-0.024	-0.07599	0.006
6048984	0	60444	61936	-0.47	1.39	14.79	-0.013	-0.074	0.01
6049084	0	60445	62036	-0.46	1.44	15.28	-0.01799	-0.067	0.006
6049184	0	60446	62136	-0.43	1.4299	13.75	-0.015	-0.073	0.005
6049284	0	60447	62236	-0.5299	1.41	13.95	-0.024	-0.073	0.006
6049384	0	60448	62336	-0.44	1.39	14.33	-0.02	-0.078	0.006
6049484	0	60449	62436	-0.51	1.44	13.98	-0.01799	-0.071	0.005
6049584	0	60450	62536	-0.55	1.3	13.53	-0.026	-0.059	0.00899
6049684	0	60451	62636	-0.4	1.44	13.81	-0.016	-0.074	0.006
6049784	0	60452	62736	-0.41	1.39	13.19	-0.023	-0.07	0.006
6049885	0	60453	62836	-0.42	1.3099	14.6	-0.025	-0.069	0.008
6049985	0	60454	62936	-0.45	1.36	13.92	-0.021	-0.069	0.007
6050085	0	60455	63036	-0.48	1.38	14.34	-0.014	-0.08	0.008
6050185	0	60456	63136	-0.47	1.51	14.64	-0.014	-0.07199	0.007
6050285	0	60457	63236	-0.5	1.44	14.46	-0.028	-0.065	0.004
6050385	0	60458	63336	-0.5	1.37	14.16	-0.017	-0.073	0.00899
6050485	0	60459	63436	-0.49	1.32	14.22	-0.023	-0.08	0.008
6050585	0	60460	63536	-0.5	1.26	12.99	-0.007	-0.07599	0.007
6050685	0	60461	63636	-0.58	1.08	12.04	-0.03799	-0.074	0.002
6050785	0	60462	63736	-0.71	1.12	11.67	-0.014	-0.073	0.004
6050885	0	60463	63836	-0.75	1.08	12.29	-0.014	-0.082	0.007
6050985	0	60464	63936	-0.63	0.97	11.41	-0.02	-0.075	0.008
6051085	0	60465	64036	-0.67	1.05	11.16	-0.024	-0.068	0.006
6051186	0	60466	64136	-0.77	1.05	11.08	-0.006	-0.071	0.005
6051286	0	60467	64236	-0.64	1.13	11.4399	0.003	-0.084	0.006
6051386	0	60468	64336	-0.7799	1.04	11.89	0.002	-0.07199	0.003
6051486	0	60469	64436	-0.77	1.03	11.15	-0.012	-0.081	0.005
6051586	0	60470	64536	-0.71	0.86	10.3	-0.029	-0.074	0.006
6051686	0	60471	64636	-0.65	0.89	11.03	-0.015	-0.074	0.006
6051786	0	60472	64736	-0.71	0.96	10.38	-0.005	-0.066	0.005
6051886	0	60473	64836	-0.69	0.89	10.34	-0.021	-0.069	0.007
6051986	0	60474	64936	-0.96	1.09	11.54	-0.008	-0.064	0.00899
6052086	0	60475	65036	-0.87	1.16	11.92	0.001	-0.062	0.008
6052186	0	60476	65136	-0.66	0.9	9.62	-0.026	-0.07199	0.002
6052286	0	60477	65236	-0.55	0.91	10.51	-0.013	-0.075	0.007
6052386	0	60478	65336	-0.65	0.93	10.65	-0.008	-0.07	0.01
6052487	0	60479	65436	-0.65	0.94	10.75	-0.026	-0.071	0.007
6052587	0	60480	0	-0.72	1.08	10.9	0	-0.064	0.008
6052687	0	60481	100	-0.7	0.98	10.08	-0.01	-0.061	0.003
6052787	0	60482	200	-0.68	0.9	10.41	-0.022	-0.066	0.005
6052887	0	60483	300	-0.65	0.91	8.91	-0.011	-0.058	0.003
6052987	0	60484	400	-0.67	0.88	9.76	-0.029	-0.069	0.008
6053087	0	60485	500	-0.68	0.88	10.08	-0.01899	-0.067	0.00899
6053187	0	60486	600	-0.69	0.9	9.21	-0.014	-0.06	0.006
6053287	0	60487	700	-0.66	0.87	10.13	-0.02	-0.058	0.004
6053387	0	60488	800	-0.75	0.99	10.4399	0.001	-0.066	0.004
6053487	0	60489	900	-0.72	0.94	8.85	-0.00899	-0.06	0.002
6053587	0	60490	1000	-0.6	0.92	9.36	-0.016	-0.068	0.003
6053687	0	60491	1100	-0.7	0.83	9.89	-0.005	-0.066	0.006
6053788	0	60492	1200	-0.54	0.81	8.53	-0.004	-0.07	0.004
6053888	0	60493	1300	-0.54	0.8	8.64	-0.01	-0.049	0.006
6053988	0	60494	1400	-0.61	0.93	8.93	0.006	-0.063	0.002
6054088	0	60495	1500	-0.54	0.75	8.57	-0.014	-0.052	0.002
6054188	0	60496	1600	-0.73	0.89	9.5	-0.005	-0.048	0.002
6054288	0	60497	1700	-0.54	0.84	8.96	-0.013	-0.06	0.005
6054388	0	60498	1800	-0.3899	0.6	8.4799	-0.024	-0.06	0.008
6054488	0	60499	1900	-0.51	0.93	9.34	0.01	-0.071	0.001
6054588	0	60500	2000	-0.5	0.79	8.52	-0.001	-0.054	0.005
6054688	0	60501	2100	-0.56	0.69	8.25	-0.015	-0.045	-0.001
6054788	0	60502	2200	-0.42	0.83	8.97	0.011	-0.06	0.002
6054888	0	60503	2300	-0.31	0.54	8.7299	-0.024	-0.054	0.006
6054988	0	60504	2400	-0.33	0.7	8.42	0.001	-0.069	0.004
6055088	0	60505	2500	-0.48	0.76	8.18	-0.001	-0.043	0.005
6055189	0	60506	2600	-0.35	0.58	8	-0.014	-0.06	0.007
6055289	0	60507	2700	-0.33	0.62	8	-0.01899	-0.054	0.004
6055389	0	60508	2800	-0.4	0.7	9	-0.00899	-0.061	0.005
6055489	0	60509	2900	-0.3	0.66	8.2	0.004	-0.05	0.004
6055589	0	60510	3000	-0.33	0.6	7.5	-0.004	-0.054	0.002
6055689	0	60511	3100	-0.41	0.55	7.31	-0.028	-0.035	0.003
6055789	0	60512	3200	-0.49	0.74	8.75	0.006	-0.04	0.001
6055889	0	60513	3300	-0.43	0.76	7.84	0.004	-0.037	0.004
6055989	0	60514	3400	-0.26	0.65	7.62	0	-0.039	0.002
6056089	0	60515	3500	-0.22	0.61	7.57	-0.008	-0.054	0.001
6056189	0	60516	3600	-0.3899	0.5899	7.58	-0.012	-0.03599	0.001
6056289	0	60517	3700	-0.31	0.75	8.15	0.011	-0.048	0.002
6056390	0	60518	3800	-0.3	0.55	7.08	-0.013	-0.033	0.004
6056490	0	60519	3900	-0.28	0.54	7.38	0.004	-0.048	0.003
6056590	0	60520	4000	-0.14	0.33	6.53	-0.02	-0.034	0.004
6056690	0	60521	4100	-0.07	0.5	7.1	0.007	-0.03799	0.005
6056790	0	60522	4200	-0.09	0.4	7.61	-0.00899	-0.042	0.001
6056890	0	60523	4300	-0.09	0.58	7.2	0.007	-0.026	0.001
6056990	0	60524	4400	-0.1	0.57	7.48	0.00899	-0.04	0.001
6057090	0	60525	4500	-0.16	0.51	7.08	0.004	-0.032	-0.001
6057190	0	60526	4600	-0.31	0.52	7.02	0.011	-0.014	0.004
6057290	0	60527	4700	-0.18	0.5	6.75	0.00899	-0.03799	0.003
6057390	0	60528	4800	-0.14	0.45	7.2	0.006	-0.034	0.003
6057490	0	60529	4900	-0.28	0.54	7.11	0.022	-0.016	0.006
6057590	0	60530	5000	-0.25	0.61	6.89	0.027	-0.04	0.003
6057690	0	60531	5100	-0.08	0.31	6.53	-0.013	-0.026	0.001
6057791	0	60532	5200	-0.09	0.38	6.56	0.001	-0.03	0.004
6057891	0	60533	5300	0.06	0.32	6.02	-0.00899	-0.025	0
6057991	0	60534	5400	0	0.25	5.35	-0.004	-0.034	0.001
6058091	0	60535	5500	-0.07	0.29	5.32	0	-0.011	0.002
6058191	0	60536	5600	-0.19	0.44	6.69	-0.003	-0.014	0.004
6058291	0	60537	5700	-0.18	0.46	5.55	0.00899	-0.016	0.002
6058391	0	60538	5800	-0.18	0.37	5.96	-0.002	-0.023	-0.001
6058491	0	60539	5900	-0.11	0.36	5.85	0.007	-0.021	0.002
6058591	0	60540	6000	0.08	0.37	5.86	0.01	-0.034	0.004
6058691	0	60541	6100	-0.06	0.2	4.45	-0.005	-0.007	0
6058791	0	60542	6200	-0.19	0.38	6.16	0.004	-0.02	0.004
6058891	0	60543	6300	-0.03	0.3	5.2199	0.013	-0.021	0.001
6058992	0	60544	6400	-0.17	0.48	5.9899	0.017	-0.01799	0.001
6059092	0	60545	6500	-0.09	0.34	4.38	0.013	-0.01899	0.003
6059192	0	60546	6600	-0.06	0.23	5.52	-0.002	-0.029	0.002
6059292	0	60547	6700	-0.1	0.34	5.62	0.011	-0.031	0.003
6059392	0	60548	6800	-0.13	0.25	4.76	-0.005	-0.00899	0.005
6059492	0	60549	6900	-0.03	0.22	4.75	0.005	-0.021	0.003
6059592	0	60550	7000	-0.11	0.35	4.9	0.016	-0.027	0.001
6059692	0	60551	7100	0.04	0.3	4.85	0.026	-0.017	0.002
6059792	0	60552	7200	-0.01	0.33	5.69	0.022	-0.025	0.004
6059892	0	60553	7300	0.15	0.19	4.87	0	-0.033	0.004
6059992	0	60554	7400	0.07	0.13	4.52	0.013	-0.032	0.001
6060092	0	60555	7500	0.14	0.09	3.38	0	-0.032	0.001
6060192	0	60556	7600	0.18	0.11	3.88	-0.006	-0.016	0.005
6060292	0	60557	7700	0.13	0	3.03	-0.00899	-0.01799	0
6060393	0	60558	7800	0.12	0.16	3.46	0.006	-0.025	0.003
6060493	0	60559	7900	-0.12	0.2	4.02	0.005	-0.00899	0.002
6060593	0	60560	8000	-0.07	0.25	3.48	0.003	-0.02	0.001
6060693	0	60561	8100	-0.07	0.26	3.58	0.014	-0.012	0.003
6060793	0	60562	8200	0.13	0.15	3.96	0.008	-0.031	0.006
6060893	0	60563	8300	0.09	0.12	2.73	-0.001	-0.01899	0
6060993	0	60564	8400	0.03	0.19	3.38	0.008	-0.017	0.001
6061093	0	60565	8500	-0.01	0.17	2.85	0.004	-0.001	0.001
6061193	0	60566	8600	0.02	0.25	2.81	0.023	-0.016	0
6061293	0	60567	8700	-0.06	0.12	3.48	0.004	-0.008	0
6061393	0	60568	8800	-0.1	0.27	3.51	0.025	-0.01899	0.001
6061493	0	60569	8900	-0.02	0.33	3.59	0.023	-0.012	0.002
6061594	0	60570	9000	0.13	-0.04	2.54	-0.002	-0.023	0.001
6061694	0	60571	9100	-0.04	0.18	3.53	0.006	-0.021	0.001
6061794	0	60572	9200	0.14	0.13	2.97	0.011	-0.03	0.004
6061894	0	60573	9300	0.07	0.17	2.73	0.026	-0.024	0.004
6061994	0	60574	9400	0.03	0.17	2.45	0.021	-0.01	0
6062094	0	60575	9500	-0.06	0.14	1.74	0.007	-0.008	0.002
6062194	0	60576	9600	-0.01	0.23	2.97	0.01899	-0.025	-0.001
6062294	0	60577	9700	0.05	0.16	2.78	0.016	-0.004	0.003
6062394	0	60578	9800	0.13	0.09	2.31	0.015	-0.025	0.003
6062494	0	60579	9900	-0.13	0.16	2.25	0.012	-0.006	0.004
6062594	0	60580	10000	0.12	0.1	1.85	0.024	-0.032	0.001
6062694	0	60581	10100	-0.1	0.05	2.21	0.007	-0.005	0.002
6062794	0	60582	10200	0.05	0.1	2.07	0.011	-0.012	0.003
6062894	0	60583	10300	0.2	0.03	1.98	0.008	-0.028	0.004
6062995	0	60584	10400	0.07	0.15	1.28	0.021	-0.01	0.003
6063095	0	60585	10500	0.06	0.06	0.62	0.015	-0.014	-0.002
6063195	0	60586	10600	-0.09	0	1.68	0.014	0.004	0.004
6063295	0	60587	10700	0.11	-0.23	0.96	-0.006	-0.007	0.004
6063395	0	60588	10800	0.08	-0.03	0.44	0.016	-0.008	0.001
6063495	0	60589	10900	-0.07	0.11	1.7	0.025	-0.008	-0.001
6063595	0	60590	11000	0.04	-0.13	1.19	0.00899	-0.004	0.003
6063695	0	60591	11100	0.04	-0.08	0.49	0.021	-0.004	0.003
6063795	0	60592	11200	0	-0.07	-0.14	0.012	-0.00899	0
6063895	0	60593	11300	-0.08	-0.05	0.75	0.011	0.005	0.004
6063995	0	60594	11400	-0.11	0.03	-0.35	0.01899	-0.004	-0.003
6064095	0	60595	11500	-0.05	-0.11	-0.03	0.01	-0.01	-0.001
6064196	0	60596	11600	-0.04	-0.01	0.69	0.01799	0.001	0
6064296	0	60597	11700	-0.06	-0.16	-0.17	0.01899	-0.003	-0.001
6064396	0	60598	11800	-0.19	0.03	0.86	0.02	-0.003	0.002
6064496	0	60599	11900	-0.02	-0.19	-0.4	0.022	-0.011	0
6064596	0	60600	12000	0.01	-0.13	0.74	0.011	-0.004	0.002
6064696	0	60601	12100	0.07	-0.14	0.26	0.022	-0.013	0.004
6064796	0	60602	12200	0.16	-0.13	-0.26	0.015	-0.005	0.003
6064896	0	60603	12300	-0.1	-0.01	0.18	0.031	-0.004	0.002
6064996	0	60604	12400	-0.07	-0.12	-0.6	0.013	0.006	0.002
6065096	0	60605	12500	-0.03	-0.17	-1.15	0.024	0.004	0.001
6065196	0	60606	12600	-0.02	-0.24	-0.57	0.015	-0.004	0
6065296	0	60607	12700	-0.11	-0.16	-0.43	0.01	0.01	0.003
6065396	0	60608	12800	-0.03	-0.13	-1.01	0.029	-0.002	0
6065496	0	60609	12900	-0.16	-0.21	-1.57	0.022	0.005	-0.001
6065597	0	60610	13000	-0.12	-0.15	-0.54	0.039	-0.003	0.003
6065697	0	60611	13100	-0.14	-0.31	-1.73	0.025	0.003	0.001
6065797	0	60612	13200	-0.15	-0.4	-1.89	0.035	-0.007	0
6065897	0	60613	13300	-0.13	-0.48	-1.86	0.01799	0.01	0.002
6065997	0	60614	13400	0.05	-0.35	-1.25	0.03599	-0.01799	0
6066097	0	60615	13500	0.07	-0.52	-1.89	0.039	-0.013	0
6066197	0	60616	13600	0.02	-0.63	-1.91	0.02	-0.002	0
6066297	0	60617	13700	-0.03	-0.56	-1.81	0.03	-0.002	-0.002
6066397	0	60618	13800	-0.06	-0.57	-2.91	0.039	-0.005	0.002
6066497	0	60619	13900	-0.18	-0.4	-1.68	0.046	0.003	0
6066597	0	60620	14000	-0.04	-0.56	-1.22	0.03599	-0.002	0
6066697	0	60621	14100	0.08	-0.65	-1.82	0.032	0.004	0
6066798	0	60622	14200	0.01	-0.66	-1.82	0.027	0	-0.002
6066898	0	60623	14300	-0.05	-0.61	-1.3	0.03	-0.003	0.003
6066998	0	60624	14400	-0.15	-0.29	-2.04	0.061	0.007	0.001
6067098	0	60625	14500	0.03	-0.5299	-2.15	0.034	0	0.001
6067198	0	60626	14600	0.06	-0.61	-2.39	0.029	-0.00899	-0.001
6067298	0	60627	14700	-0.12	-0.45	-0.52	0.042	-0.005	0
6067398	0	60628	14800	-0.07	-0.48	-2.42	0.048	0.005	-0.001
6067498	0	60629	14900	-0.07	-0.54	-1.67	0.048	-0.003	0
6067598	0	60630	15000	0.01	-0.65	-2.76	0.02	-0.006	-0.002
6067698	0	60631	15100	-0.07	-0.46	-1.7	0.034	0.002	-0.001
6067798	0	60632	15200	-0.16	-0.55	-2.02	0.042	0.003	0.003
6067898	0	60633	15300	-0.17	-0.61	-2.41	0.032	0.01	0.003
6067998	0	60634	15400	-0.07	-0.72	-3.61	0.037	0.002	-0.001
6068098	0	60635	15500	-0.2	-0.82	-4.38	0.03	0.007	-0.002
6068199	0	60636	15600	-0.24	-0.88	-3.41	0.031	0.022	-0.001
6068299	0	60637	15700	-0.1	-0.77	-4.15	0.046	-0.005	0
6068399	0	60638	15800	-0.06	-0.81	-3.33	0.05	0.001	-0.002
6068499	0	60639	15900	-0.04	-1.03	-5.26	0.037	-0.007	-0.004
6068599	0	60640	16000	-0.26	-0.86	-4.2399	0.056	-0.00899	-0.003
6068699	0	60641	16100	-0.19	-0.94	-4.91	0.049	0.003	-0.004
6068799	0	60642	16200	-0.28	-1.0599	-4.9899	0.051	0.003	-0.004
6068899	0	60643	16300	-0.44	-0.88	-6.28	0.066	0.006	-0.004
6068999	0	60644	16400	-0.41	-1	-6.1	0.052	-0.006	0.001
6069099	0	60645	16500	-0.34	-1.0599	-6.16	0.069	-0.003	0.001
6069199	0	60646	16600	-0.1	-1.26	-7	0.061	-0.029	0.002
6069299	0	60647	16700	-0.29	-1.28	-7.45	0.042	0.005	0.002
6069399	0	60648	16800	-0.22	-1.34	-7.56	0.061	-0.014	-0.004
6069500	0	60649	16900	-0.19	-1.37	-9	0.066	-0.016	-0.002
6069600	0	60650	17000	-0.37	-1.36	-7.92	0.067	-0.01	-0.001
6069700	0	60651	17100	-0.3899	-1.42	-9.76	0.055	-0.005	-0.004
6069800	0	60652	17200	-0.4	-1.42	-9.4	0.06	-0.013	-0.003
6069900	0	60653	17300	-0.44	-1.49	-9.51	0.063	-0.013	-0.001
6070000	0	60654	17400	-0.45	-1.4	-9.62	0.064	-0.003	-0.003
6070100	0	60655	17500	-0.41	-1.44	-10.46	0.078	-0.012	-0.001
6070200	0	60656	17600	-0.36	-1.44	-11.75	0.086	-0.01	-0.002
6070300	0	60657	17700	-0.48	-1.61	-11	0.066	-0.005	-0.003
6070400	0	60658	17800	-0.43	-1.67	-11.93	0.07199	-0.00899	-0.003
6070500	0	60659	17900	-0.45	-1.71	-11.88	0.064	-0.011	-0.001
6070600	0	60660	18000	-0.64	-1.6	-11.6	0.088	-0.01	-0.001
6070700	0	60661	18100	-0.57	-1.8	-13.3	0.067	-0.003	-0.004
6070801	0	60662	18200	-0.47	-1.73	-12.55	0.087	-0.021	-0.001
6070901	0	60663	18300	-0.6	-1.73	-13.98	0.079	-0.00899	-0.001
6071001	0	60664	18400	-0.56	-1.91	-14.12	0.07599	-0.013	-0.002
6071101	0	60665	18500	-0.54	-1.8	-13.83	0.088	-0.007	-0.001
6071201	0	60666	18600	-0.5899	-2.05	-15.11	0.068	-0.01799	-0.002
6071301	0	60667	18700	-0.7	-2.06	-15.25	0.073	-0.004	-0.001
6071401	0	60668	18800	-0.75	-2.03	-15.76	0.081	-0.008	-0.003
6071501	0	60669	18900	-0.67	-2.04	-16.26	0.079	-0.008	-0.004
6071601	0	60670	19000	-0.8	-1.98	-16.06	0.09	-0.016	-0.002
6071701	0	60671	19100	-0.8	-2.06	-16.92	0.099	-0.015	-0.004
6071801	0	60672	19200	-0.85	-2.22	-17.6	0.078	0.001	-0.003
6071901	0	60673	19300	-0.7799	-2.29	-18.2099	0.073	-0.013	0
6072001	0	60674	19400	-0.7	-2.28	-18.69	0.085	-0.01	-0.006
6072102	0	60675	19500	-0.74	-2.31	-19.41	0.1	-0.01799	-0.003
6072202	0	60676	19600	-0.79	-2.33	-19.17	0.095	-0.013	-0.005
6072302	0	60677	19700	-0.77	-2.34	-19.72	0.102	-0.022	-0.005
6072402	0	60678	19800	-0.83	-2.4	-19.57	0.094	-0.008	-0.003
6072502	0	60679	19900	-0.85	-2.42	-20.79	0.103	-0.005	-0.007
6072602	0	60680	20000	-0.82	-2.6199	-21.85	0.087	-0.006	-0.002
6072702	0	60681	20100	-0.77	-2.72	-22.79	0.092	-0.002	-0.003
6072802	0	60682	20200	-0.76	-2.76	-22.89	0.095	-0.016	-0.006
6072902	0	60683	20300	-0.81	-2.63	-23.36	0.108	-0.004	-0.004
6073002	0	60684	20400	-0.65	-2.8599	-24.64	0.097	-0.011	-0.001
6073102	0	60685	20500	-0.86	-2.7	-25.22	0.108	0.006	-0.002
6073202	0	60686	20600	-0.64	-2.95	-25.55	0.095	-0.002	-0.003
6073302	0	60687	20700	-0.86	-2.8699	-25.81	0.108	-0.003	-0.006
6073403	0	60688	20800	-0.66	-2.94	-27.27	0.119	-0.013	-0.003
6073503	0	60689	20900	-0.6	-3.2	-26.78	0.089	0.005	-0.001
6073603	0	60690	21000	-0.77	-3.06	-27.44	0.106	0.005	-0.004
6073703	0	60691	21100	-0.69	-3.34	-28.93	0.094	0.003	-0.003
6073803	0	60692	21200	-0.8	-3.29	-29.34	0.093	0.022	-0.006
6073903	0	60693	21300	-0.77	-3.22	-29.22	0.098	0.00899	-0.005
6074003	0	60694	21400	-0.64	-3.24	-30.25	0.119	0.013	-0.004
6074103	0	60695	21500	-0.54	-3.49	-31.41	0.095	0.005	-0.001
6074203	0	60696	21600	-0.72	-3.39	-31.6	0.108	0.025	-0.005
6074303	0	60697	21700	-0.47	-3.62	-32.78	0.104	0.015	-0.004
6074403	0	60698	21800	-0.69	-3.5	-32.05	0.11	0.023	-0.002
6074503	0	60699	21900	-0.67	-3.58	-33.89	0.108	0.032	-0.008
6074603	0	60700	22000	-0.55	-3.85	-34.75	0.087	0.016	-0.005
6074704	0	60701	22100	-0.5299	-3.67	-35.14	0.126	0.031	-0.00899
6074804	0	60702	22200	-0.72	-3.83	-36.09	0.109	0.034	-0.00899
6074904	0	60703	22300	-0.43	-3.92	-35.75	0.1	0.007	-0.004
6075004	0	60704	22400	-0.5	-3.88	-36.9	0.111	0.032	-0.004
6075104	0	60705	22500	-0.5	-4.05	-37.83	0.114	0.023	-0.006
6075204	0	60706	22600	-0.67	-4.03	-38.45	0.114	0.039	-0.003
6075304	0	60707	22700	-0.55	-4.03	-38.47	0.109	0.034	-0.005
6075404	0	60708	22800	-0.68	-4.32	-39.79	0.093	0.054	-0.00899
6075504	0	60709	22900	-0.55	-4.2	-40.37	0.104	0.037	-0.007
6075604	0	60710	23000	-0.37	-4.31	-40.83	0.114	0.035	-0.005
6075704	0	60711	23100	-0.47	-4.38	-41.46	0.12	0.024	-0.00899
6075804	0	60712	23200	-0.44	-4.31	-41.86	0.122	0.03799	-0.003
6075904	0	60713	23300	-0.5	-4.45	-42.61	0.125	0.05	-0.001
6076005	0	60714	23400	-0.58	-4.43	-43.04	0.12	0.061	-0.004
6076105	0	60715	23500	-0.35	-4.61	-44.14	0.112	0.043	-0.005
6076205	0	60716	23600	-0.25	-4.68	-45.12	0.112	0.046	-0.006
6076305	0	60717	23700	-0.36	-4.64	-44.6699	0.133	0.046	-0.005
6076405	0	60718	23800	-0.32	-4.81	-46.23	0.119	0.042	-0.005
6076505	0	60719	23900	-0.34	-4.88	-46.54	0.114	0.048	-0.006
6076605	0	60720	24000	-0.45	-4.93	-47.28	0.123	0.062	-0.005
6076705	0	60721	24100	-0.44	-4.9	-48.05	0.12899	0.057	-0.006
6076805	0	60722	24200	-0.47	-5.01	-48.99	0.119	0.071	-0.005
6076905	0	60723	24300	-0.34	-5.13	-49.65	0.12	0.063	-0.004
6077005	0	60724	24400	-0.18	-5.15	-50.63	0.13	0.046	-0.003
6077105	0	60725	24500	-0.37	-5.02	-50.14	0.15199	0.054	-0.004
6077205	0	60726	24600	-0.33	-5.21	-51.91	0.136	0.067	-0.004
6077306	0	60727	24700	-0.2	-5.25	-52.4	0.131	0.064	-0.007
6077406	0	60728	24800	-0.21	-5.26	-52.58	0.157	0.064	-0.006
6077506	0	60729	24900	-0.23	-5.48	-53.24	0.13	0.07199	-0.004
6077606	0	60730	25000	-0.31	-5.48	-54.5	0.13	0.088	-0.005
6077706	0	60731	25100	-0.15	-5.56	-54.75	0.145	0.06	-0.002
6077806	0	60732	25200	-0.22	-5.6	-55.94	0.145	0.082	-0.005
6077906	0	60733	25300	-0.11	-5.6	-55.83	0.15	0.063	-0.005
6078006	0	60734	25400	-0.1	-5.67	-57.3	0.147	0.064	-0.004
6078106	0	60735	25500	-0.1	-5.66	-56.84	0.16	0.063	-0.001
6078206	0	60736	25600	0.13	-5.94	-58	0.134	0.079	-0.002
6078306	0	60737	25700	-0.03	-5.84	-58.66	0.14399	0.085	-0.005
6078406	0	60738	25800	-0.11	-5.83	-59	0.154	0.098	-0.005
6078506	0	60739	25900	0.03	-5.94	-59.27	0.149	0.074	-0.002
6078607	0	60740	26000	-0.05	-6.05	-60.67	0.164	0.082	-0.004
6078707	0	60741	26100	0.17	-6.07	-61.36	0.16	0.085	-0.004
6078807	0	60742	26200	-0.17	-6.01	-61.85	0.169	0.097	-0.008
6078907	0	60743	26300	0.14	-6.23	-63.01	0.167	0.081	-0.005
6079007	0	60744	26400	0.11	-6.36	-63.96	0.155	0.084	-0.002
6079107	0	60745	26500	0.12	-6.4899	-64.54	0.145	0.088	-0.006
6079207	0	60746	26600	0.18	-6.39	-65.05	0.176	0.082	-0.007
6079307	0	60747	26700	0.2	-6.54	-64.95	0.154	0.101	-0.004
6079407	0	60748	26800	0.24	-6.69	-66.44	0.16	0.088	-0.005
6079507	0	60749	26900	0.13	-6.54	-67.24	0.184	0.099	-0.005
6079607	0	60750	27000	0.14	-6.7	-67.19	0.168	0.101	-0.003
6079707	0	60751	27100	0.18	-6.7	-67.32	0.179	0.09	-0.004
6079807	0	60752	27200	0.24	-6.94	-69.53	0.162	0.103	-0.003
6079907	0	60753	27300	0.3	-6.99	-68.98	0.164	0.098	-0.001
6080008	0	60754	27400	0.38	-6.95	-70.0199	0.184	0.094	-0.003
6080108	0	60755	27500	0.35	-6.91	-69.51	0.185	0.102	-0.003
6080208	0	60756	27600	0.3899	-7.11	-71.3399	0.177	0.094	-0.002
6080308	0	60757	27700	0.36	-7.25	-71.98	0.17	0.112	-0.007
6080408	0	60758	27800	0.21	-7.12	-71.87	0.188	0.115	-0.004
6080508	0	60759	27900	0.42	-7.28	-72.66	0.172	0.114	-0.003
6080608	0	60760	28000	0.45	-7.37	-74.06	0.184	0.108	-0.007
6080708	0	60761	28100	0.48	-7.34	-74.89	0.186	0.123	-0.005
6080808	0	60762	28200	0.5	-7.52	-75.24	0.176	0.125	-0.003
6080908	0	60763	28300	0.43	-7.55	-75.36	0.175	0.122	-0.003
6081008	0	60764	28400	0.48	-7.65	-77.31	0.179	0.123	-0.005
6081108	0	60765	28500	0.38	-7.68	-76.46	0.185	0.136	-0.004
6081209	0	60766	28600	0.63	-7.8	-78.12	0.19	0.113	-0.004
6081309	0	60767	28700	0.6	-7.94	-79.67	0.185	0.13	-0.006
6081409	0	60768	28800	0.5	-7.96	-80.0199	0.167	0.131	-0.004
6081509	0	60769	28900	0.45	-8.01	-79.8399	0.187	0.127	-0.004
6081609	0	60770	29000	0.64	-8.07	-80.36	0.187	0.133	-0.002
6081709	0	60771	29100	0.54	-8.01	-80.4	0.196	0.127	-0.004
6081809	0	60772	29200	0.49	-7.94	-80.91	0.213	0.136	-0.004
6081909	0	60773	29300	0.47	-8.13	-82.2699	0.21	0.13	-0.005
6082009	0	60774	29400	0.6	-8.16	-82.92	0.2	0.139	-0.004
6082109	0	60775	29500	0.5899	-8.11	-82.65	0.218	0.133	-0.003
6082209	0	60776	29600	0.77	-8.46	-85.16	0.196	0.13699	-0.005
6082309	0	60777	29700	0.64	-8.26	-83.79	0.227	0.13	-0.007
6082409	0	60778	29800	0.57	-8.3	-84.1	0.207	0.14399	-0.004
6082509	0	60779	29900	0.75	-8.4	-85.1	0.213	0.128	-0.004
6082610	0	60780	30000	0.72	-8.43	-85.15	0.216	0.136	-0.006
6082710	0	60781	30100	0.6	-8.43	-85.35	0.213	0.14	-0.005
6082810	0	60782	30200	0.67	-8.5	-85.67	0.198	0.136	-0.003
6082910	0	60783	30300	0.72	-8.45	-85.15	0.214	0.131	-0.004
6083010	0	60784	30400	0.7	-8.55	-87.28	0.2	0.149	-0.007
6083110	0	60785	30500	0.76	-8.51	-86.5199	0.206	0.133	-0.004
6083210	0	60786	30600	0.56	-8.53	-85.94	0.197	0.15	-0.002
6083310	0	60787	30700	0.69	-8.29	-85.53	0.236	0.128	-0.006
6083410	0	60788	30800	0.71	-8.37	-86.0199	0.21	0.146	-0.003
6083510	0	60789	30900	0.64	-8.43	-86.24	0.215	0.14	-0.003
6083610	0	60790	31000	0.82	-8.5	-86.76	0.198	0.13699	-0.003
6083710	0	60791	31100	0.65	-8.39	-85.8	0.206	0.148	-0.005
6083811	0	60792	31200	0.72	-8.37	-86.39	0.206	0.139	-0.002
