# Supplementary material for: Robot-Based Calibration Procedure for Graphene Electronic Skin
Source: Sensors (Basel). 2022 Aug 16;22(16):6122. doi: 10.3390/s22166122 (PMC9416129; doi:10.3390/s22166122)
Supplement: Supplementary file 1 [file sensors-22-06122-s001.zip › measurements/sensor_row_10_col_23_hex_unload.dat]

#ID ES_1_V1
#SIZE ROW 16 COL 32
#DIR UNLOAD
#sensor: hex
#coord: row_10_col_23
system_time	status	sequence_number	hex_sample_counter	Fx	Fy	Fz	Tx	Ty	Tz
6083911	0	60793	31300	0.63	-8.33	-85.73	0.202	0.14399	-0.004
6084011	0	60794	31400	0.66	-8.37	-86.44	0.203	0.146	-0.001
6084111	0	60795	31500	0.7799	-8.4399	-86.37	0.214	0.132	-0.006
6084211	0	60796	31600	0.7	-8.37	-86.55	0.21	0.132	-0.006
6084311	0	60797	31700	0.81	-8.4	-86.17	0.208	0.126	-0.006
6084411	0	60798	31800	0.83	-8.3	-85.3	0.203	0.12899	-0.002
6084511	0	60799	31900	0.5	-8.15	-85.1	0.199	0.147	-0.003
6084611	0	60800	32000	0.68	-8.27	-85.3399	0.204	0.13699	-0.006
6084711	0	60801	32100	0.76	-8.24	-84.83	0.206	0.121	-0.01
6084811	0	60802	32200	0.79	-8.15	-84.62	0.195	0.13	-0.004
6084911	0	60803	32300	0.64	-8.1899	-83.9	0.192	0.128	-0.006
6085011	0	60804	32400	0.51	-8.07	-83.66	0.189	0.14399	-0.004
6085112	0	60805	32500	0.72	-8.15	-82.0199	0.187	0.115	-0.004
6085212	0	60806	32600	0.62	-7.9	-81.76	0.182	0.132	-0.005
6085312	0	60807	32700	0.64	-7.97	-81.91	0.17	0.147	-0.004
6085412	0	60808	32800	0.55	-7.73	-79.99	0.178	0.123	-0.003
6085512	0	60809	32900	0.47	-7.71	-79.9	0.165	0.13	-0.007
6085612	0	60810	33000	0.38	-7.53	-79.49	0.167	0.134	-0.007
6085712	0	60811	33100	0.62	-7.56	-79.51	0.162	0.126	-0.003
6085812	0	60812	33200	0.3899	-7.33	-78.3399	0.17	0.138	-0.006
6085912	0	60813	33300	0.45	-7.36	-77.08	0.15099	0.124	0
6086012	0	60814	33400	0.51	-7.2	-76.15	0.162	0.119	-0.005
6086112	0	60815	33500	0.36	-7.01	-76.04	0.163	0.114	-0.007
6086212	0	60816	33600	0.47	-7.09	-74.46	0.149	0.112	-0.006
6086312	0	60817	33700	0.25	-6.87	-74.0899	0.14399	0.118	-0.004
6086413	0	60818	33800	0.38	-6.83	-72.97	0.15	0.104	-0.003
6086513	0	60819	33900	0.33	-6.67	-72.41	0.141	0.119	-0.005
6086613	0	60820	34000	0.26	-6.51	-71.81	0.15099	0.112	-0.003
6086713	0	60821	34100	0.24	-6.43	-70.69	0.15	0.103	-0.003
6086813	0	60822	34200	0.24	-6.43	-71.0899	0.128	0.103	-0.004
6086913	0	60823	34300	0.25	-6.18	-69.5899	0.14399	0.101	0
6087013	0	60824	34400	0.21	-6.09	-68.72	0.143	0.091	-0.004
6087113	0	60825	34500	0.16	-5.9	-67.35	0.157	0.096	-0.004
6087213	0	60826	34600	0.28	-6.05	-67.26	0.126	0.089	-0.003
6087313	0	60827	34700	0.24	-5.94	-66.41	0.116	0.097	-0.006
6087413	0	60828	34800	0.1	-5.76	-66.18	0.128	0.101	-0.003
6087513	0	60829	34900	0.16	-5.8	-65.51	0.114	0.089	-0.004
6087613	0	60830	35000	0.19	-5.6	-64.88	0.125	0.084	-0.004
6087714	0	60831	35100	0.27	-5.66	-64.14	0.097	0.08	-0.002
6087814	0	60832	35200	-0.09	-5.27	-63.54	0.131	0.08	-0.004
6087914	0	60833	35300	-0.02	-5.19	-61.77	0.113	0.087	-0.005
6088014	0	60834	35400	0.06	-5.34	-62.49	0.108	0.075	-0.005
6088114	0	60835	35500	-0.09	-5.1	-61.4	0.108	0.081	-0.008
6088214	0	60836	35600	0.34	-5.23	-61.5	0.084	0.054	-0.005
6088314	0	60837	35700	0.09	-5.08	-59.97	0.088	0.069	-0.003
6088414	0	60838	35800	0.11	-4.93	-60.72	0.094	0.069	-0.003
6088514	0	60839	35900	0.03	-4.8	-58.25	0.104	0.077	-0.006
6088614	0	60840	36000	-0.05	-4.77	-58.25	0.097	0.068	-0.004
6088714	0	60841	36100	-0.07	-4.59	-57.72	0.09	0.081	-0.005
6088814	0	60842	36200	0.16	-4.7	-56.77	0.082	0.068	-0.005
6088914	0	60843	36300	-0.12	-4.34	-55.13	0.094	0.07199	-0.004
6089015	0	60844	36400	-0.17	-4.28	-54.91	0.07599	0.067	-0.002
6089115	0	60845	36500	0.02	-4.39	-54.79	0.075	0.054	-0.002
6089215	0	60846	36600	-0.03	-4.2	-53.48	0.056	0.058	-0.003
6089315	0	60847	36700	-0.19	-4.01	-52.67	0.07199	0.055	-0.003
6089415	0	60848	36800	-0.1	-4.04	-51.74	0.051	0.064	0
6089515	0	60849	36900	-0.09	-3.87	-52.15	0.082	0.039	-0.004
6089615	0	60850	37000	-0.3	-3.61	-50.15	0.083	0.058	-0.003
6089715	0	60851	37100	-0.17	-3.76	-51.06	0.056	0.053	-0.004
6089815	0	60852	37200	-0.21	-3.69	-49.39	0.056	0.058	-0.003
6089915	0	60853	37300	-0.19	-3.55	-48.61	0.048	0.046	-0.002
6090015	0	60854	37400	-0.2	-3.55	-48.7599	0.03799	0.06	0
6090115	0	60855	37500	-0.24	-3.5	-48.02	0.043	0.047	-0.004
6090215	0	60856	37600	-0.31	-3.34	-47.03	0.05	0.053	-0.004
6090315	0	60857	37700	-0.22	-3.44	-47.21	0.027	0.053	0
6090416	0	60858	37800	-0.33	-3.21	-46.1699	0.028	0.041	-0.004
6090516	0	60859	37900	-0.33	-3.16	-45	0.03	0.041	-0.001
6090616	0	60860	38000	-0.45	-2.94	-44.7599	0.041	0.051	-0.005
6090716	0	60861	38100	-0.43	-2.94	-43.83	0.042	0.049	-0.002
6090816	0	60862	38200	-0.38	-3.01	-43.87	0.01899	0.044	-0.006
6090916	0	60863	38300	-0.47	-2.75	-41.68	0.04	0.042	-0.001
6091016	0	60864	38400	-0.47	-2.78	-41.88	0.034	0.039	-0.005
6091116	0	60865	38500	-0.5	-2.8	-41.7599	0.035	0.043	-0.003
6091216	0	60866	38600	-0.54	-2.67	-39.96	0.035	0.025	-0.002
6091316	0	60867	38700	-0.5899	-2.64	-39.6	0.03	0.039	-0.006
6091416	0	60868	38800	-0.65	-2.54	-38.54	0.03599	0.041	-0.003
6091516	0	60869	38900	-0.58	-2.55	-38.4	0.039	0.026	-0.002
6091616	0	60870	39000	-0.45	-2.54	-38.4199	0.033	0.031	-0.006
6091717	0	60871	39100	-0.55	-2.6099	-37.78	0.023	0.021	-0.004
6091817	0	60872	39200	-0.67	-2.51	-36.79	0.028	0.025	-0.004
6091917	0	60873	39300	-0.45	-2.56	-35.62	0.021	0.012	-0.002
6092017	0	60874	39400	-0.54	-2.57	-35.78	0.024	0.011	-0.004
6092117	0	60875	39500	-0.62	-2.29	-34.22	0.037	0.017	-0.002
6092217	0	60876	39600	-0.5	-2.43	-33.47	0.029	0.008	-0.003
6092317	0	60877	39700	-0.51	-2.3599	-33.94	0.02	0.015	-0.003
6092417	0	60878	39800	-0.62	-2.3	-32.53	0.031	0.007	-0.003
6092517	0	60879	39900	-0.73	-2.23	-32.12	0.032	0.008	-0.005
6092617	0	60880	40000	-0.75	-2.1199	-31.4	0.037	0.012	-0.005
6092717	0	60881	40100	-0.75	-2.25	-31.19	0.024	-0.011	-0.006
6092817	0	60882	40200	-0.76	-2.1099	-29.99	0.031	-0.007	-0.006
6092917	0	60883	40300	-0.77	-2.03	-29.73	0.03	-0.005	-0.005
6093018	0	60884	40400	-0.93	-2.17	-28.82	0.006	0.005	-0.004
6093118	0	60885	40500	-0.7	-2.15	-29.13	0.01	-0.001	-0.002
6093218	0	60886	40600	-0.83	-1.95	-27.37	0.031	-0.016	-0.002
6093318	0	60887	40700	-0.96	-1.97	-26.9	0.028	-0.014	-0.002
6093418	0	60888	40800	-0.91	-1.82	-26.79	0.037	-0.01799	-0.003
6093518	0	60889	40900	-0.91	-1.89	-25.85	0.025	-0.021	0.001
6093618	0	60890	41000	-0.95	-1.7	-24.73	0.046	-0.027	-0.005
6093718	0	60891	41100	-1	-1.62	-24.41	0.045	-0.025	-0.005
6093818	0	60892	41200	-0.96	-1.71	-24.62	0.029	-0.014	-0.003
6093918	0	60893	41300	-1.14	-1.55	-23.34	0.024	-0.024	-0.001
6094018	0	60894	41400	-0.96	-1.5	-22.9599	0.01799	-0.03599	-0.001
6094118	0	60895	41500	-0.95	-1.44	-22.35	0.022	-0.033	-0.003
6094219	0	60896	41600	-1.0599	-1.25	-20.74	0.024	-0.034	-0.001
6094319	0	60897	41700	-1.17	-1.17	-20.93	0.024	-0.027	-0.005
6094419	0	60898	41800	-1.04	-1.17	-19.66	0.022	-0.029	0
6094519	0	60899	41900	-0.96	-1.13	-19.89	0.021	-0.03799	-0.003
6094619	0	60900	42000	-1.1	-0.98	-18.3799	0.021	-0.03	0.001
6094719	0	60901	42100	-0.99	-0.85	-18	0.022	-0.03	-0.003
6094819	0	60902	42200	-0.98	-0.87	-17.92	0.013	-0.035	-0.001
6094919	0	60903	42300	-0.99	-0.79	-17.04	0.013	-0.037	-0.001
6095019	0	60904	42400	-1.02	-0.76	-17.2099	0.008	-0.031	-0.001
6095119	0	60905	42500	-0.88	-0.7	-16.55	0.014	-0.053	-0.003
6095219	0	60906	42600	-0.89	-0.74	-16.16	-0.006	-0.032	0
6095319	0	60907	42700	-0.89	-0.79	-16.12	-0.008	-0.039	0.004
6095419	0	60908	42800	-1.0599	-0.61	-13.93	0.012	-0.03	-0.003
6095519	0	60909	42900	-0.81	-0.61	-14.46	0.022	-0.049	-0.003
6095620	0	60910	43000	-0.86	-0.65	-14.42	0.003	-0.028	-0.002
6095720	0	60911	43100	-0.99	-0.45	-12.92	0.017	-0.03599	0
6095820	0	60912	43200	-1.13	-0.32	-12.68	0.021	-0.01899	-0.001
6095920	0	60913	43300	-0.92	-0.48	-13.11	0.007	-0.014	-0.001
6096020	0	60914	43400	-0.83	-0.5299	-11.93	0	-0.028	0.001
6096120	0	60915	43500	-0.84	-0.45	-11.38	0.017	-0.027	0.001
6096220	0	60916	43600	-0.95	-0.33	-11.57	0.017	-0.024	0
6096320	0	60917	43700	-0.74	-0.44	-10.83	0.015	-0.034	-0.004
6096420	0	60918	43800	-0.93	-0.19	-9.56	0.032	-0.01899	0
6096520	0	60919	43900	-0.71	-0.29	-10.52	0.01799	-0.026	0
6096620	0	60920	44000	-0.76	-0.31	-9.77	0.00899	-0.02	-0.001
6096720	0	60921	44100	-0.69	-0.14	-8.21	0.01899	-0.02	-0.002
6096820	0	60922	44200	-0.58	-0.27	-9.47	0.011	-0.025	-0.003
6096921	0	60923	44300	-0.51	-0.23	-8.78	0.004	-0.022	0
6097021	0	60924	44400	-0.6	-0.15	-8.85	0.012	-0.026	-0.002
6097121	0	60925	44500	-0.55	0.01	-8.03	0.029	-0.01799	-0.002
6097221	0	60926	44600	-0.63	0.01	-7.76	0.007	-0.01799	-0.003
6097321	0	60927	44700	-0.57	0.09	-6.66	0.011	-0.02	-0.002
6097421	0	60928	44800	-0.47	-0.04	-6.99	-0.01	-0.012	-0.001
6097521	0	60929	44900	-0.29	0	-6.83	0	-0.022	0.001
6097621	0	60930	45000	-0.29	0	-7.11	-0.017	-0.011	-0.001
6097721	0	60931	45100	-0.3	0.12	-6	0.004	-0.00899	-0.003
6097821	0	60932	45200	-0.33	0.14	-5.62	-0.008	-0.004	-0.001
6097921	0	60933	45300	-0.32	0.26	-5.12	-0.016	-0.001	0.001
6098021	0	60934	45400	-0.29	0.3	-4.77	-0.003	-0.01	-0.003
6098121	0	60935	45500	-0.36	0.49	-3.64	0.003	0.001	-0.002
6098222	0	60936	45600	-0.43	0.52	-3.29	0	0.016	-0.001
6098322	0	60937	45700	-0.04	0.32	-4.48	-0.014	-0.005	-0.001
6098422	0	60938	45800	-0.21	0.46	-3.55	0.003	0.007	-0.001
6098522	0	60939	45900	-0.05	0.37	-3.69	-0.016	0.003	-0.002
6098622	0	60940	46000	-0.12	0.54	-2.97	-0.01	0.006	0
6098722	0	60941	46100	0.06	0.51	-3.35	-0.004	-0.007	0.002
6098822	0	60942	46200	-0.08	0.55	-2.07	-0.005	-0.005	0
6098922	0	60943	46300	0.01	0.55	-2.15	-0.015	-0.012	0.002
6099022	0	60944	46400	-0.1	0.55	-2.49	-0.015	-0.002	-0.001
6099122	0	60945	46500	-0.15	0.68	-1.95	-0.008	0.005	0
6099222	0	60946	46600	-0.08	0.58	-2.18	-0.014	-0.003	0
6099322	0	60947	46700	-0.22	0.66	-1.38	-0.011	0.003	0.002
6099422	0	60948	46800	-0.3	0.81	-1.59	-0.008	0.016	0.003
6099523	0	60949	46900	-0.14	0.55	-2.3699	-0.024	0.003	-0.001
6099623	0	60950	47000	-0.09	0.5299	-2.32	-0.023	0.003	0
6099723	0	60951	47100	-0.2	0.63	-2.58	-0.004	0.012	-0.002
6099823	0	60952	47200	-0.15	0.57	-1.83	-0.025	0.012	0
6099923	0	60953	47300	0.01	0.72	-1.68	-0.01899	-0.02	0.002
6100023	0	60954	47400	-0.02	0.61	-1.1	-0.034	0.001	0.001
6100123	0	60955	47500	-0.08	0.79	-0.18	-0.015	-0.008	0.004
6100223	0	60956	47600	-0.18	0.86	-0.66	-0.014	-0.001	0.001
6100323	0	60957	47700	0.03	0.63	-1.41	-0.035	-0.003	0.003
6100423	0	60958	47800	-0.17	0.8	-1.82	-0.00899	-0.001	0
6100523	0	60959	47900	-0.27	0.9	-0.66	-0.017	0.001	-0.002
6100623	0	60960	48000	-0.19	0.91	-0.36	-0.014	0.005	0.003
6100723	0	60961	48100	0	0.73	-0.86	-0.017	-0.01	0.001
6100824	0	60962	48200	-0.1	0.96	0.34	-0.012	-0.005	0
6100924	0	60963	48300	-0.11	0.83	-0.62	-0.016	-0.004	0.001
6101024	0	60964	48400	-0.24	0.83	-0.42	-0.026	0.015	0.004
6101124	0	60965	48500	-0.13	1.01	-0.2	-0.007	-0.01799	0.004
6101224	0	60966	48600	-0.1	0.7799	-0.7	-0.024	0.006	0
6101324	0	60967	48700	-0.06	0.88	0.24	-0.012	-0.008	0.004
6101424	0	60968	48800	-0.25	0.9	0.63	-0.022	-0.001	0.003
6101524	0	60969	48900	-0.25	0.87	-0.08	-0.034	-0.002	0.001
6101624	0	60970	49000	-0.21	0.94	0.46	-0.017	-0.001	0
6101724	0	60971	49100	-0.13	0.91	0.28	-0.01899	-0.006	0.002
6101824	0	60972	49200	-0.19	0.92	-0.62	-0.01899	-0.006	0.004
6101924	0	60973	49300	0.09	0.69	-0.45	-0.044	-0.01799	0.004
6102024	0	60974	49400	-0.29	0.92	0.85	-0.023	-0.005	0.001
6102125	0	60975	49500	-0.14	0.83	0.66	-0.024	-0.008	0.002
6102225	0	60976	49600	-0.13	0.97	1.6	-0.01899	-0.014	0.001
6102325	0	60977	49700	-0.21	0.87	0.72	-0.025	0	0.002
6102425	0	60978	49800	-0.17	0.79	-0.66	-0.031	-0.005	-0.002
6102525	0	60979	49900	-0.13	0.98	1.3099	-0.01899	-0.014	0.003
6102625	0	60980	50000	-0.08	0.88	0.45	-0.027	-0.01	-0.001
6102725	0	60981	50100	-0.06	0.86	0.48	-0.025	-0.015	0.002
6102825	0	60982	50200	-0.21	0.86	0.04	-0.027	-0.00899	-0.001
6102925	0	60983	50300	-0.11	0.99	0.86	-0.001	-0.02	0.001
6103025	0	60984	50400	-0.2	0.89	-0.02	-0.027	-0.002	-0.003
6103125	0	60985	50500	0.03	0.83	0.88	-0.015	-0.014	0.005
6103225	0	60986	50600	-0.04	0.87	1.44	-0.027	0.003	0.003
6103325	0	60987	50700	-0.1	0.96	1.71	-0.012	-0.013	0.001
6103426	0	60988	50800	-0.17	1.01	1.54	-0.026	-0.01	0.001
6103526	0	60989	50900	0.05	0.97	1.46	-0.026	-0.008	0.001
6103626	0	60990	51000	-0.09	1.01	1.8	-0.017	-0.00899	0.003
6103726	0	60991	51100	0	0.84	2.7	-0.028	-0.01899	0.003
6103826	0	60992	51200	0.01	0.98	1.95	-0.012	-0.026	0.003
6103926	0	60993	51300	-0.11	1.03	2.93	-0.015	-0.015	0.005
6104026	0	60994	51400	0.03	0.96	2.93	-0.014	-0.023	0.006
6104126	0	60995	51500	-0.05	1.02	2.8599	-0.012	-0.01	0.004
6104226	0	60996	51600	0.01	1.01	2.21	-0.025	-0.026	0.001
6104326	0	60997	51700	-0.05	1.1	2.48	-0.006	-0.027	0.004
6104426	0	60998	51800	-0.03	1.02	3.03	-0.016	-0.027	0.004
6104526	0	60999	51900	-0.02	0.97	2.73	-0.03	-0.021	0.004
6104626	0	61000	52000	0.11	0.8	1.49	-0.035	-0.037	0.001
6104727	0	61001	52100	-0.04	1.01	3.59	-0.022	-0.024	0.004
6104827	0	61002	52200	-0.18	1.1799	3.35	-0.003	-0.015	0.002
6104927	0	61003	52300	-0.19	1.07	2.71	-0.008	-0.01899	0
6105027	0	61004	52400	-0.13	0.88	2.85	-0.04	-0.01799	0.002
6105127	0	61005	52500	-0.08	0.93	2.63	-0.032	-0.012	0.005
6105227	0	61006	52600	-0.08	0.95	2.6099	-0.023	-0.004	0.006
6105327	0	61007	52700	-0.09	0.93	3.05	-0.041	-0.023	0.003
6105427	0	61008	52800	-0.11	1.04	3.68	-0.012	-0.024	0.003
6105527	0	61009	52900	-0.05	0.98	3.3	-0.03	-0.023	0.002
6105627	0	61010	53000	-0.08	1.07	4.15	-0.022	-0.026	0.004
6105727	0	61011	53100	-0.12	0.91	2.93	-0.034	-0.016	0.003
6105827	0	61012	53200	-0.1	1.09	3.56	-0.012	-0.025	0.002
6105927	0	61013	53300	0.01	0.88	3.42	-0.029	-0.028	0.004
6106028	0	61014	53400	-0.19	0.94	3.23	-0.032	-0.011	0.003
6106128	0	61015	53500	0.03	0.86	3.16	-0.041	-0.028	0.002
6106228	0	61016	53600	0	0.97	3.69	-0.014	-0.033	-0.001
6106328	0	61017	53700	-0.17	0.96	4.34	-0.017	-0.027	0.005
6106428	0	61018	53800	-0.2	1.01	4.85	-0.011	-0.039	0.006
6106528	0	61019	53900	-0.02	0.74	3.17	-0.031	-0.023	0.002
6106628	0	61020	54000	-0.19	0.95	4.31	-0.03	-0.021	0.001
6106728	0	61021	54100	-0.24	0.96	4.58	-0.022	-0.029	0
6106828	0	61022	54200	-0.17	0.84	3.67	-0.032	-0.029	0.002
6106928	0	61023	54300	-0.04	1.01	4.78	-0.01	-0.04	0.004
6107028	0	61024	54400	-0.12	0.88	4.85	-0.026	-0.022	0.005
6107128	0	61025	54500	-0.14	0.92	5.27	-0.016	-0.039	0.004
6107228	0	61026	54600	-0.11	0.75	4.7199	-0.037	-0.035	0.004
6107328	0	61027	54700	-0.3	0.99	5.37	-0.023	-0.025	0.002
6107429	0	61028	54800	-0.15	0.85	4.62	-0.03799	-0.031	0.002
6107529	0	61029	54900	-0.09	0.85	5.55	-0.024	-0.039	0.005
6107629	0	61030	55000	-0.06	0.81	5.03	-0.021	-0.034	-0.001
6107729	0	61031	55100	-0.17	0.92	5.62	-0.01899	-0.03799	0.002
6107829	0	61032	55200	-0.35	1.1	6.54	-0.002	-0.028	0.006
6107929	0	61033	55300	-0.05	0.81	5.64	-0.026	-0.041	0.005
6108029	0	61034	55400	-0.31	0.9	6.29	-0.015	-0.037	0.003
6108129	0	61035	55500	-0.2	0.89	6.06	-0.027	-0.042	0.002
6108229	0	61036	55600	-0.17	0.75	6.2399	-0.034	-0.044	0.004
6108329	0	61037	55700	-0.35	1.01	6.53	-0.003	-0.033	0.001
6108429	0	61038	55800	-0.23	0.7799	6.31	-0.02	-0.032	0.004
6108529	0	61039	55900	-0.19	0.85	5.23	-0.012	-0.032	0
6108630	0	61040	56000	-0.32	0.79	6.1	-0.02	-0.037	0.003
6108730	0	61041	56100	-0.3899	0.94	6.11	-0.005	-0.033	0.004
6108830	0	61042	56200	-0.32	0.94	6.43	-0.00899	-0.045	0.003
6108930	0	61043	56300	-0.36	0.81	5.76	-0.029	-0.044	0.003
6109030	0	61044	56400	-0.27	0.7	6.39	-0.037	-0.039	0.002
6109130	0	61045	56500	-0.29	0.86	5.9	-0.016	-0.031	0.003
6109230	0	61046	56600	-0.42	0.87	7.07	-0.014	-0.042	0.003
6109330	0	61047	56700	-0.37	0.91	6.71	-0.01	-0.035	0.005
6109430	0	61048	56800	-0.5	0.96	7.89	-0.006	-0.051	0.002
6109530	0	61049	56900	-0.25	0.79	5.6	-0.025	-0.052	0.002
6109630	0	61050	57000	-0.47	1.05	6.77	-0.005	-0.032	0.003
6109730	0	61051	57100	-0.47	0.91	7.31	-0.013	-0.043	0
6109830	0	61052	57200	-0.24	0.9	7.15	-0.006	-0.059	0.001
6109931	0	61053	57300	-0.14	0.66	7.4	-0.042	-0.052	0.002
6110031	0	61054	57400	-0.36	0.9	6.84	-0.012	-0.045	0.002
6110131	0	61055	57500	-0.36	0.94	7.28	0	-0.049	-0.001
6110231	0	61056	57600	-0.41	0.98	8.33	-0.001	-0.041	0.005
6110331	0	61057	57700	-0.26	0.87	6.91	-0.013	-0.049	0.002
6110431	0	61058	57800	-0.3	0.91	7.81	-0.015	-0.044	0.003
6110531	0	61059	57900	-0.33	0.7799	6.89	-0.026	-0.046	0
6110631	0	61060	58000	-0.26	0.92	8.24	-0.024	-0.05	0.006
6110731	0	61061	58100	-0.43	1.09	8.32	-0.003	-0.03799	0
6110831	0	61062	58200	-0.4	0.89	7.27	-0.015	-0.039	0.005
6110931	0	61063	58300	-0.3	0.9	8.07	-0.015	-0.051	0.003
6111031	0	61064	58400	-0.23	0.83	8.22	-0.021	-0.058	0.003
6111131	0	61065	58500	-0.42	0.93	7.52	-0.01899	-0.048	0.002
6111232	0	61066	58600	-0.34	1.08	8.95	-0.00899	-0.039	0.006
6111332	0	61067	58700	-0.37	0.97	8.66	-0.017	-0.048	0.006
6111432	0	61068	58800	-0.33	0.99	8.53	-0.016	-0.042	0.006
6111532	0	61069	58900	-0.25	0.88	7.99	-0.031	-0.044	0.003
6111632	0	61070	59000	-0.3899	0.92	8.04	-0.027	-0.04	0.003
6111732	0	61071	59100	-0.27	0.94	7.91	-0.01899	-0.045	0.004
6111832	0	61072	59200	-0.35	1.16	9.21	0.012	-0.057	0.003
6111932	0	61073	59300	-0.2	0.97	8.66	-0.023	-0.046	0.002
6112032	0	61074	59400	-0.1	0.92	8.03	-0.026	-0.054	0.005
6112132	0	61075	59500	-0.25	1.04	9.35	-0.026	-0.056	0.004
6112232	0	61076	59600	-0.32	1.17	8.77	-0.008	-0.039	0.004
6112332	0	61077	59700	-0.22	1.09	9.1899	-0.023	-0.061	0.008
6112432	0	61078	59800	-0.2	1.04	9.01	-0.032	-0.052	0.006
6112532	0	61079	59900	-0.26	1.12	9.56	-0.017	-0.051	0.002
6112633	0	61080	60000	-0.2	1.14	9.22	-0.024	-0.049	0.006
6112733	0	61081	60100	-0.33	1.1799	9.2	-0.023	-0.039	0.004
6112833	0	61082	60200	-0.35	1.32	9.9	0.006	-0.043	0.007
6112933	0	61083	60300	-0.3899	1.3	9.81	-0.015	-0.044	0.006
6113033	0	61084	60400	-0.28	1.33	10.02	-0.007	-0.047	0.006
6113133	0	61085	60500	-0.16	1.09	9.26	-0.039	-0.046	0.004
6113233	0	61086	60600	-0.34	1.1	8.47	-0.023	-0.05	0.005
6113333	0	61087	60700	-0.23	1.12	8.92	-0.043	-0.045	0.003
6113433	0	61088	60800	-0.31	1.3099	10.26	-0.035	-0.06	0.004
6113533	0	61089	60900	-0.25	1.3	9.68	-0.03799	-0.041	0.006
6113633	0	61090	61000	-0.21	1.23	10.04	-0.034	-0.066	0.006
6113733	0	61091	61100	-0.31	1.37	10.47	-0.033	-0.057	0.008
6113834	0	61092	61200	-0.26	1.35	9.63	-0.027	-0.055	0.003
6113934	0	61093	61300	-0.27	1.3099	10.47	-0.028	-0.054	0.003
6114034	0	61094	61400	-0.34	1.3099	10.15	-0.025	-0.06	0.007
6114134	0	61095	61500	-0.4	1.48	10.8	-0.014	-0.055	0.006
6114234	0	61096	61600	-0.18	1.3	9.93	-0.034	-0.061	0.004
6114334	0	61097	61700	-0.31	1.32	10.9	-0.045	-0.057	0.00899
6114434	0	61098	61800	-0.48	1.42	11.39	-0.035	-0.047	0.008
6114534	0	61099	61900	-0.47	1.42	10.24	-0.03799	-0.052	0.005
6114634	0	61100	62000	-0.3	1.3	10.26	-0.054	-0.055	0.003
6114734	0	61101	62100	-0.46	1.44	10.6	-0.041	-0.051	0.003
6114834	0	61102	62200	-0.42	1.49	10.27	-0.029	-0.06	0.006
6114934	0	61103	62300	-0.26	1.23	9.63	-0.046	-0.061	0.008
6115034	0	61104	62400	-0.47	1.55	11	-0.031	-0.068	0.005
6115134	0	61105	62500	-0.43	1.33	10.39	-0.047	-0.053	0.006
6115235	0	61106	62600	-0.4	1.47	10.59	-0.032	-0.067	0.006
6115335	0	61107	62700	-0.47	1.48	10.6899	-0.03799	-0.054	0.005
6115435	0	61108	62800	-0.54	1.57	11.26	-0.034	-0.052	0.006
6115535	0	61109	62900	-0.56	1.5	11.9	-0.033	-0.07	0.006
6115635	0	61110	63000	-0.5299	1.46	11.53	-0.04	-0.07	0.008
6115735	0	61111	63100	-0.52	1.46	10.55	-0.043	-0.048	0.00899
6115835	0	61112	63200	-0.51	1.45	11.93	-0.033	-0.065	0.008
6115935	0	61113	63300	-0.62	1.52	11.95	-0.03	-0.054	0.006
6116035	0	61114	63400	-0.57	1.49	11.72	-0.022	-0.07599	0.005
6116135	0	61115	63500	-0.61	1.51	11.9399	-0.03	-0.065	0.007
6116235	0	61116	63600	-0.36	1.4299	11.9	-0.046	-0.07599	0.006
6116335	0	61117	63700	-0.46	1.74	12.82	-0.043	-0.063	0.005
6116436	0	61118	63800	-0.57	1.48	13.65	-0.058	-0.07199	0.01
6116536	0	61119	63900	-0.42	1.51	13.27	-0.047	-0.073	0.006
6116636	0	61120	64000	-0.38	1.35	12.75	-0.044	-0.063	0.007
6116736	0	61121	64100	-0.37	1.52	14.12	-0.023	-0.07199	0.007
6116836	0	61122	64200	-0.44	1.29	13.91	-0.03799	-0.07599	0.005
6116936	0	61123	64300	-0.51	1.51	14.27	-0.011	-0.075	0.007
6117036	0	61124	64400	-0.48	1.4299	13.47	-0.022	-0.052	0.005
6117136	0	61125	64500	-0.5	1.27	14.2	-0.04	-0.07599	0.01
6117236	0	61126	64600	-0.36	1.22	13.9	-0.037	-0.07	0.00899
6117336	0	61127	64700	-0.67	1.49	14.22	-0.02	-0.054	0.005
6117436	0	61128	64800	-0.5299	1.4	13.61	-0.016	-0.066	0.006
6117536	0	61129	64900	-0.37	1.28	14.56	-0.031	-0.084	0.01
6117636	0	61130	65000	-0.47	1.44	13.77	-0.022	-0.075	0.002
6117736	0	61131	65100	-0.52	1.45	14.63	-0.017	-0.069	0.007
6117837	0	61132	65200	-0.3899	1.3099	13.92	-0.033	-0.074	0.00899
6117937	0	61133	65300	-0.44	1.4	13.64	-0.025	-0.071	0.005
6118037	0	61134	65400	-0.44	1.38	13.9	-0.014	-0.068	0.008
6118137	0	61135	65500	-0.5	1.45	13.8	-0.006	-0.075	0.004
6118237	0	61136	64	-0.49	1.34	14.62	-0.023	-0.082	0.005
6118337	0	61137	164	-0.52	1.4	13.98	-0.031	-0.065	0.004
6118437	0	61138	264	-0.61	1.42	14.51	-0.016	-0.068	0.003
6118537	0	61139	364	-0.42	1.44	13.77	-0.02	-0.077	0.006
6118637	0	61140	464	-0.46	1.32	13.97	-0.022	-0.068	0.007
6118737	0	61141	564	-0.51	1.5	14.51	-0.011	-0.064	0.007
6118837	0	61142	664	-0.52	1.4	14.96	-0.024	-0.074	0.00899
6118937	0	61143	764	-0.51	1.42	14.24	-0.025	-0.063	0.007
6119038	0	61144	864	-0.46	1.39	13.79	-0.024	-0.079	0.006
6119138	0	61145	964	-0.46	1.48	15.87	-0.013	-0.074	0.007
6119238	0	61146	1064	-0.5899	1.38	13.41	-0.032	-0.051	0.006
6119338	0	61147	1164	-0.42	1.48	14.27	-0.008	-0.075	0.008
6119438	0	61148	1264	-0.46	1.34	14.2	-0.029	-0.065	0.007
