# Supplementary material for: Robot-Based Calibration Procedure for Graphene Electronic Skin
Source: Sensors (Basel). 2022 Aug 16;22(16):6122. doi: 10.3390/s22166122 (PMC9416129; doi:10.3390/s22166122)
Supplement: Supplementary file 1 [file sensors-22-06122-s001.zip › measurements/sensor_row_10_col_24_hex_load.dat]

#ID ES_1_V1
#SIZE ROW 16 COL 32
#DIR LOAD
#sensor: hex
#coord: row_10_col_24
system_time	status	sequence_number	hex_sample_counter	Fx	Fy	Fz	Tx	Ty	Tz
5974327	0	59698	52872	-0.54	1.4299	14.08	-0.017	-0.059	0.006
5974427	0	59699	52972	-0.46	1.37	13.42	-0.027	-0.067	0.006
5974527	0	59700	53072	-0.45	1.27	13.97	-0.03599	-0.063	0.00899
5974627	0	59701	53172	-0.54	1.44	14.59	-0.022	-0.051	0.005
5974727	0	59702	53272	-0.4	1.2	13.24	-0.044	-0.07599	0.004
5974827	0	59703	53372	-0.5299	1.53	14.36	-0.015	-0.07199	0.003
5974927	0	59704	53472	-0.48	1.3	13.22	-0.027	-0.066	0.006
5975027	0	59705	53572	-0.5	1.34	13.88	-0.021	-0.064	0.007
5975127	0	59706	53672	-0.45	1.3099	13.65	-0.024	-0.066	0.006
5975227	0	59707	53772	-0.4	1.26	13.42	-0.027	-0.069	0.005
5975327	0	59708	53872	-0.42	1.38	14.27	-0.017	-0.078	0.006
5975427	0	59709	53972	-0.54	1.34	14.07	-0.022	-0.065	0.00899
5975528	0	59710	54072	-0.43	1.4299	14.17	-0.02	-0.066	0.008
5975628	0	59711	54172	-0.5	1.38	14.04	-0.023	-0.068	0.005
5975728	0	59712	54272	-0.3899	1.32	13.73	-0.035	-0.073	0.002
5975828	0	59713	54372	-0.45	1.33	13.56	-0.025	-0.068	0.003
5975928	0	59714	54472	-0.61	1.49	14.76	-0.012	-0.07199	0.008
5976028	0	59715	54572	-0.54	1.41	12.9799	-0.01899	-0.068	0.003
5976128	0	59716	54672	-0.5	1.29	12.74	-0.01899	-0.068	0.008
5976228	0	59717	54772	-0.61	1.25	13.05	-0.024	-0.068	0.00899
5976328	0	59718	54872	-0.58	1.17	12.63	-0.013	-0.074	0.007
5976428	0	59719	54972	-0.63	1.14	11.99	-0.017	-0.059	0.008
5976528	0	59720	55072	-0.79	1.09	12.09	0.005	-0.073	0.006
5976628	0	59721	55172	-0.66	0.94	10.81	-0.006	-0.07	0.008
5976729	0	59722	55272	-0.69	1.02	10.95	-0.006	-0.06	0.006
5976829	0	59723	55372	-0.75	1	11.15	-0.01	-0.071	0.004
5976929	0	59724	55472	-0.56	1.02	12.54	0.002	-0.095	0.01
5977029	0	59725	55572	-0.67	0.9	10.14	-0.025	-0.075	0.007
5977129	0	59726	55672	-0.65	0.97	10.66	-0.012	-0.07	0.007
5977229	0	59727	55772	-0.5899	0.92	12.07	-0.017	-0.07599	0.005
5977329	0	59728	55872	-0.61	1	11.2299	-0.007	-0.07599	0.006
5977429	0	59729	55972	-0.79	1.04	11.35	-0.017	-0.069	0.005
5977529	0	59730	56072	-0.69	1	11.81	-0.003	-0.078	0.008
5977629	0	59731	56172	-0.71	0.95	10.07	-0.004	-0.066	0.006
5977729	0	59732	56272	-0.58	0.91	10.9799	-0.012	-0.067	0.007
5977829	0	59733	56372	-0.67	1.11	10.25	0	-0.06	0.01
5977929	0	59734	56472	-0.58	0.79	10.32	-0.00899	-0.081	0.007
5978030	0	59735	56572	-0.44	0.82	10.39	-0.01799	-0.073	0.007
5978130	0	59736	56672	-0.41	0.72	9.86	-0.016	-0.075	0.007
5978230	0	59737	56772	-0.62	0.82	10.55	-0.014	-0.064	0.008
5978330	0	59738	56872	-0.62	0.91	9.55	-0.008	-0.06	0.005
5978430	0	59739	56972	-0.5	0.79	9.7299	-0.021	-0.064	0.002
5978530	0	59740	57072	-0.68	0.88	9.96	-0.003	-0.06	0.001
5978630	0	59741	57172	-0.51	0.89	9.55	0.001	-0.074	0.002
5978730	0	59742	57272	-0.69	0.85	9.62	-0.014	-0.061	0.005
5978830	0	59743	57372	-0.68	0.75	9.2299	-0.014	-0.056	0.006
5978930	0	59744	57472	-0.6	0.82	9.43	-0.01899	-0.049	0.005
5979030	0	59745	57572	-0.46	0.75	9.08	-0.011	-0.067	0.005
5979130	0	59746	57672	-0.63	0.74	9.64	-0.016	-0.062	0.008
5979230	0	59747	57772	-0.5899	0.8	9.08	-0.016	-0.051	0.003
5979331	0	59748	57872	-0.64	0.8	10.02	-0.005	-0.06	0.004
5979431	0	59749	57972	-0.44	0.7799	9.78	-0.008	-0.059	0.004
5979531	0	59750	58072	-0.63	0.79	10.31	-0.004	-0.057	0.006
5979631	0	59751	58172	-0.38	0.69	8.89	0.004	-0.063	0.004
5979731	0	59752	58272	-0.56	0.69	8.75	-0.003	-0.058	0.004
5979831	0	59753	58372	-0.5899	0.73	8.49	-0.006	-0.042	0.003
5979931	0	59754	58472	-0.3899	0.77	9.2299	-0.007	-0.054	0.005
5980031	0	59755	58572	-0.35	0.6	8.49	-0.014	-0.063	0.004
5980131	0	59756	58672	-0.3899	0.73	7.99	0.005	-0.045	0.002
5980231	0	59757	58772	-0.42	0.67	8.47	-0.008	-0.045	0.005
5980331	0	59758	58872	-0.51	0.71	8.9399	0.008	-0.051	0.001
5980431	0	59759	58972	-0.45	0.63	8.36	-0.00899	-0.041	0.005
5980531	0	59760	59072	-0.38	0.61	7.95	-0.02	-0.049	0.002
5980631	0	59761	59172	-0.3	0.68	9.74	0.002	-0.053	0.008
5980732	0	59762	59272	-0.17	0.61	8.34	-0.002	-0.053	0.004
5980832	0	59763	59372	-0.25	0.62	8.03	-0.001	-0.058	0.007
5980932	0	59764	59472	-0.26	0.5299	7.86	-0.022	-0.039	0.00899
5981032	0	59765	59572	-0.21	0.51	8.06	-0.007	-0.048	0.004
5981132	0	59766	59672	-0.25	0.55	8.95	-0.011	-0.048	0.002
5981232	0	59767	59772	-0.25	0.64	8.34	0.001	-0.041	0.003
5981332	0	59768	59872	-0.3	0.66	8.08	0.001	-0.04	0.006
5981432	0	59769	59972	-0.17	0.49	7.21	-0.002	-0.049	0.002
5981532	0	59770	60072	-0.19	0.5299	7.06	-0.005	-0.037	0.003
5981632	0	59771	60172	-0.24	0.7	9.29	0.006	-0.039	0.006
5981732	0	59772	60272	-0.26	0.63	7.74	0.001	-0.03599	0.004
5981832	0	59773	60372	-0.23	0.57	8.01	-0.002	-0.034	0.003
5981933	0	59774	60472	-0.15	0.41	7.11	0.001	-0.044	0.002
5982033	0	59775	60572	-0.1	0.5	7.79	0.003	-0.03	0.004
5982133	0	59776	60672	-0.08	0.34	6.6	-0.004	-0.039	0
5982233	0	59777	60772	-0.14	0.51	6.9	0.01799	-0.03599	0
5982333	0	59778	60872	-0.12	0.52	7.92	0.021	-0.042	-0.001
5982433	0	59779	60972	-0.05	0.46	7.04	-0.002	-0.04	0.002
5982533	0	59780	61072	-0.06	0.46	6.89	0.006	-0.03799	-0.001
5982633	0	59781	61172	-0.11	0.54	7.91	0.016	-0.034	0.001
5982733	0	59782	61272	-0.04	0.47	6.81	0.002	-0.028	0.003
5982833	0	59783	61372	-0.13	0.44	7.39	0.013	-0.028	0.004
5982933	0	59784	61472	-0.12	0.43	7.2	0.002	-0.035	0.001
5983033	0	59785	61572	-0.09	0.46	6.77	0.004	-0.034	0.002
5983133	0	59786	61672	-0.24	0.48	7.24	0.013	-0.017	0.003
5983233	0	59787	61772	0.09	0.32	6.57	0.003	-0.035	0
5983334	0	59788	61872	-0.08	0.41	6.98	0.017	-0.027	-0.001
5983434	0	59789	61972	-0.09	0.31	6.6	-0.008	-0.013	0.002
5983534	0	59790	62072	-0.02	0.46	6.06	0.016	-0.029	0.002
5983634	0	59791	62172	0.01	0.35	5.41	0.011	-0.029	0.002
5983734	0	59792	62272	0.01	0.42	6.4	0.012	-0.033	0.003
5983834	0	59793	62372	-0.04	0.38	6.02	0.007	-0.017	0.003
5983934	0	59794	62472	-0.16	0.4	6.6	0.013	-0.023	0.003
5984034	0	59795	62572	-0.09	0.48	6.04	0.029	-0.03599	0.002
5984134	0	59796	62672	-0.15	0.37	5.31	0.001	-0.017	-0.001
5984234	0	59797	62772	0	0.31	6.72	0.006	-0.027	0.004
5984334	0	59798	62872	-0.11	0.34	5.71	0.004	-0.014	0.003
5984434	0	59799	62972	-0.06	0.5299	6.09	0.03	-0.017	-0.002
5984535	0	59800	63072	0.17	0.31	5.55	0.014	-0.028	0.002
5984635	0	59801	63172	-0.16	0.44	6.11	0.013	-0.007	0.001
5984735	0	59802	63272	-0.02	0.46	6.08	0.01899	-0.015	0.003
5984835	0	59803	63372	-0.12	0.36	4.86	0.016	-0.008	0
5984935	0	59804	63472	0.01	0.28	4.55	0.008	-0.002	0.003
5985035	0	59805	63572	-0.03	0.45	4.82	0.007	-0.008	0.001
5985135	0	59806	63672	0.09	0.38	5.62	0.006	-0.025	0.001
5985235	0	59807	63772	0.12	0.24	4.89	0.006	-0.024	0
5985335	0	59808	63872	-0.04	0.36	4.69	0.005	-0.013	-0.003
5985435	0	59809	63972	0.01	0.4	5.1	0.016	-0.015	0
5985535	0	59810	64072	0	0.18	5.33	-0.005	-0.015	0.002
5985635	0	59811	64172	0	0.35	5.35	0.023	-0.017	0.003
5985735	0	59812	64272	0.18	0.25	4.44	0.007	-0.014	0.001
5985835	0	59813	64372	0.05	0.26	4.73	0.011	-0.01799	-0.001
5985936	0	59814	64472	0	0.22	4.08	-0.006	-0.014	0.003
5986036	0	59815	64572	-0.14	0.36	4.82	0.017	0.001	0.004
5986136	0	59816	64672	0.06	0.32	4.29	0.012	-0.017	0.003
5986236	0	59817	64772	-0.05	0.41	4.87	0.02	-0.006	-0.001
5986336	0	59818	64872	0.12	0.3899	4.67	0.013	-0.01899	0.004
5986436	0	59819	64972	-0.1	0.45	5.45	0.012	-0.013	0.004
5986536	0	59820	65072	-0.06	0.38	5.15	0.013	-0.016	0.003
5986636	0	59821	65172	0.19	0.18	3.76	-0.004	-0.021	0.003
5986736	0	59822	65272	0.12	0.21	4.02	-0.012	-0.017	0.002
5986836	0	59823	65372	0	0.35	4.3	0.026	-0.006	0.003
5986936	0	59824	65472	0.13	0.19	3.67	-0.005	-0.01899	0.002
5987036	0	59825	36	0.23	0.17	3.69	-0.001	-0.021	0.002
5987137	0	59826	136	0.11	0.19	3.29	0.007	-0.01	0.001
5987237	0	59827	236	-0.08	0.37	4.39	0.026	-0.007	0
5987337	0	59828	336	0.25	-0.03	2.52	-0.02	-0.026	0.002
5987437	0	59829	436	0.15	0.2	4.02	0.005	-0.01799	0.005
5987537	0	59830	536	0.16	0.13	2.52	0.002	-0.01799	0.004
5987637	0	59831	636	0.22	0.11	2.26	0	-0.011	0.001
5987737	0	59832	736	0.12	0.12	2.51	-0.012	-0.014	0.002
5987837	0	59833	836	0	0.35	3.34	0.01	0.003	0.003
5987937	0	59834	936	0.14	0.15	2.93	-0.005	-0.008	-0.001
5988037	0	59835	1036	0.25	0.19	1.97	0.012	-0.011	0.002
5988137	0	59836	1136	0.24	0.26	3.77	0.013	-0.02	0.001
5988237	0	59837	1236	0.21	0.13	2.97	-0.003	-0.016	0.002
5988337	0	59838	1336	0.16	0.25	3.44	0.021	-0.016	0.003
5988437	0	59839	1436	0.19	0.19	3.02	0.024	-0.016	0.004
5988538	0	59840	1536	0.21	0.12	2.27	0.01	-0.005	0.004
5988638	0	59841	1636	0.07	0.19	2.41	0.01899	-0.011	0.002
5988738	0	59842	1736	0.12	0.24	2.4	0.021	-0.00899	0.001
5988838	0	59843	1836	0.07	0.16	2.99	0.022	-0.01	0
5988938	0	59844	1936	0.17	0.09	1.04	0.015	-0.007	0.001
5989038	0	59845	2036	0.14	0.15	2.44	0.015	0.002	0.004
5989138	0	59846	2136	0.32	-0.04	1.15	0.00899	-0.013	0.003
5989238	0	59847	2236	0.2	0.16	2.46	0.014	-0.01	0.001
5989338	0	59848	2336	0.26	0.03	2.14	0.011	-0.011	0
5989438	0	59849	2436	0.14	0.03	1.99	0.02	-0.016	0
5989538	0	59850	2536	0.14	0.16	2.06	0.03	-0.00899	0.001
5989638	0	59851	2636	0.17	0.04	0.64	0.02	-0.007	0
5989738	0	59852	2736	0.09	0.08	0.61	0.031	-0.004	0.002
5989839	0	59853	2836	-0.01	-0.02	1.36	0.005	0.004	0
5989939	0	59854	2936	0.27	-0.13	1.78	0.003	-0.017	0.004
5990039	0	59855	3036	0.14	-0.16	-0.19	0.008	-0.002	-0.003
5990139	0	59856	3136	0.05	-0.12	0.03	0.017	-0.003	-0.003
5990239	0	59857	3236	0.22	-0.03	1.45	0.033	-0.01	0.001
5990339	0	59858	3336	0.06	0.02	0.05	0.02	0.003	0
5990439	0	59859	3436	0.2	-0.25	0.05	0.003	-0.001	0.002
5990539	0	59860	3536	0.19	-0.02	0.6	0.023	-0.01	-0.002
5990639	0	59861	3636	0.11	-0.04	0.81	0.028	-0.01	0.001
5990739	0	59862	3736	-0.07	-0.03	0.91	0.022	0.006	0.002
5990839	0	59863	3836	0.14	-0.2	0.02	0.00899	0.00899	0.002
5990939	0	59864	3936	0.12	-0.2	0.38	0.014	-0.012	0
5991040	0	59865	4036	0.14	-0.13	-0.55	0.014	0.008	0.003
5991140	0	59866	4136	0.18	-0.2	-0.06	0.007	0.001	0
5991240	0	59867	4236	0.1	-0.23	-0.86	0.01799	0.003	0.002
5991340	0	59868	4336	0.18	-0.23	-1.1	0.016	-0.008	0.001
5991440	0	59869	4436	0.14	-0.16	0.11	0.016	-0.006	0
5991540	0	59870	4536	-0.01	-0.16	-0.28	0.015	0.01	0
5991640	0	59871	4636	0.14	-0.29	-0.6	0.001	-0.002	0.003
5991740	0	59872	4736	-0.06	-0.09	-0.01	0.022	0.003	0
5991840	0	59873	4836	0.13	-0.08	-1.37	0.026	0.003	0
5991940	0	59874	4936	0.21	-0.17	-1.11	0.027	-0.004	0.002
5992040	0	59875	5036	0.13	-0.22	-1.38	0.024	0.002	-0.002
5992140	0	59876	5136	-0.03	-0.21	-0.5	0.029	0.013	0.004
5992240	0	59877	5236	0.01	-0.26	-1.33	0.028	0.004	0.002
5992340	0	59878	5336	0.13	-0.3	-0.42	0.028	-0.006	0.001
5992441	0	59879	5436	-0.14	-0.29	-1.22	0.03599	0	-0.001
5992541	0	59880	5536	-0.08	-0.36	-1.41	0.03	0.002	0.001
5992641	0	59881	5636	-0.07	-0.36	-1.98	0.029	0.013	-0.002
5992741	0	59882	5736	-0.05	-0.35	-1.62	0.045	0.001	0.001
5992841	0	59883	5836	0.01	-0.42	-1.64	0.037	-0.005	-0.001
5992941	0	59884	5936	-0.09	-0.45	-2.59	0.03599	0.01	-0.001
5993041	0	59885	6036	-0.21	-0.34	-2.08	0.049	0.001	0
5993141	0	59886	6136	-0.1	-0.5	-2.1199	0.029	-0.003	0
5993241	0	59887	6236	-0.11	-0.54	-1.9	0.025	0.003	0.002
5993341	0	59888	6336	-0.09	-0.4	-1.48	0.051	-0.011	-0.002
5993441	0	59889	6436	0.03	-0.5	-2.1199	0.046	-0.004	0
5993541	0	59890	6536	0.09	-0.55	-2.38	0.03799	-0.007	0.001
5993642	0	59891	6636	0.06	-0.36	-2.06	0.05	-0.011	0.001
5993742	0	59892	6736	-0.01	-0.5	-1.39	0.03	0.005	0.003
5993842	0	59893	6836	0	-0.54	-2.69	0.023	0.013	-0.002
5993942	0	59894	6936	0.03	-0.56	-2.16	0.026	0.001	-0.003
5994042	0	59895	7036	-0.25	-0.28	-1.51	0.043	0.013	0
5994142	0	59896	7136	-0.24	-0.42	-1.8	0.03	0.027	0.002
5994242	0	59897	7236	0.02	-0.56	-2.85	0.027	0.002	-0.003
5994342	0	59898	7336	-0.07	-0.52	-2.39	0.044	0.004	0
5994442	0	59899	7436	-0.03	-0.55	-2.75	0.03799	0.005	-0.003
5994542	0	59900	7536	0.04	-0.75	-3.03	0.012	-0.001	0.001
5994642	0	59901	7636	-0.13	-0.6	-2.84	0.03799	0.00899	0.002
5994742	0	59902	7736	-0.18	-0.45	-3.36	0.056	-0.001	-0.001
5994842	0	59903	7836	-0.17	-0.64	-3.72	0.057	0.006	0
5994942	0	59904	7936	-0.28	-0.57	-4.75	0.049	0.022	-0.004
5995043	0	59905	8036	-0.07	-0.73	-4.96	0.034	0.002	-0.002
5995143	0	59906	8136	-0.04	-0.92	-5.81	0.035	-0.004	0
5995243	0	59907	8236	-0.15	-0.75	-5.38	0.054	0.007	-0.002
5995343	0	59908	8336	-0.17	-0.71	-5.37	0.073	-0.001	-0.003
5995443	0	59909	8436	0.02	-0.93	-6.05	0.041	-0.012	-0.002
5995543	0	59910	8536	-0.17	-0.86	-5.67	0.064	-0.01	-0.001
5995643	0	59911	8636	-0.14	-0.9	-6.41	0.064	0.005	0.001
5995743	0	59912	8736	-0.09	-1.1	-6.45	0.043	-0.004	0.002
5995843	0	59913	8836	-0.08	-1.13	-8.18	0.05	-0.002	-0.002
5995943	0	59914	8936	-0.36	-1.12	-7.76	0.061	0.011	0
5996043	0	59915	9036	-0.28	-1.2	-8.77	0.057	0.002	-0.001
5996143	0	59916	9136	-0.25	-1.21	-9.4799	0.06	0.006	-0.004
5996243	0	59917	9236	-0.37	-1.22	-9.54	0.057	0.014	-0.004
5996344	0	59918	9336	-0.26	-1.19	-8.16	0.066	-0.006	-0.002
5996444	0	59919	9436	-0.26	-1.3099	-9.67	0.071	-0.016	-0.004
5996544	0	59920	9536	-0.24	-1.3099	-10.1	0.082	-0.01899	-0.001
5996644	0	59921	9636	-0.42	-1.35	-10.4799	0.073	-0.001	-0.004
5996744	0	59922	9736	-0.41	-1.34	-10.16	0.075	-0.012	0
5996844	0	59923	9836	-0.3	-1.46	-11.31	0.066	-0.003	-0.001
5996944	0	59924	9936	-0.32	-1.53	-11.76	0.057	0.003	-0.001
5997044	0	59925	10036	-0.24	-1.65	-13.2	0.055	0	0.001
5997144	0	59926	10136	-0.37	-1.64	-12.9	0.053	0.008	0.002
5997244	0	59927	10236	-0.56	-1.46	-11.88	0.082	-0.001	0
5997344	0	59928	10336	-0.51	-1.61	-12.78	0.074	-0.007	0
5997444	0	59929	10436	-0.47	-1.78	-15.03	0.07599	-0.00899	-0.002
5997544	0	59930	10536	-0.44	-1.88	-13.91	0.057	-0.014	-0.002
5997645	0	59931	10636	-0.46	-1.76	-12.54	0.075	-0.013	-0.001
5997745	0	59932	10736	-0.54	-1.69	-15.3	0.092	-0.014	-0.001
5997845	0	59933	10836	-0.47	-1.83	-14.59	0.082	-0.015	-0.001
5997945	0	59934	10936	-0.5899	-2.01	-15.84	0.055	-0.005	0
5998045	0	59935	11036	-0.67	-2.01	-15.71	0.07	-0.01	-0.003
5998145	0	59936	11136	-0.64	-2.08	-16.37	0.081	-0.01	-0.003
5998245	0	59937	11236	-0.5299	-2.29	-18.52	0.065	-0.01799	-0.002
5998345	0	59938	11336	-0.77	-1.98	-16.84	0.101	-0.02	-0.004
5998445	0	59939	11436	-0.7799	-2.25	-18.61	0.055	-0.008	-0.001
5998545	0	59940	11536	-0.61	-2.17	-18.3	0.089	-0.023	0
5998645	0	59941	11636	-0.74	-2.33	-18.37	0.078	-0.01799	-0.004
5998745	0	59942	11736	-0.55	-2.39	-19.59	0.092	-0.029	-0.003
5998845	0	59943	11836	-0.66	-2.27	-19.33	0.105	-0.024	-0.004
5998946	0	59944	11936	-0.55	-2.52	-21.1299	0.089	-0.026	-0.002
5999046	0	59945	12036	-0.73	-2.52	-21.15	0.083	0.012	-0.001
5999146	0	59946	12136	-0.86	-2.41	-21.49	0.106	-0.00899	-0.003
5999246	0	59947	12236	-0.74	-2.65	-23.06	0.083	-0.002	-0.002
5999346	0	59948	12336	-0.67	-2.81	-23.6	0.084	-0.00899	-0.004
5999446	0	59949	12436	-0.8	-2.6199	-24.25	0.102	0.005	-0.003
5999546	0	59950	12536	-0.7799	-2.85	-24.66	0.09	0.006	-0.002
5999646	0	59951	12636	-0.61	-2.88	-25.24	0.094	-0.012	-0.001
5999746	0	59952	12736	-0.79	-2.91	-25.75	0.093	0.004	-0.004
5999846	0	59953	12836	-0.76	-2.9	-26.3	0.11	0.003	-0.004
5999946	0	59954	12936	-0.7	-3.08	-27.12	0.095	0.008	-0.004
6000046	0	59955	13036	-0.73	-3.01	-27.33	0.1	-0.001	-0.003
6000146	0	59956	13136	-0.72	-3.08	-28.21	0.104	-0.007	-0.004
6000247	0	59957	13236	-0.62	-3.26	-29.18	0.088	0.004	-0.001
6000347	0	59958	13336	-0.62	-3.25	-30.01	0.101	0.007	-0.002
6000447	0	59959	13436	-0.67	-3.17	-29.45	0.101	0.017	-0.004
6000547	0	59960	13536	-0.8	-3.42	-30.78	0.091	0.022	-0.003
6000647	0	59961	13636	-0.64	-3.39	-31.75	0.094	0.027	-0.003
6000747	0	59962	13736	-0.58	-3.46	-32.05	0.104	0.01799	-0.003
6000847	0	59963	13836	-0.73	-3.58	-33.07	0.07599	0.033	-0.002
6000947	0	59964	13936	-0.74	-3.49	-33.91	0.099	0.033	-0.004
6001047	0	59965	14036	-0.71	-3.72	-34.2	0.084	0.035	-0.002
6001147	0	59966	14136	-0.69	-3.55	-33.8	0.111	0.017	-0.004
6001247	0	59967	14236	-0.7	-3.61	-34.85	0.121	0.037	-0.004
6001347	0	59968	14336	-0.5299	-3.95	-36.46	0.087	0.024	-0.006
6001447	0	59969	14436	-0.54	-3.99	-37.41	0.095	0.029	-0.003
6001548	0	59970	14536	-0.64	-3.88	-37.1	0.114	0.03599	-0.004
6001648	0	59971	14636	-0.54	-3.93	-38.9	0.116	0.034	-0.007
6001748	0	59972	14736	-0.5299	-4.09	-38.94	0.109	0.035	-0.005
6001848	0	59973	14836	-0.79	-4.03	-38.32	0.116	0.045	-0.003
6001948	0	59974	14936	-0.43	-4.14	-40.04	0.122	0.037	-0.004
6002048	0	59975	15036	-0.54	-4.12	-40.9	0.112	0.045	-0.001
6002148	0	59976	15136	-0.83	-3.9	-40.47	0.138	0.043	-0.00899
6002248	0	59977	15236	-0.71	-4.18	-41.13	0.13	0.056	-0.006
6002348	0	59978	15336	-0.54	-4.35	-41.46	0.117	0.045	-0.005
6002448	0	59979	15436	-0.65	-4.34	-43.12	0.134	0.048	-0.007
6002548	0	59980	15536	-0.3899	-4.52	-42.86	0.115	0.033	-0.003
6002648	0	59981	15636	-0.5299	-4.39	-43.5	0.13	0.055	-0.005
6002748	0	59982	15736	-0.48	-4.52	-44.22	0.117	0.037	-0.004
6002848	0	59983	15836	-0.49	-4.62	-46.02	0.121	0.059	-0.004
6002949	0	59984	15936	-0.34	-4.69	-46.65	0.114	0.051	-0.002
6003049	0	59985	16036	-0.48	-4.7199	-46.1699	0.121	0.055	-0.001
6003149	0	59986	16136	-0.55	-4.7199	-46.63	0.136	0.063	-0.005
6003249	0	59987	16236	-0.36	-4.7399	-48.08	0.138	0.049	-0.004
6003349	0	59988	16336	-0.6	-4.7399	-47.97	0.145	0.069	-0.007
6003449	0	59989	16436	-0.5299	-4.86	-49.1699	0.13699	0.066	-0.007
6003549	0	59990	16536	-0.37	-5.07	-50.24	0.138	0.058	-0.002
6003649	0	59991	16636	-0.3	-5.21	-51	0.124	0.061	-0.004
6003749	0	59992	16736	-0.41	-5.11	-51.2599	0.146	0.066	-0.004
6003849	0	59993	16836	-0.42	-5.26	-52.41	0.135	0.085	-0.005
6003949	0	59994	16936	-0.18	-5.42	-54.19	0.116	0.064	-0.002
6004049	0	59995	17036	-0.37	-5.4	-53.08	0.123	0.07199	-0.001
6004150	0	59996	17136	-0.31	-5.41	-53.67	0.138	0.066	-0.002
6004250	0	59997	17236	-0.3	-5.34	-53.49	0.158	0.065	-0.004
6004350	0	59998	17336	-0.28	-5.41	-54.47	0.16	0.069	-0.004
6004450	0	59999	17436	-0.27	-5.53	-55.86	0.142	0.07	-0.004
6004550	0	60000	17536	-0.21	-5.7	-56.57	0.143	0.067	-0.005
6004650	0	60001	17636	-0.28	-5.57	-55.77	0.158	0.081	-0.004
6004750	0	60002	17736	-0.23	-5.79	-57.74	0.158	0.07599	-0.006
6004850	0	60003	17836	0.01	-5.89	-57.43	0.145	0.073	0
6004950	0	60004	17936	-0.09	-5.9699	-59.92	0.142	0.094	-0.006
6005050	0	60005	18036	-0.19	-5.87	-60.49	0.161	0.094	-0.004
6005150	0	60006	18136	-0.22	-5.96	-60.33	0.161	0.091	-0.004
6005250	0	60007	18236	0	-6.03	-60.5	0.162	0.078	-0.003
6005350	0	60008	18336	-0.06	-6.03	-61.08	0.172	0.081	-0.002
6005450	0	60009	18436	-0.06	-6.06	-62.3	0.178	0.087	-0.005
6005551	0	60010	18536	0.05	-6.15	-62.27	0.175	0.079	-0.007
6005651	0	60011	18636	0.04	-6.27	-63.1	0.171	0.083	-0.004
6005751	0	60012	18736	-0.1	-6.28	-64.33	0.169	0.105	-0.004
6005851	0	60013	18836	0.03	-6.44	-64	0.17	0.088	-0.003
6005951	0	60014	18936	-0.06	-6.4	-64.85	0.188	0.09	-0.007
6006051	0	60015	19036	0.21	-6.64	-67.7	0.182	0.088	-0.006
6006151	0	60016	19136	-0.15	-6.42	-66.8399	0.198	0.109	-0.00899
6006251	0	60017	19236	0.25	-6.89	-67.57	0.165	0.094	-0.004
6006351	0	60018	19336	0.19	-6.83	-68.44	0.183	0.106	-0.004
6006451	0	60019	19436	0.14	-6.85	-69.69	0.174	0.109	-0.00899
6006551	0	60020	19536	0.09	-6.88	-69.0199	0.188	0.092	-0.002
6006652	0	60021	19636	0.25	-6.95	-70.0199	0.185	0.089	-0.005
6006752	0	60022	19736	-0.02	-7.02	-70.55	0.178	0.118	-0.002
6006852	0	60023	19836	0.15	-7.12	-70.96	0.185	0.106	-0.006
6006952	0	60024	19936	0.26	-7.28	-71.12	0.181	0.091	-0.004
6007052	0	60025	20036	0.31	-7.23	-72.29	0.192	0.11	-0.007
6007152	0	60026	20136	0.23	-7.41	-73.56	0.183	0.121	-0.002
6007252	0	60027	20236	0.36	-7.39	-73.4	0.192	0.108	-0.002
6007352	0	60028	20336	0.15	-7.52	-75.08	0.187	0.132	-0.007
6007452	0	60029	20436	0.16	-7.4	-74.82	0.198	0.136	-0.006
6007552	0	60030	20536	0.28	-7.48	-75.57	0.205	0.123	-0.004
6007652	0	60031	20636	0.24	-7.59	-76.28	0.207	0.132	-0.005
6007752	0	60032	20736	0.45	-7.73	-76.25	0.205	0.122	-0.005
6007852	0	60033	20836	0.19	-7.57	-76.72	0.217	0.136	-0.006
6007952	0	60034	20936	0.34	-7.72	-76.99	0.212	0.121	-0.002
6008052	0	60035	21036	0.35	-7.9	-78.5899	0.204	0.13	-0.003
6008153	0	60036	21136	0.41	-8.1	-79.83	0.194	0.139	-0.004
6008253	0	60037	21236	0.25	-7.91	-79.17	0.205	0.138	-0.005
6008353	0	60038	21336	0.32	-8.02	-80.25	0.197	0.139	-0.006
6008453	0	60039	21436	0.38	-7.9	-79.71	0.214	0.136	-0.003
6008553	0	60040	21536	0.52	-8.07	-81.05	0.21	0.132	-0.004
6008653	0	60041	21636	0.47	-8.08	-79.58	0.203	0.126	-0.005
6008753	0	60042	21736	0.34	-8.1	-80.41	0.201	0.14	-0.003
6008853	0	60043	21836	0.33	-8.03	-80.83	0.205	0.14	-0.005
6008953	0	60044	21936	0.55	-8.14	-81.06	0.19	0.12899	-0.005
6009053	0	60045	22036	0.3899	-8.01	-80.67	0.203	0.157	-0.001
6009153	0	60046	22136	0.45	-7.9	-81.88	0.228	0.138	-0.005
6009253	0	60047	22236	0.42	-8.04	-81.65	0.218	0.12899	-0.007
6009354	0	60048	22336	0.51	-8.17	-82.65	0.194	0.13	-0.005
6009454	0	60049	22436	0.38	-8.02	-80.92	0.207	0.127	-0.004
6009554	0	60050	22536	0.37	-7.95	-82.24	0.207	0.139	-0.006
6009654	0	60051	22636	0.44	-7.94	-80.75	0.227	0.133	-0.006
6009754	0	60052	22736	0.42	-7.96	-80.87	0.207	0.14	-0.004
