# Supplementary material for: Robot-Based Calibration Procedure for Graphene Electronic Skin
Source: Sensors (Basel). 2022 Aug 16;22(16):6122. doi: 10.3390/s22166122 (PMC9416129; doi:10.3390/s22166122)
Supplement: Supplementary file 1 [file sensors-22-06122-s001.zip › measurements/sensor_row_10_col_24_hex_unload.dat]

#ID ES_1_V1
#SIZE ROW 16 COL 32
#DIR UNLOAD
#sensor: hex
#coord: row_10_col_24
system_time	status	sequence_number	hex_sample_counter	Fx	Fy	Fz	Tx	Ty	Tz
6009854	0	60053	22836	0.51	-8.14	-82.13	0.195	0.119	-0.007
6009954	0	60054	22936	0.47	-8.12	-80.64	0.188	0.136	-0.004
6010054	0	60055	23036	0.46	-8.04	-80.98	0.203	0.131	-0.003
6010154	0	60056	23136	0.38	-7.86	-81.53	0.22	0.135	-0.007
6010254	0	60057	23236	0.7	-8	-82.08	0.213	0.115	-0.006
6010354	0	60058	23336	0.44	-8.04	-82	0.2	0.134	-0.005
6010454	0	60059	23436	0.36	-8.03	-81.11	0.197	0.141	-0.006
6010554	0	60060	23536	0.41	-7.97	-80.37	0.187	0.139	-0.004
6010654	0	60061	23636	0.45	-7.84	-80.05	0.204	0.134	-0.006
6010755	0	60062	23736	0.42	-7.9	-79.45	0.191	0.128	-0.002
6010855	0	60063	23836	0.18	-7.66	-78.69	0.195	0.145	-0.006
6010955	0	60064	23936	0.23	-7.63	-77.81	0.193	0.141	-0.005
6011055	0	60065	24036	0.23	-7.72	-79.53	0.186	0.13699	-0.007
6011155	0	60066	24136	0.19	-7.49	-77.97	0.2	0.134	-0.007
6011255	0	60067	24236	0.34	-7.48	-76.88	0.19	0.121	-0.004
6011355	0	60068	24336	0.15	-7.37	-75.75	0.188	0.139	-0.005
6011455	0	60069	24436	0.04	-7.08	-74.67	0.191	0.141	-0.004
6011555	0	60070	24536	0.29	-7.18	-74.05	0.172	0.122	-0.006
6011655	0	60071	24636	0.19	-7.08	-74.2	0.187	0.121	-0.008
6011755	0	60072	24736	0.16	-6.9	-72.63	0.178	0.11	-0.007
6011855	0	60073	24836	0.14	-6.78	-71.35	0.189	0.102	-0.007
6011956	0	60074	24936	0.1	-6.7	-70.7699	0.166	0.113	-0.005
6012056	0	60075	25036	0.02	-6.62	-71.1	0.176	0.112	-0.007
6012156	0	60076	25136	0.07	-6.57	-69.75	0.154	0.109	-0.006
6012256	0	60077	25236	0.23	-6.52	-69.82	0.165	0.095	-0.003
6012356	0	60078	25336	0.07	-6.46	-68.55	0.148	0.102	-0.004
6012456	0	60079	25436	0.19	-6.23	-68.28	0.164	0.096	-0.005
6012556	0	60080	25536	0.07	-6.21	-67.06	0.15899	0.091	-0.006
6012656	0	60081	25636	0.05	-6.14	-66.96	0.153	0.099	-0.004
6012756	0	60082	25736	-0.23	-6.01	-66.46	0.143	0.105	-0.006
6012856	0	60083	25836	0.25	-6.02	-65.76	0.142	0.074	-0.001
6012956	0	60084	25936	-0.04	-5.87	-64.36	0.135	0.078	-0.004
6013056	0	60085	26036	-0.04	-5.7399	-63.26	0.13699	0.084	-0.007
6013156	0	60086	26136	0.11	-5.83	-64.24	0.122	0.084	-0.005
6013256	0	60087	26236	-0.03	-5.54	-61.83	0.131	0.083	-0.005
6013357	0	60088	26336	0.07	-5.52	-62	0.12899	0.071	-0.003
6013457	0	60089	26436	-0.07	-5.23	-60.61	0.13	0.086	-0.002
6013557	0	60090	26536	-0.12	-5.34	-60.83	0.121	0.081	-0.004
6013657	0	60091	26636	-0.06	-5.17	-59.39	0.12	0.089	-0.005
6013757	0	60092	26736	-0.22	-4.9899	-59.31	0.134	0.082	-0.006
6013857	0	60093	26836	-0.09	-5.05	-59.7	0.108	0.075	-0.002
6013957	0	60094	26936	-0.07	-5.02	-59.03	0.11	0.07599	-0.005
6014057	0	60095	27036	-0.17	-4.88	-57.92	0.098	0.07	-0.007
6014157	0	60096	27136	-0.23	-4.76	-57.93	0.102	0.07199	-0.002
6014257	0	60097	27236	-0.28	-4.65	-55.79	0.109	0.075	-0.004
6014357	0	60098	27336	-0.2	-4.71	-55.64	0.092	0.074	-0.003
6014457	0	60099	27436	-0.3	-4.59	-54.43	0.087	0.063	-0.002
6014557	0	60100	27536	-0.17	-4.4699	-53.96	0.094	0.068	-0.004
6014658	0	60101	27636	-0.25	-4.31	-52.66	0.09	0.06	-0.003
6014758	0	60102	27736	-0.17	-4.21	-52.1699	0.095	0.055	-0.005
6014858	0	60103	27836	-0.31	-4.09	-51.4199	0.095	0.054	-0.004
6014958	0	60104	27936	-0.13	-4.13	-51.37	0.07199	0.042	-0.002
6015058	0	60105	28036	-0.35	-4.06	-50.62	0.065	0.055	-0.005
6015158	0	60106	28136	-0.37	-3.97	-50.22	0.06	0.06	-0.006
6015258	0	60107	28236	-0.28	-3.99	-50.73	0.048	0.053	-0.002
6015358	0	60108	28336	-0.44	-3.69	-48.2599	0.065	0.052	-0.005
6015463	0	60109	28436	-0.45	-3.72	-48.06	0.058	0.058	-0.005
6015558	0	60110	28536	-0.47	-3.46	-46.7	0.067	0.051	-0.005
6015658	0	60111	28636	-0.49	-3.39	-46.03	0.07199	0.052	-0.005
6015758	0	60112	28736	-0.42	-3.4	-46.14	0.058	0.05	-0.005
6015858	0	60113	28836	-0.52	-3.32	-45.13	0.049	0.03599	-0.002
6015959	0	60114	28936	-0.36	-3.33	-45.09	0.047	0.045	-0.007
6016059	0	60115	29036	-0.54	-3.14	-43.1699	0.047	0.054	-0.004
6016159	0	60116	29136	-0.44	-3.15	-42.59	0.04	0.043	-0.006
6016259	0	60117	29236	-0.42	-3.17	-42.88	0.025	0.047	-0.003
6016359	0	60118	29336	-0.6	-2.77	-40.7599	0.062	0.04	-0.002
6016459	0	60119	29436	-0.45	-2.81	-41.4199	0.05	0.037	-0.003
6016559	0	60120	29536	-0.51	-2.93	-40.96	0.029	0.04	-0.002
6016659	0	60121	29636	-0.65	-2.74	-39.7599	0.034	0.044	-0.002
6016759	0	60122	29736	-0.52	-2.76	-39.18	0.03	0.027	-0.004
6016859	0	60123	29836	-0.67	-2.7	-38.37	0.02	0.033	-0.003
6016959	0	60124	29936	-0.64	-2.67	-37.74	0.03	0.025	-0.005
6017059	0	60125	30036	-0.5299	-2.69	-37.58	0.02	0.015	-0.003
6017160	0	60126	30136	-0.54	-2.52	-36.6	0.03	0.037	-0.003
6017260	0	60127	30236	-0.66	-2.45	-36.47	0.031	0.021	-0.002
6017360	0	60128	30336	-0.54	-2.47	-34.94	0.033	-0.003	-0.002
6017460	0	60129	30436	-0.61	-2.41	-35.11	0.037	0.014	-0.006
6017560	0	60130	30536	-0.65	-2.34	-33	0.03799	0.01	0.001
6017660	0	60131	30636	-0.58	-2.49	-33.82	0.01899	0.003	-0.004
6017760	0	60132	30736	-0.76	-2.46	-32.74	0.026	0.011	-0.004
6017860	0	60133	30836	-0.7	-2.29	-31.89	0.033	-0.004	-0.004
6017960	0	60134	30936	-0.92	-2.18	-32.36	0.049	0.027	-0.004
6018060	0	60135	31036	-0.8	-2.18	-30.77	0.037	0	-0.003
6018160	0	60136	31136	-0.74	-2.25	-30.12	0.021	0.007	0.001
6018260	0	60137	31236	-0.7799	-2.4	-31.3	0.004	-0.005	-0.005
6018360	0	60138	31336	-1.04	-2.09	-29.55	0.031	0.006	-0.004
6018460	0	60139	31436	-1.03	-2.09	-28.54	0.02	-0.001	-0.003
6018561	0	60140	31536	-1	-2.01	-27.53	0.028	-0.013	-0.003
6018661	0	60141	31636	-0.79	-2.02	-26.96	0.029	-0.017	-0.004
6018761	0	60142	31736	-0.94	-1.95	-26.79	0.044	-0.022	-0.006
6018861	0	60143	31836	-0.84	-1.95	-25.53	0.03599	-0.028	-0.002
6018961	0	60144	31936	-1.07	-1.82	-25.33	0.048	-0.016	-0.002
6019061	0	60145	32036	-0.97	-1.79	-25.36	0.048	-0.014	-0.001
6019161	0	60146	32136	-0.96	-1.78	-24.61	0.044	-0.026	-0.003
6019261	0	60147	32236	-1.08	-1.75	-23.48	0.033	-0.01899	-0.002
6019361	0	60148	32336	-1.04	-1.59	-22.95	0.05	-0.035	-0.004
6019461	0	60149	32436	-1.17	-1.61	-22.4	0.044	-0.034	-0.005
6019561	0	60150	32536	-1.17	-1.5599	-21.48	0.055	-0.026	-0.003
6019661	0	60151	32636	-1.03	-1.53	-22.26	0.028	-0.029	0
6019762	0	60152	32736	-1.12	-1.47	-20.32	0.029	-0.028	0.001
6019862	0	60153	32836	-1.04	-1.54	-20.33	0.023	-0.044	0.003
6019962	0	60154	32936	-1	-1.49	-19.49	0.03	-0.043	-0.002
6020062	0	60155	33036	-1.09	-1.28	-17.81	0.042	-0.03799	-0.001
6020162	0	60156	33136	-1.17	-1.24	-17.16	0.034	-0.039	-0.001
6020262	0	60157	33236	-1.05	-1.24	-18.11	0.011	-0.024	-0.001
6020362	0	60158	33336	-0.98	-1.17	-16.05	0.025	-0.046	0.003
6020462	0	60159	33436	-0.73	-1.22	-16.57	0.02	-0.059	-0.002
6020562	0	60160	33536	-1.02	-1.07	-15.62	0.023	-0.03799	0.001
6020662	0	60161	33636	-1.02	-1.04	-15.61	0.024	-0.04	0.002
6020762	0	60162	33736	-1.15	-0.94	-14.21	0.024	-0.049	-0.001
6020862	0	60163	33836	-0.84	-0.97	-14.54	0.025	-0.054	-0.002
6020962	0	60164	33936	-1.27	-0.71	-13.71	0.04	-0.023	-0.001
6021062	0	60165	34036	-1.16	-0.75	-11.76	0.031	-0.041	0.001
6021163	0	60166	34136	-1.1	-0.91	-12.72	0.022	-0.022	0
6021263	0	60167	34236	-0.95	-0.87	-12.13	0.017	-0.037	-0.002
6021363	0	60168	34336	-0.88	-0.7799	-12.47	0.034	-0.043	-0.001
6021463	0	60169	34436	-0.79	-0.88	-11.82	0.022	-0.031	0
6021563	0	60170	34536	-0.75	-0.83	-12.14	0.01899	-0.031	-0.004
6021663	0	60171	34636	-0.73	-0.65	-10.54	0.042	-0.044	-0.001
6021763	0	60172	34736	-0.57	-0.71	-10.71	0.031	-0.03599	-0.002
6021863	0	60173	34836	-0.75	-0.61	-10.47	0.01899	-0.01899	-0.003
6021963	0	60174	34936	-0.83	-0.5299	-9.8	0.028	-0.014	0
6022063	0	60175	35036	-0.7799	-0.33	-9.4799	0.033	-0.013	-0.003
6022163	0	60176	35136	-0.77	-0.44	-9.12	0.024	-0.02	0
6022263	0	60177	35236	-0.54	-0.58	-8.5	0.007	-0.026	-0.004
6022363	0	60178	35336	-0.51	-0.43	-8.04	0.015	-0.015	0
6022464	0	60179	35436	-0.65	-0.37	-8.1899	0.014	-0.02	-0.002
6022564	0	60180	35536	-0.46	-0.38	-8.2	0.007	-0.023	-0.001
6022664	0	60181	35636	-0.5	-0.26	-7.33	0.005	-0.00899	0
6022764	0	60182	35736	-0.52	-0.24	-7.82	0.012	-0.011	-0.003
6022864	0	60183	35836	-0.52	-0.04	-6.02	0.01799	-0.01	0
6022964	0	60184	35936	-0.42	-0.09	-6.25	0.008	-0.005	-0.001
6023064	0	60185	36036	-0.35	-0.07	-5.89	0.01	-0.007	-0.002
6023164	0	60186	36136	-0.34	0.05	-5.15	0.01799	-0.015	0.001
6023264	0	60187	36236	-0.23	0.01	-6.1	-0.005	0	0
6023364	0	60188	36336	-0.21	0.14	-5.48	0.01	0	-0.002
6023464	0	60189	36436	-0.34	0.24	-4.11	-0.005	0.004	-0.004
6023564	0	60190	36536	-0.28	0.28	-4.54	-0.007	0.006	0
6023664	0	60191	36636	-0.25	0.4	-3.1199	0.002	0.013	-0.002
6023765	0	60192	36736	-0.24	0.36	-3.72	0.001	-0.007	-0.002
6023865	0	60193	36836	-0.12	0.38	-3.53	0.003	0.004	-0.003
6023965	0	60194	36936	-0.27	0.47	-3.42	-0.007	0.012	-0.003
6024065	0	60195	37036	-0.25	0.5	-2.29	0.003	0.002	-0.002
6024165	0	60196	37136	-0.24	0.47	-1.07	-0.021	0.006	0.004
6024265	0	60197	37236	-0.01	0.41	-2.02	-0.016	-0.00899	0.001
6024365	0	60198	37336	-0.06	0.32	-2.71	-0.015	-0.004	0.001
6024465	0	60199	37436	-0.16	0.52	-1.3	-0.014	0.003	-0.002
6024565	0	60200	37536	-0.05	0.46	-2.07	-0.01799	-0.013	0.002
6024665	0	60201	37636	-0.22	0.58	-1.75	-0.013	0.003	-0.001
6024765	0	60202	37736	-0.11	0.5	-2.01	-0.012	-0.007	0
6024865	0	60203	37836	0.1	0.38	-1.84	-0.027	0	0
6024965	0	60204	37936	-0.25	0.57	-1.58	-0.003	0.015	-0.001
6025066	0	60205	38036	-0.23	0.65	-1.63	0.003	0.001	0
6025166	0	60206	38136	-0.22	0.58	-1.8	-0.012	0.005	0.002
6025266	0	60207	38236	-0.15	0.72	-1.35	0.001	0.004	0.002
6025366	0	60208	38336	-0.12	0.51	-1.07	-0.031	0.004	0.001
6025466	0	60209	38436	-0.1	0.5299	-1.96	-0.026	-0.003	0.003
6025566	0	60210	38536	-0.04	0.64	-1.35	-0.017	0	0.001
6025666	0	60211	38636	-0.14	0.5899	-1.54	-0.025	0.001	-0.001
6025766	0	60212	38736	-0.04	0.65	-1.34	-0.01799	-0.002	0.003
6025866	0	60213	38836	-0.07	0.67	-0.94	-0.015	0.002	0.001
6025966	0	60214	38936	-0.15	0.85	-0.49	-0.002	-0.001	0.002
6026066	0	60215	39036	-0.19	0.84	0.33	-0.00899	-0.005	0.002
6026166	0	60216	39136	-0.08	0.7	-0.57	-0.014	-0.008	0.003
6026266	0	60217	39236	0.04	0.64	-0.09	-0.031	0.008	0
6026367	0	60218	39336	-0.07	0.88	0.06	-0.003	-0.002	0.001
6026467	0	60219	39436	-0.1	0.81	-0.86	-0.01	-0.01	0
6026567	0	60220	39536	0	0.72	-0.3899	-0.022	0	0.005
6026667	0	60221	39636	-0.1	0.76	-0.44	-0.022	-0.003	0.003
6026767	0	60222	39736	-0.18	0.72	-0.5299	-0.037	-0.002	0.004
6026867	0	60223	39836	-0.09	0.84	-0.36	-0.006	-0.006	0.003
6026967	0	60224	39936	-0.07	0.92	0.04	-0.02	-0.014	0
6027067	0	60225	40036	0.12	0.68	-0.84	-0.042	-0.012	0
6027167	0	60226	40136	-0.12	0.7799	-0.26	-0.028	-0.004	-0.001
6027267	0	60227	40236	-0.16	0.99	0.94	-0.017	-0.003	0.003
6027367	0	60228	40336	-0.16	0.97	0.46	-0.007	-0.016	0
6027467	0	60229	40436	0.03	0.87	0.8	-0.01799	-0.01799	0
6027567	0	60230	40536	-0.02	0.91	0.58	-0.029	-0.004	0.003
6027668	0	60231	40636	-0.05	0.85	-0.24	-0.03	-0.011	0
6027768	0	60232	40736	-0.08	0.93	0.15	-0.014	-0.012	0.004
6027868	0	60233	40836	-0.14	0.96	0.57	-0.015	-0.004	0.002
6027968	0	60234	40936	-0.18	1.13	1.19	-0.01	-0.002	0.002
6028068	0	60235	41036	-0.03	0.87	0.4	-0.03	0.003	0.001
6028168	0	60236	41136	-0.06	0.86	0.2	-0.033	0.001	0
6028268	0	60237	41236	-0.15	0.99	1.16	-0.013	-0.01799	-0.001
6028368	0	60238	41336	0.03	0.74	-0.08	-0.028	-0.014	0.002
6028468	0	60239	41436	-0.02	0.81	1.05	-0.029	-0.00899	0
6028568	0	60240	41536	0.03	0.99	1.84	0	-0.013	0.004
6028668	0	60241	41636	0.08	0.75	1.66	-0.037	-0.017	0.003
6028768	0	60242	41736	0.15	0.75	0.89	-0.031	-0.024	0
6028868	0	60243	41836	-0.06	1.04	2.19	-0.012	0.001	-0.001
6028969	0	60244	41936	-0.02	0.95	2.28	-0.03	-0.011	0.002
6029069	0	60245	42036	0.11	0.88	1.69	-0.041	-0.023	0.003
6029169	0	60246	42136	-0.01	1.01	2.33	-0.013	-0.007	0.002
6029269	0	60247	42236	0.08	0.96	2.01	-0.039	-0.006	0.004
6029369	0	60248	42336	0.06	0.99	1.93	-0.021	-0.011	-0.004
6029469	0	60249	42436	0.11	0.98	2.19	-0.022	-0.02	0.001
6029569	0	60250	42536	-0.01	1.03	2.74	-0.017	-0.017	0.001
6029669	0	60251	42636	-0.04	1.04	1.81	-0.021	-0.006	0
6029769	0	60252	42736	-0.15	1.07	2.71	-0.022	-0.01	0.001
6029869	0	60253	42836	0	1	1.74	-0.028	-0.008	0
6029969	0	60254	42936	0.01	1.14	2.88	-0.01899	-0.003	0.003
6030069	0	60255	43036	0.06	1.05	3.86	-0.021	-0.026	0.006
6030169	0	60256	43136	0.02	1.17	2.6	-0.027	-0.022	0.001
6030269	0	60257	43236	-0.01	1.14	3.45	-0.027	-0.023	0.002
6030370	0	60258	43336	0.16	1.02	3.86	-0.042	-0.025	0.002
6030470	0	60259	43436	0.1	1	2.52	-0.03799	-0.022	0.002
6030570	0	60260	43536	0.1	1.08	3.66	-0.031	-0.03	0.003
6030670	0	60261	43636	-0.1	1.28	3.64	-0.016	-0.023	0
6030770	0	60262	43736	-0.01	1.17	4.25	-0.01899	-0.03	0.005
6030870	0	60263	43836	-0.06	0.93	3.55	-0.046	-0.015	0.003
6030970	0	60264	43936	0.04	0.95	3.56	-0.031	-0.021	0.002
6031070	0	60265	44036	0	1.08	4.21	-0.032	-0.035	0.005
6031170	0	60266	44136	-0.1	1.13	3.85	-0.022	-0.01	0.005
6031270	0	60267	44236	-0.02	1.07	3.56	-0.025	-0.034	0.001
6031370	0	60268	44336	0.01	0.98	3.45	-0.041	-0.01799	0.002
6031470	0	60269	44436	-0.04	1.13	4.55	-0.017	-0.025	0.005
6031571	0	60270	44536	-0.18	1.17	4.39	-0.02	-0.002	0.005
6031671	0	60271	44636	-0.06	1.08	3.4	-0.029	-0.01899	0.001
6031771	0	60272	44736	0.14	0.95	3.71	-0.03799	-0.032	-0.001
6031871	0	60273	44836	0.03	0.92	4.04	-0.042	-0.029	0.001
6031971	0	60274	44936	-0.1	1.05	3.39	-0.03599	-0.021	0.006
6032071	0	60275	45036	0.17	0.86	3.81	-0.062	-0.023	0.003
6032171	0	60276	45136	-0.21	1.12	5.03	-0.031	-0.01	0.004
6032271	0	60277	45236	0	1	4.88	-0.032	-0.015	0.003
6032371	0	60278	45336	0.12	1.09	5.05	-0.004	-0.045	0.002
6032471	0	60279	45436	-0.01	1.02	5.2	-0.033	-0.032	0
6032571	0	60280	45536	0.01	1.09	4.29	-0.017	-0.021	0.002
6032671	0	60281	45636	0.05	0.99	4.43	-0.031	-0.03599	0.004
6032771	0	60282	45736	-0.11	0.95	4.48	-0.035	-0.02	0.005
6032872	0	60283	45836	0	0.97	5.3	-0.022	-0.03	0.001
6032972	0	60284	45936	0.01	0.87	5.75	-0.045	-0.031	0.004
6033072	0	60285	46036	-0.1	0.97	5.03	-0.042	-0.027	0.002
6033172	0	60286	46136	-0.09	0.93	4.78	-0.033	-0.035	0.002
6033272	0	60287	46236	-0.04	1.14	6.6	-0.007	-0.03599	0.006
6033372	0	60288	46336	-0.3899	1.21	6.3	-0.022	-0.017	0.003
6033472	0	60289	46436	0.02	1.02	4.81	-0.031	-0.032	0.003
6033572	0	60290	46536	-0.12	0.91	5.08	-0.042	-0.022	0
6033672	0	60291	46636	-0.22	1.02	5.86	-0.023	-0.022	0.002
6033772	0	60292	46736	-0.14	1.0599	6.41	-0.026	-0.037	0.001
6033872	0	60293	46836	-0.09	0.98	5.31	-0.037	-0.047	0.003
6033972	0	60294	46936	-0.09	1.0599	5.73	-0.022	-0.033	0.002
6034072	0	60295	47036	-0.21	0.97	6.08	-0.045	-0.026	0.004
6034173	0	60296	47136	-0.2	1.07	5.75	-0.023	-0.03	0.005
6034273	0	60297	47236	-0.28	1.13	6.23	-0.026	-0.03799	0.003
6034373	0	60298	47336	-0.13	1.08	5.63	-0.015	-0.044	0.005
6034473	0	60299	47436	-0.27	1.0599	5.79	-0.023	-0.034	0.004
6034573	0	60300	47536	-0.2	1.12	6.5	-0.021	-0.046	0.004
6034673	0	60301	47636	-0.22	1.01	5.23	-0.02	-0.028	0
6034773	0	60302	47736	-0.2	1.1799	7.2	-0.025	-0.034	0.006
6034873	0	60303	47836	-0.17	1.05	6.57	-0.03599	-0.031	0.004
6034973	0	60304	47936	-0.25	1.07	6.35	-0.023	-0.039	0.001
6035073	0	60305	48036	-0.06	0.94	6.11	-0.041	-0.044	0.001
6035173	0	60306	48136	-0.44	1.22	6.91	-0.017	-0.03799	0.001
6035273	0	60307	48236	-0.21	1.08	6.62	-0.039	-0.04	0.007
6035373	0	60308	48336	-0.14	1.16	6.95	-0.01899	-0.034	0.004
6035473	0	60309	48436	-0.27	1.1799	7.36	-0.027	-0.045	0.002
6035574	0	60310	48536	-0.22	1.2	7.55	-0.01799	-0.04	0.003
6035674	0	60311	48636	-0.3	1.08	7.19	-0.037	-0.035	0.002
6035774	0	60312	48736	-0.1	1	6.56	-0.037	-0.03599	0.003
6035874	0	60313	48836	-0.19	1.08	7.59	-0.028	-0.042	0.006
6035974	0	60314	48936	-0.33	1.12	7.91	-0.01899	-0.03599	0.003
6036074	0	60315	49036	-0.28	1.03	8.04	-0.03599	-0.032	0.006
6036174	0	60316	49136	-0.22	1.1799	7.97	-0.017	-0.033	0.005
6036274	0	60317	49236	-0.24	1.03	7.5	-0.034	-0.035	0.003
6036374	0	60318	49336	-0.25	1.22	8.1899	-0.01899	-0.042	0.006
6036474	0	60319	49436	-0.48	1.15	8.18	-0.026	-0.023	0.004
6036574	0	60320	49536	-0.35	1.05	8.5	-0.023	-0.04	0.004
6036674	0	60321	49636	-0.31	1.09	8.01	-0.028	-0.05	0.003
6036775	0	60322	49736	-0.28	1.04	8.74	-0.016	-0.042	0.003
6036875	0	60323	49836	-0.5	1.16	8.3	-0.025	-0.033	0.004
6036975	0	60324	49936	-0.37	1.0599	7.86	-0.024	-0.033	0.006
6037075	0	60325	50036	-0.3	1.19	8.12	-0.003	-0.058	0.003
6037175	0	60326	50136	-0.19	1.07	9.27	-0.015	-0.053	0.006
6037275	0	60327	50236	-0.32	1.07	8.63	-0.02	-0.05	0.001
6037375	0	60328	50336	-0.31	1.01	9.24	-0.016	-0.049	0.004
6037475	0	60329	50436	-0.45	1.23	9.97	0	-0.047	0.003
6037575	0	60330	50536	-0.4	1.12	9.02	-0.016	-0.045	0.007
6037675	0	60331	50636	-0.34	1.16	9.5	-0.02	-0.03799	0.008
6037775	0	60332	50736	-0.26	0.98	9.02	-0.031	-0.048	0.005
6037875	0	60333	50836	-0.32	0.79	6.97	-0.043	-0.034	0.001
6037975	0	60334	50936	-0.42	1.04	8.1	-0.025	-0.037	0.006
6038075	0	60335	51036	-0.3	1.17	8.78	-0.003	-0.055	0.003
6038176	0	60336	51136	-0.5899	1.29	9.37	-0.00899	-0.048	0.002
6038276	0	60337	51236	-0.32	1.09	8.6	-0.02	-0.05	0.003
6038376	0	60338	51336	-0.35	1.16	9.47	-0.01	-0.048	0.004
6038476	0	60339	51436	-0.23	1.12	9.72	-0.032	-0.048	0.007
6038576	0	60340	51536	-0.33	1.1	10.03	-0.028	-0.054	0.00899
6038676	0	60341	51636	-0.33	1.17	8.9399	-0.021	-0.056	0.007
6038776	0	60342	51736	-0.38	1.12	9.21	-0.034	-0.048	0.007
6038876	0	60343	51836	-0.38	1.28	9.36	-0.021	-0.065	0.005
6038976	0	60344	51936	-0.5	1.39	10.3	-0.012	-0.051	0.006
6039076	0	60345	52036	-0.3	1.27	9.97	-0.02	-0.055	0.003
6039176	0	60346	52136	-0.37	1.36	10.01	-0.017	-0.053	0.005
6039276	0	60347	52236	-0.31	1.35	10.39	-0.03599	-0.06	0.006
6039377	0	60348	52336	-0.35	1.27	10.13	-0.034	-0.055	0.007
6039477	0	60349	52436	-0.35	1.36	10.32	-0.03	-0.055	0.007
6039577	0	60350	52536	-0.4	1.4	11.34	-0.035	-0.053	0.008
6039677	0	60351	52636	-0.4	1.38	10.67	-0.035	-0.057	0.004
6039777	0	60352	52736	-0.32	1.51	11.72	-0.017	-0.06	0.00899
6039877	0	60353	52836	-0.26	1.25	10.11	-0.05	-0.062	0.006
6039977	0	60354	52936	-0.23	1.33	10.8	-0.042	-0.065	0.007
6040077	0	60355	53036	-0.4	1.42	10.18	-0.031	-0.052	0.001
6040177	0	60356	53136	-0.41	1.39	10.09	-0.033	-0.058	0.007
6040277	0	60357	53236	-0.38	1.48	10.27	-0.032	-0.059	0.01
6040377	0	60358	53336	-0.48	1.57	10.6	-0.037	-0.057	0.01
6040477	0	60359	53436	-0.29	1.35	10.16	-0.06	-0.064	0.00899
6040577	0	60360	53536	-0.44	1.5	11.34	-0.035	-0.062	0.011
6040677	0	60361	53636	-0.35	1.58	10.53	-0.04	-0.056	0.007
6040778	0	60362	53736	-0.48	1.41	10.25	-0.062	-0.052	0.008
6040878	0	60363	53836	-0.44	1.61	10.71	-0.042	-0.058	0.005
6040978	0	60364	53936	-0.32	1.55	10.2299	-0.04	-0.061	0.008
6041078	0	60365	54036	-0.26	1.59	10.9399	-0.046	-0.06	0.005
6041178	0	60366	54136	-0.42	1.58	10.64	-0.042	-0.053	0.00899
6041278	0	60367	54236	-0.38	1.42	11.14	-0.058	-0.049	0.008
6041378	0	60368	54336	-0.52	1.57	11.36	-0.049	-0.058	0.007
6041478	0	60369	54436	-0.5899	1.68	11.32	-0.03599	-0.054	0.005
6041578	0	60370	54536	-0.44	1.53	10.78	-0.044	-0.059	0.004
6041678	0	60371	54636	-0.57	1.64	10.6	-0.03599	-0.045	0.005
6041778	0	60372	54736	-0.34	1.45	10.56	-0.055	-0.056	0.007
6041878	0	60373	54836	-0.41	1.48	10.91	-0.051	-0.064	0.007
6041978	0	60374	54936	-0.44	1.49	11.01	-0.049	-0.048	0.006
6042079	0	60375	55036	-0.6	1.55	10.88	-0.037	-0.059	0.007
6042179	0	60376	55136	-0.6	1.6	11.49	-0.039	-0.05	0.00899
6042279	0	60377	55236	-0.68	1.71	12.12	-0.028	-0.062	0.007
6042379	0	60378	55336	-0.51	1.74	12.15	-0.042	-0.067	0.007
6042479	0	60379	55436	-0.43	1.68	13.25	-0.055	-0.071	0.01
6042579	0	60380	55536	-0.6	1.64	12.91	-0.048	-0.065	0.004
6042679	0	60381	55636	-0.46	1.53	12.74	-0.041	-0.075	0.00899
6042779	0	60382	55736	-0.44	1.44	13.05	-0.045	-0.07199	0.004
6042879	0	60383	55836	-0.45	1.38	13.84	-0.043	-0.071	0.006
6042979	0	60384	55936	-0.47	1.54	14.13	-0.03	-0.079	0.004
6043079	0	60385	56036	-0.73	1.57	14.33	-0.012	-0.074	0.006
6043179	0	60386	56136	-0.55	1.5599	14.32	-0.006	-0.064	0.006
6043279	0	60387	56236	-0.5	1.45	13.35	-0.024	-0.066	0.006
6043380	0	60388	56336	-0.5299	1.37	12.83	-0.028	-0.066	0.006
6043480	0	60389	56436	-0.52	1.35	13.7	-0.031	-0.082	0.005
6043580	0	60390	56536	-0.52	1.4299	14.6	-0.013	-0.066	0.006
6043680	0	60391	56636	-0.5899	1.51	14.88	-0.01799	-0.071	0.006
6043780	0	60392	56736	-0.51	1.57	14.84	-0.008	-0.073	0.008
6043880	0	60393	56836	-0.46	1.4299	13.96	-0.001	-0.07	0.004
6043980	0	60394	56936	-0.3899	1.33	15.2	-0.02	-0.082	0.005
6044080	0	60395	57036	-0.29	1.3099	13.52	-0.03	-0.075	0.005
6044180	0	60396	57136	-0.56	1.52	14.15	0	-0.071	0.004
6044280	0	60397	57236	-0.52	1.4	14.29	-0.01899	-0.081	0.006
6044380	0	60398	57336	-0.47	1.45	13.56	-0.01899	-0.068	0.005
6044480	0	60399	57436	-0.5	1.39	14.24	-0.025	-0.067	0.007
6044580	0	60400	57536	-0.51	1.47	14.23	-0.013	-0.074	0.004
6044681	0	60401	57636	-0.45	1.35	13.83	-0.031	-0.071	0.00899
6044781	0	60402	57736	-0.41	1.29	13.25	-0.033	-0.063	0.006
6044881	0	60403	57836	-0.48	1.38	14.69	-0.028	-0.082	0.005
6044981	0	60404	57936	-0.34	1.3	14.13	-0.01799	-0.093	0.007
6045081	0	60405	58036	-0.43	1.4299	13.99	-0.024	-0.063	0.00899
6045181	0	60406	58136	-0.44	1.12	13.63	-0.051	-0.069	0.007
6045281	0	60407	58236	-0.6	1.35	13.59	-0.026	-0.061	0.006
