# Supplementary material for: Robot-Based Calibration Procedure for Graphene Electronic Skin
Source: Sensors (Basel). 2022 Aug 16;22(16):6122. doi: 10.3390/s22166122 (PMC9416129; doi:10.3390/s22166122)
Supplement: Supplementary file 1 [file sensors-22-06122-s001.zip › measurements/sensor_row_10_col_25_hex_load.dat]

#ID ES_1_V1
#SIZE ROW 16 COL 32
#DIR LOAD
#sensor: hex
#coord: row_10_col_25
system_time	status	sequence_number	hex_sample_counter	Fx	Fy	Fz	Tx	Ty	Tz
5900270	0	58958	44408	-0.76	1.48	14.55	-0.014	-0.061	0.007
5900370	0	58959	44508	-0.3899	1.4299	14.62	-0.022	-0.075	0.011
5900470	0	58960	44608	-0.56	1.5	13.93	-0.01	-0.067	0.006
5900570	0	58961	44708	-0.51	1.47	13.91	-0.023	-0.074	0.007
5900670	0	58962	44808	-0.46	1.3	14.16	-0.032	-0.073	0.005
5900770	0	58963	44908	-0.43	1.3099	13.53	-0.025	-0.065	0.005
5900870	0	58964	45008	-0.5	1.19	12.74	-0.035	-0.056	0.005
5900970	0	58965	45108	-0.41	1.29	13.56	-0.03	-0.071	0.008
5901071	0	58966	45208	-0.46	1.28	12.9399	-0.029	-0.074	0.005
5901171	0	58967	45308	-0.6	1.4	13.49	-0.016	-0.06	0.008
5901271	0	58968	45408	-0.44	1.24	13.47	-0.034	-0.066	0.006
5901371	0	58969	45508	-0.44	1.17	13.06	-0.035	-0.066	0.008
5901471	0	58970	45608	-0.51	1.42	14.36	-0.02	-0.063	0.005
5901571	0	58971	45708	-0.57	1.48	14.1	-0.015	-0.068	0.008
5901671	0	58972	45808	-0.52	1.38	14.44	-0.02	-0.066	0.005
5901771	0	58973	45908	-0.43	1.38	13.56	-0.007	-0.075	0.002
5901871	0	58974	46008	-0.5	1.34	14.08	-0.028	-0.074	0.007
5901971	0	58975	46108	-0.55	1.46	14.46	-0.016	-0.07199	0.008
5902071	0	58976	46208	-0.46	1.44	14.25	-0.01899	-0.07199	0.006
5902171	0	58977	46308	-0.56	1.4299	13.81	-0.016	-0.07	0.006
5902272	0	58978	46408	-0.49	1.26	13.46	-0.034	-0.069	0.004
5902372	0	58979	46508	-0.45	1.3099	13.6	-0.027	-0.065	0.005
5902472	0	58980	46608	-0.5299	1.51	14.55	-0.022	-0.069	0.007
5902572	0	58981	46708	-0.46	1.14	13.19	-0.04	-0.074	0.005
5902672	0	58982	46808	-0.6	1.22	13.57	-0.01899	-0.077	0.005
5902772	0	58983	46908	-0.5	1.19	12.9799	-0.01	-0.077	0.005
5902872	0	58984	47008	-0.49	1.19	12.96	0.00899	-0.081	0.00899
5902972	0	58985	47108	-0.7	1.02	11.72	-0.015	-0.062	0.006
5903072	0	58986	47208	-0.55	0.91	11.79	-0.016	-0.08	0.005
5903172	0	58987	47308	-0.66	1.01	10.55	-0.003	-0.078	0.005
5903272	0	58988	47408	-0.56	0.97	10.81	-0.012	-0.073	0.007
5903372	0	58989	47508	-0.67	0.98	10.99	-0.00899	-0.062	0.006
5903472	0	58990	47608	-0.5899	0.92	11.25	-0.01899	-0.081	0.006
5903572	0	58991	47708	-0.5299	0.83	10.78	-0.014	-0.081	0.004
5903673	0	58992	47808	-0.52	0.95	11.2	0.003	-0.079	0.004
5903773	0	58993	47908	-0.49	0.83	10.31	-0.008	-0.077	0.006
5903873	0	58994	48008	-0.6	0.91	10.99	0	-0.07199	0.006
5903973	0	58995	48108	-0.54	0.89	10.4399	-0.011	-0.071	0.007
5904073	0	58996	48208	-0.54	0.75	10.35	-0.01899	-0.077	0.006
5904173	0	58997	48308	-0.45	0.82	9.63	-0.01799	-0.07	0.006
5904273	0	58998	48408	-0.56	0.84	10.36	-0.006	-0.071	0.006
5904373	0	58999	48508	-0.5299	0.89	10.88	-0.011	-0.063	0.006
5904473	0	59000	48608	-0.63	0.86	10.32	-0.006	-0.058	0.007
5904573	0	59001	48708	-0.52	0.7	10.46	-0.016	-0.067	0.007
5904673	0	59002	48808	-0.55	0.8	9.5	-0.008	-0.058	0.006
5904773	0	59003	48908	-0.54	0.71	9.33	-0.02	-0.06	0.006
5904874	0	59004	49008	-0.37	0.73	9.2299	-0.016	-0.078	0.01
5904974	0	59005	49108	-0.57	0.79	9.26	-0.004	-0.062	0.006
5905074	0	59006	49208	-0.52	0.73	9.87	-0.012	-0.067	0.008
5905174	0	59007	49308	-0.56	0.75	9.56	-0.006	-0.063	0.005
5905274	0	59008	49408	-0.54	0.68	9.75	-0.01799	-0.052	0.004
5905374	0	59009	49508	-0.49	0.77	8.81	-0.008	-0.062	0.002
5905474	0	59010	49608	-0.46	0.72	9.58	-0.01899	-0.056	0.003
5905574	0	59011	49708	-0.38	0.82	9.1	0.007	-0.064	0.006
5905674	0	59012	49808	-0.61	0.7799	9.55	-0.007	-0.055	0.003
5905774	0	59013	49908	-0.38	0.52	9.07	-0.034	-0.055	0.007
5905874	0	59014	50008	-0.49	0.75	9.26	-0.005	-0.059	0.003
5905974	0	59015	50108	-0.45	0.77	8.74	-0.003	-0.053	0.003
5906074	0	59016	50208	-0.47	0.61	8.77	-0.014	-0.048	0.005
5906175	0	59017	50308	-0.37	0.68	8.55	-0.006	-0.055	0.002
5906275	0	59018	50408	-0.5	0.74	9.12	-0.005	-0.044	0.004
5906375	0	59019	50508	-0.27	0.5899	7.92	-0.01	-0.052	0.006
5906475	0	59020	50608	-0.37	0.63	9.31	-0.01899	-0.051	0.003
5906575	0	59021	50708	-0.17	0.64	9.15	-0.001	-0.061	0.005
5906675	0	59022	50808	-0.37	0.68	8.96	-0.01	-0.057	0.006
5906775	0	59023	50908	-0.34	0.66	8.96	0.001	-0.049	0.003
5906875	0	59024	51008	-0.2	0.55	8.12	-0.01	-0.047	0.003
5906975	0	59025	51108	-0.38	0.71	9.01	0.012	-0.05	0.005
5907075	0	59026	51208	-0.17	0.57	8.16	-0.005	-0.044	0.001
5907175	0	59027	51308	-0.32	0.51	8.58	-0.011	-0.057	0.007
5907275	0	59028	51408	-0.24	0.54	9.04	-0.00899	-0.049	0.002
5907375	0	59029	51508	-0.25	0.5299	8.2	0.001	-0.045	0.004
5907476	0	59030	51608	-0.18	0.47	7.75	-0.006	-0.035	0.007
5907576	0	59031	51708	-0.14	0.5899	7.74	0.003	-0.049	0.002
5907676	0	59032	51808	-0.27	0.5	7.47	-0.006	-0.042	0.003
5907776	0	59033	51908	-0.16	0.4	7.1	-0.00899	-0.044	0.003
5907876	0	59034	52008	-0.05	0.5	8.13	0.01799	-0.058	0.006
5907976	0	59035	52108	-0.02	0.47	8	-0.005	-0.045	0
5908076	0	59036	52208	-0.3	0.58	7.79	0.006	-0.03799	0.003
5908176	0	59037	52308	-0.07	0.3899	6.71	-0.006	-0.043	0.001
5908276	0	59038	52408	-0.01	0.36	7.33	-0.001	-0.05	0.004
5908376	0	59039	52508	-0.21	0.42	7.66	-0.007	-0.033	0.004
5908476	0	59040	52608	-0.22	0.58	6.86	0.007	-0.027	0.001
5908576	0	59041	52708	-0.13	0.36	8.05	-0.00899	-0.028	0.004
5908676	0	59042	52808	-0.07	0.38	8.15	0.002	-0.042	0.006
5908776	0	59043	52908	-0.07	0.4	7.41	0.005	-0.043	0.002
5908877	0	59044	53008	-0.19	0.49	7.21	0.00899	-0.025	0.003
5908977	0	59045	53108	0.07	0.33	6.66	0.002	-0.043	0.001
5909077	0	59046	53208	-0.07	0.29	6.73	-0.006	-0.021	0.006
5909177	0	59047	53308	-0.03	0.5299	6.77	0.026	-0.03599	0.003
5909277	0	59048	53408	-0.05	0.27	5.89	-0.00899	-0.03599	0.001
5909377	0	59049	53508	0.1	0.26	5.61	-0.002	-0.035	0.003
5909477	0	59050	53608	-0.15	0.35	6.41	-0.002	-0.012	0.002
5909577	0	59051	53708	0	0.44	6.43	0.012	-0.02	0.002
5909677	0	59052	53808	0.1	0.29	6.28	0.006	-0.03	0.005
5909777	0	59053	53908	-0.06	0.3899	6.28	0.017	-0.017	0.001
5909877	0	59054	54008	-0.05	0.45	7.41	0.021	-0.023	0
5909977	0	59055	54108	-0.03	0.31	6.51	0.001	-0.024	0.002
5910078	0	59056	54208	-0.08	0.36	6.45	0.002	-0.013	0.002
5910178	0	59057	54308	0.06	0.27	5.86	0.005	-0.017	0.002
5910278	0	59058	54408	0.13	0.23	5.65	0	-0.023	0.001
5910378	0	59059	54508	0.01	0.31	5.6	0.011	-0.02	0.002
5910478	0	59060	54608	0.11	0.25	5.69	0.013	-0.016	0.001
5910578	0	59061	54708	-0.03	0.42	5.46	0.022	-0.013	0.001
5910678	0	59062	54808	0.13	0.25	5.46	0.015	-0.023	0.002
5910778	0	59063	54908	-0.08	0.3	6.25	0.012	-0.017	0.002
5910878	0	59064	55008	0.1	0.13	4.92	-0.007	-0.01799	0.002
5910978	0	59065	55108	0.11	0.19	5.66	0.005	-0.013	0.005
5911078	0	59066	55208	0.05	0.33	5.42	0.005	-0.008	0.002
5911178	0	59067	55308	-0.02	0.21	4.78	0.002	-0.014	0.002
5911278	0	59068	55408	0.02	0.3899	4.7199	0.027	-0.012	0
5911378	0	59069	55508	0.02	0.22	4.19	0.002	0.004	0
5911479	0	59070	55608	0.14	0.15	4.4699	0	-0.016	0
5911579	0	59071	55708	0.04	0.2	4.21	0.005	-0.003	0.002
5911679	0	59072	55808	-0.01	0.31	4.18	0.02	-0.003	0.002
5911779	0	59073	55908	0.03	0.28	4.58	0.014	-0.003	-0.002
5911879	0	59074	56008	0.16	0.17	4.08	0.002	-0.005	0.002
5911979	0	59075	56108	0.17	0.24	5.89	0.008	-0.022	0.002
5912079	0	59076	56208	0.18	0.16	4.7199	0.013	-0.024	0.005
5912179	0	59077	56308	0.14	0.35	5	0.025	-0.005	0.004
5912279	0	59078	56408	0.28	0.07	3.84	0.002	-0.01	0.003
5912379	0	59079	56508	0.15	0.19	4.29	0.022	-0.024	0.002
5912479	0	59080	56608	0.16	0.21	4.93	0.01	-0.014	0.004
5912579	0	59081	56708	-0.01	0.3	3.76	0.034	0	0.001
5912679	0	59082	56808	0.17	0.25	4.32	0.02	-0.01	0.003
5912780	0	59083	56908	0.23	0.09	4.7	0.007	-0.02	0.006
5912880	0	59084	57008	0.2	0.09	4.27	0.011	-0.008	0.004
5912980	0	59085	57108	0.22	0.21	4.69	0.022	-0.004	0.005
5913080	0	59086	57208	0.16	0.14	3.69	0.015	-0.012	0.002
5913180	0	59087	57308	0.17	0.02	2.45	0.015	-0.003	0
5913280	0	59088	57408	0.19	0.05	2.96	0.003	-0.007	0.001
5913380	0	59089	57508	0.18	0.16	4.18	0.016	-0.011	0.002
5913480	0	59090	57608	0.08	0.09	3.21	0.00899	-0.004	0.003
5913580	0	59091	57708	0.22	0.23	3.61	0.03	-0.01799	0.007
5913680	0	59092	57808	0.29	0	3.05	0.003	-0.001	0
5913780	0	59093	57908	0.15	0.04	2.5	0.006	0.00899	0.001
5913880	0	59094	58008	0.18	0.04	2.8699	0.00899	-0.011	0.002
5913980	0	59095	58108	0.08	0.15	3.06	0.03	0	0.001
5914081	0	59096	58208	0.22	0.16	3.38	0.016	-0.006	0.003
5914181	0	59097	58308	0.14	0.03	2.46	0.012	-0.002	0.001
5914281	0	59098	58408	0.18	-0.1	1.84	-0.008	0.00899	0.001
5914381	0	59099	58508	0.27	-0.03	2.49	0.00899	0.002	0.003
5914481	0	59100	58608	0.15	0.03	2.09	0.012	0.005	0.004
5914581	0	59101	58708	0.23	0.13	3.8	0.026	-0.00899	0.004
5914681	0	59102	58808	0.29	-0.02	2.75	0.016	-0.006	0.006
5914781	0	59103	58908	0.35	-0.11	1.88	0.005	0.00899	0.004
5914881	0	59104	59008	0.32	0.07	1.88	0.024	-0.007	-0.001
5914981	0	59105	59108	0.32	-0.03	2.04	0.013	-0.003	0.004
5915081	0	59106	59208	0.32	-0.11	1.08	0.013	0.005	0.001
5915181	0	59107	59308	0.37	-0.08	1.42	0.01	0.001	0.001
5915281	0	59108	59408	0.22	0	1.63	0.026	0.003	0
5915382	0	59109	59508	0.32	-0.1	1.76	0.015	0.002	0.003
5915482	0	59110	59608	0.32	0.01	1.64	0.027	-0.005	0.002
5915582	0	59111	59708	0.03	0.02	1.53	0.01899	0.01	0.004
5915682	0	59112	59808	0.33	-0.01	1.29	0.03	-0.005	0.003
5915782	0	59113	59908	0.48	-0.2	0.94	-0.001	0.004	0.001
5915882	0	59114	60008	0.29	-0.07	1.13	0.03	0.002	-0.001
5915982	0	59115	60108	0.38	-0.03	0.15	0.03599	-0.011	0.001
5916082	0	59116	60208	0.27	-0.24	0.94	-0.003	0.007	0.002
5916182	0	59117	60308	0.49	-0.15	0.33	0.025	-0.005	-0.001
5916282	0	59118	60408	0.12	0.01	0.66	0.035	0.014	-0.002
5916382	0	59119	60508	0.42	-0.2	0.47	0.00899	-0.004	0.001
5916482	0	59120	60608	0.35	-0.12	0.4	0.017	0.003	0.003
5916582	0	59121	60708	0.35	-0.01	-0.02	0.037	-0.001	0
5916683	0	59122	60808	0.38	-0.13	-0.08	0.03	0	0.003
5916783	0	59123	60908	0.37	-0.09	0.4	0.029	-0.002	0.002
5916883	0	59124	61008	0.17	0.01	-0.07	0.031	0.002	-0.001
5916983	0	59125	61108	0.32	-0.14	-0.06	0.03799	0.00899	0
5917083	0	59126	61208	0.35	-0.18	-0.5899	0.01799	0.015	-0.001
5917183	0	59127	61308	0.2	-0.03	0.5299	0.034	0.021	0
5917283	0	59128	61408	0.32	-0.06	-0.08	0.03	0.013	0.002
5917383	0	59129	61508	0.46	-0.19	-1.21	0.03	0.003	-0.001
5917483	0	59130	61608	0.27	-0.22	-0.47	0.022	0.01	0.003
5917583	0	59131	61708	0.23	-0.24	-0.33	0.04	0.00899	0.001
5917683	0	59132	61808	0.42	-0.35	-1.4299	0.039	-0.017	-0.002
5917783	0	59133	61908	0.26	-0.42	-1.47	0.035	0.01	0.001
5917883	0	59134	62008	0.12	-0.4	-1.07	0.04	0.014	0.003
5917984	0	59135	62108	0.15	-0.45	-0.56	0.047	0.007	0
5918084	0	59136	62208	0.15	-0.52	-1.77	0.039	0.008	0.001
5918184	0	59137	62308	0.25	-0.64	-1.48	0.03	0.011	-0.001
5918284	0	59138	62408	0.29	-0.65	-2.55	0.031	0.01	-0.002
5918384	0	59139	62508	0.14	-0.52	-2.29	0.065	0.008	-0.003
5918484	0	59140	62608	0.18	-0.56	-1.75	0.056	0.004	-0.001
5918584	0	59141	62708	0.14	-0.7	-2.49	0.042	0.017	0
5918684	0	59142	62808	0.11	-0.5899	-1.22	0.062	0.01	-0.002
5918784	0	59143	62908	0.07	-0.71	-1.82	0.033	0.026	0
5918884	0	59144	63008	0.19	-0.67	-2.25	0.048	0.006	-0.002
5918984	0	59145	63108	0.23	-0.74	-2.1199	0.05	-0.003	0.002
5919084	0	59146	63208	0.25	-0.8	-2.02	0.044	0.008	0
5919184	0	59147	63308	0.2	-0.69	-2.35	0.048	0.008	0.001
5919285	0	59148	63408	0.1	-0.8	-2.44	0.043	0.01	0.001
5919385	0	59149	63508	0.22	-0.76	-1.85	0.03799	0.00899	-0.002
5919485	0	59150	63608	0.03	-0.69	-1.86	0.057	0.008	0.001
5919585	0	59151	63708	0.14	-0.8	-2.25	0.045	0	0
5919685	0	59152	63808	0.2	-0.71	-1.1799	0.049	0	0.001
5919785	0	59153	63908	0.22	-0.7	-2.07	0.049	-0.003	0
5919885	0	59154	64008	0.16	-0.84	-3.19	0.045	0.004	-0.002
5919985	0	59155	64108	0.02	-0.87	-3.1	0.039	0.01	0
5920085	0	59156	64208	0.03	-0.92	-3.41	0.034	0.01799	0.001
5920185	0	59157	64308	0.19	-0.95	-3.18	0.05	-0.011	0
5920285	0	59158	64408	0.28	-1.09	-4.34	0.037	-0.002	0
5920385	0	59159	64508	0.08	-0.79	-4.17	0.071	0.006	-0.001
5920485	0	59160	64608	0.03	-1.02	-3.42	0.046	0.00899	-0.002
5920586	0	59161	64708	-0.2	-0.84	-3.4	0.067	0.00899	0
5920686	0	59162	64808	0.05	-1.11	-5	0.053	-0.002	-0.005
5920786	0	59163	64908	-0.03	-1.15	-4.33	0.045	0.011	-0.003
5920886	0	59164	65008	0.11	-1.26	-5	0.056	-0.01	-0.001
5920986	0	59165	65108	-0.05	-1.21	-5.28	0.063	0.00899	-0.002
5921086	0	59166	65208	0.14	-1.21	-6.03	0.083	-0.024	0.001
5921186	0	59167	65308	0.08	-1.3099	-6.62	0.057	0.007	-0.003
5921286	0	59168	65408	0.19	-1.46	-7.09	0.064	-0.011	0
5921386	0	59169	65508	0.08	-1.51	-7.3	0.063	0.01899	-0.003
5921486	0	59170	72	0.13	-1.51	-8.08	0.081	-0.012	-0.004
5921586	0	59171	172	0.17	-1.49	-7.46	0.074	-0.006	-0.001
5921686	0	59172	272	0.13	-1.57	-8.1899	0.073	0.001	-0.001
5921786	0	59173	372	0	-1.66	-9.07	0.071	0.003	0
5921887	0	59174	472	0.18	-1.78	-10.38	0.071	-0.003	-0.002
5921987	0	59175	572	-0.12	-1.5599	-8.71	0.089	0	0
5922087	0	59176	672	-0.08	-1.68	-9.88	0.086	-0.003	0.002
5922187	0	59177	772	-0.09	-1.72	-9.6	0.081	0.002	0
5922287	0	59178	872	-0.05	-1.8	-10.84	0.084	-0.003	0
5922387	0	59179	972	-0.06	-1.83	-10.26	0.084	0.003	-0.002
5922487	0	59180	1072	-0.14	-1.95	-11.59	0.08	0.00899	-0.004
5922587	0	59181	1172	0.04	-2.13	-12.58	0.074	0.001	-0.001
5922687	0	59182	1272	0.01	-2.03	-12.13	0.087	-0.013	-0.001
5922787	0	59183	1372	-0.11	-2.01	-12.9799	0.094	-0.00899	-0.003
5922887	0	59184	1472	-0.15	-2.06	-12.43	0.1	-0.006	-0.002
5922987	0	59185	1572	-0.17	-2.04	-12.72	0.099	-0.001	-0.003
5923087	0	59186	1672	-0.11	-2.33	-14.4	0.075	0.005	-0.001
5923187	0	59187	1772	-0.19	-2.26	-14.89	0.092	-0.001	0
5923288	0	59188	1872	-0.37	-2.04	-14.51	0.113	-0.002	0
5923388	0	59189	1972	-0.25	-2.31	-15.09	0.103	-0.006	-0.002
5923488	0	59190	2072	-0.28	-2.33	-15.98	0.093	-0.005	-0.004
5923588	0	59191	2172	-0.21	-2.4	-16.65	0.103	-0.007	-0.004
5923688	0	59192	2272	-0.17	-2.53	-16.7099	0.091	-0.008	-0.002
5923788	0	59193	2372	-0.35	-2.51	-17.76	0.101	-0.001	-0.002
5923888	0	59194	2472	-0.16	-2.5	-17.41	0.099	-0.023	-0.002
5923988	0	59195	2572	-0.45	-2.6099	-17.81	0.088	0.005	0.002
5924088	0	59196	2672	-0.3899	-2.44	-17.94	0.114	-0.006	-0.001
5924188	0	59197	2772	-0.31	-2.8	-19.66	0.091	-0.005	-0.001
5924288	0	59198	2872	-0.25	-2.75	-19.48	0.118	-0.014	-0.001
5924388	0	59199	2972	-0.3	-2.85	-20.72	0.111	-0.01	-0.004
5924489	0	59200	3072	-0.24	-2.92	-20.59	0.107	-0.003	0.002
5924589	0	59201	3172	-0.36	-3	-21.56	0.094	-0.01	-0.002
5924689	0	59202	3272	-0.4	-2.8	-21.49	0.119	0.003	-0.003
5924789	0	59203	3372	-0.35	-3.1099	-22.11	0.105	-0.006	-0.002
5924889	0	59204	3472	-0.47	-3.1	-23.53	0.107	0.002	-0.005
5924989	0	59205	3572	-0.38	-3.18	-24.48	0.115	0.01	-0.001
5925089	0	59206	3672	-0.4	-3.1099	-25	0.126	0.005	-0.003
5925189	0	59207	3772	-0.32	-3.21	-24.6299	0.121	0.002	-0.003
5925289	0	59208	3872	-0.3899	-3.15	-25.14	0.134	-0.004	-0.006
5925389	0	59209	3972	-0.43	-3.34	-26.08	0.119	0.017	-0.004
5925489	0	59210	4072	-0.46	-3.39	-26.56	0.117	0.02	-0.003
5925589	0	59211	4172	-0.34	-3.57	-26.94	0.112	0.006	-0.002
5925689	0	59212	4272	-0.42	-3.49	-27.89	0.126	0.012	-0.005
5925789	0	59213	4372	-0.25	-3.59	-29.53	0.116	0.013	-0.004
5925890	0	59214	4472	-0.37	-3.52	-29.21	0.136	0.01799	-0.002
5925990	0	59215	4572	-0.23	-3.78	-31.31	0.12	0.012	-0.004
5926090	0	59216	4672	-0.28	-3.78	-30.58	0.13	0.01799	-0.001
5926190	0	59217	4772	-0.41	-3.79	-30.8	0.135	0.033	-0.003
5926290	0	59218	4872	-0.29	-3.82	-31.75	0.135	0.025	-0.004
5926390	0	59219	4972	-0.32	-3.96	-32.68	0.124	0.027	-0.004
5926490	0	59220	5072	-0.4	-4.05	-33.79	0.117	0.03	-0.003
5926590	0	59221	5172	-0.17	-4.09	-34.39	0.124	0.022	-0.007
5926690	0	59222	5272	-0.22	-4.09	-34.3	0.111	0.041	-0.004
5926790	0	59223	5372	-0.25	-4.19	-35.5099	0.121	0.029	-0.001
5926890	0	59224	5472	-0.32	-4.07	-35.58	0.143	0.03	-0.004
5926990	0	59225	5572	-0.33	-4.38	-36.12	0.118	0.03799	-0.003
5927091	0	59226	5672	-0.24	-4.16	-37.62	0.132	0.053	-0.005
5927191	0	59227	5772	-0.24	-4.23	-36.08	0.147	0.031	-0.001
5927291	0	59228	5872	-0.07	-4.41	-38.63	0.14	0.035	-0.002
5927391	0	59229	5972	-0.24	-4.57	-38.56	0.135	0.034	-0.004
5927491	0	59230	6072	0.06	-4.61	-39.39	0.134	0.024	-0.005
5927591	0	59231	6172	-0.21	-4.48	-40	0.149	0.026	-0.003
5927691	0	59232	6272	-0.17	-4.61	-40.99	0.124	0.043	-0.005
5927791	0	59233	6372	-0.22	-4.63	-40.75	0.135	0.045	0
5927891	0	59234	6472	-0.26	-4.66	-41.82	0.146	0.055	-0.005
5927991	0	59235	6572	-0.02	-4.81	-42.99	0.13	0.037	0
5928091	0	59236	6672	-0.23	-4.82	-43.19	0.143	0.042	-0.002
5928191	0	59237	6772	-0.08	-4.9899	-44.22	0.132	0.039	-0.005
5928291	0	59238	6872	-0.05	-5.01	-45.24	0.149	0.04	-0.003
5928391	0	59239	6972	-0.05	-5.11	-44.9	0.14	0.051	-0.001
5928492	0	59240	7072	-0.15	-5.05	-46.33	0.155	0.059	-0.002
5928592	0	59241	7172	-0.06	-5	-45.49	0.164	0.05	-0.004
5928692	0	59242	7272	-0.11	-5.06	-46.7	0.15099	0.066	-0.004
5928792	0	59243	7372	-0.01	-5.28	-48.14	0.14399	0.056	-0.001
5928892	0	59244	7472	-0.14	-5.26	-47.73	0.154	0.055	-0.001
5928992	0	59245	7572	-0.12	-5.42	-49.7	0.146	0.061	-0.003
5929092	0	59246	7672	-0.01	-5.37	-49.23	0.15099	0.055	-0.001
5929192	0	59247	7772	0	-5.58	-51.44	0.139	0.07599	-0.002
5929292	0	59248	7872	0.13	-5.6	-51.77	0.14399	0.058	-0.002
5929392	0	59249	7972	0	-5.56	-51.38	0.155	0.065	-0.001
5929492	0	59250	8072	0.06	-5.66	-52.39	0.16	0.068	-0.001
5929592	0	59251	8172	0.01	-5.69	-52.31	0.161	0.071	-0.002
5929693	0	59252	8272	0.11	-5.86	-53.65	0.149	0.066	-0.002
5929793	0	59253	8372	-0.01	-5.65	-52.86	0.187	0.065	-0.004
5929893	0	59254	8472	0.11	-5.81	-54.68	0.15899	0.07199	-0.004
5929993	0	59255	8572	0.17	-6.09	-55.89	0.142	0.081	-0.003
5930093	0	59256	8672	0.19	-6.04	-55.77	0.157	0.059	-0.004
5930193	0	59257	8772	0.14	-6.03	-56.13	0.166	0.081	-0.002
5930293	0	59258	8872	0.16	-5.96	-56.32	0.176	0.068	-0.001
5930393	0	59259	8972	0.03	-6.02	-57.55	0.181	0.083	-0.006
5930493	0	59260	9072	0.35	-6.25	-58.04	0.168	0.086	-0.002
5930593	0	59261	9172	0.18	-6.3	-59.18	0.17	0.097	-0.006
5930693	0	59262	9272	0.38	-6.32	-59.32	0.177	0.086	-0.002
5930793	0	59263	9372	0.36	-6.45	-60.49	0.179	0.096	-0.001
5930893	0	59264	9472	0.36	-6.42	-59.71	0.181	0.078	-0.003
5930993	0	59265	9572	0.2	-6.48	-60.9	0.175	0.102	-0.002
5931094	0	59266	9672	0.24	-6.66	-62.38	0.179	0.098	-0.003
5931194	0	59267	9772	0.31	-6.68	-62.86	0.173	0.098	-0.003
5931294	0	59268	9872	0.29	-6.4699	-62.49	0.207	0.087	-0.005
5931394	0	59269	9972	0.32	-6.65	-62.85	0.185	0.096	-0.002
5931494	0	59270	10072	0.36	-6.88	-65.0899	0.178	0.113	-0.005
5931594	0	59271	10172	0.24	-6.75	-64.89	0.19	0.119	-0.004
5931694	0	59272	10272	0.31	-6.88	-66.42	0.197	0.109	-0.005
5931794	0	59273	10372	0.42	-7.01	-66.08	0.197	0.104	0
5931894	0	59274	10472	0.5	-7.07	-66.8399	0.197	0.107	-0.001
5931994	0	59275	10572	0.47	-7.15	-67.72	0.194	0.104	-0.004
5932094	0	59276	10672	0.47	-7.17	-68.06	0.205	0.105	-0.003
5932194	0	59277	10772	0.49	-7.15	-68.73	0.207	0.1	-0.008
5932295	0	59278	10872	0.7	-7.31	-69.19	0.205	0.108	-0.005
5932395	0	59279	10972	0.5299	-7.31	-68.9	0.214	0.1	-0.003
5932495	0	59280	11072	0.56	-7.37	-69.81	0.209	0.11	-0.004
5932595	0	59281	11172	0.47	-7.41	-70.83	0.214	0.125	-0.002
5932695	0	59282	11272	0.51	-7.63	-71.82	0.206	0.109	-0.002
5932795	0	59283	11372	0.55	-7.62	-72.62	0.209	0.131	-0.001
5932895	0	59284	11472	0.5299	-7.58	-73.01	0.21	0.122	-0.004
5932995	0	59285	11572	0.56	-7.85	-73.22	0.192	0.125	-0.004
5933095	0	59286	11672	0.47	-7.71	-73.83	0.227	0.127	-0.004
5933195	0	59287	11772	0.6	-7.94	-74.97	0.204	0.13	-0.005
5933295	0	59288	11872	0.68	-7.85	-75.07	0.223	0.124	-0.003
5933395	0	59289	11972	0.7	-8.16	-76.74	0.212	0.121	-0.004
5933495	0	59290	12072	0.75	-8.17	-77.17	0.221	0.131	-0.004
5933595	0	59291	12172	0.72	-8.11	-77.14	0.218	0.12	-0.007
5933696	0	59292	12272	0.65	-8.24	-78.62	0.224	0.124	-0.004
5933796	0	59293	12372	0.7	-8.14	-79.15	0.243	0.125	-0.005
5933896	0	59294	12472	0.69	-8.12	-79.66	0.245	0.132	-0.005
5933996	0	59295	12572	0.84	-8.2299	-79.54	0.244	0.122	-0.004
5934096	0	59296	12672	0.7	-8.35	-80.78	0.234	0.139	-0.003
5934196	0	59297	12772	0.6	-8.36	-81.43	0.24	0.136	-0.004
5934296	0	59298	12872	0.83	-8.55	-81.95	0.236	0.141	-0.005
5934396	0	59299	12972	0.7799	-8.54	-81.62	0.244	0.128	-0.005
5934496	0	59300	13072	0.63	-8.46	-81.71	0.231	0.147	-0.003
5934596	0	59301	13172	0.83	-8.55	-81.8399	0.242	0.142	-0.005
5934696	0	59302	13272	0.69	-8.62	-82.43	0.23	0.14	-0.004
5934796	0	59303	13372	0.83	-8.4399	-81.51	0.247	0.128	-0.004
5934896	0	59304	13472	0.72	-8.63	-83.4	0.234	0.15199	-0.006
5934997	0	59305	13572	0.64	-8.46	-82.78	0.252	0.147	-0.004
5935097	0	59306	13672	0.77	-8.7299	-83.95	0.227	0.132	-0.006
5935197	0	59307	13772	0.67	-8.4799	-82.56	0.245	0.13699	-0.006
5935297	0	59308	13872	0.64	-8.47	-83.45	0.248	0.148	-0.005
5935397	0	59309	13972	0.7799	-8.6	-83.06	0.241	0.131	-0.004
5935497	0	59310	14072	0.67	-8.45	-83.22	0.248	0.145	-0.005
5935597	0	59311	14172	0.72	-8.63	-83.06	0.226	0.15199	-0.005
5935697	0	59312	14272	0.7799	-8.63	-83.23	0.232	0.14399	-0.002
5935797	0	59313	14372	0.64	-8.55	-83.29	0.242	0.148	-0.002
