# Supplementary material for: Robot-Based Calibration Procedure for Graphene Electronic Skin
Source: Sensors (Basel). 2022 Aug 16;22(16):6122. doi: 10.3390/s22166122 (PMC9416129; doi:10.3390/s22166122)
Supplement: Supplementary file 1 [file sensors-22-06122-s001.zip › measurements/sensor_row_10_col_25_hex_unload.dat]

#ID ES_1_V1
#SIZE ROW 16 COL 32
#DIR UNLOAD
#sensor: hex
#coord: row_10_col_25
system_time	status	sequence_number	hex_sample_counter	Fx	Fy	Fz	Tx	Ty	Tz
5935897	0	59314	14472	0.73	-8.56	-82.0199	0.237	0.136	-0.007
5935997	0	59315	14572	0.61	-8.42	-82.88	0.237	0.147	-0.005
5936097	0	59316	14672	0.7799	-8.49	-83.04	0.245	0.138	-0.005
5936197	0	59317	14772	0.83	-8.6	-83.74	0.228	0.131	-0.005
5936298	0	59318	14872	0.77	-8.52	-82.49	0.241	0.126	-0.004
5936398	0	59319	14972	0.94	-8.51	-82.89	0.228	0.122	-0.001
5936498	0	59320	15072	0.66	-8.41	-82.06	0.239	0.141	-0.002
5936598	0	59321	15172	0.82	-8.38	-82.64	0.236	0.132	-0.007
5936698	0	59322	15272	0.68	-8.33	-81.83	0.23	0.154	-0.004
5936798	0	59323	15372	0.58	-8.21	-81.0899	0.222	0.141	-0.006
5936898	0	59324	15472	0.73	-8.3	-80.74	0.216	0.145	-0.003
5936998	0	59325	15572	0.5899	-8.17	-81.07	0.225	0.143	-0.004
5937098	0	59326	15672	0.76	-8.21	-79.7	0.224	0.127	-0.004
5937198	0	59327	15772	0.5899	-7.98	-78.3	0.229	0.131	-0.002
5937298	0	59328	15872	0.52	-8.09	-78.82	0.203	0.135	-0.004
5937398	0	59329	15972	0.67	-7.93	-78.43	0.227	0.122	-0.005
5937499	0	59330	16072	0.7	-7.8	-76.56	0.198	0.132	-0.005
5937599	0	59331	16172	0.52	-7.78	-77.58	0.221	0.134	-0.00899
5937699	0	59332	16272	0.52	-7.65	-74.95	0.196	0.127	-0.004
5937799	0	59333	16372	0.55	-7.56	-75.53	0.207	0.121	-0.006
5937899	0	59334	16472	0.51	-7.4	-73.54	0.195	0.118	-0.002
5937999	0	59335	16572	0.5	-7.3	-73.2699	0.196	0.117	0
5938099	0	59336	16672	0.47	-7.24	-71.97	0.184	0.111	-0.003
5938199	0	59337	16772	0.46	-7.04	-71.95	0.195	0.111	-0.006
5938299	0	59338	16872	0.5299	-7.06	-71.5	0.186	0.103	-0.007
5938399	0	59339	16972	0.37	-6.93	-69.86	0.183	0.115	-0.006
5938499	0	59340	17072	0.51	-6.97	-70.07	0.166	0.108	-0.004
5938599	0	59341	17172	0.31	-6.62	-67.5899	0.194	0.098	-0.007
5938699	0	59342	17272	0.3899	-6.68	-68.65	0.168	0.101	-0.004
5938799	0	59343	17372	0.36	-6.6	-67.28	0.168	0.087	-0.004
5938900	0	59344	17472	0.42	-6.53	-67.61	0.157	0.098	-0.006
5939000	0	59345	17572	0.29	-6.41	-66.76	0.161	0.092	-0.006
5939100	0	59346	17672	0.33	-6.25	-66.04	0.171	0.085	-0.004
5939200	0	59347	17772	0.27	-6.21	-65.19	0.141	0.099	-0.006
5939300	0	59348	17872	0.47	-6.2199	-64.98	0.148	0.068	-0.001
5939400	0	59349	17972	0.06	-5.89	-62.85	0.15899	0.091	-0.008
5939500	0	59350	18072	0.25	-5.94	-63.32	0.135	0.093	-0.005
5939600	0	59351	18172	0.34	-5.9	-62.55	0.136	0.08	-0.002
5939700	0	59352	18272	0.22	-5.65	-61.33	0.146	0.081	-0.004
5939800	0	59353	18372	0.22	-5.7	-61.59	0.132	0.081	-0.004
5939900	0	59354	18472	0.26	-5.61	-61.77	0.133	0.079	-0.002
5940000	0	59355	18572	0.17	-5.54	-60.22	0.121	0.078	-0.003
5940100	0	59356	18672	0.21	-5.4699	-58.86	0.12	0.08	-0.002
5940201	0	59357	18772	0.18	-5.31	-59	0.119	0.08	-0.005
5940301	0	59358	18872	0.12	-5.12	-57.89	0.134	0.056	-0.003
5940401	0	59359	18972	0.13	-5.14	-56.75	0.118	0.063	-0.002
5940501	0	59360	19072	0.13	-5.05	-57.18	0.107	0.066	0
5940601	0	59361	19172	0.07	-4.9	-56.98	0.11	0.074	-0.005
5940701	0	59362	19272	0.13	-4.95	-55.22	0.088	0.078	-0.004
5940801	0	59363	19372	0.04	-4.8	-54.8	0.096	0.073	-0.004
5940901	0	59364	19472	-0.09	-4.71	-53.98	0.095	0.067	-0.004
5941001	0	59365	19572	0.03	-4.64	-53.71	0.087	0.069	-0.001
5941101	0	59366	19672	-0.14	-4.4699	-53.2	0.091	0.066	-0.001
5941201	0	59367	19772	-0.09	-4.25	-51.36	0.085	0.055	-0.004
5941301	0	59368	19872	0.07	-4.51	-51.91	0.061	0.057	-0.002
5941401	0	59369	19972	-0.06	-4.23	-50.24	0.09	0.051	-0.005
5941502	0	59370	20072	-0.04	-4.21	-50.63	0.078	0.057	-0.005
5941602	0	59371	20172	-0.02	-4.13	-50.09	0.068	0.059	-0.005
5941702	0	59372	20272	-0.08	-4.02	-49.2599	0.07	0.046	-0.006
5941802	0	59373	20372	-0.27	-3.84	-47.82	0.086	0.055	-0.004
5941902	0	59374	20472	-0.18	-3.9	-47.49	0.064	0.049	-0.005
5942002	0	59375	20572	-0.18	-3.69	-47.09	0.081	0.03599	-0.004
5942102	0	59376	20672	-0.23	-3.68	-45.91	0.068	0.05	-0.003
5942202	0	59377	20772	-0.09	-3.61	-45.63	0.064	0.042	-0.007
5942302	0	59378	20872	-0.22	-3.48	-45.21	0.07	0.03799	-0.003
5942402	0	59379	20972	-0.18	-3.61	-44.29	0.027	0.033	-0.001
5942502	0	59380	21072	-0.21	-3.45	-43.91	0.052	0.046	-0.004
5942602	0	59381	21172	-0.13	-3.23	-42.69	0.056	0.043	-0.001
5942702	0	59382	21272	-0.17	-3.16	-42.21	0.053	0.033	-0.006
5942803	0	59383	21372	-0.25	-3.13	-42.39	0.045	0.051	-0.004
5942903	0	59384	21472	-0.31	-3.09	-40.7599	0.039	0.037	-0.007
5943003	0	59385	21572	-0.31	-2.88	-40.1	0.055	0.035	-0.005
5943103	0	59386	21672	-0.23	-2.98	-39.32	0.016	0.033	-0.001
5943203	0	59387	21772	-0.23	-2.8599	-38.75	0.055	0.028	-0.002
5943303	0	59388	21872	-0.25	-2.94	-39.56	0.027	0.04	-0.003
5943403	0	59389	21972	-0.19	-2.84	-38.14	0.032	0.015	-0.005
5943503	0	59390	22072	-0.4	-2.65	-37.22	0.047	0.02	0.001
5943603	0	59391	22172	-0.29	-2.74	-36.44	0.027	0.021	-0.003
5943703	0	59392	22272	-0.46	-2.63	-35.93	0.027	0.017	-0.002
5943803	0	59393	22372	-0.15	-2.9	-37.23	0.022	0.013	-0.003
5943903	0	59394	22472	-0.46	-2.64	-34.68	0.023	0.01799	-0.004
5944003	0	59395	22572	-0.34	-2.68	-35.24	0.032	0.00899	-0.003
5944104	0	59396	22672	-0.35	-2.66	-34.46	0.031	-0.003	-0.002
5944204	0	59397	22772	-0.38	-2.55	-33.0099	0.042	-0.001	-0.004
5944304	0	59398	22872	-0.58	-2.43	-32.8	0.03	0.005	-0.004
5944404	0	59399	22972	-0.58	-2.25	-31.28	0.056	0.006	-0.005
5944504	0	59400	23072	-0.44	-2.52	-31.99	0.025	-0.003	-0.004
5944604	0	59401	23172	-0.46	-2.3699	-30.78	0.032	-0.001	-0.003
5944704	0	59402	23272	-0.56	-2.45	-30.04	0.022	-0.003	0.001
5944804	0	59403	23372	-0.71	-2.2	-29.75	0.048	0.00899	-0.001
5944904	0	59404	23472	-0.6	-2.25	-29.16	0.032	0.001	-0.005
5945004	0	59405	23572	-0.61	-2.19	-28.08	0.047	-0.01799	-0.004
5945104	0	59406	23672	-0.74	-2.1099	-27.21	0.032	-0.00899	-0.002
5945204	0	59407	23772	-0.63	-2.18	-27.54	0.026	-0.015	-0.005
5945304	0	59408	23872	-0.52	-2.15	-26.95	0.04	-0.027	-0.005
5945405	0	59409	23972	-0.7	-2.01	-25.33	0.047	-0.02	-0.002
5945505	0	59410	24072	-0.5899	-2.03	-24.9	0.042	-0.046	-0.002
5945605	0	59411	24172	-0.84	-1.9	-23.48	0.051	-0.032	-0.003
5945705	0	59412	24272	-0.62	-1.93	-24.61	0.043	-0.037	-0.006
5945805	0	59413	24372	-0.85	-1.92	-24.2099	0.042	-0.01899	-0.004
5945905	0	59414	24472	-0.83	-1.88	-24.06	0.044	-0.032	-0.001
5946005	0	59415	24572	-0.75	-1.78	-22	0.042	-0.045	0
5946105	0	59416	24672	-0.85	-1.8	-22.36	0.041	-0.026	-0.004
5946205	0	59417	24772	-0.8	-1.7	-20.53	0.044	-0.03799	-0.001
5946305	0	59418	24872	-0.88	-1.68	-20.07	0.043	-0.044	-0.002
5946405	0	59419	24972	-0.94	-1.57	-19.65	0.044	-0.03799	-0.002
5946505	0	59420	25072	-0.86	-1.61	-19.69	0.046	-0.03799	-0.001
5946606	0	59421	25172	-0.71	-1.77	-18.97	0.024	-0.047	0
5946706	0	59422	25272	-0.94	-1.4299	-17.4	0.063	-0.052	-0.002
5946806	0	59423	25372	-0.81	-1.6	-17.44	0.042	-0.048	0
5946906	0	59424	25472	-0.84	-1.51	-16.55	0.047	-0.051	0
5947006	0	59425	25572	-0.93	-1.45	-16.4	0.043	-0.049	-0.001
5947106	0	59426	25672	-0.79	-1.45	-15.79	0.031	-0.044	-0.001
5947206	0	59427	25772	-0.81	-1.35	-14.83	0.042	-0.044	-0.003
5947306	0	59428	25872	-0.74	-1.29	-14.84	0.046	-0.048	-0.002
5947406	0	59429	25972	-0.71	-1.37	-14.51	0.025	-0.033	-0.004
5947506	0	59430	26072	-0.87	-1.12	-13.21	0.039	-0.03799	-0.003
5947606	0	59431	26172	-0.71	-1.05	-13.47	0.03799	-0.053	-0.004
5947706	0	59432	26272	-0.75	-1.11	-13.44	0.03	-0.041	-0.002
5947806	0	59433	26372	-0.79	-0.86	-11.34	0.05	-0.04	-0.001
5947906	0	59434	26472	-0.73	-0.85	-11.7	0.051	-0.039	-0.002
5948007	0	59435	26572	-0.72	-0.96	-11.54	0.03	-0.04	-0.005
5948107	0	59436	26672	-0.74	-0.9	-10.59	0.04	-0.025	-0.004
5948207	0	59437	26772	-0.71	-0.85	-10.09	0.029	-0.023	-0.003
5948307	0	59438	26872	-0.71	-0.71	-10.53	0.037	-0.024	-0.006
5948407	0	59439	26972	-0.5	-0.86	-10.16	0.026	-0.024	-0.003
5948507	0	59440	27072	-0.55	-0.74	-9.01	0.026	-0.034	-0.005
5948607	0	59441	27172	-0.54	-0.76	-10.25	0.017	-0.007	-0.005
5948707	0	59442	27272	-0.37	-0.8	-9.07	0.01	-0.027	-0.001
5948807	0	59443	27372	-0.57	-0.46	-8.82	0.04	-0.028	-0.005
5948907	0	59444	27472	-0.61	-0.32	-7.52	0.055	-0.007	-0.006
5949007	0	59445	27572	-0.4	-0.57	-7.8	0.021	-0.024	-0.003
5949107	0	59446	27672	-0.48	-0.43	-7.19	0.01899	-0.013	-0.004
5949207	0	59447	27772	-0.35	-0.3899	-7.42	0.021	-0.021	-0.005
5949308	0	59448	27872	-0.31	-0.44	-6.52	0.017	-0.014	-0.004
5949408	0	59449	27972	-0.19	-0.38	-6.9	0.015	-0.014	-0.005
5949508	0	59450	28072	-0.16	-0.32	-5.78	0.021	-0.012	-0.004
5949608	0	59451	28172	-0.41	-0.11	-4.07	0.02	-0.004	-0.002
5949708	0	59452	28272	-0.36	-0.06	-4.35	0.012	0.005	-0.001
5949808	0	59453	28372	-0.4	-0.09	-3.54	0.01	-0.008	-0.004
5949908	0	59454	28472	-0.22	-0.03	-4.51	0.021	-0.004	-0.002
5950008	0	59455	28572	-0.15	0.03	-3.78	0.015	-0.013	-0.004
5950108	0	59456	28672	-0.06	0.06	-3.77	0.02	-0.017	-0.004
5950208	0	59457	28772	-0.17	0.14	-2.65	0.001	-0.005	0.002
5950308	0	59458	28872	-0.24	0.33	-2.7	0.034	-0.006	-0.005
5950408	0	59459	28972	-0.19	0.18	-2.54	0.003	0.001	-0.005
5950508	0	59460	29072	-0.23	0.32	-2.07	0.002	0.011	0
5950608	0	59461	29172	-0.31	0.33	-2.3599	0.025	0.002	-0.002
5950709	0	59462	29272	-0.19	0.22	-2.3	-0.001	0.002	-0.003
5950809	0	59463	29372	-0.17	0.09	-2.29	-0.012	-0.005	0.002
5950909	0	59464	29472	-0.06	0.28	-2.06	0.003	-0.008	-0.001
5951009	0	59465	29572	-0.36	0.3899	-1.05	-0.002	0.012	-0.001
5951109	0	59466	29672	-0.24	0.3	-1.35	0.014	-0.005	0.002
5951209	0	59467	29772	-0.22	0.34	-0.72	0.015	0.004	0.001
5951309	0	59468	29872	-0.24	0.3899	-1.5	0.006	0.006	-0.001
5951409	0	59469	29972	-0.16	0.33	-1.12	0.015	-0.004	0
5951509	0	59470	30072	-0.33	0.35	-1.48	0.013	-0.001	-0.003
5951609	0	59471	30172	-0.21	0.27	-1.22	0.00899	0	0.001
5951709	0	59472	30272	-0.35	0.46	-0.3899	0.01	0.001	0
5951809	0	59473	30372	-0.3	0.4	-0.93	-0.002	0.003	-0.002
5951910	0	59474	30472	-0.11	0.3	-1.42	-0.002	-0.008	-0.003
5952010	0	59475	30572	-0.22	0.32	-1.29	-0.006	-0.003	0
5952110	0	59476	30672	-0.03	0.22	-0.22	-0.005	-0.014	0.001
5952210	0	59477	30772	-0.27	0.44	0.45	0.002	0.006	0
5952310	0	59478	30872	-0.01	0.41	-0.15	0.002	-0.01899	-0.001
5952410	0	59479	30972	-0.17	0.36	-0.58	-0.015	-0.005	-0.004
5952510	0	59480	31072	-0.05	0.47	-0.41	0.00899	-0.01899	-0.001
5952610	0	59481	31172	-0.17	0.5299	-1.07	0.007	-0.013	0
5952710	0	59482	31272	0.01	0.42	-1.0599	-0.01	-0.01899	-0.002
5952810	0	59483	31372	-0.37	0.73	-0.31	0.015	-0.01	-0.003
5952910	0	59484	31472	-0.11	0.46	-0.05	-0.012	-0.017	-0.002
5953010	0	59485	31572	-0.43	0.71	-0.09	0.004	0.001	-0.005
5953110	0	59486	31672	-0.11	0.3899	-1.02	-0.013	-0.013	-0.006
5953210	0	59487	31772	-0.13	0.57	0.87	-0.013	-0.027	-0.003
5953311	0	59488	31872	-0.07	0.49	0.02	-0.008	-0.027	0
5953411	0	59489	31972	-0.11	0.57	0.18	-0.011	-0.025	-0.003
5953511	0	59490	32072	-0.16	0.6	0.24	-0.007	-0.013	-0.001
5953611	0	59491	32172	0.08	0.5	0.09	-0.01899	-0.013	-0.002
5953711	0	59492	32272	-0.19	0.57	-0.14	-0.016	-0.007	-0.005
5953811	0	59493	32372	-0.11	0.63	1.17	-0.01	-0.00899	-0.002
5953911	0	59494	32472	-0.07	0.67	0.8	-0.003	-0.021	-0.001
5954011	0	59495	32572	-0.12	0.76	1.3	0.001	-0.011	-0.001
5954111	0	59496	32672	0.07	0.43	-0.94	-0.028	-0.005	-0.002
5954211	0	59497	32772	-0.02	0.6	0.88	-0.005	-0.016	0.001
5954311	0	59498	32872	-0.04	0.63	0.94	-0.025	-0.015	-0.002
5954411	0	59499	32972	-0.04	0.57	0.06	-0.02	-0.01	-0.003
5954512	0	59500	33072	-0.04	0.5899	0.61	-0.004	-0.02	-0.003
5954612	0	59501	33172	-0.19	0.63	1.17	-0.004	-0.014	-0.001
5954712	0	59502	33272	0.02	0.61	0.41	-0.003	-0.02	-0.004
5954812	0	59503	33372	0.13	0.62	1.07	-0.016	-0.023	0
5954912	0	59504	33472	0.02	0.54	0.77	-0.022	-0.01	0.005
5955012	0	59505	33572	0.08	0.72	1.76	-0.007	-0.004	0
5955112	0	59506	33672	-0.14	0.75	1.34	0.007	-0.011	-0.002
5955212	0	59507	33772	-0.09	0.8	2.03	-0.01	-0.002	0.002
5955312	0	59508	33872	-0.07	0.63	1.92	-0.03599	-0.017	0
5955412	0	59509	33972	0.08	0.74	1.61	-0.02	-0.025	-0.003
5955512	0	59510	34072	0.1	0.8	1.77	-0.016	-0.025	-0.004
5955612	0	59511	34172	0.02	0.75	2.29	-0.025	-0.011	0.002
5955712	0	59512	34272	0.05	0.67	1.86	-0.02	-0.022	-0.001
5955812	0	59513	34372	0.14	0.68	1.03	-0.01799	-0.021	0.001
5955913	0	59514	34472	0.1	0.92	2.23	-0.007	-0.00899	-0.001
5956013	0	59515	34572	0.04	0.72	1.7	-0.024	-0.012	0.001
5956113	0	59516	34672	-0.07	0.77	2.49	-0.013	-0.01899	-0.002
5956213	0	59517	34772	-0.08	0.79	3.1	-0.02	-0.01799	-0.001
5956313	0	59518	34872	0.02	0.86	2.39	-0.007	-0.01899	-0.003
5956413	0	59519	34972	-0.07	0.91	2.91	-0.01	-0.013	0.001
5956513	0	59520	35072	-0.04	0.9	2.6	-0.00899	-0.013	-0.004
5956613	0	59521	35172	0.02	0.76	3.05	-0.01899	-0.015	0
5956713	0	59522	35272	-0.05	0.69	3.47	-0.024	-0.016	0
5956813	0	59523	35372	0.04	0.76	3.86	-0.022	-0.025	0.002
5956913	0	59524	35472	0.11	0.73	2.88	-0.029	-0.031	-0.001
5957013	0	59525	35572	0.27	0.84	3.69	-0.01799	-0.03599	0.001
5957114	0	59526	35672	0.09	0.93	2.76	-0.016	-0.01899	-0.002
5957214	0	59527	35772	0.07	0.93	3.85	-0.007	-0.023	-0.001
5957314	0	59528	35872	-0.09	0.9	3.73	-0.008	-0.015	-0.001
5957414	0	59529	35972	0.06	0.84	3.83	-0.028	-0.027	0.003
5957514	0	59530	36072	0.05	0.7	3.33	-0.03	-0.031	-0.001
5957614	0	59531	36172	0.2	0.68	3	-0.035	-0.03799	0.003
5957714	0	59532	36272	-0.01	0.84	4.27	-0.014	-0.022	0.001
5957814	0	59533	36372	0.04	0.87	3.59	-0.011	-0.021	0.003
5957914	0	59534	36472	-0.03	0.92	3.97	-0.014	-0.02	-0.003
5958014	0	59535	36572	-0.1	0.9	3.83	-0.01899	-0.013	-0.002
5958114	0	59536	36672	0.02	0.85	4.57	-0.012	-0.021	0.004
5958214	0	59537	36772	0.01	0.79	4.11	-0.022	-0.026	0.003
5958314	0	59538	36872	0.02	0.9	4.42	-0.011	-0.022	-0.001
5958415	0	59539	36972	0.08	0.85	4.77	-0.025	-0.01799	0.003
5958515	0	59540	37072	-0.12	1.02	4.6	-0.005	-0.029	0.001
5958615	0	59541	37172	-0.02	0.81	4.83	-0.01899	-0.026	0
5958715	0	59542	37272	0.01	0.98	5.51	0.006	-0.031	-0.001
5958815	0	59543	37372	0.08	0.84	5.55	-0.013	-0.04	0
5958915	0	59544	37472	0.1	0.77	4.79	-0.025	-0.03799	0.002
5959015	0	59545	37572	-0.04	0.89	5.62	-0.025	-0.023	0.003
5959115	0	59546	37672	-0.1	0.85	4.78	-0.011	-0.029	0.001
5959215	0	59547	37772	0.13	0.71	3.8	-0.03799	-0.029	0.001
5959315	0	59548	37872	-0.11	0.94	5.57	-0.012	-0.026	0.001
5959415	0	59549	37972	0.02	0.79	5.65	-0.01899	-0.031	0.002
5959515	0	59550	38072	-0.02	0.97	5.62	-0.013	-0.028	0
5959615	0	59551	38172	0.18	0.79	5.38	-0.027	-0.031	0.002
5959715	0	59552	38272	-0.02	0.87	5.52	-0.01799	-0.039	0.003
5959816	0	59553	38372	0	0.92	5.68	-0.02	-0.031	0.001
5959916	0	59554	38472	-0.04	0.96	5.19	-0.011	-0.027	0.001
5960016	0	59555	38572	0.04	0.85	5.25	-0.021	-0.028	0.005
5960116	0	59556	38672	-0.03	0.79	6.16	-0.034	-0.029	0.002
5960216	0	59557	38772	-0.09	1	6.41	-0.008	-0.04	0.002
5960316	0	59558	38872	-0.13	0.93	6.77	-0.033	-0.021	0.002
5960416	0	59559	38972	-0.13	0.93	6.07	-0.028	-0.028	0.001
5960516	0	59560	39072	-0.13	0.92	5.83	-0.016	-0.03	0.004
5960616	0	59561	39172	-0.03	0.92	6.17	-0.024	-0.03	0.001
5960716	0	59562	39272	-0.2	0.87	5.84	-0.028	-0.01799	0.001
5960816	0	59563	39372	0.01	0.88	6.04	-0.026	-0.034	0.002
5960916	0	59564	39472	-0.02	1.01	6.77	-0.012	-0.033	0.001
5961016	0	59565	39572	-0.19	1	7.07	-0.01899	-0.039	0.006
5961117	0	59566	39672	-0.15	1.03	6.05	-0.014	-0.025	0.001
5961217	0	59567	39772	-0.1	1.08	6.3	-0.007	-0.042	0.001
5961317	0	59568	39872	-0.25	0.95	6.68	-0.029	-0.023	0.004
5961417	0	59569	39972	-0.06	0.99	7.21	-0.027	-0.048	0.002
5961517	0	59570	40072	-0.1	0.99	6.81	-0.041	-0.028	0.002
5961617	0	59571	40172	0.02	0.94	6.56	-0.035	-0.04	0.002
5961717	0	59572	40272	0	1.07	7.09	-0.014	-0.03599	0.004
5961817	0	59573	40372	-0.15	1.0599	7.1	-0.02	-0.03599	0.001
5961917	0	59574	40472	0.04	0.85	6.14	-0.037	-0.04	0.006
5962017	0	59575	40572	-0.05	1	7.09	-0.024	-0.042	0.002
5962117	0	59576	40672	0.05	1	6.66	-0.026	-0.044	0.002
5962217	0	59577	40772	0.02	1.09	7.42	-0.024	-0.044	0.004
5962317	0	59578	40872	0.02	0.95	6.71	-0.03799	-0.057	0
5962418	0	59579	40972	0.01	1.13	7.54	-0.015	-0.049	0.003
5962518	0	59580	41072	-0.25	1.0599	7.84	-0.043	-0.029	0.002
5962618	0	59581	41172	-0.31	1.17	8.36	-0.016	-0.035	0.006
5962718	0	59582	41272	-0.18	1.22	8.75	-0.02	-0.03599	0.003
5962818	0	59583	41372	-0.07	1.05	8.15	-0.042	-0.028	0.002
5962918	0	59584	41472	-0.11	1.28	8.71	-0.012	-0.046	0.002
5963018	0	59585	41572	-0.09	1.14	8.32	-0.028	-0.041	-0.001
5963118	0	59586	41672	-0.16	1.09	8.12	-0.023	-0.049	0
5963218	0	59587	41772	-0.12	1.07	7.88	-0.023	-0.045	0.005
5963318	0	59588	41872	-0.09	1.01	7.85	-0.043	-0.048	0.001
5963418	0	59589	41972	-0.18	1.22	9.33	-0.021	-0.045	0.008
5963518	0	59590	42072	-0.17	1.1	8.87	-0.034	-0.039	0.006
5963618	0	59591	42172	-0.08	1.13	8.11	-0.025	-0.039	0.007
5963719	0	59592	42272	-0.24	1.25	8.83	-0.02	-0.047	0.003
5963819	0	59593	42372	-0.26	1.33	9.3	-0.017	-0.045	0.002
5963919	0	59594	42472	-0.08	1.12	8.2	-0.04	-0.049	0.004
5964019	0	59595	42572	-0.22	1.3099	9.93	-0.016	-0.057	0.004
5964119	0	59596	42672	-0.22	1.19	9.14	-0.035	-0.054	0.007
5964219	0	59597	42772	-0.25	1.42	9.72	-0.007	-0.063	0.005
5964319	0	59598	42872	-0.06	0.97	8.57	-0.052	-0.048	0.004
5964419	0	59599	42972	-0.13	1.19	8.9	-0.047	-0.041	0.003
5964519	0	59600	43072	-0.07	1.29	9.43	-0.017	-0.053	0.005
5964619	0	59601	43172	-0.32	1.28	9.01	-0.04	-0.042	0.005
5964719	0	59602	43272	-0.03	1.2	8.6	-0.03799	-0.041	0.006
5964819	0	59603	43372	-0.36	1.39	10.03	-0.03599	-0.045	0.004
5964919	0	59604	43472	-0.19	1.29	9.2	-0.032	-0.046	0.008
5965020	0	59605	43572	-0.13	1.3	8.92	-0.026	-0.048	0.005
5965120	0	59606	43672	-0.09	1.4	9.62	-0.015	-0.063	0.004
5965220	0	59607	43772	-0.08	1.32	9.86	-0.034	-0.053	0.005
5965320	0	59608	43872	-0.24	1.42	10.17	-0.023	-0.047	0.007
5965420	0	59609	43972	-0.15	1.32	10.03	-0.033	-0.035	0.005
5965520	0	59610	44072	-0.26	1.35	10.06	-0.037	-0.044	0.007
5965620	0	59611	44172	-0.01	1.17	9.59	-0.061	-0.043	0.005
5965720	0	59612	44272	-0.29	1.48	9.6899	-0.023	-0.042	0.005
5965820	0	59613	44372	-0.19	1.48	10.52	-0.021	-0.048	0.005
5965920	0	59614	44472	-0.3	1.39	10.53	-0.034	-0.046	0.005
5966020	0	59615	44572	-0.04	1.27	10.1	-0.043	-0.053	0.008
5966120	0	59616	44672	-0.25	1.51	10.04	-0.031	-0.037	0.004
5966220	0	59617	44772	-0.25	1.51	10.11	-0.03	-0.044	0.007
5966321	0	59618	44872	-0.24	1.41	10.33	-0.046	-0.039	0.006
5966421	0	59619	44972	-0.28	1.4299	10.99	-0.048	-0.05	0.006
5966521	0	59620	45072	-0.24	1.5599	10.24	-0.028	-0.057	0.003
5966621	0	59621	45172	-0.18	1.42	10.79	-0.05	-0.056	0.008
5966721	0	59622	45272	-0.31	1.52	11.24	-0.035	-0.048	0.007
5966821	0	59623	45372	-0.27	1.48	11.07	-0.039	-0.064	0.004
5966921	0	59624	45472	-0.22	1.59	10.42	-0.031	-0.062	0.006
5967021	0	59625	45572	-0.26	1.48	10.83	-0.044	-0.066	0.003
5967121	0	59626	45672	-0.5	1.47	10.21	-0.047	-0.048	0.008
5967221	0	59627	45772	-0.47	1.55	10.9799	-0.032	-0.053	0.006
5967321	0	59628	45872	-0.45	1.54	10.71	-0.04	-0.057	0.004
5967421	0	59629	45972	-0.45	1.39	10.9	-0.053	-0.052	0.008
5967522	0	59630	46072	-0.45	1.47	11.18	-0.045	-0.07	0.00899
5967622	0	59631	46172	-0.49	1.39	10.92	-0.048	-0.059	0.008
5967722	0	59632	46272	-0.48	1.52	11.05	-0.035	-0.055	0.007
5967822	0	59633	46372	-0.46	1.53	11.36	-0.039	-0.059	0.007
5967922	0	59634	46472	-0.52	1.65	11.74	-0.022	-0.049	0.002
5968022	0	59635	46572	-0.5	1.7	12.03	-0.045	-0.061	0.003
5968122	0	59636	46672	-0.43	1.79	13.12	-0.023	-0.068	0.005
5968222	0	59637	46772	-0.58	1.6	12.84	-0.039	-0.057	0.007
5968322	0	59638	46872	-0.5	1.55	13.45	-0.035	-0.063	0.007
5968422	0	59639	46972	-0.5	1.62	14.52	-0.008	-0.067	0.008
5968522	0	59640	47072	-0.47	1.54	13.09	-0.013	-0.068	0.003
5968622	0	59641	47172	-0.48	1.52	14.91	-0.006	-0.074	0.00899
5968722	0	59642	47272	-0.42	1.38	13.48	-0.026	-0.07	0.005
5968823	0	59643	47372	-0.36	1.45	13.45	-0.012	-0.07599	0.002
5968923	0	59644	47472	-0.35	1.4	13.33	-0.033	-0.07599	0.007
5969023	0	59645	47572	-0.23	1.28	12.45	-0.029	-0.07	0.007
5969123	0	59646	47672	-0.26	1.24	14.25	-0.037	-0.081	0.006
5969223	0	59647	47772	-0.52	1.45	13.63	-0.01	-0.069	0.005
5969323	0	59648	47872	-0.6	1.49	14.51	-0.00899	-0.07599	0.004
5969423	0	59649	47972	-0.37	1.33	13.52	-0.016	-0.07599	0.003
5969523	0	59650	48072	-0.54	1.36	13.73	-0.01799	-0.069	0.007
5969623	0	59651	48172	-0.65	1.47	14.45	-0.02	-0.054	0.006
5969723	0	59652	48272	-0.41	1.53	13.92	-0.017	-0.07199	0.004
5969823	0	59653	48372	-0.46	1.44	13.88	-0.01	-0.075	0.006
5969923	0	59654	48472	-0.64	1.45	14.43	-0.01899	-0.07	0.007
5970023	0	59655	48572	-0.61	1.49	14.24	-0.013	-0.069	0.005
5970123	0	59656	48672	-0.42	1.3	13.85	-0.01899	-0.075	0.008
5970224	0	59657	48772	-0.41	1.29	13.3	-0.028	-0.07	0.002
5970324	0	59658	48872	-0.47	1.34	13.18	-0.025	-0.074	0.005
5970424	0	59659	48972	-0.4	1.26	13.65	-0.029	-0.073	0.005
5970524	0	59660	49072	-0.36	1.4	14.23	-0.024	-0.067	0.006
5970624	0	59661	49172	-0.43	1.4	13.51	-0.017	-0.065	0.005
5970724	0	59662	49272	-0.5	1.44	13.76	-0.025	-0.067	0.006
5970824	0	59663	49372	-0.43	1.37	14.24	-0.031	-0.064	0.006
5970924	0	59664	49472	-0.47	1.38	13.76	-0.01799	-0.07599	-0.001
5971024	0	59665	49572	-0.47	1.33	13.76	-0.025	-0.065	0.007
5971124	0	59666	49672	-0.34	1.21	13.42	-0.029	-0.062	0.007
5971224	0	59667	49772	-0.54	1.4	14.46	-0.024	-0.066	0.00899
5971324	0	59668	49872	-0.57	1.41	13.68	-0.024	-0.054	0.002
