# Supplementary material for: Robot-Based Calibration Procedure for Graphene Electronic Skin
Source: Sensors (Basel). 2022 Aug 16;22(16):6122. doi: 10.3390/s22166122 (PMC9416129; doi:10.3390/s22166122)
Supplement: Supplementary file 1 [file sensors-22-06122-s001.zip › measurements/sensor_row_10_col_26_hex_load.dat]

#ID ES_1_V1
#SIZE ROW 16 COL 32
#DIR LOAD
#sensor: hex
#coord: row_10_col_26
system_time	status	sequence_number	hex_sample_counter	Fx	Fy	Fz	Tx	Ty	Tz
5826313	0	58219	36044	-0.36	1.3	12.67	-0.027	-0.069	0.003
5826413	0	58220	36144	-0.42	1.38	14	-0.024	-0.07	0.008
5826513	0	58221	36244	-0.5899	1.3099	14.1	-0.023	-0.061	0.007
5826614	0	58222	36344	-0.46	1.21	13.54	-0.033	-0.07199	0.008
5826714	0	58223	36444	-0.56	1.39	13.21	-0.012	-0.054	0.005
5826814	0	58224	36544	-0.5	1.3	13.6	-0.01799	-0.065	0.004
5826914	0	58225	36644	-0.46	1.38	13.84	-0.03	-0.063	0.006
5827014	0	58226	36744	-0.3	1.22	13.47	-0.024	-0.087	0.007
5827114	0	58227	36844	-0.41	1.41	13.87	-0.021	-0.074	0.005
5827214	0	58228	36944	-0.5	1.42	13.4	-0.013	-0.07	0.004
5827314	0	58229	37044	-0.37	1.14	13.12	-0.043	-0.081	0.00899
5827414	0	58230	37144	-0.51	1.4299	14.33	-0.016	-0.071	0.007
5827514	0	58231	37244	-0.58	1.34	14.51	-0.025	-0.073	0.008
5827614	0	58232	37344	-0.6	1.48	14.59	-0.017	-0.07199	0.008
5827714	0	58233	37444	-0.38	1.39	14.51	-0.01899	-0.071	0.00899
5827815	0	58234	37544	-0.47	1.37	14.46	-0.022	-0.07199	0.006
5827915	0	58235	37644	-0.58	1.5	13.81	-0.008	-0.066	0.004
5828015	0	58236	37744	-0.48	1.36	13.22	-0.00899	-0.071	0.007
5828115	0	58237	37844	-0.5299	1.22	13	-0.022	-0.068	0.006
5828215	0	58238	37944	-0.4	1.08	12.4	-0.02	-0.074	0.005
5828315	0	58239	38044	-0.66	1.12	11.45	-0.012	-0.07199	0.007
5828415	0	58240	38144	-0.56	1.0599	11.6899	-0.014	-0.07599	0.004
5828515	0	58241	38244	-0.67	1.03	11.35	0.006	-0.082	0.00899
5828615	0	58242	38344	-0.69	0.97	11.63	-0.01	-0.074	0.007
5828715	0	58243	38444	-0.71	0.96	11.58	-0.007	-0.068	0.007
5828815	0	58244	38544	-0.76	1.03	11.57	-0.00899	-0.054	0.006
5828915	0	58245	38644	-0.5899	0.88	10.89	-0.002	-0.07199	0.008
5829015	0	58246	38744	-0.62	0.89	10.41	-0.02	-0.07199	0.008
5829115	0	58247	38844	-0.71	0.96	11.96	-0.002	-0.07	0.008
5829216	0	58248	38944	-0.46	0.97	10.6899	0	-0.077	0.007
5829316	0	58249	39044	-0.66	0.95	10.76	0.003	-0.065	0.007
5829416	0	58250	39144	-0.6	0.7799	10.08	-0.014	-0.067	0.004
5829516	0	58251	39244	-0.62	0.91	11.07	-0.005	-0.065	0.006
5829616	0	58252	39344	-0.62	0.96	11.65	0.003	-0.07599	0.007
5829716	0	58253	39444	-0.5299	0.96	10.66	-0.006	-0.082	0.005
5829816	0	58254	39544	-0.54	0.81	11.09	-0.015	-0.068	0.004
5829916	0	58255	39644	-0.52	0.83	10.57	-0.006	-0.069	0.007
5830016	0	58256	39744	-0.7799	0.92	10.27	0.003	-0.068	0.005
5830116	0	58257	39844	-0.58	0.86	9.61	-0.001	-0.059	0.004
5830216	0	58258	39944	-0.56	0.68	9.56	-0.022	-0.053	0.008
5830316	0	58259	40044	-0.48	0.87	9.88	0.006	-0.078	0.004
5830416	0	58260	40144	-0.62	0.79	10.3	-0.007	-0.055	0.002
5830517	0	58261	40244	-0.47	0.74	9.49	-0.006	-0.061	0.007
5830617	0	58262	40344	-0.48	0.67	9.56	-0.02	-0.066	0.006
5830717	0	58263	40444	-0.58	0.69	9.4799	-0.01799	-0.062	0.006
5830817	0	58264	40544	-0.51	0.69	9.56	-0.014	-0.058	0.004
5830917	0	58265	40644	-0.63	0.77	9.61	0	-0.062	0.003
5831017	0	58266	40744	-0.41	0.7	9.05	-0.01	-0.067	0.004
5831117	0	58267	40844	-0.47	0.72	9.46	-0.00899	-0.07	0.005
5831217	0	58268	40944	-0.6	0.79	9.63	0.006	-0.052	0.005
5831317	0	58269	41044	-0.41	0.6	8.22	-0.011	-0.058	0.006
5831417	0	58270	41144	-0.28	0.5	8.52	-0.023	-0.05	0.005
5831517	0	58271	41244	-0.42	0.63	9.5	-0.01	-0.064	0.006
5831617	0	58272	41344	-0.5	0.9	9.92	0.01899	-0.055	0.003
5831718	0	58273	41444	-0.33	0.64	9.12	-0.011	-0.063	0.004
5831818	0	58274	41544	-0.33	0.72	9.4399	-0.005	-0.065	0.004
5831918	0	58275	41644	-0.3899	0.69	8.53	-0.006	-0.053	0.004
5832018	0	58276	41744	-0.24	0.5899	8.9799	-0.007	-0.062	0.005
5832118	0	58277	41844	-0.33	0.58	8.42	-0.017	-0.049	0.005
5832218	0	58278	41944	-0.41	0.6	8.38	-0.017	-0.035	0.002
5832318	0	58279	42044	-0.37	0.71	9.03	0.012	-0.051	0.002
5832418	0	58280	42144	-0.2	0.47	8.64	-0.015	-0.059	0.006
5832518	0	58281	42244	-0.35	0.72	7.89	0.006	-0.047	0.004
5832618	0	58282	42344	-0.47	0.69	8.64	-0.005	-0.039	0.002
5832718	0	58283	42444	-0.4	0.71	8.01	0.01799	-0.043	0.003
5832818	0	58284	42544	-0.24	0.69	8.5	-0.002	-0.047	0.005
5832918	0	58285	42644	-0.22	0.64	7.34	0.005	-0.052	0.002
5833018	0	58286	42744	-0.19	0.4	6.93	-0.01899	-0.048	0.001
5833119	0	58287	42844	-0.22	0.54	8.41	-0.001	-0.047	0.002
5833219	0	58288	42944	-0.15	0.52	7.06	0.008	-0.046	0.003
5833319	0	58289	43044	-0.25	0.51	8.54	-0.007	-0.044	0.005
5833419	0	58290	43144	-0.08	0.42	7.02	-0.005	-0.043	0.006
5833519	0	58291	43244	-0.34	0.68	7.75	0.015	-0.031	0.003
5833619	0	58292	43344	-0.23	0.56	7.71	0.002	-0.042	0.004
5833719	0	58293	43444	-0.16	0.5299	8.37	0.001	-0.03599	0.004
5833819	0	58294	43544	-0.11	0.58	7.63	0.016	-0.049	0.003
5833919	0	58295	43644	-0.22	0.57	7.95	0.016	-0.039	0.003
5834019	0	58296	43744	-0.15	0.47	6.96	0	-0.03	0.003
5834119	0	58297	43844	-0.08	0.37	7.45	-0.013	-0.044	0.006
5834219	0	58298	43944	-0.26	0.57	7.46	0.004	-0.035	0.003
5834319	0	58299	44044	-0.18	0.44	6.61	0.004	-0.03799	0.002
5834420	0	58300	44144	-0.17	0.45	6.66	0.001	-0.037	0.003
5834520	0	58301	44244	-0.17	0.3899	6.87	0.003	-0.028	0.003
5834620	0	58302	44344	-0.26	0.51	6.88	0.00899	-0.024	0.003
5834720	0	58303	44444	-0.07	0.46	7.22	0.007	-0.04	0.001
5834820	0	58304	44544	0.02	0.42	6.56	0.01	-0.044	0.004
5834920	0	58305	44644	-0.19	0.41	6.54	0.001	-0.03	0.006
5835020	0	58306	44744	-0.25	0.46	6.67	0.007	-0.024	0.001
5835120	0	58307	44844	-0.02	0.31	6.48	0.007	-0.037	0
5835220	0	58308	44944	-0.15	0.37	6.54	0.01	-0.027	0.002
5835320	0	58309	45044	-0.21	0.55	6.27	0.01799	-0.012	0.002
5835420	0	58310	45144	-0.11	0.48	6.77	0.023	-0.024	0.001
5835520	0	58311	45244	-0.1	0.29	4.82	-0.008	-0.01799	0
5835620	0	58312	45344	-0.17	0.36	5.69	0.01	-0.022	0.002
5835721	0	58313	45444	-0.14	0.38	6.34	0.011	-0.022	0.002
5835821	0	58314	45544	-0.04	0.25	5.21	0.004	-0.025	0
5835921	0	58315	45644	-0.06	0.29	6.15	0.004	-0.021	0.005
5836021	0	58316	45744	-0.02	0.22	4.64	-0.007	-0.015	0.003
5836121	0	58317	45844	-0.02	0.25	6.12	-0.007	-0.01	0.003
5836221	0	58318	45944	0.02	0.23	4.6	0.011	-0.01799	0.001
5836321	0	58319	46044	-0.11	0.36	5.4	0.007	-0.022	-0.001
5836421	0	58320	46144	-0.13	0.47	5.62	0.01899	-0.013	0.004
5836521	0	58321	46244	-0.06	0.32	5.65	0.02	-0.013	0
5836621	0	58322	46344	0.05	0.25	4.12	0.007	-0.021	0.003
5836721	0	58323	46444	0.05	0.26	5.15	0.013	-0.016	0
5836821	0	58324	46544	0.08	0.3	4.08	0.013	-0.029	-0.001
5836921	0	58325	46644	-0.07	0.36	4.78	0.017	-0.004	0
5837022	0	58326	46744	0.02	0.24	4.76	0.01	-0.01899	0.002
5837122	0	58327	46844	0.03	0.31	4.4	0.015	-0.01799	-0.001
5837222	0	58328	46944	0.04	0.34	4.38	0.01899	-0.021	0.004
5837322	0	58329	47044	0.03	0.23	3.57	0.00899	-0.007	0.001
5837422	0	58330	47144	0.14	0.1	2.92	0.002	-0.012	0.003
5837522	0	58331	47244	0	0.37	4.95	0.016	-0.015	0.004
5837622	0	58332	47344	0.08	0.24	4.25	0.004	-0.007	0.003
5837722	0	58333	47444	-0.04	0.22	4.4	0.017	-0.006	0.003
5837822	0	58334	47544	0.07	0.15	3.78	-0.002	-0.006	0.002
5837922	0	58335	47644	0.13	0.32	4.48	0.028	-0.016	0
5838022	0	58336	47744	0.13	0.1	4.4	0.003	-0.005	0.005
5838122	0	58337	47844	0.01	0.31	4.88	0.025	-0.024	0.002
5838222	0	58338	47944	0.12	0.21	3.66	0.022	-0.017	-0.002
5838323	0	58339	48044	0.23	0.05	2.88	0.01	-0.017	0.002
5838423	0	58340	48144	0.07	0.2	3.39	0.012	-0.005	0.001
5838523	0	58341	48244	0.07	0.04	2.85	0.005	-0.002	0.003
5838623	0	58342	48344	0.11	0.05	3.33	-0.00899	-0.003	0.003
5838723	0	58343	48444	0.14	0.06	3.72	0.005	-0.011	0.004
5838823	0	58344	48544	0.12	0.12	3.03	0.017	-0.003	0.004
5838923	0	58345	48644	0.09	0	1.95	-0.002	0.008	-0.002
5839023	0	58346	48744	0.15	0.09	3	0.01	-0.002	0.002
5839123	0	58347	48844	0.22	0.09	3.01	0.02	-0.01	0.001
5839223	0	58348	48944	0.17	0.04	3.2	0.006	-0.012	0
5839323	0	58349	49044	0.19	0.11	2.95	0.012	-0.024	-0.001
5839423	0	58350	49144	0.16	0.11	3.61	0.011	-0.00899	0.004
5839523	0	58351	49244	0.29	0.04	2.46	0.007	-0.005	-0.001
5839624	0	58352	49344	0.23	0.15	2.84	0.021	-0.008	0.003
5839724	0	58353	49444	0.36	0	3.2	0.008	-0.00899	0.004
5839824	0	58354	49544	0.28	0.17	3.32	0.028	-0.01	0.005
5839924	0	58355	49644	0.07	0.05	2.77	0.015	-0.004	0.002
5840024	0	58356	49744	0.21	0.01	2.18	0.011	-0.003	0.001
5840124	0	58357	49844	0.18	0	2.25	0.012	0.008	0.001
5840224	0	58358	49944	0.3	-0.06	1.85	0.011	-0.005	0.001
5840324	0	58359	50044	0.22	0.07	2.53	0.035	0	0.002
5840424	0	58360	50144	0.3	-0.05	1.19	0.011	-0.006	0.001
5840524	0	58361	50244	0.19	0.08	2.6199	0.025	-0.008	-0.002
5840624	0	58362	50344	0.21	-0.07	2.06	0.008	0	0.005
5840724	0	58363	50444	0.2	-0.03	1.9	0.017	-0.003	-0.001
5840824	0	58364	50544	0.1	-0.13	1.21	0.007	-0.002	0.001
5840925	0	58365	50644	0.14	0	1.61	0.02	-0.004	0.001
5841025	0	58366	50744	0.15	-0.08	1.94	0.024	-0.002	0.003
5841125	0	58367	50844	0.18	-0.14	1.32	0.01899	-0.00899	-0.001
5841225	0	58368	50944	0.21	-0.16	1.22	0.03	-0.005	-0.002
5841325	0	58369	51044	0.29	-0.15	1.55	0.033	-0.00899	0
5841425	0	58370	51144	0.18	-0.09	0.76	0.033	-0.001	0.001
5841525	0	58371	51244	0.13	-0.31	0.41	0.015	0.001	-0.006
5841625	0	58372	51344	0.22	-0.21	0.38	0.01899	0.001	0.002
5841725	0	58373	51444	0.24	-0.27	0.12	0.024	-0.003	0
5841825	0	58374	51544	0.17	-0.25	0.17	0.023	0.003	0.002
5841925	0	58375	51644	0.22	-0.18	0.42	0.033	-0.001	0
5842025	0	58376	51744	0.06	-0.24	-0.58	0.02	0.007	0
5842125	0	58377	51844	-0.03	-0.08	0.09	0.044	0.007	0.001
5842226	0	58378	51944	0.21	-0.31	1.14	0.026	-0.005	0.001
5842326	0	58379	52044	0.2	-0.29	0.32	0.032	-0.006	0.001
5842426	0	58380	52144	0.21	-0.3	0.05	0.01799	0.002	-0.002
5842526	0	58381	52244	0.1	-0.26	-0.16	0.025	0.007	0.003
5842626	0	58382	52344	0.11	-0.24	-0.55	0.037	0.021	-0.001
5842726	0	58383	52444	0.15	-0.37	-1.35	0.025	0.012	0
5842826	0	58384	52544	0.31	-0.29	-0.94	0.039	0.005	-0.004
5842926	0	58385	52644	0.08	-0.24	-0.97	0.06	0.00899	-0.001
5843026	0	58386	52744	0.21	-0.33	-1.21	0.032	0.005	-0.003
5843126	0	58387	52844	0.17	-0.41	-1.1	0.017	0.012	0
5843226	0	58388	52944	0.19	-0.38	-1.41	0.027	0	0.001
5843326	0	58389	53044	0.15	-0.34	-0.9	0.042	0.011	-0.001
5843426	0	58390	53144	0.1	-0.56	-2.13	0.025	0.013	0.002
5843527	0	58391	53244	-0.03	-0.52	-1.89	0.032	0.024	-0.002
5843627	0	58392	53344	0.19	-0.68	-2.02	0.043	0.01	0.001
5843727	0	58393	53444	0.07	-0.65	-1.89	0.024	0.012	0.004
5843827	0	58394	53544	0.26	-0.64	-2.75	0.056	-0.001	0
5843927	0	58395	53644	0.12	-0.71	-1.12	0.045	-0.008	0
5844027	0	58396	53744	0.14	-0.73	-1.46	0.051	0.001	0.001
5844127	0	58397	53844	0.12	-0.63	-1.6	0.055	0.011	0.003
5844227	0	58398	53944	0.15	-0.74	-1.32	0.043	0.012	0.001
5844327	0	58399	54044	0.07	-0.58	-0.96	0.058	0.017	0.003
5844427	0	58400	54144	0.26	-0.76	-2.9	0.052	0.017	-0.001
5844527	0	58401	54244	0.2	-0.7	-2.16	0.041	0.017	0
5844627	0	58402	54344	0.08	-0.61	-2.43	0.053	0.027	-0.002
5844727	0	58403	54444	0.34	-0.64	-2.74	0.064	0.003	0
5844828	0	58404	54544	0.19	-0.63	-1.29	0.063	0.023	-0.001
5844928	0	58405	54644	0.19	-0.61	-1.3	0.056	0.029	-0.001
5845028	0	58406	54744	0.43	-0.8	-2.76	0.043	0.008	0
5845128	0	58407	54844	0.29	-0.5	-1.28	0.07	0.01	0.002
5845228	0	58408	54944	0.23	-0.7	-2.38	0.049	0.02	0.001
5845328	0	58409	55044	0.22	-0.71	-2.74	0.043	0.025	-0.001
5845428	0	58410	55144	0.36	-0.75	-2.35	0.046	0.01899	0.001
5845528	0	58411	55244	0.21	-0.56	-2.18	0.073	0.027	-0.001
5845628	0	58412	55344	0.31	-0.67	-2.81	0.056	0.016	0.001
5845728	0	58413	55444	0.22	-0.79	-3.59	0.048	0.023	-0.003
5845828	0	58414	55544	0.48	-0.89	-2.76	0.058	0.004	0
5845928	0	58415	55644	0.08	-0.72	-3.35	0.066	0.025	0
5846028	0	58416	55744	0.17	-0.74	-3.43	0.074	0.015	-0.002
5846128	0	58417	55844	0.1	-0.82	-3.25	0.065	0.013	0
5846229	0	58418	55944	0.23	-1.0599	-4.86	0.05	0.012	0.001
5846329	0	58419	56044	0.08	-0.94	-4.83	0.068	0.01899	-0.005
5846429	0	58420	56144	0.2	-1.0599	-4.69	0.059	0.006	0.002
5846529	0	58421	56244	0.06	-1.14	-5.09	0.05	0.02	0.002
5846629	0	58422	56344	0.03	-1.0599	-5.96	0.077	0.021	-0.001
5846729	0	58423	56444	0.1	-1.12	-6.91	0.085	0.005	-0.002
5846829	0	58424	56544	0.19	-1.32	-6.62	0.062	0.011	0.003
5846929	0	58425	56644	0.04	-1.23	-7.08	0.081	0.02	0
5847029	0	58426	56744	0.06	-1.44	-7.86	0.065	0.01	0
5847129	0	58427	56844	0.02	-1.41	-6.23	0.068	0.00899	0.001
5847229	0	58428	56944	0.11	-1.34	-7.84	0.085	0.002	-0.003
5847329	0	58429	57044	0.03	-1.51	-8.05	0.075	0.005	0.001
5847430	0	58430	57144	-0.05	-1.48	-8.95	0.087	0.006	-0.002
5847530	0	58431	57244	-0.03	-1.47	-8.82	0.084	0	0
5847630	0	58432	57344	-0.02	-1.57	-9.63	0.086	-0.011	-0.003
5847730	0	58433	57444	-0.15	-1.55	-10.16	0.086	0.003	-0.001
5847830	0	58434	57544	-0.15	-1.62	-9.88	0.08	-0.003	0
5847930	0	58435	57644	-0.18	-1.65	-9.77	0.073	-0.011	-0.001
5848030	0	58436	57744	-0.21	-1.7	-10.6	0.078	0.002	0.003
5848130	0	58437	57844	-0.16	-1.77	-11.52	0.09	0.003	0.001
5848230	0	58438	57944	-0.12	-1.91	-11.2	0.087	-0.013	0.002
5848330	0	58439	58044	-0.34	-1.81	-11.74	0.087	-0.001	0
5848430	0	58440	58144	-0.15	-2.01	-12.78	0.088	-0.015	0
5848530	0	58441	58244	-0.29	-2.08	-12.4	0.086	-0.003	-0.002
5848630	0	58442	58344	-0.29	-2.18	-13.27	0.078	0.004	0.001
5848730	0	58443	58444	-0.25	-2.09	-13.73	0.094	-0.002	-0.002
5848831	0	58444	58544	-0.28	-2.41	-14.45	0.07599	-0.011	0.002
5848931	0	58445	58644	-0.31	-2.2	-14.65	0.095	0.001	-0.001
5849031	0	58446	58744	-0.29	-2.24	-15.18	0.101	0.001	-0.003
5849131	0	58447	58844	-0.35	-2.28	-14.77	0.104	-0.01	-0.002
5849231	0	58448	58944	-0.35	-2.31	-15.71	0.106	0.002	0.001
5849331	0	58449	59044	-0.3	-2.56	-16.68	0.091	-0.008	-0.003
5849431	0	58450	59144	-0.5	-2.32	-15.98	0.12	0.001	0
5849531	0	58451	59244	-0.32	-2.56	-17.36	0.107	-0.008	-0.002
5849631	0	58452	59344	-0.24	-2.49	-16.8	0.117	-0.022	-0.001
5849731	0	58453	59444	-0.28	-2.75	-18.07	0.105	-0.006	-0.002
5849831	0	58454	59544	-0.16	-2.75	-19.23	0.104	-0.008	-0.003
5849931	0	58455	59644	-0.3899	-2.72	-18.4599	0.103	-0.015	-0.003
5850032	0	58456	59744	-0.43	-2.72	-18.92	0.111	-0.006	0
5850132	0	58457	59844	-0.43	-2.7	-19.67	0.12899	0.008	0.002
5850232	0	58458	59944	-0.42	-2.9	-20.33	0.128	0.006	-0.005
5850332	0	58459	60044	-0.41	-2.8599	-20.72	0.122	0.00899	0.002
5850432	0	58460	60144	-0.3	-3.13	-22.25	0.104	-0.001	0
5850532	0	58461	60244	-0.46	-3.05	-22.03	0.107	0.008	-0.004
5850632	0	58462	60344	-0.44	-3.19	-23.33	0.111	0.004	-0.006
5850732	0	58463	60444	-0.42	-3.1199	-23.83	0.122	0.024	0.002
5850832	0	58464	60544	-0.32	-3.33	-24.3	0.123	0.005	-0.003
5850932	0	58465	60644	-0.38	-3.26	-23.92	0.12899	0.004	-0.002
5851032	0	58466	60744	-0.41	-3.15	-25.01	0.146	0.005	-0.003
5851132	0	58467	60844	-0.26	-3.34	-24.9	0.135	0	-0.004
5851232	0	58468	60944	-0.46	-3.38	-26.71	0.128	0.024	-0.002
5851332	0	58469	61044	-0.38	-3.46	-26.49	0.134	0.015	0.002
5851433	0	58470	61144	-0.35	-3.65	-28.06	0.118	0.013	0
5851533	0	58471	61244	-0.4	-3.62	-28.89	0.125	0.032	-0.003
5851633	0	58472	61344	-0.29	-3.69	-29.85	0.126	0.032	-0.002
5851733	0	58473	61444	-0.36	-3.76	-30.05	0.13	0.031	-0.006
5851833	0	58474	61544	-0.31	-3.67	-29.47	0.142	0.022	0.002
5851933	0	58475	61644	-0.31	-3.86	-30.94	0.126	0.022	-0.002
5852033	0	58476	61744	-0.14	-3.91	-32.11	0.13	0.01799	-0.004
5852133	0	58477	61844	-0.36	-3.84	-31.7	0.14	0.043	-0.001
5852233	0	58478	61944	-0.17	-4.04	-32.75	0.125	0.024	-0.003
5852333	0	58479	62044	-0.26	-4.1	-33.78	0.124	0.037	-0.001
5852433	0	58480	62144	-0.38	-4	-33.16	0.14	0.034	0
5852533	0	58481	62244	-0.28	-4.04	-34.38	0.15199	0.034	-0.005
5852633	0	58482	62344	-0.29	-4.2199	-35.49	0.127	0.03799	-0.002
5852734	0	58483	62444	-0.11	-4.35	-36.28	0.133	0.028	-0.003
5852834	0	58484	62544	0.01	-4.41	-36.7599	0.138	0.023	-0.003
5852934	0	58485	62644	-0.08	-4.32	-36.73	0.149	0.031	-0.004
5853034	0	58486	62744	-0.09	-4.44	-37.27	0.149	0.033	-0.006
5853134	0	58487	62844	-0.22	-4.52	-38.53	0.143	0.043	-0.001
5853234	0	58488	62944	-0.08	-4.65	-38.99	0.135	0.045	-0.001
5853334	0	58489	63044	-0.14	-4.67	-40.74	0.153	0.055	-0.001
5853434	0	58490	63144	-0.12	-4.75	-41.27	0.145	0.037	-0.003
5853534	0	58491	63244	-0.07	-4.8	-40.99	0.139	0.053	0.003
5853634	0	58492	63344	-0.05	-4.79	-41.89	0.16	0.039	-0.003
5853734	0	58493	63444	-0.03	-4.89	-41.79	0.14399	0.046	0
5853834	0	58494	63544	-0.18	-4.87	-41.94	0.16	0.047	0.001
5853935	0	58495	63644	-0.04	-4.98	-43.28	0.161	0.052	-0.002
5854035	0	58496	63744	0.08	-5.29	-45.16	0.146	0.046	-0.002
5854135	0	58497	63844	0.12	-5.31	-45.05	0.156	0.051	-0.002
5854235	0	58498	63944	-0.1	-5.11	-45.36	0.16	0.057	0
5854335	0	58499	64044	0.09	-5.35	-45.8	0.15199	0.058	0.001
5854435	0	58500	64144	-0.11	-5.34	-47.03	0.164	0.063	0.001
5854535	0	58501	64244	0.06	-5.39	-47.43	0.173	0.052	-0.004
5854635	0	58502	64344	0.07	-5.65	-48.74	0.154	0.058	-0.001
5854735	0	58503	64444	-0.06	-5.48	-48.29	0.166	0.067	0.002
5854835	0	58504	64544	-0.03	-5.61	-50.13	0.165	0.077	-0.002
5854935	0	58505	64644	-0.01	-5.7199	-49.7	0.156	0.066	-0.001
5855035	0	58506	64744	0.1	-5.76	-49.46	0.167	0.061	0.001
5855135	0	58507	64844	0.21	-5.83	-51.25	0.168	0.067	-0.002
5855236	0	58508	64944	-0.13	-5.67	-50.9	0.186	0.079	0
5855336	0	58509	65044	0.11	-5.81	-52.23	0.165	0.089	-0.001
5855436	0	58510	65144	0.13	-5.77	-52.43	0.182	0.085	0.002
5855536	0	58511	65244	0.29	-5.95	-52.97	0.172	0.07	-0.001
5855636	0	58512	65344	0.24	-5.9699	-54.29	0.185	0.075	-0.003
5855736	0	58513	65444	0.36	-6.25	-54.86	0.167	0.073	0.002
5855836	0	58514	8	0.01	-6.08	-56.31	0.186	0.092	-0.003
5855936	0	58515	108	0.13	-6.1	-55.25	0.194	0.083	0.001
5856036	0	58516	208	0.27	-6.34	-56.91	0.166	0.081	-0.002
5856136	0	58517	308	0.26	-6.38	-57.29	0.183	0.084	0.001
5856236	0	58518	408	0.4	-6.4699	-58.11	0.179	0.084	-0.001
5856336	0	58519	508	0.28	-6.44	-58.7	0.182	0.09	0.001
5856436	0	58520	608	0.16	-6.51	-59.65	0.188	0.107	0
5856536	0	58521	708	0.31	-6.59	-60.48	0.191	0.095	-0.002
5856637	0	58522	808	0.21	-6.65	-60.19	0.193	0.095	-0.003
5856737	0	58523	908	0.4	-6.73	-60.56	0.193	0.086	0
5856837	0	58524	1008	0.36	-6.74	-61.76	0.204	0.098	-0.004
5856937	0	58525	1108	0.35	-6.82	-63.38	0.196	0.115	-0.003
5857037	0	58526	1208	0.3899	-6.84	-62.58	0.195	0.096	0
5857137	0	58527	1308	0.3	-6.85	-63.64	0.203	0.11	-0.001
5857237	0	58528	1408	0.42	-6.91	-63.91	0.211	0.107	-0.001
5857337	0	58529	1508	0.32	-6.95	-64.5	0.221	0.122	-0.002
5857437	0	58530	1608	0.41	-6.95	-64.62	0.225	0.113	0.002
5857537	0	58531	1708	0.5299	-7.08	-65.72	0.232	0.103	-0.004
5857637	0	58532	1808	0.34	-7.14	-65.2699	0.218	0.13	-0.001
5857737	0	58533	1908	0.4	-7.19	-67.2699	0.227	0.118	-0.001
5857838	0	58534	2008	0.31	-7.2	-66.3	0.221	0.114	0.002
5857938	0	58535	2108	0.6	-7.51	-68.72	0.202	0.108	0
5858038	0	58536	2208	0.57	-7.47	-69.35	0.222	0.113	0
5858138	0	58537	2308	0.5899	-7.44	-69.45	0.227	0.119	-0.002
5858238	0	58538	2408	0.49	-7.57	-70.37	0.228	0.124	0.001
5858338	0	58539	2508	0.5	-7.75	-70.73	0.208	0.122	0
5858438	0	58540	2608	0.64	-7.64	-71.04	0.227	0.119	0.002
5858538	0	58541	2708	0.67	-7.78	-71.94	0.229	0.126	-0.001
5858638	0	58542	2808	0.5899	-7.86	-73.0199	0.229	0.132	-0.002
5858738	0	58543	2908	0.44	-7.85	-73.31	0.242	0.145	0
5858838	0	58544	3008	0.64	-7.89	-73.57	0.241	0.135	0
5858938	0	58545	3108	0.76	-8.11	-74.8	0.226	0.138	0.004
5859038	0	58546	3208	0.71	-8.22	-75.57	0.222	0.132	0.002
5859138	0	58547	3308	0.61	-8.1899	-75.72	0.237	0.147	-0.001
5859239	0	58548	3408	0.7	-8.24	-76.66	0.237	0.125	-0.001
5859339	0	58549	3508	0.68	-8.32	-77.3399	0.231	0.138	0.001
5859439	0	58550	3608	0.71	-8.45	-78.0199	0.243	0.127	0
5859539	0	58551	3708	0.87	-8.47	-78.65	0.244	0.136	-0.003
5859639	0	58552	3808	0.91	-8.6	-80.06	0.241	0.136	0.001
5859739	0	58553	3908	0.96	-8.64	-79.42	0.253	0.132	-0.001
5859839	0	58554	4008	0.89	-8.56	-79.69	0.262	0.145	0.001
5859939	0	58555	4108	0.92	-8.71	-81.22	0.243	0.147	0.001
5860039	0	58556	4208	0.89	-8.84	-81.31	0.244	0.14399	0.001
5860139	0	58557	4308	1.04	-8.92	-81.55	0.247	0.135	0
5860239	0	58558	4408	0.7799	-8.83	-82.8399	0.246	0.145	0.001
5860339	0	58559	4508	0.93	-8.7299	-81.62	0.269	0.13	0
5860439	0	58560	4608	0.83	-8.81	-82.69	0.266	0.15	0
5860540	0	58561	4708	0.97	-8.89	-83.81	0.262	0.146	-0.001
5860640	0	58562	4808	0.75	-8.84	-82.93	0.26	0.154	0.001
5860740	0	58563	4908	0.7	-8.88	-83.16	0.255	0.156	-0.001
5860840	0	58564	5008	0.91	-8.9799	-84.04	0.259	0.145	0
5860940	0	58565	5108	1.26	-9.07	-84.91	0.255	0.128	0
5861040	0	58566	5208	1.01	-9.08	-83.87	0.25099	0.14399	0
5861140	0	58567	5308	0.79	-8.91	-83.78	0.266	0.15	0.001
5861240	0	58568	5408	0.99	-9.05	-84.88	0.243	0.136	-0.001
5861340	0	58569	5508	0.88	-8.97	-84.31	0.248	0.15	-0.002
5861440	0	58570	5608	0.89	-8.95	-83.66	0.257	0.145	-0.003
5861540	0	58571	5708	0.7799	-8.79	-84.04	0.275	0.15099	-0.002
5861640	0	58572	5808	0.91	-8.93	-83.86	0.257	0.143	0.001
5861740	0	58573	5908	0.75	-8.78	-84.01	0.26499	0.143	-0.004
5861841	0	58574	6008	0.7799	-8.7299	-83.01	0.256	0.143	-0.001
