# Supplementary material for: Robot-Based Calibration Procedure for Graphene Electronic Skin
Source: Sensors (Basel). 2022 Aug 16;22(16):6122. doi: 10.3390/s22166122 (PMC9416129; doi:10.3390/s22166122)
Supplement: Supplementary file 1 [file sensors-22-06122-s001.zip › measurements/sensor_row_10_col_26_hex_unload.dat]

#ID ES_1_V1
#SIZE ROW 16 COL 32
#DIR UNLOAD
#sensor: hex
#coord: row_10_col_26
system_time	status	sequence_number	hex_sample_counter	Fx	Fy	Fz	Tx	Ty	Tz
5861941	0	58575	6108	0.88	-8.7299	-84.01	0.268	0.153	-0.002
5862041	0	58576	6208	0.9	-8.87	-84.28	0.254	0.153	0
5862141	0	58577	6308	0.87	-8.84	-83.86	0.256	0.143	-0.001
5862241	0	58578	6408	0.82	-8.78	-83.62	0.262	0.141	0.003
5862341	0	58579	6508	0.87	-8.76	-83.55	0.257	0.14	0.003
5862441	0	58580	6608	0.95	-8.8	-83.12	0.242	0.154	0.001
5862541	0	58581	6708	0.99	-8.8	-83.76	0.245	0.15099	-0.003
5862641	0	58582	6808	0.87	-8.81	-83.5899	0.241	0.148	-0.002
5862741	0	58583	6908	0.9	-8.72	-82.2699	0.254	0.147	-0.003
5862841	0	58584	7008	0.96	-8.88	-82.81	0.221	0.149	0.001
5862941	0	58585	7108	0.92	-8.51	-81.36	0.236	0.15099	-0.001
5863041	0	58586	7208	0.77	-8.38	-80.48	0.252	0.141	-0.002
5863142	0	58587	7308	0.84	-8.3	-80.44	0.252	0.145	-0.001
5863242	0	58588	7408	0.96	-8.34	-80.4	0.234	0.141	-0.003
5863342	0	58589	7508	0.83	-8.26	-78.65	0.237	0.15	0.001
5863442	0	58590	7608	0.69	-8.27	-78.17	0.224	0.147	-0.002
5863542	0	58591	7708	0.61	-7.98	-76.91	0.239	0.131	0.002
5863642	0	58592	7808	0.71	-8.11	-77.3	0.231	0.13699	-0.001
5863742	0	58593	7908	0.7	-7.88	-76.33	0.224	0.139	0.001
5863842	0	58594	8008	0.73	-7.96	-76.1	0.221	0.131	-0.001
5863942	0	58595	8108	0.7	-7.86	-75.33	0.207	0.133	-0.003
5864042	0	58596	8208	0.66	-7.67	-73.5	0.215	0.128	-0.002
5864142	0	58597	8308	0.58	-7.59	-73.47	0.221	0.134	-0.001
5864242	0	58598	8408	0.67	-7.64	-72.71	0.203	0.116	-0.001
5864342	0	58599	8508	0.5899	-7.48	-72.16	0.199	0.128	0
5864443	0	58600	8608	0.58	-7.4	-71.25	0.187	0.124	-0.002
5864543	0	58601	8708	0.51	-7.22	-70.5	0.204	0.124	0.002
5864643	0	58602	8808	0.4	-7.01	-69.79	0.22	0.124	-0.003
5864743	0	58603	8908	0.54	-7.07	-68.82	0.197	0.105	-0.004
5864843	0	58604	9008	0.34	-6.92	-68.01	0.196	0.124	-0.002
5864943	0	58605	9108	0.54	-6.82	-66.97	0.188	0.105	0
5865043	0	58606	9208	0.46	-6.89	-67.15	0.182	0.098	0
5865143	0	58607	9308	0.41	-6.73	-66.95	0.181	0.099	0
5865243	0	58608	9408	0.3	-6.5	-65.79	0.191	0.106	-0.005
5865343	0	58609	9508	0.29	-6.53	-64.73	0.172	0.103	-0.003
5865443	0	58610	9608	0.24	-6.34	-63.97	0.183	0.101	-0.001
5865543	0	58611	9708	0.35	-6.31	-63.7	0.176	0.091	0
5865643	0	58612	9808	0.2	-6.32	-63.29	0.164	0.103	0
5865744	0	58613	9908	0.19	-6.11	-62.02	0.177	0.087	-0.002
5865844	0	58614	10008	0.42	-6.2399	-61.72	0.16	0.082	0
5865944	0	58615	10108	0.23	-5.9899	-60.77	0.15899	0.088	-0.002
5866044	0	58616	10208	0.44	-6.14	-61.19	0.146	0.078	-0.001
5866144	0	58617	10308	0.23	-5.83	-59.67	0.158	0.09	-0.001
5866244	0	58618	10408	0.26	-5.82	-59.98	0.148	0.086	0
5866344	0	58619	10508	0.22	-5.71	-58.53	0.15099	0.084	0
5866444	0	58620	10608	0.25	-5.7399	-58.17	0.143	0.07599	-0.003
5866544	0	58621	10708	0.25	-5.51	-57.77	0.15199	0.078	-0.003
5866644	0	58622	10808	0.03	-5.3	-57.39	0.15099	0.096	-0.001
5866744	0	58623	10908	0.2	-5.4899	-56.69	0.118	0.074	0
5866844	0	58624	11008	0	-5.36	-56.7	0.119	0.092	-0.004
5866945	0	58625	11108	0.02	-5.23	-55.09	0.125	0.08	-0.002
5867045	0	58626	11208	0.18	-5.18	-55.08	0.128	0.069	-0.001
5867145	0	58627	11308	0.06	-5.19	-53.73	0.111	0.064	0.001
5867245	0	58628	11408	0.12	-5.01	-53.41	0.123	0.063	-0.003
5867345	0	58629	11508	0.09	-4.88	-51.94	0.13	0.062	-0.002
5867445	0	58630	11608	0.13	-4.87	-50.7599	0.111	0.045	0
5867545	0	58631	11708	0	-4.73	-51.27	0.116	0.074	-0.003
5867645	0	58632	11808	-0.15	-4.58	-50.58	0.11	0.068	-0.004
5867745	0	58633	11908	0.02	-4.64	-50.73	0.114	0.061	-0.004
5867845	0	58634	12008	-0.09	-4.59	-49.78	0.093	0.064	-0.003
5867945	0	58635	12108	-0.17	-4.43	-48.93	0.102	0.056	-0.004
5868045	0	58636	12208	0.02	-4.5	-47.9199	0.07	0.048	0.002
5868145	0	58637	12308	-0.09	-4.18	-46.87	0.101	0.052	-0.002
5868245	0	58638	12408	-0.25	-4.09	-45.5	0.088	0.06	0
5868346	0	58639	12508	-0.01	-4.19	-46.64	0.085	0.054	-0.001
5868446	0	58640	12608	-0.13	-4.05	-45.6699	0.082	0.053	-0.002
5868546	0	58641	12708	-0.07	-4.06	-45.2	0.064	0.047	-0.004
5868646	0	58642	12808	-0.1	-3.98	-44.91	0.065	0.044	-0.002
5868746	0	58643	12908	-0.07	-3.9	-42.8	0.068	0.044	0.002
5868846	0	58644	13008	-0.17	-3.79	-43.3	0.082	0.049	0
5868946	0	58645	13108	-0.13	-3.67	-42.08	0.073	0.042	0.002
5869046	0	58646	13208	-0.07	-3.6	-40.82	0.082	0.037	-0.005
5869146	0	58647	13308	0	-3.6	-40.33	0.068	0.033	0
5869246	0	58648	13408	-0.18	-3.41	-40.48	0.07199	0.049	-0.002
5869346	0	58649	13508	-0.19	-3.37	-40.19	0.075	0.048	-0.001
5869446	0	58650	13608	-0.15	-3.29	-40.18	0.071	0.044	-0.002
5869546	0	58651	13708	-0.33	-3.13	-38.7599	0.062	0.03599	-0.002
5869647	0	58652	13808	-0.33	-3.13	-37.47	0.061	0.041	-0.001
5869747	0	58653	13908	-0.24	-2.96	-37.78	0.064	0.034	-0.003
5869847	0	58654	14008	-0.23	-2.97	-35.6	0.063	0.01799	0.001
5869947	0	58655	14108	-0.07	-2.8699	-34.31	0.061	0.017	0
5870047	0	58656	14208	-0.32	-2.82	-34.81	0.056	0.01799	0.003
5870147	0	58657	14308	-0.09	-2.92	-34.87	0.056	0.016	-0.003
5870247	0	58658	14408	-0.26	-2.78	-33.53	0.055	0.015	0
5870347	0	58659	14508	-0.29	-2.6	-32.23	0.053	0.017	-0.002
5870447	0	58660	14608	-0.25	-2.66	-31.97	0.047	0.01	-0.002
5870547	0	58661	14708	-0.29	-2.64	-31.83	0.052	0.012	0.001
5870647	0	58662	14808	-0.31	-2.6	-29.76	0.05	0.017	-0.001
5870747	0	58663	14908	-0.3899	-2.57	-29.94	0.049	0.005	0
5870847	0	58664	15008	-0.24	-2.5	-30.73	0.051	0.014	0
5870948	0	58665	15108	-0.29	-2.46	-29.6	0.046	0.004	-0.003
5871048	0	58666	15208	-0.29	-2.54	-29.01	0.035	0.001	0.001
5871148	0	58667	15308	-0.35	-2.43	-28.36	0.054	-0.008	-0.002
5871248	0	58668	15408	-0.37	-2.41	-27.35	0.048	-0.003	-0.004
5871348	0	58669	15508	-0.69	-2.1199	-25.97	0.055	0.023	0
5871448	0	58670	15608	-0.45	-2.18	-26.41	0.068	-0.008	-0.003
5871548	0	58671	15708	-0.6	-2.2	-25.74	0.049	-0.002	0
5871648	0	58672	15808	-0.49	-2.15	-24.98	0.056	-0.016	-0.002
5871748	0	58673	15908	-0.58	-2.17	-24.34	0.048	-0.015	-0.003
5871848	0	58674	16008	-0.62	-2.03	-23.53	0.068	-0.017	-0.003
5871948	0	58675	16108	-0.62	-2.06	-23.25	0.06	-0.01	-0.004
5872049	0	58676	16208	-0.5899	-2.02	-22.16	0.057	-0.028	0.001
5872149	0	58677	16308	-0.65	-2.05	-21.87	0.052	-0.031	0
5872249	0	58678	16408	-0.63	-1.99	-21.3799	0.055	-0.025	0
5872349	0	58679	16508	-0.6	-2	-20.7099	0.052	-0.021	-0.002
5872449	0	58680	16608	-0.69	-1.91	-20.12	0.049	-0.033	0
5872549	0	58681	16708	-0.64	-1.89	-20.16	0.054	-0.032	-0.001
5872649	0	58682	16808	-0.5899	-2.03	-20.66	0.032	-0.023	-0.003
5872749	0	58683	16908	-0.72	-1.83	-19.36	0.053	-0.03799	-0.004
5872849	0	58684	17008	-0.68	-1.59	-17.41	0.066	-0.041	0.001
5872949	0	58685	17108	-0.66	-1.67	-17.17	0.056	-0.037	-0.002
5873049	0	58686	17208	-0.71	-1.5599	-16.43	0.062	-0.029	0.002
5873149	0	58687	17308	-0.74	-1.61	-17.03	0.049	-0.022	-0.001
5873249	0	58688	17408	-0.77	-1.6	-16.48	0.032	-0.013	-0.001
5873349	0	58689	17508	-0.68	-1.53	-16.02	0.035	-0.032	-0.003
5873449	0	58690	17608	-0.51	-1.5	-15.81	0.044	-0.035	-0.001
5873549	0	58691	17708	-0.73	-1.4299	-14.96	0.03599	-0.029	0
5873650	0	58692	17808	-0.68	-1.32	-14.73	0.049	-0.034	0
5873750	0	58693	17908	-0.57	-1.29	-13.3	0.054	-0.044	-0.004
5873850	0	58694	18008	-0.58	-1.28	-13.12	0.042	-0.033	-0.003
5873950	0	58695	18108	-0.55	-1.12	-12.79	0.048	-0.03599	0
5874050	0	58696	18208	-0.54	-1.13	-12.27	0.046	-0.028	-0.002
5874150	0	58697	18308	-0.43	-1.14	-12.77	0.039	-0.035	-0.002
5874250	0	58698	18408	-0.71	-0.82	-11.5	0.056	-0.02	-0.002
5874350	0	58699	18508	-0.62	-1.04	-11.87	0.042	-0.024	-0.004
5874450	0	58700	18608	-0.67	-0.89	-10.78	0.044	-0.022	-0.005
5874550	0	58701	18708	-0.56	-0.91	-10.08	0.039	-0.03	-0.002
5874650	0	58702	18808	-0.54	-0.71	-9.68	0.048	-0.014	0.002
5874750	0	58703	18908	-0.47	-0.76	-9.1	0.048	-0.006	-0.001
5874851	0	58704	19008	-0.5299	-0.55	-8.82	0.048	-0.015	-0.002
5874951	0	58705	19108	-0.36	-0.68	-9.77	0.041	-0.021	-0.007
5875051	0	58706	19208	-0.63	-0.48	-7.89	0.042	-0.01	-0.005
5875151	0	58707	19308	-0.31	-0.56	-8.08	0.03599	-0.035	-0.003
5875251	0	58708	19408	-0.3899	-0.54	-8.09	0.042	-0.012	-0.002
5875351	0	58709	19508	-0.55	-0.38	-7.02	0.03599	-0.002	-0.004
5875451	0	58710	19608	-0.38	-0.4	-6.97	0.03799	-0.015	-0.001
5875551	0	58711	19708	-0.27	-0.36	-6.73	0.024	-0.017	-0.002
5875651	0	58712	19808	-0.29	-0.44	-6.81	0.029	-0.008	-0.004
5875751	0	58713	19908	-0.3	-0.37	-6.18	0.028	-0.01	-0.003
5875851	0	58714	20008	-0.44	-0.16	-5.28	0.041	-0.00899	-0.002
5875951	0	58715	20108	-0.27	-0.31	-4.94	0.024	-0.015	0
5876051	0	58716	20208	-0.15	-0.26	-5.44	0.028	-0.012	-0.003
5876152	0	58717	20308	-0.09	-0.25	-4.94	0.027	-0.003	0.001
5876252	0	58718	20408	-0.07	-0.19	-4.62	0.02	-0.008	-0.006
5876352	0	58719	20508	-0.2	0.04	-3.24	0.034	-0.014	-0.003
5876452	0	58720	20608	-0.32	0.02	-3.97	0.02	-0.003	-0.003
5876552	0	58721	20708	-0.17	-0.04	-3.28	0.03	-0.007	0
5876652	0	58722	20808	-0.19	0.05	-2.65	0.025	-0.01	-0.003
5876752	0	58723	20908	-0.21	0	-2.5	0.023	-0.015	-0.003
5876852	0	58724	21008	-0.27	-0.06	-3.01	0.00899	0.00899	0.002
5876952	0	58725	21108	-0.15	0.06	-1.77	0.03599	-0.013	-0.001
5877052	0	58726	21208	-0.09	-0.09	-2.63	0.008	-0.007	-0.005
5877152	0	58727	21308	-0.19	0.03	-1.64	0.021	-0.002	0.001
5877252	0	58728	21408	-0.3	0.08	-1.6	0.028	0	-0.004
5877352	0	58729	21508	-0.22	0.13	-1.36	0.028	-0.006	-0.001
5877453	0	58730	21608	-0.1	-0.13	-2.76	0.007	-0.005	0.001
5877553	0	58731	21708	-0.09	-0.09	-2.3	-0.006	-0.008	-0.001
5877653	0	58732	21808	-0.17	0.07	-1.38	0.031	-0.011	-0.003
5877753	0	58733	21908	-0.1	-0.04	-1.66	0.003	-0.002	0.003
5877853	0	58734	22008	-0.21	0.01	-0.55	0.01	-0.003	0.004
5877953	0	58735	22108	-0.14	0.07	-1.84	0.016	-0.017	-0.002
5878053	0	58736	22208	-0.19	0.08	-0.75	0.00899	-0.00899	0
5878153	0	58737	22308	-0.2	0.06	-1.58	0.01899	-0.007	0.004
5878253	0	58738	22408	-0.46	0.22	-1.5599	0.027	0.006	-0.001
5878353	0	58739	22508	-0.38	0.21	-0.44	0.01899	0.002	-0.001
5878453	0	58740	22608	-0.18	0.04	-1.02	0.001	-0.012	-0.003
5878553	0	58741	22708	-0.37	0.16	-1.67	0.024	-0.003	-0.001
5878653	0	58742	22808	-0.18	0.1	-1.14	0.00899	-0.01899	-0.002
5878753	0	58743	22908	-0.33	0.18	-1.04	0.024	-0.008	-0.005
5878854	0	58744	23008	-0.23	0.11	-1.12	0.003	-0.014	-0.002
5878954	0	58745	23108	-0.19	0.18	0.08	0.011	-0.017	0.002
5879054	0	58746	23208	-0.21	0.03	-1.24	-0.001	-0.006	-0.001
5879154	0	58747	23308	-0.33	0.09	0.4	0.003	-0.011	-0.001
5879254	0	58748	23408	-0.28	0	-1.24	-0.006	-0.022	-0.002
5879354	0	58749	23508	-0.37	0.34	0.42	0.039	-0.015	-0.004
5879454	0	58750	23608	-0.2	-0.02	-1.33	-0.00899	-0.01799	-0.002
5879554	0	58751	23708	-0.14	-0.05	-1.13	0.007	-0.021	-0.004
5879654	0	58752	23808	-0.47	0.31	0.54	0.031	-0.02	-0.001
5879754	0	58753	23908	-0.31	0.05	-0.97	0.008	-0.017	-0.003
5879854	0	58754	24008	-0.18	0.17	-0.06	0.007	-0.016	0
5879954	0	58755	24108	-0.2	0.02	-0.76	-0.005	-0.031	0.001
5880055	0	58756	24208	-0.32	0.2	0.41	-0.001	-0.014	-0.002
5880155	0	58757	24308	-0.29	0.37	0	0.017	-0.008	0
5880255	0	58758	24408	-0.47	0.43	0.88	0.013	-0.012	-0.002
5880355	0	58759	24508	-0.15	0.22	0.44	0.001	-0.016	-0.001
5880455	0	58760	24608	-0.19	0.37	0.9	0.014	-0.017	-0.003
5880555	0	58761	24708	-0.25	0.26	1.14	-0.005	-0.011	-0.002
5880655	0	58762	24808	-0.13	0.08	0.29	-0.012	-0.01799	-0.001
5880755	0	58763	24908	-0.34	0.38	1.58	0.01799	-0.017	-0.003
5880855	0	58764	25008	-0.17	0.32	1.02	-0.00899	-0.01799	0
5880955	0	58765	25108	-0.07	0.26	1.1	0	-0.031	-0.003
5881055	0	58766	25208	-0.05	0.3	0.85	0.001	-0.016	-0.005
5881155	0	58767	25308	-0.02	0.23	0.5899	-0.005	-0.022	-0.001
5881255	0	58768	25408	0.07	0.25	1.09	-0.006	-0.031	0.003
5881355	0	58769	25508	-0.21	0.3	1.38	-0.005	-0.01799	-0.003
5881456	0	58770	25608	-0.09	0.35	0.83	-0.002	-0.00899	0
5881556	0	58771	25708	-0.22	0.41	2.76	0.003	-0.01899	-0.001
5881656	0	58772	25808	-0.03	0.41	2.03	0.004	-0.014	0
5881756	0	58773	25908	-0.03	0.3	2	-0.006	-0.022	-0.003
5881856	0	58774	26008	-0.02	0.43	2.43	0.01	-0.013	-0.003
5881956	0	58775	26108	-0.2	0.4	2.42	0.01	-0.015	0
5882056	0	58776	26208	-0.17	0.32	1.61	-0.012	-0.01	-0.001
5882156	0	58777	26308	-0.15	0.45	2.34	0.005	-0.014	-0.003
5882256	0	58778	26408	0.08	0.41	2.52	0.004	-0.026	-0.001
5882356	0	58779	26508	-0.12	0.38	1.97	-0.01799	0.006	-0.003
5882456	0	58780	26608	-0.09	0.61	3.49	0.016	-0.01899	-0.002
5882556	0	58781	26708	-0.14	0.49	1.9	0.001	-0.00899	0
5882657	0	58782	26808	0	0.5299	3.04	0.005	-0.029	0.001
5882757	0	58783	26908	-0.23	0.56	3.52	0.012	-0.02	-0.002
5882857	0	58784	27008	-0.01	0.37	2.3599	-0.001	-0.01899	-0.003
5882957	0	58785	27108	-0.16	0.52	3.45	0.025	-0.017	-0.001
5883057	0	58786	27208	-0.15	0.43	2.72	0.001	-0.01899	0
5883157	0	58787	27308	-0.11	0.42	3.03	0.003	-0.021	0
5883257	0	58788	27408	0.05	0.44	3.73	-0.003	-0.022	0
5883357	0	58789	27508	0.1	0.3	2.32	0.001	-0.032	-0.003
5883457	0	58790	27608	-0.02	0.5299	3.67	-0.00899	-0.01799	-0.007
5883557	0	58791	27708	0	0.44	2.56	-0.013	-0.031	-0.002
5883657	0	58792	27808	-0.07	0.5899	2.98	0.007	-0.023	-0.004
5883757	0	58793	27908	-0.09	0.5	4.21	-0.001	-0.025	0
5883857	0	58794	28008	-0.04	0.49	3.9	-0.006	-0.02	0.003
5883957	0	58795	28108	-0.09	0.5	3.53	-0.003	-0.028	0
5884058	0	58796	28208	-0.16	0.5299	4.4899	0	-0.025	0.002
5884158	0	58797	28308	0.09	0.38	3.93	-0.01	-0.043	0.003
5884258	0	58798	28408	-0.26	0.56	3.42	0.003	-0.025	0
5884358	0	58799	28508	-0.01	0.35	3.75	-0.014	-0.026	0.003
5884458	0	58800	28608	0.01	0.55	4.92	0	-0.029	0.003
5884558	0	58801	28708	-0.29	0.52	3.99	-0.01	-0.004	0.002
5884658	0	58802	28808	-0.1	0.57	3.59	0.004	-0.023	-0.002
5884758	0	58803	28908	0.02	0.45	4.4699	-0.005	-0.032	-0.002
5884858	0	58804	29008	-0.14	0.56	4.55	0.002	-0.025	0
5884958	0	58805	29108	-0.06	0.58	4.45	-0.001	-0.024	0.001
5885058	0	58806	29208	-0.07	0.52	4.6	-0.008	-0.022	0
5885158	0	58807	29308	-0.02	0.56	4.61	-0.001	-0.033	0
5885259	0	58808	29408	-0.01	0.62	5.04	0.012	-0.031	0.002
5885359	0	58809	29508	-0.07	0.63	4.64	-0.003	-0.032	-0.001
5885459	0	58810	29608	0	0.51	5.4	-0.006	-0.027	0.001
5885559	0	58811	29708	-0.01	0.5299	4.9	0.004	-0.042	0
5885659	0	58812	29808	-0.12	0.69	5.82	0.004	-0.034	0.002
5885759	0	58813	29908	-0.03	0.56	5.37	-0.015	-0.04	0.003
5885859	0	58814	30008	-0.11	0.5	4.89	-0.026	-0.025	0.001
5885959	0	58815	30108	-0.05	0.74	6.15	-0.004	-0.039	-0.001
5886059	0	58816	30208	-0.12	0.7	5.28	-0.007	-0.027	0.004
5886159	0	58817	30308	-0.13	0.5899	5.73	-0.024	-0.028	0
5886259	0	58818	30408	-0.05	0.64	5.65	-0.011	-0.044	0.002
5886359	0	58819	30508	-0.01	0.66	5.8	-0.003	-0.041	-0.001
5886459	0	58820	30608	0.11	0.63	5.28	-0.014	-0.047	0.002
5886560	0	58821	30708	-0.11	0.63	5.67	-0.017	-0.037	0.001
5886660	0	58822	30808	0.03	0.5	5.93	-0.028	-0.048	0.003
5886760	0	58823	30908	0.07	0.63	6.02	-0.008	-0.042	0.001
5886860	0	58824	31008	-0.14	0.79	6.48	0.005	-0.04	0
5886960	0	58825	31108	0.02	0.5899	5.77	-0.00899	-0.037	0.003
5887060	0	58826	31208	-0.1	0.74	6.51	0.001	-0.034	0.001
5887160	0	58827	31308	0.04	0.57	5.82	-0.022	-0.041	0.003
5887260	0	58828	31408	0.02	0.65	5.61	-0.011	-0.04	0.002
5887360	0	58829	31508	0.01	0.65	6.68	-0.008	-0.05	0
5887460	0	58830	31608	0.02	0.69	5.9899	-0.016	-0.037	0.003
5887560	0	58831	31708	-0.03	0.66	6.51	-0.02	-0.04	0.004
5887660	0	58832	31808	-0.06	0.7	6.96	-0.01	-0.044	0.001
5887760	0	58833	31908	-0.04	0.76	6.2199	-0.015	-0.027	0.003
5887860	0	58834	32008	-0.14	0.74	6.33	-0.014	-0.035	-0.001
5887961	0	58835	32108	-0.17	0.94	7.69	0.008	-0.04	0.004
5888061	0	58836	32208	0.03	0.69	7.13	-0.02	-0.049	0.003
5888161	0	58837	32308	-0.03	0.74	7.75	0	-0.054	0.004
5888261	0	58838	32408	-0.2	0.77	7.08	-0.015	-0.032	0.002
5888361	0	58839	32508	-0.06	0.61	6.69	-0.022	-0.045	0.002
5888461	0	58840	32608	-0.02	0.66	7.08	-0.028	-0.048	0.003
5888561	0	58841	32708	-0.17	0.85	8.05	-0.007	-0.047	0.003
5888661	0	58842	32808	-0.04	0.73	7.25	-0.012	-0.052	0.004
5888761	0	58843	32908	-0.23	0.7799	7.77	-0.021	-0.041	0.001
5888861	0	58844	33008	-0.15	0.77	7.46	-0.012	-0.03799	0
5888961	0	58845	33108	-0.4	0.89	7.37	-0.012	-0.03	0.003
5889061	0	58846	33208	-0.1	0.76	7.3	-0.01799	-0.047	0.005
5889161	0	58847	33308	-0.09	0.86	8.13	-0.01	-0.05	0.005
5889262	0	58848	33408	-0.23	0.7	7.52	-0.026	-0.033	0.001
5889362	0	58849	33508	-0.12	0.87	8.68	-0.003	-0.056	0.004
5889462	0	58850	33608	-0.14	0.77	8.01	-0.017	-0.048	0.002
5889562	0	58851	33708	0.04	0.7	7.25	-0.021	-0.053	0.004
5889662	0	58852	33808	-0.22	0.9	8.62	-0.017	-0.046	0.005
5889762	0	58853	33908	-0.21	0.88	9.11	-0.006	-0.052	0.007
5889862	0	58854	34008	-0.12	0.8	8.9399	-0.01899	-0.057	0.005
5889962	0	58855	34108	-0.18	0.89	8.3	-0.01	-0.044	0.006
5890062	0	58856	34208	-0.31	0.91	9.22	-0.012	-0.039	0.004
5890162	0	58857	34308	-0.16	0.84	7.49	-0.011	-0.049	0.006
5890262	0	58858	34408	-0.14	0.91	9.29	-0.01799	-0.052	0.003
5890362	0	58859	34508	-0.25	0.82	8.49	-0.012	-0.035	0.004
5890462	0	58860	34608	-0.19	0.96	8.7299	-0.001	-0.041	0.005
5890563	0	58861	34708	-0.04	0.74	8.27	-0.037	-0.05	0.004
5890663	0	58862	34808	-0.29	1.1	9.77	0.001	-0.05	0.004
5890763	0	58863	34908	-0.07	0.88	8.15	-0.012	-0.058	0.004
5890863	0	58864	35008	-0.27	0.97	8.02	-0.00899	-0.037	0.002
5890963	0	58865	35108	-0.25	0.93	8.97	-0.02	-0.049	0.003
5891063	0	58866	35208	-0.2	0.98	9.28	-0.028	-0.04	0.004
5891163	0	58867	35308	-0.12	0.91	8.59	-0.015	-0.041	0.005
5891263	0	58868	35408	-0.08	1.03	8.71	-0.012	-0.044	0.002
5891363	0	58869	35508	-0.21	1	9.25	-0.023	-0.035	0.007
5891463	0	58870	35608	-0.19	1.09	9.45	-0.007	-0.053	0.008
5891563	0	58871	35708	-0.09	0.99	9.9399	-0.02	-0.056	0.003
5891663	0	58872	35808	-0.34	1.25	10.4799	-0.004	-0.047	0.006
5891763	0	58873	35908	-0.1	1.04	10.4799	-0.025	-0.066	0.007
5891864	0	58874	36008	-0.3899	1.1799	9.91	-0.00899	-0.041	0.005
5891964	0	58875	36108	-0.27	1.2	10.36	-0.021	-0.059	0.005
5892064	0	58876	36208	-0.2	1.0599	9.18	-0.035	-0.047	0.005
5892164	0	58877	36308	-0.31	1.23	9.87	-0.023	-0.03599	0.008
5892264	0	58878	36408	-0.23	1.32	10.71	-0.017	-0.056	0.005
5892364	0	58879	36508	-0.27	1.13	9.53	-0.037	-0.044	0.007
5892464	0	58880	36608	-0.24	1.23	9.07	-0.022	-0.048	0.006
5892564	0	58881	36708	-0.3899	1.15	10.65	-0.03799	-0.052	0.007
5892664	0	58882	36808	-0.4	1.33	10.17	-0.025	-0.058	0.002
5892764	0	58883	36908	-0.32	1.17	10.13	-0.03799	-0.056	0.01
5892864	0	58884	37008	-0.22	1.25	10.71	-0.031	-0.053	0.005
5892964	0	58885	37108	-0.25	1.13	10.2299	-0.054	-0.066	0.003
5893065	0	58886	37208	-0.58	1.51	10.53	-0.01899	-0.034	0.004
5893165	0	58887	37308	-0.36	1.1799	9.88	-0.039	-0.054	0.007
5893265	0	58888	37408	-0.25	1.21	10.52	-0.039	-0.065	0.008
5893365	0	58889	37508	-0.37	1.42	11.08	-0.031	-0.063	0.00899
5893465	0	58890	37608	-0.35	1.33	10.66	-0.045	-0.053	0.01
5893565	0	58891	37708	-0.45	1.25	10.29	-0.042	-0.055	0.01
5893665	0	58892	37808	-0.5	1.55	11.05	-0.03	-0.055	0.007
5893765	0	58893	37908	-0.45	1.32	11.02	-0.052	-0.056	0.00899
5893865	0	58894	38008	-0.54	1.28	10.91	-0.058	-0.055	0.008
5893965	0	58895	38108	-0.47	1.28	11.47	-0.056	-0.054	0.007
5894065	0	58896	38208	-0.35	1.33	10.81	-0.03799	-0.071	0.005
5894165	0	58897	38308	-0.47	1.34	11.41	-0.04	-0.069	0.007
5894265	0	58898	38408	-0.69	1.59	12.61	-0.026	-0.067	0.007
5894365	0	58899	38508	-0.45	1.29	11.45	-0.046	-0.069	0.008
5894466	0	58900	38608	-0.44	1.3	11.36	-0.046	-0.051	0.006
5894566	0	58901	38708	-0.41	1.39	10.77	-0.03	-0.063	0.005
5894666	0	58902	38808	-0.61	1.67	12.55	-0.03	-0.055	0.005
5894766	0	58903	38908	-0.32	1.5599	11.57	-0.041	-0.067	0.005
5894866	0	58904	39008	-0.64	1.69	13.24	-0.041	-0.054	0.004
5894966	0	58905	39108	-0.29	1.53	13.46	-0.041	-0.074	0.005
5895066	0	58906	39208	-0.48	1.4299	13.21	-0.03	-0.067	0.007
5895166	0	58907	39308	-0.43	1.3099	13.94	-0.043	-0.08	0.005
5895266	0	58908	39408	-0.5	1.46	13.61	-0.014	-0.08	0.004
5895366	0	58909	39508	-0.42	1.42	13.67	-0.017	-0.071	0.007
5895466	0	58910	39608	-0.37	1.39	13.81	-0.012	-0.071	0.004
5895566	0	58911	39708	-0.61	1.4	14.28	-0.01899	-0.056	0.00899
5895666	0	58912	39808	-0.5299	1.45	14.09	-0.01799	-0.077	0.007
5895767	0	58913	39908	-0.58	1.37	13.61	-0.02	-0.064	0.005
5895867	0	58914	40008	-0.4	1.34	13.09	-0.025	-0.069	0.00899
5895967	0	58915	40108	-0.57	1.38	13.61	-0.02	-0.067	0.003
5896067	0	58916	40208	-0.3899	1.47	14.59	-0.017	-0.065	0.00899
5896167	0	58917	40308	-0.44	1.34	13.34	-0.024	-0.071	0.008
5896267	0	58918	40408	-0.48	1.29	12.88	-0.026	-0.065	0.007
5896367	0	58919	40508	-0.55	1.47	13.94	-0.022	-0.062	0.005
5896467	0	58920	40608	-0.5899	1.4299	14.61	-0.029	-0.055	0.005
5896567	0	58921	40708	-0.52	1.3	13.71	-0.032	-0.064	0.006
5896667	0	58922	40808	-0.56	1.35	14.14	-0.03	-0.066	0.005
5896767	0	58923	40908	-0.48	1.41	14.25	-0.031	-0.066	0.007
5896867	0	58924	41008	-0.57	1.3099	13.68	-0.03	-0.054	0.006
5896967	0	58925	41108	-0.45	1.39	12.9	-0.01899	-0.073	0.003
5897068	0	58926	41208	-0.49	1.34	13.43	-0.031	-0.075	0.006
5897168	0	58927	41308	-0.42	1.2	13.57	-0.039	-0.078	0.00899
5897268	0	58928	41408	-0.35	1.35	15.12	-0.013	-0.084	0.007
