# Supplementary material for: Robot-Based Calibration Procedure for Graphene Electronic Skin
Source: Sensors (Basel). 2022 Aug 16;22(16):6122. doi: 10.3390/s22166122 (PMC9416129; doi:10.3390/s22166122)
Supplement: Supplementary file 1 [file sensors-22-06122-s001.zip › measurements/sensor_row_10_col_27_hex_load.dat]

#ID ES_1_V1
#SIZE ROW 16 COL 32
#DIR LOAD
#sensor: hex
#coord: row_10_col_27
system_time	status	sequence_number	hex_sample_counter	Fx	Fy	Fz	Tx	Ty	Tz
5752257	0	57479	27580	-0.36	1.22	13.97	-0.032	-0.082	0.00899
5752357	0	57480	27680	-0.41	1.29	14.4	-0.034	-0.074	0.006
5752457	0	57481	27780	-0.47	1.51	14.12	0.005	-0.079	0.006
5752557	0	57482	27880	-0.57	1.4	14.12	-0.01899	-0.07	0.004
5752657	0	57483	27980	-0.61	1.4299	13.91	-0.023	-0.064	0.008
5752757	0	57484	28080	-0.51	1.55	14.5	0	-0.07	0.008
5752857	0	57485	28180	-0.36	1.34	14.02	-0.015	-0.082	0.00899
5752957	0	57486	28280	-0.52	1.35	13.3	-0.01899	-0.07199	0.005
5753057	0	57487	28380	-0.31	1.35	14.44	-0.03	-0.07599	0.007
5753158	0	57488	28480	-0.46	1.52	14.64	-0.013	-0.075	0.003
5753257	0	57489	28580	-0.49	1.4299	13.83	-0.016	-0.075	0.007
5753358	0	57490	28680	-0.55	1.11	12.82	-0.045	-0.056	0.008
5753458	0	57491	28780	-0.41	1.34	14.88	-0.016	-0.07599	0.00899
5753558	0	57492	28880	-0.61	1.46	14.74	-0.014	-0.073	0.006
5753658	0	57493	28980	-0.41	1.24	13.33	-0.027	-0.07199	0.008
5753758	0	57494	29080	-0.52	1.35	13.85	0.004	-0.064	0.00899
5753858	0	57495	29180	-0.57	1.3099	13.34	-0.007	-0.085	0.007
5753958	0	57496	29280	-0.64	1.24	12.9799	-0.002	-0.07	0.008
5754058	0	57497	29380	-0.49	1.03	12.2	-0.004	-0.07599	0.006
5754158	0	57498	29480	-0.73	1.0599	11.6899	-0.008	-0.066	0.006
5754258	0	57499	29580	-0.68	0.94	11.24	-0.012	-0.079	0.011
5754358	0	57500	29680	-0.5899	0.94	10.7	-0.011	-0.071	0.01
5754458	0	57501	29780	-0.61	0.95	11.84	-0.00899	-0.08	0.00899
5754558	0	57502	29880	-0.8	0.97	10.74	-0.006	-0.068	0.007
5754658	0	57503	29980	-0.57	0.89	11	0	-0.073	0.006
5754759	0	57504	30080	-0.48	0.92	10.97	-0.004	-0.082	0.007
5754859	0	57505	30180	-0.67	0.83	10.99	-0.016	-0.067	0.007
5754959	0	57506	30280	-0.73	1.01	11.79	-0.005	-0.071	0.007
5755059	0	57507	30380	-0.56	0.86	11.2	-0.02	-0.07599	0.006
5755159	0	57508	30480	-0.56	0.87	11.01	-0.008	-0.07	0.006
5755259	0	57509	30580	-0.64	1.04	11.08	0.004	-0.062	0.006
5755359	0	57510	30680	-0.48	0.84	11.15	-0.021	-0.067	0.004
5755459	0	57511	30780	-0.49	0.76	11.42	-0.006	-0.069	0.006
5755559	0	57512	30880	-0.54	0.87	9.71	0.00899	-0.065	0.005
5755659	0	57513	30980	-0.46	0.63	10.57	-0.037	-0.063	0.011
5755759	0	57514	31080	-0.41	0.65	10.45	-0.023	-0.07199	0.007
5755859	0	57515	31180	-0.54	0.82	10.6	-0.004	-0.071	0.007
5755959	0	57516	31280	-0.54	0.7799	10.77	-0.016	-0.073	0.008
5756060	0	57517	31380	-0.5899	0.76	10.11	-0.01	-0.068	0.004
5756160	0	57518	31480	-0.55	0.7	9.16	-0.008	-0.06	0.004
5756260	0	57519	31580	-0.48	0.91	11.03	0.028	-0.073	0.008
5756360	0	57520	31680	-0.67	0.88	9.91	0.00899	-0.064	0.005
5756460	0	57521	31780	-0.49	0.64	9.36	-0.007	-0.056	0.007
5756560	0	57522	31880	-0.38	0.75	9.6899	-0.001	-0.074	0.003
5756660	0	57523	31980	-0.45	0.64	9.5	-0.008	-0.063	0.006
5756760	0	57524	32080	-0.51	0.93	9.77	0.017	-0.064	0.004
5756860	0	57525	32180	-0.57	0.83	9.86	0.008	-0.048	0.004
5756960	0	57526	32280	-0.45	0.65	8.64	0	-0.051	0.002
5757060	0	57527	32380	-0.33	0.8	9.7299	-0.002	-0.067	0.003
5757160	0	57528	32480	-0.32	0.6	9.68	-0.007	-0.062	0.004
5757261	0	57529	32580	-0.21	0.67	9.75	0	-0.064	0.002
5757361	0	57530	32680	-0.41	0.7	9.4799	-0.006	-0.049	0.008
5757461	0	57531	32780	-0.22	0.56	8.68	-0.006	-0.065	0.007
5757561	0	57532	32880	-0.44	0.69	9.07	0.003	-0.046	0.004
5757661	0	57533	32980	-0.44	0.66	9.1899	-0.007	-0.046	0.004
5757761	0	57534	33080	-0.25	0.66	9	0.008	-0.061	0.006
5757861	0	57535	33180	-0.33	0.52	8.37	-0.01	-0.043	0.003
5757961	0	57536	33280	-0.21	0.58	8.38	-0.008	-0.066	0.005
5758061	0	57537	33380	-0.23	0.62	8.45	-0.011	-0.046	0.006
5758161	0	57538	33480	-0.37	0.72	8.99	0.004	-0.045	0.003
5758261	0	57539	33580	-0.21	0.51	8.74	-0.011	-0.045	0.007
5758361	0	57540	33680	-0.22	0.68	8.4399	0.003	-0.047	0.002
5758461	0	57541	33780	-0.34	0.6	8.4399	-0.012	-0.04	0.006
5758561	0	57542	33880	-0.07	0.5299	8.03	-0.004	-0.057	0.002
5758662	0	57543	33980	-0.25	0.71	9.61	0.006	-0.044	0.007
5758762	0	57544	34080	-0.09	0.51	8.13	0	-0.06	0.002
5758862	0	57545	34180	-0.19	0.49	7.16	0.004	-0.039	0.003
5758962	0	57546	34280	-0.15	0.48	7.86	0.01	-0.047	0.004
5759062	0	57547	34380	-0.16	0.31	7.25	-0.00899	-0.03799	0.006
5759162	0	57548	34480	-0.19	0.66	8.76	0.01899	-0.032	0.003
5759262	0	57549	34580	-0.11	0.47	7.98	0.001	-0.039	0.002
5759362	0	57550	34680	-0.12	0.5299	8.2	0.011	-0.03599	0.001
5759462	0	57551	34780	-0.3	0.42	7.57	-0.001	-0.026	0.002
5759562	0	57552	34880	0.03	0.47	7.55	0.005	-0.044	0.005
5759662	0	57553	34980	-0.12	0.49	7.78	0.005	-0.041	0.004
5759762	0	57554	35080	-0.23	0.63	7.7	0.01899	-0.026	0.006
5759862	0	57555	35180	-0.07	0.61	7.42	0.034	-0.046	0.005
5759963	0	57556	35280	0.1	0.25	8.15	-0.013	-0.048	0.004
5760063	0	57557	35380	-0.06	0.46	6.53	0.01799	-0.027	0.004
5760163	0	57558	35480	-0.18	0.61	7.56	0.015	-0.031	0
5760263	0	57559	35580	-0.11	0.41	6.5	0.01	-0.02	0.003
5760363	0	57560	35680	0.05	0.29	6.4	0.003	-0.046	0.001
5760463	0	57561	35780	0.11	0.32	6.8	0.01	-0.026	0
5760563	0	57562	35880	-0.18	0.35	6.77	-0.008	-0.01799	0
5760663	0	57563	35980	-0.04	0.43	6.17	0	-0.017	0.004
5760763	0	57564	36080	0	0.36	6.02	0.017	-0.025	0.004
5760863	0	57565	36180	-0.05	0.41	6.58	0.013	-0.024	0.004
5760963	0	57566	36280	-0.07	0.49	7.15	0.01799	-0.034	0.002
5761063	0	57567	36380	0.08	0.31	6.3	0.014	-0.029	0.002
5761163	0	57568	36480	-0.05	0.28	6.95	-0.001	-0.017	0.005
5761264	0	57569	36580	0.1	0.46	6.29	0.025	-0.017	0.003
5761364	0	57570	36680	0	0.3	5.61	0.001	-0.002	0
5761464	0	57571	36780	-0.08	0.26	7.1	0.006	-0.023	0.005
5761564	0	57572	36880	0.06	0.43	6.31	0.017	0.006	0.001
5761664	0	57573	36980	0.21	0.29	5.43	0.016	-0.034	0
5761764	0	57574	37080	0.03	0.41	6.66	0.026	-0.01799	0.002
5761864	0	57575	37180	0.23	0.37	6.56	0.021	-0.022	0.003
5761964	0	57576	37280	-0.05	0.23	5.81	0.015	-0.011	0
5762064	0	57577	37380	0.21	0.18	6.09	0.004	-0.02	0.002
5762164	0	57578	37480	0.11	0.21	5.16	0.006	-0.012	-0.001
5762264	0	57579	37580	0.17	0.23	5.64	0.00899	-0.025	0
5762364	0	57580	37680	0.19	0.27	5.68	0.017	-0.023	0.001
5762464	0	57581	37780	0.25	0	4.53	-0.003	-0.012	0.002
5762565	0	57582	37880	0.16	0.41	5.73	0.024	-0.026	0
5762665	0	57583	37980	0.01	0.3	5.32	0.017	-0.013	0.003
5762765	0	57584	38080	0.24	0.27	6.11	0.029	-0.022	-0.002
5762865	0	57585	38180	0.16	0.24	4.75	0.02	-0.013	-0.001
5762965	0	57586	38280	0.24	0.16	4.08	0	-0.012	-0.002
5763065	0	57587	38380	0.11	0.32	5.04	0.022	0.006	0.001
5763165	0	57588	38480	0.21	0.28	5.9699	0.029	-0.007	0.002
5763265	0	57589	38580	0.13	0.02	3.93	-0.00899	-0.003	-0.001
5763365	0	57590	38680	-0.03	0.3	5.89	0.01799	-0.005	0.003
5763465	0	57591	38780	0.27	0.26	5.21	0.02	-0.017	0.003
5763565	0	57592	38880	0.28	0.03	4.36	0.002	-0.016	-0.001
5763665	0	57593	38980	0.25	0.18	4.37	0.01	-0.01	0
5763765	0	57594	39080	0.23	0.05	4.13	0.006	-0.003	-0.001
5763866	0	57595	39180	0.15	0.14	3.44	0.01899	0.004	0.004
5763966	0	57596	39280	0.38	-0.03	3.94	0.005	-0.006	0.003
5764066	0	57597	39380	0.2	0.1	4.26	0.005	0.004	0.005
5764166	0	57598	39480	0.21	0.18	3.48	0.023	0.004	-0.001
5764266	0	57599	39580	0.3899	0.17	3.77	0.03	-0.006	0
5764366	0	57600	39680	0.32	0.17	4.69	0.03	-0.01	0.007
5764466	0	57601	39780	0.21	0.11	4.2	0.015	0.005	0.005
5764566	0	57602	39880	0.32	0.01	3.05	0.01799	0.002	0.003
5764666	0	57603	39980	0.2	0.3	4.31	0.024	0.01	0.003
5764766	0	57604	40080	0.37	0.1	3.33	0.029	-0.013	0
5764866	0	57605	40180	0.36	0.01	3.04	0.01899	-0.001	0.001
5764966	0	57606	40280	0.31	0.12	2.99	0.032	0.00899	0.001
5765066	0	57607	40380	0.24	0.08	2.66	0.01799	0.01899	0
5765167	0	57608	40480	0.34	0.03	2.85	0.02	-0.005	0.001
5765267	0	57609	40580	0.56	-0.02	3.91	0.016	-0.00899	0.005
5765367	0	57610	40680	0.26	0.06	3.63	0.02	0	0.005
5765467	0	57611	40780	0.33	-0.06	2.88	0.003	0.004	0.003
5765567	0	57612	40880	0.23	0.12	2.83	0.029	0.011	0.002
5765667	0	57613	40980	0.27	0.1	3.18	0.032	0.004	0.005
5765767	0	57614	41080	0.33	0.07	3.15	0.026	0.006	0.004
5765867	0	57615	41180	0.36	-0.1	2.14	0.004	0.00899	0.003
5765967	0	57616	41280	0.34	-0.04	1.98	0.003	0.003	0.002
5766067	0	57617	41380	0.4	-0.1	3.05	0.008	0.004	0.003
5766167	0	57618	41480	0.3899	-0.02	1.76	0.029	0.002	0.001
5766267	0	57619	41580	0.3	-0.01	2.47	0.025	0.004	0
5766367	0	57620	41680	0.4	0	3.13	0.03	0.005	0.002
5766468	0	57621	41780	0.38	-0.09	2.3699	0.015	0.004	0.004
5766568	0	57622	41880	0.23	0.04	3.25	0.015	0.01	0.003
5766668	0	57623	41980	0.48	-0.02	1.86	0.026	-0.005	0.001
5766768	0	57624	42080	0.35	-0.02	2.28	0.03	0.006	-0.001
5766868	0	57625	42180	0.33	-0.17	1.23	0.011	0.007	-0.001
5766968	0	57626	42280	0.43	-0.11	1.7	0.014	0.011	-0.001
5767068	0	57627	42380	0.23	0.07	1.64	0.042	0.016	0
5767168	0	57628	42480	0.41	-0.09	1.6	0.027	0.008	0.003
5767268	0	57629	42580	0.3899	-0.08	1.35	0.022	0.012	-0.001
5767368	0	57630	42680	0.49	-0.06	1.29	0.027	0.004	0.006
5767468	0	57631	42780	0.5	-0.13	0.24	0.024	0.017	0
5767568	0	57632	42880	0.5	-0.14	0.77	0.024	-0.004	0.001
5767668	0	57633	42980	0.37	-0.06	1.02	0.026	0.02	0.004
5767769	0	57634	43080	0.41	-0.19	1.6	0.012	0.01799	0.005
5767869	0	57635	43180	0.26	0.01	1.89	0.049	0.012	0.002
5767969	0	57636	43280	0.37	-0.16	0.11	0.037	0.033	-0.002
5768069	0	57637	43380	0.3	-0.09	0.34	0.039	0.011	0
5768169	0	57638	43480	0.4	-0.14	0.92	0.032	0.002	0.001
5768269	0	57639	43580	0.35	-0.07	0.14	0.03799	0.012	0
5768369	0	57640	43680	0.25	-0.08	0.76	0.031	0.017	-0.001
5768469	0	57641	43780	0.31	-0.12	-0.21	0.03599	0.025	0
5768569	0	57642	43880	0.5299	-0.38	-0.7	0.011	0.025	0.001
5768669	0	57643	43980	0.31	-0.06	1.04	0.054	0.024	-0.004
5768769	0	57644	44080	0.57	-0.33	0.51	0.017	0.013	0
5768869	0	57645	44180	0.48	-0.4	-1.01	0.013	0.016	0
5768969	0	57646	44280	0.34	-0.28	-0.21	0.032	0.023	0.003
5769070	0	57647	44380	0.51	-0.38	-0.8	0.025	0.012	0
5769170	0	57648	44480	0.62	-0.36	-0.34	0.031	0.007	0.003
5769270	0	57649	44580	0.34	-0.3899	-1.37	0.033	0.013	-0.002
5769370	0	57650	44680	0.36	-0.62	-1.53	0.016	0.022	0.001
5769470	0	57651	44780	0.37	-0.32	-0.44	0.06	0.007	0.001
5769570	0	57652	44880	0.3899	-0.3899	-0.92	0.053	0.00899	0.001
5769670	0	57653	44980	0.37	-0.48	-1.68	0.053	0.008	0.001
5769770	0	57654	45080	0.36	-0.8	-2.27	0.027	0.017	0
5769870	0	57655	45180	0.3	-0.62	-2.5	0.057	0.017	0
5769970	0	57656	45280	0.26	-0.52	-1.8	0.07	0.01799	0.002
5770070	0	57657	45380	0.29	-0.82	-3.44	0.049	0.017	-0.001
5770170	0	57658	45480	0.27	-0.67	-0.5299	0.05	0.011	-0.001
5770270	0	57659	45580	0.32	-0.73	-1.69	0.052	0.00899	0
5770371	0	57660	45680	0.22	-0.6	-1.1799	0.074	0.013	0.003
5770471	0	57661	45780	0.36	-0.84	-2.3	0.066	0.007	-0.002
5770571	0	57662	45880	0.22	-0.84	-1.69	0.055	0.01899	0.004
5770671	0	57663	45980	0.29	-0.89	-1.7	0.044	0.011	-0.001
5770771	0	57664	46080	0.35	-0.81	-1.71	0.054	0.014	0.002
5770871	0	57665	46180	0.36	-1	-3.04	0.039	0.014	-0.003
5770971	0	57666	46280	0.41	-0.95	-2.1199	0.058	0.008	-0.001
5771071	0	57667	46380	0.19	-0.83	-2.48	0.067	0.024	-0.001
5771171	0	57668	46480	0.28	-0.76	-1.41	0.066	0.001	-0.004
5771271	0	57669	46580	0.3899	-0.99	-2.94	0.061	0.02	0.003
5771371	0	57670	46680	0.29	-0.85	-2.35	0.05	0.021	-0.003
5771471	0	57671	46780	0.24	-0.85	-2.54	0.059	0.023	0
5771571	0	57672	46880	0.34	-0.93	-2.3	0.069	0.021	-0.001
5771671	0	57673	46980	0.45	-0.94	-2.63	0.058	0.01899	-0.003
5771772	0	57674	47080	0.3	-0.69	-1.66	0.074	0.011	0
5771872	0	57675	47180	0.38	-0.88	-2.6	0.056	0.00899	-0.001
5771972	0	57676	47280	0.45	-1	-3.44	0.051	0.022	-0.005
5772072	0	57677	47380	0.15	-0.93	-3.46	0.049	0.025	-0.004
5772172	0	57678	47480	0.37	-1.08	-3.37	0.046	0.01899	0
5772272	0	57679	47580	0.34	-1.04	-3.56	0.057	0.012	0
5772372	0	57680	47680	0.3899	-1.08	-3.52	0.06	-0.001	0.001
5772472	0	57681	47780	0.14	-1	-4.31	0.07	0.02	-0.004
5772572	0	57682	47880	0.2	-1.14	-4.36	0.052	0.016	-0.002
5772672	0	57683	47980	0.25	-1.24	-3.96	0.06	0.01	-0.001
5772772	0	57684	48080	0.15	-1.12	-4.93	0.079	0.016	-0.001
5772872	0	57685	48180	0.31	-1.33	-5.73	0.065	0.011	0
5772973	0	57686	48280	0.27	-1.36	-5.32	0.067	0.004	-0.003
5773073	0	57687	48380	0.28	-1.36	-5.9899	0.083	0.001	-0.003
5773173	0	57688	48480	0.33	-1.54	-5.89	0.07	-0.002	0
5773273	0	57689	48580	0.46	-1.5599	-6.52	0.084	-0.011	0.002
5773373	0	57690	48680	0.32	-1.5599	-7.23	0.081	0.008	-0.002
5773473	0	57691	48780	0.37	-1.74	-8.11	0.084	0.003	-0.005
5773573	0	57692	48880	0.27	-1.69	-8.5	0.087	0.004	-0.003
5773673	0	57693	48980	0.18	-1.67	-8.06	0.1	0.004	-0.002
5773773	0	57694	49080	0.29	-1.8	-8.57	0.082	0.02	0
5773873	0	57695	49180	0.28	-1.95	-10.06	0.07599	0.01	-0.002
5773973	0	57696	49280	0.18	-1.77	-9.43	0.103	0.011	-0.004
5774073	0	57697	49380	0.16	-1.99	-9.8	0.088	0.004	-0.001
5774173	0	57698	49480	0.08	-1.82	-10.35	0.117	0.014	0
5774273	0	57699	49580	0.06	-2	-10.72	0.109	0.013	-0.004
5774374	0	57700	49680	0.07	-1.96	-11.41	0.11	0.008	-0.005
5774474	0	57701	49780	-0.03	-2.08	-10.86	0.092	0.008	-0.001
5774574	0	57702	49880	0.01	-2.13	-11.6899	0.108	0.014	-0.001
5774674	0	57703	49980	0.09	-2.39	-12.85	0.084	0.011	-0.003
5774774	0	57704	50080	0.07	-2.26	-12.42	0.103	0.017	-0.001
5774874	0	57705	50180	0.19	-2.45	-13.74	0.088	-0.00899	-0.003
5774974	0	57706	50280	-0.09	-2.21	-12.96	0.118	0.004	-0.001
5775074	0	57707	50380	0.02	-2.45	-14.4	0.103	0.014	-0.002
5775174	0	57708	50480	0.02	-2.58	-15.18	0.1	0.001	-0.002
5775274	0	57709	50580	-0.13	-2.51	-15.32	0.097	0.02	0
5775374	0	57710	50680	-0.1	-2.54	-14.14	0.1	0.007	0.001
5775474	0	57711	50780	0.12	-2.74	-15.91	0.096	0.001	-0.001
5775575	0	57712	50880	-0.23	-2.58	-16.07	0.099	0.02	-0.005
5775675	0	57713	50980	-0.14	-2.6	-16.55	0.12	0.01899	-0.002
5775775	0	57714	51080	-0.2	-2.55	-15.9	0.133	0.002	-0.001
5775875	0	57715	51180	-0.04	-2.57	-17.34	0.14	-0.012	-0.002
5775975	0	57716	51280	-0.2	-2.83	-17.26	0.119	0.004	-0.006
5776075	0	57717	51380	-0.19	-2.89	-18.5	0.108	0.011	0.001
5776175	0	57718	51480	-0.13	-2.93	-18.6299	0.103	0.001	0.001
5776275	0	57719	51580	-0.08	-3.06	-19.4599	0.107	0.007	-0.001
5776375	0	57720	51680	-0.12	-3.06	-20.19	0.115	0	-0.003
5776475	0	57721	51780	-0.12	-3.07	-20.9	0.125	0.001	-0.001
5776575	0	57722	51880	-0.26	-2.98	-20.4	0.132	0.005	-0.002
5776675	0	57723	51980	-0.1	-3.21	-20.65	0.114	0.001	0.004
5776775	0	57724	52080	-0.18	-3.28	-21.11	0.12	0.007	0.003
5776875	0	57725	52180	-0.28	-3.14	-21.03	0.13	0	0
5776976	0	57726	52280	-0.1	-3.3	-23.11	0.13	0.007	-0.004
5777076	0	57727	52380	-0.12	-3.42	-23.49	0.13	0	-0.004
5777176	0	57728	52480	-0.02	-3.55	-24.1	0.123	0.01	0.002
5777276	0	57729	52580	-0.09	-3.46	-24.23	0.138	0.006	-0.001
5777376	0	57730	52680	-0.22	-3.42	-24.73	0.145	0.014	0
5777476	0	57731	52780	-0.43	-3.49	-25.27	0.138	0.024	-0.003
5777576	0	57732	52880	-0.24	-3.66	-26.04	0.133	0.014	0.001
5777676	0	57733	52980	-0.11	-3.79	-27.31	0.123	0.014	-0.004
5777776	0	57734	53080	0.07	-3.84	-28.79	0.138	0.01899	-0.002
5777876	0	57735	53180	-0.21	-3.82	-28.95	0.133	0.023	-0.005
5777976	0	57736	53280	-0.04	-3.88	-28.79	0.143	0.011	-0.002
5778076	0	57737	53380	-0.23	-3.87	-29.09	0.141	0.024	-0.002
5778177	0	57738	53480	0.07	-4.14	-29.92	0.132	0.012	-0.003
5778277	0	57739	53580	-0.12	-4.03	-30.85	0.145	0.031	-0.005
5778377	0	57740	53680	-0.09	-4.1	-32.44	0.143	0.039	-0.002
5778477	0	57741	53780	-0.02	-4.25	-32.24	0.141	0.027	-0.004
5778577	0	57742	53880	-0.11	-4.25	-33.27	0.141	0.024	-0.002
5778677	0	57743	53980	-0.15	-4.27	-33.19	0.145	0.034	-0.002
5778777	0	57744	54080	-0.11	-4.41	-35.03	0.13699	0.039	0
5778877	0	57745	54180	-0.12	-4.44	-34.1	0.14399	0.043	0
5778977	0	57746	54280	-0.07	-4.54	-35.33	0.133	0.03799	-0.001
5779077	0	57747	54380	-0.14	-4.56	-35.35	0.139	0.042	-0.002
5779177	0	57748	54480	-0.01	-4.44	-35.62	0.162	0.043	0
5779277	0	57749	54580	-0.1	-4.62	-37.35	0.15199	0.051	-0.003
5779377	0	57750	54680	-0.1	-4.7399	-37.33	0.14	0.053	0.001
5779478	0	57751	54780	0.02	-4.84	-38.99	0.139	0.037	-0.006
5779578	0	57752	54880	-0.09	-4.77	-39.36	0.155	0.05	-0.002
5779678	0	57753	54980	0	-4.8	-39.03	0.15	0.047	-0.001
5779778	0	57754	55080	0.04	-4.93	-39.58	0.15099	0.042	0.003
5779878	0	57755	55180	0.06	-4.88	-39.81	0.164	0.045	0.001
5779978	0	57756	55280	-0.16	-4.96	-40.66	0.15199	0.06	-0.001
5780078	0	57757	55380	-0.02	-5.1	-41.7599	0.156	0.061	-0.002
5780178	0	57758	55480	0.11	-5.14	-42.52	0.15199	0.051	-0.001
5780278	0	57759	55580	-0.05	-5.17	-42.23	0.168	0.049	0
5780378	0	57760	55680	0.09	-5.25	-43.41	0.15199	0.051	0.001
5780478	0	57761	55780	-0.12	-5.1	-43.91	0.189	0.074	-0.003
5780578	0	57762	55880	0.18	-5.5	-45.43	0.148	0.061	-0.004
5780678	0	57763	55980	0.12	-5.51	-46.6	0.163	0.056	-0.001
5780778	0	57764	56080	0.15	-5.46	-45.08	0.168	0.047	-0.001
5780879	0	57765	56180	0.26	-5.69	-46.8	0.166	0.052	-0.001
5780979	0	57766	56280	0.05	-5.5	-48.07	0.179	0.062	-0.002
5781079	0	57767	56380	0.09	-5.63	-47.44	0.183	0.066	0
5781179	0	57768	56480	0.17	-5.7399	-48.05	0.186	0.054	0.001
5781279	0	57769	56580	0.03	-5.87	-49.48	0.165	0.07	0
5781379	0	57770	56680	0.15	-5.98	-49.98	0.165	0.071	0
5781479	0	57771	56780	0.16	-5.85	-50.7599	0.178	0.078	-0.002
5781579	0	57772	56880	0.26	-6.03	-51.6	0.178	0.065	0.001
5781679	0	57773	56980	0.04	-5.9899	-51.48	0.183	0.087	0
5781779	0	57774	57080	0.09	-6.11	-52.19	0.183	0.086	0
5781879	0	57775	57180	0.26	-6.15	-52.9	0.201	0.07	-0.001
5781979	0	57776	57280	0.31	-6.27	-53.95	0.174	0.077	-0.004
5782079	0	57777	57380	0.32	-6.36	-54.42	0.173	0.091	0.003
5782180	0	57778	57480	0.32	-6.37	-53.82	0.188	0.083	0.001
5782280	0	57779	57580	0.31	-6.46	-56.05	0.186	0.082	0.001
5782380	0	57780	57680	0.34	-6.56	-56.82	0.179	0.102	0
5782480	0	57781	57780	0.27	-6.54	-56.63	0.19	0.083	-0.001
5782580	0	57782	57880	0.2	-6.51	-56.5	0.204	0.087	0
5782680	0	57783	57980	0.52	-6.84	-58.79	0.182	0.086	-0.001
5782780	0	57784	58080	0.24	-6.64	-57.88	0.2	0.097	-0.004
5782880	0	57785	58180	0.37	-6.72	-57.99	0.206	0.087	-0.001
5782980	0	57786	58280	0.28	-6.78	-59.56	0.215	0.097	0.001
5783080	0	57787	58380	0.5299	-6.89	-60.39	0.19	0.095	0
5783180	0	57788	58480	0.38	-6.92	-60.67	0.202	0.094	-0.002
5783280	0	57789	58580	0.4	-6.87	-61.78	0.211	0.11	-0.001
5783380	0	57790	58680	0.46	-7.01	-61.63	0.211	0.1	0.001
5783481	0	57791	58780	0.48	-7.18	-63.26	0.208	0.111	0.001
5783581	0	57792	58880	0.5299	-7.24	-63.5	0.21	0.107	0.001
5783681	0	57793	58980	0.66	-7.16	-64.45	0.229	0.097	0.001
5783781	0	57794	59080	0.5	-7.22	-65.39	0.216	0.103	-0.003
5783881	0	57795	59180	0.52	-7.28	-64.56	0.222	0.11	0
5783981	0	57796	59280	0.56	-7.31	-65.2	0.232	0.114	0.004
5784081	0	57797	59380	0.55	-7.43	-66.22	0.22	0.122	0.003
5784181	0	57798	59480	0.56	-7.43	-66.55	0.231	0.118	0.001
5784281	0	57799	59580	0.42	-7.46	-67.56	0.235	0.122	0.002
5784381	0	57800	59680	0.54	-7.51	-67.75	0.225	0.122	0.001
5784481	0	57801	59780	0.7799	-7.74	-68.32	0.23	0.107	0.004
5784581	0	57802	59880	0.72	-7.73	-68.89	0.24	0.105	-0.001
5784681	0	57803	59980	0.71	-7.83	-70.39	0.241	0.126	-0.003
5784782	0	57804	60080	0.54	-7.82	-69.76	0.245	0.131	-0.002
5784882	0	57805	60180	0.71	-7.98	-70.95	0.245	0.12899	-0.001
5784982	0	57806	60280	0.67	-8.06	-71.29	0.24	0.122	0
5785082	0	57807	60380	0.71	-8.07	-71.63	0.248	0.122	0
5785182	0	57808	60480	0.77	-8.25	-73.97	0.242	0.131	0
5785282	0	57809	60580	0.72	-8.25	-73.53	0.245	0.138	-0.003
5785382	0	57810	60680	0.87	-8.42	-76.01	0.235	0.138	-0.003
5785482	0	57811	60780	0.69	-8.25	-74.6	0.262	0.14399	0
5785582	0	57812	60880	0.8	-8.36	-73.65	0.257	0.126	-0.001
5785682	0	57813	60980	0.75	-8.62	-75.58	0.233	0.13699	0.001
5785782	0	57814	61080	0.82	-8.56	-75.15	0.26	0.134	0.001
5785882	0	57815	61180	0.8	-8.5	-76.25	0.255	0.148	0.003
5785982	0	57816	61280	0.71	-8.67	-76.88	0.25099	0.14399	0.001
5786083	0	57817	61380	0.64	-8.52	-76.51	0.27399	0.153	-0.001
5786183	0	57818	61480	0.9	-8.83	-78.35	0.246	0.141	0
5786283	0	57819	61580	0.88	-8.66	-78.85	0.26499	0.141	-0.001
5786383	0	57820	61680	0.97	-8.79	-79.32	0.256	0.135	0.001
5786483	0	57821	61780	0.73	-8.82	-79.39	0.259	0.149	0.002
5786583	0	57822	61880	1.01	-8.9	-79.78	0.273	0.12899	0
5786683	0	57823	61980	0.92	-9.02	-81.38	0.246	0.146	-0.003
5786783	0	57824	62080	0.94	-8.8	-79.67	0.269	0.141	0.003
5786883	0	57825	62180	0.85	-8.84	-79.15	0.272	0.14	-0.001
5786983	0	57826	62280	0.89	-8.83	-79.33	0.272	0.136	0.002
5787083	0	57827	62380	0.88	-8.88	-79.26	0.269	0.141	0
5787183	0	57828	62480	1.03	-9.01	-80.07	0.256	0.131	0.001
5787283	0	57829	62580	0.93	-8.92	-80.55	0.26499	0.156	-0.001
5787384	0	57830	62680	0.93	-8.93	-80.73	0.262	0.148	0
5787484	0	57831	62780	0.94	-8.93	-80.32	0.25	0.154	0.003
5787584	0	57832	62880	0.96	-8.86	-79.99	0.259	0.132	0.002
5787684	0	57833	62980	0.7799	-8.83	-80.31	0.27	0.154	-0.002
5787784	0	57834	63080	0.96	-8.84	-81.17	0.26	0.14399	-0.002
