# Supplementary material for: Robot-Based Calibration Procedure for Graphene Electronic Skin
Source: Sensors (Basel). 2022 Aug 16;22(16):6122. doi: 10.3390/s22166122 (PMC9416129; doi:10.3390/s22166122)
Supplement: Supplementary file 1 [file sensors-22-06122-s001.zip › measurements/sensor_row_10_col_27_hex_unload.dat]

#ID ES_1_V1
#SIZE ROW 16 COL 32
#DIR UNLOAD
#sensor: hex
#coord: row_10_col_27
system_time	status	sequence_number	hex_sample_counter	Fx	Fy	Fz	Tx	Ty	Tz
5787884	0	57835	63180	0.93	-8.82	-79.92	0.262	0.14	-0.003
5787984	0	57836	63280	0.99	-8.9	-80.15	0.25799	0.14399	-0.003
5788084	0	57837	63380	1	-8.76	-80.36	0.275	0.141	0.001
5788184	0	57838	63480	1.01	-8.96	-80.8399	0.248	0.143	0.004
5788284	0	57839	63580	0.98	-8.79	-80.18	0.257	0.136	0
5788384	0	57840	63680	1	-8.78	-79.85	0.271	0.134	0.002
5788484	0	57841	63780	0.97	-8.75	-78.91	0.264	0.131	-0.001
5788584	0	57842	63880	0.93	-8.82	-79.8	0.261	0.141	-0.004
5788685	0	57843	63980	0.91	-8.65	-78.73	0.264	0.136	0.003
5788785	0	57844	64080	0.97	-8.78	-79.65	0.239	0.141	-0.003
5788885	0	57845	64180	0.9	-8.54	-77.95	0.263	0.136	-0.005
5788985	0	57846	64280	0.83	-8.62	-77.83	0.243	0.14	-0.005
5789085	0	57847	64380	0.86	-8.5	-76.8	0.255	0.128	0.004
5789185	0	57848	64480	0.84	-8.5	-74.86	0.243	0.123	0
5789285	0	57849	64580	0.75	-8.35	-74.65	0.247	0.141	-0.002
5789385	0	57850	64680	0.85	-8.39	-74.97	0.234	0.12	0
5789485	0	57851	64780	0.9	-8.26	-74.57	0.242	0.128	-0.001
5789585	0	57852	64880	0.76	-8.1	-73.04	0.246	0.126	0
5789685	0	57853	64980	0.69	-8.07	-72.61	0.244	0.12899	-0.001
5789785	0	57854	65080	0.66	-7.91	-71.75	0.247	0.119	-0.001
5789885	0	57855	65180	0.75	-7.97	-71.16	0.227	0.111	-0.002
5789986	0	57856	65280	0.69	-7.84	-70.4	0.227	0.116	0
5790086	0	57857	65380	0.65	-7.66	-70.29	0.22	0.12	-0.002
5790186	0	57858	65480	0.65	-7.61	-68.82	0.227	0.116	-0.004
5790286	0	57859	44	0.55	-7.48	-68.41	0.234	0.112	-0.001
5790386	0	57860	144	0.51	-7.56	-67.9	0.202	0.115	-0.001
5790486	0	57861	244	0.51	-7.32	-66.99	0.228	0.11	0
5790586	0	57862	344	0.55	-7.36	-67.31	0.208	0.107	0.001
5790686	0	57863	444	0.46	-7.1	-65.93	0.22	0.112	-0.003
5790786	0	57864	544	0.51	-7.09	-65.9	0.205	0.108	-0.002
5790886	0	57865	644	0.42	-6.89	-63.9	0.213	0.106	-0.002
5790986	0	57866	744	0.65	-6.95	-64.21	0.205	0.084	0
5791086	0	57867	844	0.52	-6.91	-63.04	0.193	0.097	0
5791186	0	57868	944	0.3899	-6.77	-63.04	0.186	0.104	0.002
5791286	0	57869	1044	0.44	-6.8	-62.85	0.172	0.102	-0.002
5791387	0	57870	1144	0.37	-6.68	-62.68	0.186	0.099	0
5791487	0	57871	1244	0.44	-6.6	-61.26	0.182	0.088	-0.003
5791587	0	57872	1344	0.54	-6.6	-61.52	0.175	0.093	-0.004
5791687	0	57873	1444	0.43	-6.57	-59.55	0.161	0.084	-0.002
5791787	0	57874	1544	0.47	-6.33	-59.48	0.17	0.084	-0.001
5791887	0	57875	1644	0.41	-6.31	-58.74	0.168	0.086	-0.002
5791987	0	57876	1744	0.2	-6.08	-58.11	0.171	0.084	-0.002
5792087	0	57877	1844	0.48	-6.09	-57.34	0.176	0.068	0
5792187	0	57878	1944	0.29	-5.95	-56.2	0.163	0.07599	0.001
5792287	0	57879	2044	0.27	-5.96	-56.58	0.15899	0.07599	0.003
5792387	0	57880	2144	0.13	-5.76	-56.74	0.158	0.077	-0.002
5792488	0	57881	2244	0.3	-5.84	-55.69	0.13699	0.082	-0.002
5792588	0	57882	2344	0.3	-5.68	-54.22	0.156	0.07	-0.001
5792688	0	57883	2444	0.22	-5.71	-53.85	0.139	0.079	0
5792788	0	57884	2544	0.2	-5.67	-53.32	0.145	0.067	-0.001
5792888	0	57885	2644	0.34	-5.48	-51.9199	0.14	0.059	-0.001
5792988	0	57886	2744	0.23	-5.29	-51.34	0.15	0.073	0
5793088	0	57887	2844	0.22	-5.38	-51.58	0.113	0.062	-0.001
5793188	0	57888	2944	0.23	-5.26	-50.4	0.132	0.048	-0.003
5793288	0	57889	3044	0.05	-5.04	-50.61	0.141	0.077	-0.004
5793388	0	57890	3144	0.22	-5.14	-49.4	0.115	0.048	0
5793488	0	57891	3244	0.11	-4.95	-48.83	0.133	0.046	0.001
5793588	0	57892	3344	0.23	-5	-47.65	0.113	0.048	0.001
5793688	0	57893	3444	0.08	-4.64	-46.24	0.123	0.067	0.003
5793788	0	57894	3544	0.09	-4.58	-45.47	0.133	0.046	-0.001
5793888	0	57895	3644	0.04	-4.68	-46.36	0.108	0.058	0
5793989	0	57896	3744	0.1	-4.45	-44.73	0.118	0.04	-0.002
5794089	0	57897	3844	-0.07	-4.41	-44.97	0.108	0.06	0.001
5794189	0	57898	3944	-0.1	-4.28	-43.61	0.111	0.057	-0.003
5794289	0	57899	4044	0.1	-4.34	-43.8	0.108	0.044	-0.001
5794389	0	57900	4144	-0.09	-4.18	-43.31	0.105	0.055	-0.003
5794489	0	57901	4244	0	-4.23	-41.99	0.087	0.048	0.003
5794589	0	57902	4344	-0.02	-4.04	-41.93	0.102	0.05	0.002
5794689	0	57903	4444	-0.01	-4.1	-40.75	0.085	0.044	0.001
5794789	0	57904	4544	-0.12	-3.92	-41.1699	0.099	0.046	0
5794889	0	57905	4644	-0.07	-3.76	-38.74	0.096	0.032	0.001
5794989	0	57906	4744	-0.12	-3.79	-39.03	0.086	0.045	-0.002
5795089	0	57907	4844	-0.2	-3.63	-38.78	0.087	0.032	-0.003
5795190	0	57908	4944	-0.12	-3.51	-38.18	0.091	0.035	-0.004
5795290	0	57909	5044	-0.12	-3.46	-38.4199	0.09	0.03	-0.002
5795390	0	57910	5144	-0.13	-3.42	-36.56	0.083	0.03599	-0.001
5795490	0	57911	5244	-0.04	-3.48	-37.43	0.065	0.034	-0.003
5795590	0	57912	5344	-0.05	-3.28	-36.13	0.09	0.024	-0.003
5795690	0	57913	5444	-0.21	-3.29	-34.93	0.069	0.031	-0.003
5795790	0	57914	5544	-0.13	-3.08	-34.04	0.08	0.021	-0.002
5795890	0	57915	5644	-0.02	-3.27	-34	0.058	0.017	0.001
5795990	0	57916	5744	-0.32	-3.13	-32.55	0.062	0.031	-0.001
5796090	0	57917	5844	-0.23	-2.89	-31.85	0.074	0.012	-0.003
5796190	0	57918	5944	-0.21	-2.85	-31.68	0.074	0.025	0.001
5796290	0	57919	6044	-0.15	-2.75	-29.8	0.073	0.005	-0.002
5796390	0	57920	6144	-0.26	-2.82	-30.12	0.054	0.011	-0.001
5796490	0	57921	6244	-0.26	-2.57	-28.9	0.079	0.00899	-0.002
5796591	0	57922	6344	-0.19	-2.7	-29.17	0.047	0.01	0
5796691	0	57923	6444	-0.13	-2.69	-29.48	0.051	0.008	0
5796791	0	57924	6544	-0.24	-2.6199	-28.32	0.055	0.001	-0.003
5796891	0	57925	6644	-0.18	-2.56	-26.91	0.061	0.001	-0.001
5796991	0	57926	6744	-0.37	-2.47	-26.89	0.065	0.003	-0.005
5797091	0	57927	6844	-0.29	-2.35	-26.82	0.069	0.002	-0.003
5797191	0	57928	6944	-0.23	-2.35	-25.54	0.075	-0.01899	-0.001
5797291	0	57929	7044	-0.29	-2.43	-25.23	0.057	-0.015	-0.003
5797391	0	57930	7144	-0.45	-2.18	-24.4	0.068	0	-0.001
5797491	0	57931	7244	-0.37	-2.31	-23.69	0.045	-0.008	0
5797591	0	57932	7344	-0.52	-2.19	-22.87	0.063	-0.006	0
5797691	0	57933	7444	-0.5299	-2.2	-23.08	0.059	-0.005	-0.001
5797792	0	57934	7544	-0.38	-2.14	-22.18	0.062	-0.01	0
5797892	0	57935	7644	-0.76	-1.87	-21.68	0.081	-0.002	-0.006
5797992	0	57936	7744	-0.43	-1.97	-21.09	0.075	-0.028	-0.001
5798092	0	57937	7844	-0.35	-2.06	-20.25	0.068	-0.01899	0.002
5798192	0	57938	7944	-0.29	-1.93	-19.01	0.073	-0.03799	-0.001
5798292	0	57939	8044	-0.52	-1.84	-18.67	0.07599	-0.03	-0.001
5798392	0	57940	8144	-0.7	-1.77	-18.19	0.078	-0.024	-0.005
5798492	0	57941	8244	-0.55	-1.71	-17.97	0.082	-0.024	0
5798592	0	57942	8344	-0.67	-1.77	-16.64	0.062	-0.021	-0.001
5798692	0	57943	8444	-0.48	-1.78	-17.17	0.061	-0.03599	-0.005
5798792	0	57944	8544	-0.56	-1.69	-16.59	0.061	-0.03	-0.004
5798892	0	57945	8644	-0.56	-1.59	-15.75	0.066	-0.017	-0.001
5798992	0	57946	8744	-0.4	-1.6	-15.56	0.061	-0.034	-0.004
5799092	0	57947	8844	-0.51	-1.57	-15.25	0.054	-0.015	-0.003
5799193	0	57948	8944	-0.46	-1.54	-14.46	0.046	-0.024	-0.001
5799293	0	57949	9044	-0.4	-1.42	-14.32	0.06	-0.025	0
5799393	0	57950	9144	-0.33	-1.53	-13.93	0.042	-0.032	0
5799493	0	57951	9244	-0.27	-1.38	-12.95	0.054	-0.035	-0.003
5799593	0	57952	9344	-0.36	-1.44	-13.36	0.039	-0.023	-0.004
5799693	0	57953	9444	-0.47	-1.32	-11.75	0.052	-0.026	-0.002
5799793	0	57954	9544	-0.3	-1.38	-11.88	0.044	-0.035	-0.001
5799893	0	57955	9644	-0.42	-1.35	-11.36	0.043	-0.023	-0.003
5799993	0	57956	9744	-0.31	-1.27	-11.34	0.046	-0.028	-0.002
5800093	0	57957	9844	-0.42	-0.94	-10.87	0.062	-0.016	-0.003
5800193	0	57958	9944	-0.37	-1.19	-10.31	0.05	-0.026	-0.005
5800293	0	57959	10044	-0.46	-0.96	-8.96	0.04	-0.014	-0.001
5800394	0	57960	10144	-0.26	-1.0599	-9.37	0.058	-0.03799	0
5800494	0	57961	10244	-0.4	-0.76	-8.17	0.068	-0.011	-0.004
5800594	0	57962	10344	-0.31	-0.88	-9.9	0.046	-0.008	-0.005
5800694	0	57963	10444	-0.23	-0.94	-8.1	0.025	-0.01899	0.001
5800794	0	57964	10544	-0.32	-0.68	-7.95	0.044	-0.004	-0.004
5800894	0	57965	10644	-0.15	-0.68	-7.32	0.05	-0.01899	-0.005
5800994	0	57966	10744	-0.24	-0.63	-6.6	0.045	-0.011	-0.004
5801094	0	57967	10844	-0.22	-0.68	-6.87	0.039	0	-0.001
5801194	0	57968	10944	-0.12	-0.57	-7.13	0.041	0	-0.003
5801294	0	57969	11044	-0.1	-0.5	-6.4899	0.03599	-0.002	-0.005
5801394	0	57970	11144	-0.13	-0.35	-5.44	0.057	-0.007	-0.003
5801494	0	57971	11244	0.1	-0.4	-6.12	0.037	-0.012	-0.004
5801594	0	57972	11344	0.03	-0.54	-6.19	0.025	0.007	0
5801694	0	57973	11444	0	-0.52	-4.91	0.017	0	-0.006
5801795	0	57974	11544	0.09	-0.41	-4.2399	0.032	-0.011	-0.002
5801895	0	57975	11644	-0.03	-0.32	-4.28	0.034	0.004	-0.004
5801995	0	57976	11744	0.03	-0.3899	-4.96	0.01899	0.00899	-0.004
5802095	0	57977	11844	0.01	-0.28	-3.7	0.026	0.007	0.003
5802195	0	57978	11944	-0.13	-0.07	-2.28	0.03799	0.022	0
5802295	0	57979	12044	0.09	-0.29	-3.35	0.023	0.001	-0.002
5802395	0	57980	12144	-0.01	-0.17	-3.1199	0.031	0.016	-0.001
5802495	0	57981	12244	0.14	-0.3	-3.1199	0.026	-0.01	0
5802595	0	57982	12344	0.07	-0.21	-3.31	0.01899	0.001	-0.001
5802695	0	57983	12444	0.05	-0.16	-2.53	0.02	0.023	-0.005
5802795	0	57984	12544	0.15	-0.17	-3.17	0.028	-0.014	-0.003
5802895	0	57985	12644	-0.02	0.01	-1.53	0.031	0.004	-0.003
5802996	0	57986	12744	0	-0.18	-1.54	0.014	0.001	-0.002
5803096	0	57987	12844	0.13	-0.12	-1.34	0.03	-0.008	0
5803196	0	57988	12944	0.19	-0.2	-1.64	0.012	0.002	-0.003
5803296	0	57989	13044	0.03	-0.05	-1.26	0.027	0.003	0
5803396	0	57990	13144	-0.07	0.03	-0.4	0.028	0.004	0.001
5803496	0	57991	13244	-0.04	-0.01	-1.46	0.026	0.014	0.002
5803596	0	57992	13344	0	0	-1.22	0.021	0	0
5803696	0	57993	13444	0.06	-0.09	-2.2	0.028	-0.002	-0.004
5803796	0	57994	13544	0	-0.07	-2.13	0.017	0.00899	-0.002
5803896	0	57995	13644	0.05	-0.17	-1.13	0.012	0.006	0.003
5803996	0	57996	13744	-0.05	-0.1	-1.16	0.024	-0.005	-0.002
5804096	0	57997	13844	0.07	-0.18	-0.83	0.016	-0.008	0.001
5804196	0	57998	13944	-0.05	-0.05	-0.85	0.016	0.00899	0.001
5804296	0	57999	14044	-0.04	-0.03	-0.86	0.01799	0.005	0.002
5804397	0	58000	14144	0.15	-0.17	-1.79	0.007	-0.01	0.001
5804497	0	58001	14244	0.08	-0.16	-1.09	0.022	-0.015	-0.004
5804597	0	58002	14344	-0.05	0	-0.62	0.025	-0.006	-0.002
5804697	0	58003	14444	-0.15	-0.03	-0.73	0.017	0.002	-0.001
5804797	0	58004	14544	-0.24	0.09	-0.36	0.026	-0.002	-0.005
5804897	0	58005	14644	-0.23	0.02	-0.15	0.027	0.001	-0.001
5804997	0	58006	14744	0.01	-0.08	0.48	0.024	-0.02	-0.004
5805097	0	58007	14844	-0.04	-0.09	-0.3899	0.011	-0.01	-0.003
5805197	0	58008	14944	-0.16	0.15	0.82	0.025	-0.01	-0.001
5805297	0	58009	15044	0.03	-0.2	-0.48	0.011	-0.024	0
5805397	0	58010	15144	-0.33	0.05	0.16	0.013	-0.003	-0.004
5805497	0	58011	15244	-0.17	-0.03	0.49	0.008	-0.003	-0.002
5805598	0	58012	15344	-0.03	0.03	-0.4	0.00899	-0.013	-0.001
5805698	0	58013	15444	-0.17	0.07	0.02	0.022	-0.007	-0.002
5805798	0	58014	15544	-0.16	0.07	0.11	0.017	-0.017	-0.004
5805898	0	58015	15644	-0.12	-0.03	0.92	0.005	-0.027	0.001
5805998	0	58016	15744	-0.03	-0.22	0.36	-0.015	-0.026	-0.001
5806098	0	58017	15844	-0.19	0.1	0.42	0.01799	-0.006	-0.002
5806198	0	58018	15944	-0.12	0.19	-0.13	0.022	-0.016	-0.005
5806298	0	58019	16044	-0.13	-0.15	-0.46	-0.004	-0.015	-0.001
5806398	0	58020	16144	-0.26	0.08	0.83	0.012	-0.00899	-0.001
5806498	0	58021	16244	-0.14	0.02	1.17	0.004	-0.01	-0.001
5806598	0	58022	16344	-0.11	0.01	1.2	0.021	-0.02	-0.001
5806698	0	58023	16444	-0.04	0.04	1.64	0.014	-0.021	0
5806798	0	58024	16544	0.03	0.02	1.11	0.00899	-0.025	0.002
5806898	0	58025	16644	-0.11	0.08	0.54	0.01	-0.012	-0.004
5806999	0	58026	16744	-0.08	0.17	2.13	0.032	-0.016	-0.003
5807099	0	58027	16844	-0.15	0.19	1.91	0.023	-0.016	-0.003
5807199	0	58028	16944	-0.21	0.1	1.45	0.00899	-0.005	0
5807299	0	58029	17044	-0.04	0.18	2.09	0.017	-0.017	0.002
5807399	0	58030	17144	0.03	0.13	1.5	0.031	-0.01799	-0.003
5807499	0	58031	17244	0.04	0.04	1.85	0.007	-0.023	-0.002
5807599	0	58032	17344	-0.16	0.18	3.09	0.031	-0.016	0
5807699	0	58033	17444	-0.12	0.06	1.22	0.017	-0.014	-0.001
5807799	0	58034	17544	0.12	0.04	2.17	0.01	-0.021	0.001
5807899	0	58035	17644	0.19	0.02	1.6	0.008	-0.032	-0.002
5807999	0	58036	17744	-0.05	0.18	2.93	0.021	-0.027	0.002
5808099	0	58037	17844	0.16	0.03	2.64	0.007	-0.025	-0.003
5808200	0	58038	17944	-0.02	0.21	3.45	0.015	-0.01899	-0.002
5808300	0	58039	18044	-0.06	0.1	2.74	0.004	-0.029	0
5808400	0	58040	18144	0.09	0.12	2.41	0.015	-0.023	-0.002
5808500	0	58041	18244	0.08	0.05	2.21	-0.003	-0.021	-0.001
5808600	0	58042	18344	-0.04	0.22	2.38	0.012	-0.007	-0.001
5808700	0	58043	18444	0.02	0.17	2.6099	0.006	-0.023	-0.003
5808800	0	58044	18544	0.18	-0.07	1.86	-0.01899	-0.025	0
5808900	0	58045	18644	-0.05	0.08	2.19	-0.00899	-0.012	0.002
5809000	0	58046	18744	0.03	0.19	3.02	0.007	-0.01899	-0.002
5809100	0	58047	18844	0.15	0.23	2.88	0.016	-0.029	-0.002
5809200	0	58048	18944	0.04	0.18	2.69	-0.001	-0.023	0
5809300	0	58049	19044	0	0.23	3.09	0.016	-0.03	0
5809400	0	58050	19144	0.04	0.26	3.14	0.014	-0.02	-0.001
5809500	0	58051	19244	0.07	0.26	2.78	0.006	-0.017	-0.003
5809601	0	58052	19344	0.08	0.26	3.29	0.004	-0.031	0.001
5809701	0	58053	19444	0.13	0.13	3.42	-0.004	-0.022	0.002
5809801	0	58054	19544	0.13	0.24	3.4	0.006	-0.028	0
5809901	0	58055	19644	-0.03	0.37	4	0.00899	-0.029	0
5810001	0	58056	19744	-0.07	0.27	3.75	-0.004	-0.021	-0.001
5810101	0	58057	19844	0.17	0.28	3.62	0.005	-0.037	0.001
5810201	0	58058	19944	0.11	0.36	3.67	0.01	-0.028	0.001
5810301	0	58059	20044	0.07	0.17	3.05	-0.002	-0.028	-0.003
5810401	0	58060	20144	-0.05	0.4	4.79	0.017	-0.022	-0.001
5810501	0	58061	20244	0.1	0.38	3.68	0.011	-0.041	-0.002
5810601	0	58062	20344	0.2	0.3	4.4	0.012	-0.03799	0.002
5810701	0	58063	20444	-0.01	0.37	3.24	-0.004	-0.013	-0.004
5810801	0	58064	20544	0.09	0.26	3.76	-0.003	-0.037	0.002
5810902	0	58065	20644	0.05	0.37	4.08	0.007	-0.035	0.002
5811002	0	58066	20744	-0.03	0.41	4.75	0.015	-0.029	0.003
5811102	0	58067	20844	0.13	0.31	4.6	0	-0.029	0.002
5811202	0	58068	20944	0.22	0.23	4.19	0	-0.05	-0.001
5811302	0	58069	21044	0.05	0.31	3.62	0.004	-0.031	-0.004
5811402	0	58070	21144	0.03	0.44	3.69	0.004	-0.017	-0.002
5811502	0	58071	21244	-0.01	0.54	5.63	0.005	-0.032	-0.001
5811602	0	58072	21344	0.08	0.4	4.69	-0.005	-0.021	0.001
5811702	0	58073	21444	0.07	0.36	5.75	0.003	-0.037	-0.002
5811802	0	58074	21544	0.01	0.46	5.61	0.004	-0.03599	-0.001
5811902	0	58075	21644	-0.12	0.44	6.26	0.002	-0.032	0.004
5812002	0	58076	21744	-0.07	0.55	5.94	0.003	-0.035	0.002
5812102	0	58077	21844	-0.03	0.41	5.1	-0.012	-0.01799	0
5812203	0	58078	21944	0.13	0.35	5.64	-0.014	-0.03599	0.002
5812303	0	58079	22044	-0.03	0.46	6.11	-0.001	-0.03599	0.003
5812403	0	58080	22144	-0.1	0.35	6.2	-0.01899	-0.024	0.004
5812503	0	58081	22244	0.06	0.47	6.82	0.002	-0.037	0
5812603	0	58082	22344	0.03	0.37	5.84	-0.01899	-0.03599	0
5812703	0	58083	22444	0.1	0.42	6.29	0	-0.037	0.001
5812803	0	58084	22544	-0.11	0.42	6.78	-0.028	-0.01799	0.003
5812903	0	58085	22644	0.01	0.5299	6.83	0.002	-0.039	0
5813003	0	58086	22744	-0.05	0.56	6.95	-0.004	-0.033	0.002
5813103	0	58087	22844	0.07	0.54	5.93	-0.002	-0.03799	0.002
5813203	0	58088	22944	-0.04	0.55	7.37	0.003	-0.03799	0.004
5813303	0	58089	23044	-0.12	0.5899	7.42	0.01	-0.035	0.001
5813403	0	58090	23144	-0.04	0.43	6.72	-0.013	-0.039	0.003
5813504	0	58091	23244	0.09	0.48	6.23	-0.002	-0.03799	-0.001
5813604	0	58092	23344	0.03	0.5299	7.61	-0.01	-0.042	0.004
5813704	0	58093	23444	0.04	0.58	7.23	-0.002	-0.045	0.005
5813804	0	58094	23544	0.08	0.6	6.73	0.004	-0.044	0.001
5813904	0	58095	23644	-0.08	0.57	7.35	-0.00899	-0.03	0
5814004	0	58096	23744	-0.17	0.71	8.32	0.001	-0.037	0.002
5814104	0	58097	23844	-0.03	0.51	6.64	-0.015	-0.034	-0.001
5814204	0	58098	23944	0.08	0.55	7.3	-0.022	-0.031	0.003
5814304	0	58099	24044	-0.09	0.62	7.28	-0.011	-0.04	0.003
5814404	0	58100	24144	-0.13	0.66	8.66	-0.013	-0.039	0.005
5814504	0	58101	24244	0.01	0.5899	7.44	-0.002	-0.043	0.004
5814604	0	58102	24344	-0.09	0.68	7.39	-0.007	-0.042	0.002
5814704	0	58103	24444	-0.05	0.7	7.54	-0.015	-0.033	0.005
5814805	0	58104	24544	-0.02	0.68	8.08	-0.002	-0.048	0.005
5814905	0	58105	24644	0.05	0.5299	7.68	-0.006	-0.042	0.005
5815005	0	58106	24744	-0.12	0.7799	7.52	0.006	-0.034	0
5815105	0	58107	24844	-0.16	0.79	8.41	0.01799	-0.04	0.002
5815205	0	58108	24944	-0.12	0.77	8.93	-0.001	-0.03599	0.004
5815305	0	58109	25044	-0.13	0.68	8.28	-0.012	-0.03599	0.007
5815405	0	58110	25144	-0.06	0.61	8.4399	-0.02	-0.039	0.002
5815505	0	58111	25244	0.16	0.73	8.42	0.003	-0.047	0.002
5815605	0	58112	25344	-0.05	0.68	8.46	-0.015	-0.044	0.005
5815705	0	58113	25444	-0.06	0.74	8.99	-0.017	-0.051	0.006
5815805	0	58114	25544	-0.06	0.8	8.84	0.003	-0.046	0.002
5815905	0	58115	25644	-0.13	0.74	7.93	-0.004	-0.033	0.001
5816005	0	58116	25744	-0.08	0.66	8.03	0.001	-0.042	0.004
5816106	0	58117	25844	-0.02	0.74	8.2	-0.002	-0.037	0.003
5816206	0	58118	25944	-0.01	0.76	8.74	0.003	-0.041	0.002
5816306	0	58119	26044	-0.13	0.84	9.17	0.001	-0.033	0.005
5816406	0	58120	26144	-0.18	0.75	8.63	-0.015	-0.045	0.002
5816506	0	58121	26244	-0.01	0.79	9.14	-0.003	-0.052	0.006
5816606	0	58122	26344	-0.02	0.82	9.06	-0.006	-0.051	0.003
5816706	0	58123	26444	-0.04	0.7799	8.63	-0.007	-0.047	0.003
5816806	0	58124	26544	-0.05	0.83	8.57	-0.012	-0.041	0.003
5816906	0	58125	26644	0.12	0.58	7.49	-0.032	-0.03	0.001
5817006	0	58126	26744	-0.19	0.85	9.32	-0.015	-0.03599	0.003
5817106	0	58127	26844	-0.16	0.93	9.35	-0.008	-0.031	0.002
5817206	0	58128	26944	-0.07	0.93	9.77	-0.02	-0.046	0.007
5817306	0	58129	27044	-0.13	1.0599	9.46	0.005	-0.048	0.006
5817407	0	58130	27144	-0.07	1.07	10.02	0.007	-0.041	0.005
5817507	0	58131	27244	-0.01	0.93	9.36	-0.00899	-0.052	0.006
5817607	0	58132	27344	-0.13	0.88	9.58	-0.017	-0.044	0.004
5817707	0	58133	27444	-0.1	1.03	9.79	-0.013	-0.045	0.003
5817807	0	58134	27544	-0.12	0.83	9.85	-0.034	-0.035	0.007
5817907	0	58135	27644	-0.05	1.02	9.66	-0.015	-0.045	0.005
5818007	0	58136	27744	-0.26	1.11	9.22	-0.017	-0.042	0.004
5818107	0	58137	27844	-0.12	1.03	9.99	-0.033	-0.049	0.004
5818207	0	58138	27944	-0.06	1.08	9.63	-0.02	-0.047	0.002
5818307	0	58139	28044	-0.04	1.04	9.9	-0.028	-0.052	0.003
5818407	0	58140	28144	-0.14	0.99	9.64	-0.029	-0.048	0.003
5818507	0	58141	28244	-0.13	1.28	9.85	-0.006	-0.044	0.007
5818607	0	58142	28344	-0.29	1.36	11.38	0.008	-0.061	0.006
5818708	0	58143	28444	-0.27	1.2	10.9799	-0.01899	-0.045	0.006
5818808	0	58144	28544	-0.26	1.22	10.02	-0.012	-0.049	0.005
5818908	0	58145	28644	-0.25	1.24	10.29	-0.016	-0.05	0.007
5819008	0	58146	28744	-0.23	1.14	9.91	-0.037	-0.046	0.008
5819108	0	58147	28844	-0.34	1.27	10.17	-0.008	-0.054	0.004
5819208	0	58148	28944	-0.2	1.3099	11.04	-0.007	-0.047	0.005
5819308	0	58149	29044	-0.23	1.26	11	-0.041	-0.063	0.005
5819408	0	58150	29144	-0.29	1.27	10.64	-0.022	-0.047	0.005
5819508	0	58151	29244	-0.23	1.13	10.4399	-0.044	-0.053	0.00899
5819608	0	58152	29344	-0.41	1.34	10.55	-0.023	-0.055	0.004
5819708	0	58153	29444	-0.43	1.42	12.13	-0.014	-0.048	0.005
5819808	0	58154	29544	-0.51	1.25	11.6899	-0.034	-0.056	0.004
5819908	0	58155	29644	-0.36	1.11	10.68	-0.04	-0.057	0.00899
5820009	0	58156	29744	-0.32	1.15	11.12	-0.032	-0.074	0.007
5820109	0	58157	29844	-0.48	1.1799	10.26	-0.032	-0.059	0.008
5820209	0	58158	29944	-0.51	1.25	11.53	-0.031	-0.061	0.006
5820309	0	58159	30044	-0.41	1.16	11.27	-0.037	-0.059	0.00899
5820409	0	58160	30144	-0.44	1.1799	10.4399	-0.02	-0.052	0.002
5820509	0	58161	30244	-0.54	1.32	11.76	-0.013	-0.059	0.007
5820609	0	58162	30344	-0.62	1.21	10.65	-0.023	-0.064	0.006
5820709	0	58163	30444	-0.5	1.19	11.75	-0.03599	-0.068	0.008
5820809	0	58164	30544	-0.5299	1.51	12.01	-0.03	-0.05	0.004
5820909	0	58165	30644	-0.45	1.45	12.05	-0.032	-0.062	0.00899
5821009	0	58166	30744	-0.5	1.4299	12.64	-0.043	-0.054	0.006
5821109	0	58167	30844	-0.28	1.44	13.91	-0.047	-0.082	0.013
5821209	0	58168	30944	-0.33	1.45	13.87	-0.042	-0.08	0.007
5821310	0	58169	31044	-0.4	1.36	13.54	-0.03599	-0.074	0.006
5821410	0	58170	31144	-0.5	1.35	14.1	-0.041	-0.071	0.007
5821510	0	58171	31244	-0.67	1.48	13.84	-0.026	-0.06	0.004
5821610	0	58172	31344	-0.41	1.33	13.59	-0.028	-0.068	0.007
5821710	0	58173	31444	-0.36	1.35	13.91	-0.034	-0.07199	0.006
5821810	0	58174	31544	-0.43	1.41	13.63	-0.01899	-0.077	0.007
5821910	0	58175	31644	-0.5	1.41	14.43	-0.02	-0.071	0.007
5822010	0	58176	31744	-0.45	1.3099	14.05	-0.028	-0.071	0.01
5822110	0	58177	31844	-0.42	1.52	13.62	-0.007	-0.067	0.007
5822210	0	58178	31944	-0.46	1.37	13.64	-0.01899	-0.073	0.002
5822310	0	58179	32044	-0.25	1.21	13.45	-0.03799	-0.067	0.006
5822410	0	58180	32144	-0.62	1.4299	13.17	-0.016	-0.065	0.003
5822510	0	58181	32244	-0.38	1.42	14.48	-0.016	-0.074	0.007
5822611	0	58182	32344	-0.49	1.42	14.07	-0.024	-0.07599	0.006
5822711	0	58183	32444	-0.42	1.27	12.96	-0.029	-0.056	0.006
5822811	0	58184	32544	-0.5	1.34	13.41	-0.035	-0.057	0.002
5822911	0	58185	32644	-0.47	1.37	13.9	-0.015	-0.071	0.003
5823011	0	58186	32744	-0.42	1.41	14.06	-0.015	-0.068	0.007
5823111	0	58187	32844	-0.57	1.53	14.14	-0.02	-0.066	0.007
5823211	0	58188	32944	-0.58	1.44	14.03	-0.01799	-0.071	0.005
5823311	0	58189	33044	-0.56	1.45	14.36	-0.025	-0.057	0.006
