# Supplementary material for: Robot-Based Calibration Procedure for Graphene Electronic Skin
Source: Sensors (Basel). 2022 Aug 16;22(16):6122. doi: 10.3390/s22166122 (PMC9416129; doi:10.3390/s22166122)
Supplement: Supplementary file 1 [file sensors-22-06122-s001.zip › measurements/sensor_row_10_col_28_hex_load.dat]

#ID ES_1_V1
#SIZE ROW 16 COL 32
#DIR LOAD
#sensor: hex
#coord: row_10_col_28
system_time	status	sequence_number	hex_sample_counter	Fx	Fy	Fz	Tx	Ty	Tz
5678300	0	56740	19216	-0.33	1.33	13.67	-0.024	-0.074	0.005
5678400	0	56741	19316	-0.44	1.39	14.14	-0.01	-0.07599	0.008
5678500	0	56742	19416	-0.54	1.51	14.48	-0.016	-0.074	0.007
5678600	0	56743	19516	-0.58	1.34	13.84	-0.028	-0.063	0.006
5678700	0	56744	19616	-0.34	1.19	12.35	-0.037	-0.063	0.007
5678800	0	56745	19716	-0.46	1.33	14.66	-0.031	-0.064	0.006
5678902	0	56746	19816	-0.55	1.46	14.17	-0.011	-0.07199	0.008
5679001	0	56747	19916	-0.5899	1.5	14.89	-0.011	-0.064	0.007
5679101	0	56748	20016	-0.48	1.49	14.13	-0.007	-0.07199	0.008
5679201	0	56749	20116	-0.41	1.22	14.29	-0.029	-0.07199	0.004
5679301	0	56750	20216	-0.55	1.46	14.76	-0.017	-0.082	0.007
5679401	0	56751	20316	-0.45	1.41	14.37	-0.03	-0.064	0.00899
5679501	0	56752	20416	-0.5	1.34	14.02	-0.03799	-0.079	0.007
5679601	0	56753	20516	-0.45	1.21	13.11	-0.035	-0.07199	0.005
5679701	0	56754	20616	-0.58	1.35	13.5	-0.028	-0.057	0.007
5679801	0	56755	20716	-0.54	1.42	13.98	-0.025	-0.068	0.007
5679901	0	56756	20816	-0.48	1.36	13.66	-0.023	-0.07199	0.006
5680001	0	56757	20916	-0.63	1.3	13.55	-0.03	-0.069	0.005
5680101	0	56758	21016	-0.44	1.39	14.45	-0.01899	-0.07599	0.005
5680201	0	56759	21116	-0.51	1.19	12.92	-0.033	-0.078	0.006
5680302	0	56760	21216	-0.56	1.26	13.07	-0.015	-0.07599	0.006
5680402	0	56761	21316	-0.5299	1.08	12.16	-0.026	-0.066	0.006
5680502	0	56762	21416	-0.5	1.15	11.87	-0.001	-0.073	0.004
5680602	0	56763	21516	-0.73	0.95	10.61	-0.029	-0.058	0.006
5680702	0	56764	21616	-0.5299	0.97	11.26	-0.006	-0.071	0.007
5680802	0	56765	21716	-0.63	0.99	11.15	-0.011	-0.06	0.008
5680902	0	56766	21816	-0.61	1	10.83	-0.00899	-0.068	0.005
5681002	0	56767	21916	-0.69	1.05	11.51	0	-0.068	0.007
5681102	0	56768	22016	-0.48	0.97	10.8	0.001	-0.078	0.004
5681202	0	56769	22116	-0.7	0.91	11.15	-0.025	-0.074	0.003
5681302	0	56770	22216	-0.67	1.0599	11.33	-0.001	-0.069	0.005
5681402	0	56771	22316	-0.7	0.93	11.27	-0.002	-0.07	0.008
5681502	0	56772	22416	-0.57	0.93	11.12	-0.006	-0.074	0.006
5681603	0	56773	22516	-0.43	0.89	10.5	-0.011	-0.077	0.008
5681703	0	56774	22616	-0.65	1.05	11.34	0	-0.079	0.007
5681803	0	56775	22716	-0.6	0.95	11.5	-0.02	-0.06	0.01
5681903	0	56776	22816	-0.52	0.88	11.1	-0.007	-0.063	0.008
5682003	0	56777	22916	-0.55	0.87	10.35	-0.01	-0.074	0.006
5682103	0	56778	23016	-0.56	0.84	9.87	-0.01899	-0.06	0.003
5682203	0	56779	23116	-0.46	0.84	10.18	-0.007	-0.069	0.006
5682303	0	56780	23216	-0.62	0.93	10.9799	-0.005	-0.068	0.004
5682403	0	56781	23316	-0.49	0.71	9.4399	-0.01899	-0.066	0.005
5682503	0	56782	23416	-0.42	0.76	10.4	-0.012	-0.065	0.005
5682603	0	56783	23516	-0.47	0.79	10.01	-0.007	-0.07199	0.006
5682703	0	56784	23616	-0.6	0.76	8.9399	-0.008	-0.055	0.004
5682803	0	56785	23716	-0.42	0.72	9.61	-0.02	-0.071	0.008
5682904	0	56786	23816	-0.58	0.79	9.36	-0.005	-0.05	0.007
5683004	0	56787	23916	-0.42	0.81	9.81	-0.002	-0.071	0.004
5683104	0	56788	24016	-0.47	0.77	9.2299	-0.006	-0.062	0.004
5683204	0	56789	24116	-0.38	0.7	8.9799	-0.002	-0.068	0.002
5683304	0	56790	24216	-0.38	0.79	9.17	-0.007	-0.061	0.003
5683404	0	56791	24316	-0.44	0.74	9.21	-0.034	-0.047	0.005
5683504	0	56792	24416	-0.43	0.76	9.79	0.003	-0.061	0.005
5683604	0	56793	24516	-0.61	0.88	10.02	0.005	-0.049	0.007
5683704	0	56794	24616	-0.36	0.63	9.41	-0.01	-0.047	0.007
5683804	0	56795	24716	-0.48	0.91	9.9799	0.00899	-0.053	0.004
5683904	0	56796	24816	-0.3899	0.66	8.27	-0.004	-0.053	0.004
5684004	0	56797	24916	-0.27	0.64	8.77	-0.00899	-0.063	0.003
5684104	0	56798	25016	-0.27	0.72	9.56	0	-0.065	0.004
5684205	0	56799	25116	-0.15	0.57	7.53	-0.01	-0.058	0.002
5684305	0	56800	25216	-0.19	0.67	8.2	0.003	-0.049	0
5684405	0	56801	25316	-0.3	0.71	9.16	-0.003	-0.05	0.005
5684505	0	56802	25416	-0.35	0.57	8.21	-0.016	-0.04	0.004
5684605	0	56803	25516	-0.36	0.73	7.75	0.003	-0.04	0.005
5684705	0	56804	25616	-0.34	0.62	7.72	-0.00899	-0.045	0.001
5684805	0	56805	25716	-0.27	0.61	8.34	0.001	-0.05	0.004
5684905	0	56806	25816	-0.28	0.55	7.8	-0.016	-0.045	0.003
5685005	0	56807	25916	-0.41	0.71	8.63	0.003	-0.039	0.005
5685105	0	56808	26016	-0.16	0.61	7.78	0.002	-0.04	0.004
5685205	0	56809	26116	-0.41	0.68	8.57	0.006	-0.037	0.004
5685305	0	56810	26216	-0.37	0.75	8.91	0.011	-0.031	0.005
5685405	0	56811	26316	-0.22	0.36	6.81	-0.022	-0.033	0.002
5685506	0	56812	26416	-0.34	0.67	7.52	0	-0.025	0.004
5685606	0	56813	26516	-0.24	0.7	8.24	0.011	-0.042	0.005
5685706	0	56814	26616	-0.07	0.5899	7.47	0.005	-0.033	0.002
5685806	0	56815	26716	-0.26	0.71	7.78	0.01799	-0.039	0.003
5685906	0	56816	26816	-0.13	0.49	6.86	0.002	-0.043	0.006
5686006	0	56817	26916	-0.18	0.67	7.73	0.02	-0.031	0.001
5686106	0	56818	27016	-0.26	0.64	7.29	0.008	-0.024	0.003
5686206	0	56819	27116	-0.02	0.56	7.14	0.007	-0.041	0
5686306	0	56820	27216	-0.09	0.51	5.63	-0.003	-0.014	0.003
5686406	0	56821	27316	-0.06	0.48	7.17	0.01	-0.046	0.001
5686506	0	56822	27416	-0.1	0.35	6.76	-0.024	-0.025	0.003
5686606	0	56823	27516	-0.12	0.52	7.85	0.003	-0.028	0.004
5686706	0	56824	27616	0.02	0.3899	6.6	0.003	-0.027	0.001
5686807	0	56825	27716	-0.1	0.42	6.76	-0.008	-0.025	0
5686907	0	56826	27816	-0.06	0.42	6.68	-0.008	-0.022	0.004
5687007	0	56827	27916	-0.07	0.47	6.56	0.00899	-0.026	0.001
5687107	0	56828	28016	-0.14	0.58	6.78	0.006	-0.01899	0.002
5687207	0	56829	28116	-0.13	0.65	7.21	0.01799	-0.023	0.003
5687307	0	56830	28216	-0.22	0.5899	7.2	0.00899	-0.014	0.001
5687407	0	56831	28316	-0.03	0.38	6.71	-0.003	-0.024	0.003
5687507	0	56832	28416	-0.11	0.52	6.18	0.006	-0.025	-0.001
5687607	0	56833	28516	-0.04	0.41	5.77	0.004	-0.033	0.002
5687707	0	56834	28616	-0.13	0.51	5.96	0.017	-0.017	0
5687807	0	56835	28716	-0.12	0.41	5.87	0.005	-0.006	0.003
5687907	0	56836	28816	0.04	0.41	5.78	0.006	-0.016	0.003
5688007	0	56837	28916	0	0.3899	4.95	0.015	-0.023	0
5688108	0	56838	29016	-0.2	0.46	5.63	0.005	-0.007	0.002
5688208	0	56839	29116	0.08	0.36	6.31	0.012	-0.024	0.005
5688308	0	56840	29216	-0.07	0.36	5.96	0.003	-0.021	0.002
5688408	0	56841	29316	0.02	0.28	4.81	-0.003	-0.015	-0.001
5688508	0	56842	29416	0.02	0.31	5.4	0.006	-0.025	0.004
5688608	0	56843	29516	0.02	0.48	5.52	0.027	-0.024	0.002
5688708	0	56844	29616	0.07	0.16	5.03	0.005	-0.01899	0.002
5688808	0	56845	29716	-0.04	0.36	5.52	0.015	-0.014	0.002
5688908	0	56846	29816	0.07	0.37	5.3	0.011	-0.008	0.005
5689008	0	56847	29916	0.12	0.18	4.4699	0.001	-0.014	0.004
5689108	0	56848	30016	0.03	0.33	4.52	0.01899	-0.015	0
5689208	0	56849	30116	-0.04	0.36	4.77	0.011	-0.006	-0.002
5689308	0	56850	30216	-0.01	0.3899	5.07	0.016	-0.015	0.002
5689409	0	56851	30316	0.06	0.22	4.31	0.004	-0.013	0.001
5689509	0	56852	30416	0	0.32	4.62	0.013	-0.00899	0.005
5689609	0	56853	30516	0.11	0.18	3.59	0.01	-0.017	0.003
5689709	0	56854	30616	0.01	0.28	4.82	0.024	-0.014	0.002
5689809	0	56855	30716	0.29	0.05	3.43	-0.015	-0.016	0.004
5689909	0	56856	30816	0.16	0.27	4.77	0.014	-0.004	0.001
5690009	0	56857	30916	0.28	0.35	4.93	0.023	-0.022	0.004
5690109	0	56858	31016	0.08	0.35	4.64	0.01899	-0.004	0.002
5690209	0	56859	31116	0.36	0.15	3.32	0.004	-0.012	0.001
5690309	0	56860	31216	0.17	0.38	4.13	0.03799	-0.015	0.005
5690409	0	56861	31316	0.11	0.26	3.25	0.01	-0.003	0.002
5690509	0	56862	31416	0.17	0.26	3.42	0.01	-0.005	0.002
5690609	0	56863	31516	0.07	0.32	4	0.027	0.001	0.004
5690710	0	56864	31616	0.19	0.22	3	0.012	0.002	0.003
5690810	0	56865	31716	0.06	0.18	3.86	-0.001	0.001	0.005
5690910	0	56866	31816	0.31	0.07	3.24	-0.001	-0.005	0.004
5691010	0	56867	31916	0.33	0.24	2.64	0.01799	-0.011	0.004
5691110	0	56868	32016	0.22	0.09	3.22	0.004	-0.008	0.001
5691210	0	56869	32116	0.09	0.23	3.75	0.003	0.003	0.004
5691310	0	56870	32216	0.29	0.25	2.19	0.032	-0.011	0.001
5691410	0	56871	32316	0.25	0.2	2.85	0.021	-0.006	0.002
5691510	0	56872	32416	0.25	0.16	1.33	0.006	-0.002	-0.001
5691610	0	56873	32516	0.25	0.1	2.05	0.012	0.002	0.003
5691710	0	56874	32616	0.04	0.16	2.72	0.01	0.002	0.004
5691810	0	56875	32716	0.1	0.24	2.82	0.01	0	0.004
5691910	0	56876	32816	0.35	0.14	1.92	0.013	-0.015	0.002
5692011	0	56877	32916	0.17	0.13	2.57	0.007	-0.002	0.002
5692111	0	56878	33016	0.12	0.11	1.81	0.01	-0.01	0
5692211	0	56879	33116	0.38	0.02	2.16	0.00899	-0.012	0
5692311	0	56880	33216	0.13	0.17	2.32	0.022	-0.014	-0.001
5692411	0	56881	33316	0.13	0.07	2.52	0.017	-0.00899	0.003
5692511	0	56882	33416	0.13	0.06	2.23	0.007	0.003	0.002
5692611	0	56883	33516	0.14	-0.1	2.48	0.011	0	0.005
5692711	0	56884	33616	0.23	0.09	2	0.03	-0.004	0.004
5692811	0	56885	33716	0.28	-0.08	0.04	0.01	-0.007	0
5692911	0	56886	33816	0.22	0	0.9	0.00899	-0.008	0.002
5693011	0	56887	33916	0.28	0.02	0.82	0.013	0.008	0.003
5693111	0	56888	34016	0.27	0.12	1.81	0.031	-0.01	0.003
5693211	0	56889	34116	0.14	-0.15	0.63	0.007	-0.003	0.002
5693312	0	56890	34216	0.04	-0.02	1.42	0.022	0.002	0
5693412	0	56891	34316	0.16	0.11	1.08	0.033	-0.016	0.002
5693512	0	56892	34416	0.26	-0.1	0.79	0.017	-0.005	0.001
5693612	0	56893	34516	0.3	-0.06	0.98	0.01899	-0.01	0.004
5693712	0	56894	34616	0.12	-0.07	0.15	0.02	0.005	-0.001
5693812	0	56895	34716	0.32	-0.03	0.45	0.028	0	-0.002
5693912	0	56896	34816	0.19	-0.1	0.02	0.021	0.004	0
5694012	0	56897	34916	0.16	-0.03	0.17	0.03599	-0.001	-0.001
5694112	0	56898	35016	0.15	-0.1	0.26	0.013	0.008	0
5694212	0	56899	35116	0.16	-0.01	1.28	0.034	0	0.001
5694312	0	56900	35216	0.2	0.01	0.08	0.03799	0.002	0.001
5694412	0	56901	35316	0.18	0.03	0.23	0.029	0.001	0.002
5694512	0	56902	35416	0.25	-0.11	0.15	0.021	-0.003	0.001
5694612	0	56903	35516	0.07	-0.11	0.15	0.025	0.005	0.002
5694713	0	56904	35616	0.2	-0.19	-0.79	0.027	0.004	0
5694813	0	56905	35716	0.16	-0.24	-0.56	0.014	0.006	0.003
5694913	0	56906	35816	0.2	-0.21	-1.52	0.02	0.00899	0
5695013	0	56907	35916	0.18	-0.15	-0.47	0.024	0.011	0.001
5695113	0	56908	36016	0.13	-0.03	-0.74	0.039	0.02	0.002
5695213	0	56909	36116	0.3	-0.19	-0.85	0.034	0.002	-0.001
5695313	0	56910	36216	0.35	-0.27	-1.1799	0.01899	-0.003	0.003
5695413	0	56911	36316	0.35	-0.44	-1.96	0.011	0.003	-0.002
5695513	0	56912	36416	0.2	-0.21	-0.32	0.05	0.007	0.002
5695613	0	56913	36516	0.05	-0.34	-2.28	0.039	0.02	0.002
5695713	0	56914	36616	0.13	-0.32	-0.46	0.054	0	0.001
5695813	0	56915	36716	0.16	-0.44	-2.58	0.033	0.004	0
5695914	0	56916	36816	0.25	-0.54	-2.69	0.026	0.016	0.002
5696014	0	56917	36916	0.08	-0.63	-2.43	0.016	0.015	0.004
5696114	0	56918	37016	0.1	-0.55	-2.34	0.03799	0.00899	0.004
5696214	0	56919	37116	0.2	-0.58	-2.55	0.045	0.012	0
5696314	0	56920	37216	0.13	-0.61	-1.51	0.032	0.00899	0.003
5696414	0	56921	37316	0.15	-0.5	-1.5	0.052	0.006	0.001
5696514	0	56922	37416	0.21	-0.6	-2.24	0.039	0.008	0.001
5696614	0	56923	37516	0.1	-0.46	-1.75	0.069	0.013	-0.003
5696714	0	56924	37616	0.23	-0.54	-1.92	0.03799	0.003	0
5696814	0	56925	37716	0.14	-0.58	-0.85	0.034	0.00899	-0.001
5696914	0	56926	37816	-0.04	-0.5	-1.78	0.046	0.03	0.001
5697014	0	56927	37916	0.27	-0.72	-2.27	0.031	0.011	0.001
5697114	0	56928	38016	0.15	-0.58	-2.63	0.042	0.017	-0.001
5697214	0	56929	38116	0.22	-0.5299	-1.15	0.053	-0.002	0.002
5697315	0	56930	38216	0.33	-0.65	-2.71	0.034	0.01	-0.001
5697415	0	56931	38316	0.06	-0.55	-1.6	0.045	0.016	0
5697515	0	56932	38416	0.14	-0.5899	-1.93	0.045	0.01	0.003
5697615	0	56933	38516	0.13	-0.56	-2.09	0.049	-0.003	-0.002
5697715	0	56934	38616	0.12	-0.65	-2.89	0.055	0.013	0.001
5697815	0	56935	38716	0.25	-0.65	-2.75	0.048	0.007	0.001
5697915	0	56936	38816	0.18	-0.84	-3.66	0.04	0.006	0.001
5698015	0	56937	38916	0.11	-0.87	-4.46	0.041	0.013	0.004
5698115	0	56938	39016	0.18	-0.97	-5.87	0.047	0.011	0
5698215	0	56939	39116	0.08	-0.95	-3.76	0.029	0.003	-0.001
5698315	0	56940	39216	0.19	-1.02	-5.12	0.048	0.012	-0.001
5698415	0	56941	39316	0.13	-1.05	-5.61	0.053	0.005	-0.001
5698515	0	56942	39416	0.24	-1.16	-6.45	0.042	0.005	0
5698616	0	56943	39516	0.01	-0.94	-5.18	0.065	0.001	0
5698716	0	56944	39616	0.24	-1.27	-7.47	0.045	0	-0.001
5698816	0	56945	39716	0.05	-1.09	-6.86	0.064	0.003	-0.001
5698916	0	56946	39816	0.11	-1.3	-7.04	0.063	-0.001	0.001
5699016	0	56947	39916	0	-1.15	-8.3	0.07599	0.01	-0.001
5699116	0	56948	40016	-0.07	-1.38	-7.54	0.053	0.01	-0.002
5699216	0	56949	40116	0.2	-1.45	-7.79	0.055	0.004	0
5699316	0	56950	40216	0.26	-1.6	-8.77	0.053	-0.004	-0.001
5699416	0	56951	40316	0.02	-1.5	-9.13	0.077	0.00899	0.001
5699516	0	56952	40416	0.1	-1.5	-9.45	0.088	0.001	0.002
5699616	0	56953	40516	-0.07	-1.59	-9.47	0.085	0.005	-0.002
5699716	0	56954	40616	0.08	-1.58	-10.02	0.096	0.001	-0.003
5699816	0	56955	40716	-0.04	-1.64	-10.85	0.088	0.003	-0.002
5699917	0	56956	40816	-0.02	-1.54	-10.47	0.107	-0.004	-0.001
5700017	0	56957	40916	-0.1	-1.77	-12.3	0.083	0.02	-0.003
5700117	0	56958	41016	0.03	-1.81	-11.76	0.096	0.00899	-0.002
5700217	0	56959	41116	0.03	-1.94	-12.68	0.085	0.003	-0.001
5700317	0	56960	41216	0.02	-1.84	-11.78	0.095	0	0.001
5700417	0	56961	41316	-0.19	-1.89	-12.05	0.107	0.011	0
5700517	0	56962	41416	-0.08	-2.05	-12.96	0.093	0.002	-0.001
5700617	0	56963	41516	-0.13	-2.1199	-13.88	0.093	0	-0.001
5700717	0	56964	41616	-0.11	-1.99	-14.16	0.109	0.024	-0.002
5700817	0	56965	41716	-0.07	-2.2	-14.7	0.091	0	-0.001
5700917	0	56966	41816	-0.24	-2.1099	-13.66	0.102	0.021	0.001
5701017	0	56967	41916	-0.16	-2.27	-15.37	0.093	0.02	0
5701117	0	56968	42016	-0.06	-2.4	-16.34	0.105	0.001	-0.004
5701218	0	56969	42116	-0.15	-2.28	-15.9	0.111	-0.008	-0.001
5701318	0	56970	42216	-0.26	-2.26	-16.81	0.113	0.017	0
5701418	0	56971	42316	-0.07	-2.41	-17.49	0.113	-0.007	0
5701518	0	56972	42416	-0.31	-2.34	-17.31	0.114	0.01899	0.002
5701618	0	56973	42516	-0.08	-2.64	-18.39	0.105	-0.006	0.002
5701718	0	56974	42616	-0.29	-2.5	-17.64	0.121	0.006	0
5701818	0	56975	42716	-0.37	-2.52	-18.33	0.122	0.012	0
5701918	0	56976	42816	-0.3	-2.74	-19.18	0.101	0.01899	0.001
5702018	0	56977	42916	-0.22	-2.8	-19.45	0.116	0.003	-0.004
5702118	0	56978	43016	-0.24	-2.9	-19.9	0.113	0.012	-0.001
5702218	0	56979	43116	-0.31	-2.74	-20.15	0.116	0.017	0.001
5702318	0	56980	43216	-0.22	-2.8699	-21.6299	0.126	0.007	-0.002
5702418	0	56981	43316	-0.26	-3	-22.29	0.117	0.013	0
5702519	0	56982	43416	-0.15	-3.05	-22.8799	0.116	0.013	-0.001
5702619	0	56983	43516	-0.16	-3.08	-22.94	0.13	0.003	-0.001
5702719	0	56984	43616	-0.33	-2.96	-22.59	0.149	0.022	-0.001
5702819	0	56985	43716	-0.22	-3.19	-23.52	0.134	0.011	-0.001
5702919	0	56986	43816	-0.18	-3.21	-24.89	0.135	0.01	0
5703019	0	56987	43916	-0.18	-3.35	-25.66	0.115	0.023	-0.003
5703119	0	56988	44016	-0.02	-3.53	-25.91	0.125	0.01899	0.003
5703219	0	56989	44116	-0.3899	-3.41	-26.15	0.127	0.035	0
5703319	0	56990	44216	-0.38	-3.41	-25.84	0.132	0.028	0
5703419	0	56991	44316	-0.19	-3.58	-27.25	0.133	0.01899	-0.002
5703519	0	56992	44416	0.03	-3.83	-29.05	0.112	0.023	-0.001
5703619	0	56993	44516	-0.19	-3.69	-29.52	0.12899	0.027	0.003
5703719	0	56994	44616	-0.2	-3.74	-29.08	0.132	0.034	0.001
5703820	0	56995	44716	-0.11	-3.73	-30.2	0.136	0.027	0
5703920	0	56996	44816	-0.07	-3.87	-30.22	0.126	0.032	0.002
5704020	0	56997	44916	-0.08	-3.86	-30.84	0.136	0.03599	-0.002
5704120	0	56998	45016	-0.12	-3.86	-31.59	0.147	0.042	0.002
5704220	0	56999	45116	-0.19	-3.86	-32.45	0.15099	0.058	-0.001
5704320	0	57000	45216	0.02	-4.09	-33.59	0.132	0.039	0.001
5704420	0	57001	45316	-0.17	-4.01	-34.02	0.139	0.039	0
5704520	0	57002	45416	-0.03	-4.11	-34.55	0.132	0.035	0.001
5704620	0	57003	45516	-0.06	-4.11	-34.6699	0.149	0.03799	-0.001
5704720	0	57004	45616	-0.05	-4.15	-36.04	0.143	0.051	-0.001
5704820	0	57005	45716	0.07	-4.2399	-35.84	0.147	0.046	-0.001
5704920	0	57006	45816	0.01	-4.39	-37.31	0.136	0.043	0.001
5705021	0	57007	45916	0.12	-4.52	-38.38	0.12899	0.049	0
5705121	0	57008	46016	0.12	-4.56	-37.7	0.12899	0.046	0
5705221	0	57009	46116	0.09	-4.63	-37.83	0.132	0.05	0.006
5705321	0	57010	46216	0.12	-4.6	-39.49	0.15	0.05	0.003
5705421	0	57011	46316	-0.04	-4.42	-38.69	0.167	0.05	0.002
5705521	0	57012	46416	-0.04	-4.55	-39.15	0.16	0.055	0.004
5705621	0	57013	46516	0.15	-4.76	-40.66	0.134	0.057	0
5705721	0	57014	46616	0.13	-4.79	-41.65	0.141	0.061	0.001
5705821	0	57015	46716	0.18	-4.82	-42.22	0.145	0.049	0.003
5705921	0	57016	46816	0.04	-4.84	-42.47	0.149	0.074	0.004
5706021	0	57017	46916	0.2	-5.04	-44.5	0.143	0.07	0.002
5706121	0	57018	47016	0.25	-5.02	-43.75	0.15	0.055	0.004
5706221	0	57019	47116	0.08	-5.03	-43.78	0.154	0.068	0.002
5706321	0	57020	47216	0	-4.95	-44.74	0.17	0.074	-0.002
5706422	0	57021	47316	0.19	-5.14	-44.95	0.165	0.06	0.003
5706522	0	57022	47416	0.16	-5.2	-46.12	0.169	0.075	0
5706622	0	57023	47516	0.12	-5.29	-46.94	0.161	0.07599	0.001
5706722	0	57024	47616	0.11	-5.25	-46.9199	0.169	0.074	-0.001
5706822	0	57025	47716	0.37	-5.32	-47.27	0.188	0.057	-0.001
5706922	0	57026	47816	0.11	-5.35	-48.5099	0.171	0.08	0.002
5707022	0	57027	47916	0.26	-5.52	-49.69	0.176	0.071	0.001
5707122	0	57028	48016	0.22	-5.61	-49.61	0.169	0.08	0.004
5707222	0	57029	48116	0.2	-5.56	-50.53	0.181	0.079	0.001
5707322	0	57030	48216	0.11	-5.58	-50.94	0.177	0.096	0.002
5707422	0	57031	48316	0.21	-5.77	-52.31	0.172	0.09	0.003
5707522	0	57032	48416	0.38	-5.87	-53.13	0.165	0.081	0.002
5707622	0	57033	48516	0.33	-5.76	-52.69	0.184	0.081	0.002
5707723	0	57034	48616	0.3	-5.85	-52.89	0.185	0.096	0.004
5707823	0	57035	48716	0.54	-6.12	-54.09	0.167	0.082	0.003
5707923	0	57036	48816	0.28	-5.96	-54.35	0.184	0.084	0.004
5708023	0	57037	48916	0.44	-6.2199	-56.21	0.173	0.093	0
5708123	0	57038	49016	0.31	-6.17	-55.57	0.179	0.101	0.001
5708223	0	57039	49116	0.38	-6.12	-56.13	0.198	0.089	0
5708323	0	57040	49216	0.4	-6.21	-56.66	0.19	0.082	0.002
5708423	0	57041	49316	0.35	-6.2	-56.77	0.183	0.102	0.001
5708523	0	57042	49416	0.51	-6.39	-58.04	0.175	0.106	0.002
5708623	0	57043	49516	0.52	-6.46	-58.57	0.18	0.099	0.004
5708723	0	57044	49616	0.54	-6.32	-58.16	0.204	0.095	0.006
5708823	0	57045	49716	0.52	-6.42	-58.44	0.206	0.099	0.003
5708924	0	57046	49816	0.41	-6.59	-60.31	0.191	0.109	0.004
5709024	0	57047	49916	0.66	-6.68	-61.36	0.194	0.103	0.003
5709124	0	57048	50016	0.65	-6.76	-62.28	0.192	0.102	0.004
5709224	0	57049	50116	0.54	-6.67	-61.98	0.214	0.115	0.003
5709324	0	57050	50216	0.69	-6.76	-62.57	0.206	0.099	0.004
5709424	0	57051	50316	0.74	-6.89	-63.35	0.187	0.116	0.003
5709524	0	57052	50416	0.72	-6.85	-64.46	0.218	0.117	0.003
5709624	0	57053	50516	0.68	-6.78	-64.57	0.222	0.109	0.005
5709724	0	57054	50616	0.55	-6.91	-64.96	0.221	0.116	0.001
5709824	0	57055	50716	0.76	-7.16	-65.3	0.194	0.118	0.002
5709924	0	57056	50816	0.69	-7.03	-66.42	0.216	0.12	0.002
5710024	0	57057	50916	0.64	-6.91	-66.2	0.228	0.123	0.003
5710124	0	57058	51016	0.65	-7.09	-67.12	0.219	0.122	0.005
5710224	0	57059	51116	0.66	-7.14	-68.46	0.224	0.132	0.007
5710325	0	57060	51216	0.63	-7.24	-68.31	0.215	0.125	0.003
5710425	0	57061	51316	0.75	-7.22	-68.7699	0.225	0.125	0.005
5710525	0	57062	51416	0.67	-7.18	-69.2	0.235	0.136	0.003
5710625	0	57063	51516	0.73	-7.37	-70.4	0.226	0.126	0.004
5710725	0	57064	51616	0.86	-7.38	-70.63	0.241	0.13	0.005
5710825	0	57065	51716	0.7799	-7.65	-71.81	0.206	0.131	0.007
5710925	0	57066	51816	0.82	-7.63	-71.0899	0.232	0.131	0.002
5711025	0	57067	51916	0.69	-7.7	-72.5	0.226	0.15	0.006
5711125	0	57068	52016	0.7799	-7.71	-72.82	0.232	0.155	0.003
5711225	0	57069	52116	0.83	-7.74	-73.51	0.242	0.155	0.005
5711325	0	57070	52216	1	-7.79	-73.5899	0.243	0.13699	0.002
5711425	0	57071	52316	0.92	-7.95	-75.24	0.237	0.142	0.005
5711525	0	57072	52416	1.05	-8.06	-76.56	0.23	0.149	0.003
5711626	0	57073	52516	1.1	-8.07	-75.48	0.24	0.127	0.007
5711726	0	57074	52616	0.98	-8.16	-76.5899	0.231	0.14399	0.01
5711826	0	57075	52716	0.86	-7.87	-77.01	0.261	0.149	0.002
5711926	0	57076	52816	0.89	-8.1	-78	0.264	0.16	0.004
5712026	0	57077	52916	0.98	-8.29	-78.35	0.25099	0.158	0.006
5712126	0	57078	53016	0.9	-8.25	-79.08	0.262	0.153	0.005
5712226	0	57079	53116	1.23	-8.47	-80.58	0.241	0.133	0.003
5712326	0	57080	53216	1.16	-8.33	-80.11	0.268	0.13699	0.002
5712426	0	57081	53316	0.98	-8.35	-80.0899	0.264	0.154	0.004
5712526	0	57082	53416	0.96	-8.31	-80.37	0.275	0.147	0.004
5712626	0	57083	53516	1.1799	-8.55	-81.32	0.245	0.15	0.005
5712726	0	57084	53616	1.05	-8.46	-81.06	0.255	0.153	0.008
5712826	0	57085	53716	1.21	-8.49	-80.81	0.255	0.14	0.005
5712927	0	57086	53816	1.16	-8.46	-81.14	0.261	0.141	0.005
5713027	0	57087	53916	1.35	-8.65	-82.19	0.246	0.132	0.004
5713127	0	57088	54016	1	-8.42	-81.2	0.26499	0.15099	0.002
5713227	0	57089	54116	1.15	-8.38	-80.76	0.26499	0.146	0.006
5713327	0	57090	54216	1.3	-8.4399	-81.41	0.263	0.139	0.003
5713427	0	57091	54316	1.15	-8.56	-81.33	0.248	0.147	0
5713527	0	57092	54416	1.07	-8.33	-80.91	0.26	0.153	0.004
5713627	0	57093	54516	1.17	-8.52	-81.37	0.255	0.146	0.003
5713727	0	57094	54616	1.23	-8.46	-81.94	0.26	0.153	0.002
5713827	0	57095	54716	1.11	-8.49	-81.4	0.238	0.149	0.006
