# Supplementary material for: Robot-Based Calibration Procedure for Graphene Electronic Skin
Source: Sensors (Basel). 2022 Aug 16;22(16):6122. doi: 10.3390/s22166122 (PMC9416129; doi:10.3390/s22166122)
Supplement: Supplementary file 1 [file sensors-22-06122-s001.zip › measurements/sensor_row_10_col_28_hex_unload.dat]

#ID ES_1_V1
#SIZE ROW 16 COL 32
#DIR UNLOAD
#sensor: hex
#coord: row_10_col_28
system_time	status	sequence_number	hex_sample_counter	Fx	Fy	Fz	Tx	Ty	Tz
5713927	0	57096	54816	1.16	-8.4799	-81.47	0.261	0.146	0.004
5714027	0	57097	54916	1.12	-8.47	-81.28	0.247	0.15199	0.004
5714127	0	57098	55016	1.08	-8.33	-80.95	0.262	0.136	0.001
5714228	0	57099	55116	1.03	-8.36	-81.3399	0.246	0.161	0
5714328	0	57100	55216	1	-8.32	-81.04	0.26	0.158	0.003
5714428	0	57101	55316	1.08	-8.35	-81.29	0.256	0.138	0.003
5714528	0	57102	55416	1.01	-8.36	-81.23	0.253	0.157	0.004
5714628	0	57103	55516	1.15	-8.22	-79.32	0.255	0.141	0.004
5714728	0	57104	55616	1.02	-8.29	-79.95	0.248	0.155	0.003
5714828	0	57105	55716	1.08	-8.15	-79.28	0.248	0.148	0.005
5714928	0	57106	55816	1	-8.2	-78.6	0.243	0.14399	0.003
5715028	0	57107	55916	1.1799	-8.26	-79.14	0.243	0.141	0.002
5715128	0	57108	56016	0.98	-8.14	-78.48	0.237	0.142	0.003
5715228	0	57109	56116	0.97	-7.91	-76.51	0.247	0.149	0.005
5715328	0	57110	56216	0.84	-7.9	-76.32	0.238	0.14	0.007
5715428	0	57111	56316	0.94	-7.87	-75	0.244	0.12899	0.004
5715529	0	57112	56416	0.92	-7.67	-74.91	0.243	0.138	0.001
5715629	0	57113	56516	1	-7.79	-74.94	0.223	0.142	0.007
5715729	0	57114	56616	0.92	-7.61	-74.68	0.227	0.13699	0.003
5715829	0	57115	56716	0.84	-7.6	-73.71	0.215	0.127	0.002
5715929	0	57116	56816	0.75	-7.44	-72.68	0.225	0.142	0.001
5716029	0	57117	56916	0.66	-7.41	-72.06	0.216	0.147	0
5716129	0	57118	57016	0.84	-7.43	-71.94	0.193	0.13	0.005
5716229	0	57119	57116	0.67	-7.13	-70.79	0.214	0.135	0.002
5716329	0	57120	57216	0.85	-7.05	-69.8399	0.213	0.112	0.002
5716429	0	57121	57316	0.67	-7.17	-69.79	0.205	0.132	0
5716529	0	57122	57416	0.5899	-6.88	-67.97	0.198	0.133	0.004
5716629	0	57123	57516	0.56	-6.9	-67.63	0.19	0.123	0.002
5716729	0	57124	57616	0.67	-6.81	-67.91	0.21	0.127	0.002
5716829	0	57125	57716	0.56	-6.69	-65.87	0.201	0.12899	0.002
5716930	0	57126	57816	0.65	-6.52	-65.83	0.211	0.108	0.003
5717030	0	57127	57916	0.66	-6.52	-65.37	0.197	0.1	0
5717130	0	57128	58016	0.54	-6.3	-63.52	0.198	0.112	0.003
5717230	0	57129	58116	0.65	-6.41	-64.61	0.185	0.1	0.001
5717330	0	57130	58216	0.51	-6.12	-63.43	0.199	0.118	0
5717430	0	57131	58316	0.5	-6.19	-62.73	0.174	0.119	0.001
5717530	0	57132	58416	0.45	-6.2199	-62.77	0.166	0.119	0.002
5717630	0	57133	58516	0.3899	-6	-61.19	0.188	0.11	0.002
5717730	0	57134	58616	0.51	-5.9	-61.04	0.184	0.095	0.001
5717830	0	57135	58716	0.54	-5.92	-60.77	0.18	0.102	0.001
5717930	0	57136	58816	0.47	-6	-60.36	0.15099	0.103	0.005
5718030	0	57137	58916	0.5299	-5.73	-58.26	0.181	0.088	0.006
5718131	0	57138	59016	0.26	-5.45	-56.91	0.192	0.091	0.002
5718231	0	57139	59116	0.29	-5.52	-58.7	0.15199	0.099	-0.002
5718331	0	57140	59216	0.4	-5.58	-57.35	0.155	0.092	0.002
5718431	0	57141	59316	0.3	-5.54	-57.49	0.138	0.104	0.001
5718531	0	57142	59416	0.42	-5.42	-55.95	0.145	0.089	0.004
5718631	0	57143	59516	0.27	-5.2399	-54.93	0.158	0.088	0
5718731	0	57144	59616	0.36	-5.37	-55.48	0.127	0.079	-0.001
5718831	0	57145	59716	0.3899	-5.2199	-55.19	0.136	0.077	0.001
5718931	0	57146	59816	0.22	-5.02	-53.92	0.15099	0.078	0
5719031	0	57147	59916	0.36	-5.17	-53.77	0.112	0.078	0.004
5719131	0	57148	60016	0.14	-4.82	-52.36	0.134	0.07199	0.003
5719231	0	57149	60116	0.36	-4.89	-51.95	0.117	0.067	0.004
5719331	0	57150	60216	0.38	-4.82	-51.9199	0.119	0.06	0.002
5719431	0	57151	60316	0.15	-4.54	-49.78	0.128	0.068	0.001
5719532	0	57152	60416	0.26	-4.69	-50.12	0.107	0.062	0.005
5719632	0	57153	60516	0.02	-4.4899	-49.37	0.112	0.074	-0.001
5719732	0	57154	60616	0.14	-4.42	-48.09	0.109	0.063	0.002
5719832	0	57155	60716	0.13	-4.44	-48.28	0.098	0.058	0.003
5719932	0	57156	60816	0.18	-4.34	-48.25	0.097	0.056	0
5720032	0	57157	60916	0.28	-4.38	-47.0099	0.085	0.05	0.001
5720132	0	57158	61016	0.2	-4.13	-46.84	0.099	0.047	0.003
5720232	0	57159	61116	0.12	-3.99	-46.11	0.101	0.061	0.003
5720332	0	57160	61216	-0.04	-3.93	-44.6	0.094	0.067	0.002
5720432	0	57161	61316	0.08	-3.85	-44.74	0.103	0.056	-0.001
5720532	0	57162	61416	0.1	-3.95	-44.15	0.07599	0.066	0.002
5720632	0	57163	61516	0.12	-3.82	-43.77	0.082	0.055	0.005
5720733	0	57164	61616	0.13	-3.8	-44.09	0.079	0.066	0
5720833	0	57165	61716	-0.1	-3.66	-41.9	0.081	0.06	0
5720933	0	57166	61816	-0.03	-3.64	-41.93	0.074	0.059	0.002
5721033	0	57167	61916	0.1	-3.69	-41.44	0.056	0.055	0.002
5721133	0	57168	62016	0.06	-3.48	-40.41	0.086	0.035	0
5721233	0	57169	62116	0.13	-3.48	-40.59	0.07	0.05	0.001
5721333	0	57170	62216	0.03	-3.29	-38.66	0.08	0.039	0.002
5721433	0	57171	62316	0.17	-3.36	-39.73	0.068	0.044	0.003
5721533	0	57172	62416	-0.03	-3.2	-38.54	0.065	0.045	0.002
5721633	0	57173	62516	0.03	-3.15	-37.22	0.052	0.03599	0.002
5721733	0	57174	62616	0.09	-3.06	-37.32	0.077	0.03	0
5721833	0	57175	62716	-0.09	-2.8599	-36.22	0.085	0.043	0
5721933	0	57176	62816	-0.06	-2.93	-36.2599	0.063	0.035	0
5722033	0	57177	62916	-0.02	-2.78	-34.61	0.079	0.022	0
5722134	0	57178	63016	-0.03	-2.82	-34.41	0.054	0.026	0.003
5722234	0	57179	63116	-0.22	-2.63	-33.83	0.069	0.04	0
5722334	0	57180	63216	0.07	-2.73	-32.83	0.06	0.025	0.003
5722434	0	57181	63316	0.06	-2.74	-32.57	0.053	0.015	0.002
5722534	0	57182	63416	-0.12	-2.69	-31.82	0.033	0.026	0
5722634	0	57183	63516	-0.06	-2.56	-31.81	0.067	0.014	-0.001
5722734	0	57184	63616	-0.09	-2.52	-30.86	0.06	0.013	0.001
5722834	0	57185	63716	-0.23	-2.39	-29.7	0.063	0.021	0.002
5722934	0	57186	63816	-0.25	-2.3699	-29.1	0.061	0.014	0.001
5723034	0	57187	63916	-0.14	-2.52	-29.18	0.042	0.025	0.004
5723134	0	57188	64016	-0.19	-2.4	-28.68	0.053	0.007	-0.001
5723234	0	57189	64116	-0.26	-2.3	-27.74	0.056	0.017	0.002
5723334	0	57190	64216	-0.17	-2.43	-28.11	0.043	0.01899	-0.004
5723435	0	57191	64316	-0.27	-2.26	-26.08	0.062	0.002	0.002
5723535	0	57192	64416	-0.25	-2.29	-26.43	0.06	0	0.001
5723635	0	57193	64516	-0.18	-2.21	-25.23	0.049	-0.01799	0
5723735	0	57194	64616	-0.34	-2.2	-25.72	0.045	-0.002	0.001
5723835	0	57195	64716	-0.35	-2.06	-24.19	0.055	-0.001	0.003
5723935	0	57196	64816	-0.33	-2.04	-22.98	0.067	-0.008	-0.001
5724035	0	57197	64916	-0.42	-1.98	-22.81	0.064	-0.01799	0.001
5724135	0	57198	65016	-0.26	-2.06	-22.52	0.063	-0.03	0
5724235	0	57199	65116	-0.47	-1.97	-22.61	0.059	-0.011	0.001
5724335	0	57200	65216	-0.55	-1.69	-20.84	0.084	-0.011	-0.002
5724435	0	57201	65316	-0.46	-1.96	-20.82	0.047	-0.004	0.001
5724535	0	57202	65416	-0.55	-1.95	-20.9	0.053	-0.00899	0.002
5724635	0	57203	65516	-0.42	-1.84	-20.5	0.064	-0.024	-0.001
5724736	0	57204	80	-0.49	-1.8	-18.55	0.052	-0.03	-0.001
5724836	0	57205	180	-0.5299	-1.7	-18.05	0.073	-0.01899	0.002
5724936	0	57206	280	-0.67	-1.62	-17.68	0.061	-0.017	0.001
5725036	0	57207	380	-0.43	-1.82	-17.32	0.051	-0.034	0.002
5725136	0	57208	480	-0.66	-1.53	-18.15	0.071	-0.015	0
5725236	0	57209	580	-0.69	-1.21	-15.32	0.1	-0.025	-0.002
5725336	0	57210	680	-0.5899	-1.47	-15.6	0.057	-0.012	0.003
5725436	0	57211	780	-0.43	-1.63	-16.34	0.048	-0.032	-0.001
5725536	0	57212	880	-0.51	-1.41	-14.46	0.051	-0.033	0
5725636	0	57213	980	-0.37	-1.45	-14.67	0.046	-0.026	-0.002
5725736	0	57214	1080	-0.3899	-1.45	-14.7	0.033	-0.03799	-0.002
5725836	0	57215	1180	-0.4	-1.24	-13.53	0.055	-0.015	-0.001
5725936	0	57216	1280	-0.32	-1.28	-13.34	0.047	-0.04	-0.002
5726037	0	57217	1380	-0.41	-1.35	-14.07	0.037	-0.027	-0.002
5726137	0	57218	1480	-0.42	-1.11	-13.16	0.043	-0.023	-0.004
5726237	0	57219	1580	-0.49	-0.99	-11.76	0.052	-0.01	-0.004
5726337	0	57220	1680	-0.3899	-0.98	-11.82	0.037	-0.01899	-0.002
5726437	0	57221	1780	-0.55	-0.91	-11.07	0.045	-0.01	-0.003
5726537	0	57222	1880	-0.43	-0.97	-10.68	0.049	-0.01799	-0.001
5726637	0	57223	1980	-0.41	-0.9	-10.5	0.045	-0.024	-0.001
5726737	0	57224	2080	-0.37	-0.89	-9.57	0.044	-0.027	0
5726837	0	57225	2180	-0.47	-0.8	-9.11	0.046	-0.017	-0.005
5726937	0	57226	2280	-0.35	-0.88	-9.99	0.03	-0.01899	-0.003
5727037	0	57227	2380	-0.36	-0.8	-9.14	0.031	-0.012	-0.002
5727138	0	57228	2480	-0.23	-0.71	-8.72	0.03	-0.013	-0.004
5727238	0	57229	2580	-0.29	-0.74	-9.01	0.03599	0.001	-0.003
5727338	0	57230	2680	-0.3	-0.61	-8.57	0.031	-0.006	0
5727438	0	57231	2780	-0.34	-0.52	-8.52	0.044	-0.01	-0.003
5727538	0	57232	2880	-0.19	-0.5	-7.04	0.024	-0.005	-0.004
5727638	0	57233	2980	-0.19	-0.47	-7.26	0.041	-0.005	-0.001
5727738	0	57234	3080	-0.23	-0.41	-6.51	0.027	0	-0.003
5727838	0	57235	3180	-0.35	-0.36	-6.08	0.031	0.013	-0.004
5727938	0	57236	3280	-0.23	-0.24	-5.13	0.029	0.001	-0.001
5728038	0	57237	3380	-0.14	-0.29	-5.75	0.045	-0.006	-0.001
5728138	0	57238	3480	-0.09	-0.56	-5.64	0.001	-0.006	-0.002
5728238	0	57239	3580	-0.26	-0.14	-3.99	0.026	0.007	-0.005
5728338	0	57240	3680	-0.18	-0.15	-5.33	0.041	0.01	-0.004
5728438	0	57241	3780	-0.16	-0.21	-3.66	0.01899	0.002	0
5728539	0	57242	3880	-0.15	-0.07	-3.65	0.032	0.013	-0.001
5728639	0	57243	3980	-0.05	-0.15	-3.16	0.021	-0.003	-0.003
5728739	0	57244	4080	-0.13	-0.09	-2.95	0.014	0.012	0
5728839	0	57245	4180	-0.08	-0.18	-4.18	0.017	0.00899	-0.005
5728939	0	57246	4280	0.13	-0.26	-3.47	0.01	-0.00899	-0.003
5729039	0	57247	4380	0.03	-0.14	-2.83	0.01799	-0.001	-0.003
5729139	0	57248	4480	-0.13	-0.15	-2.24	0.013	0.011	0.001
5729239	0	57249	4580	-0.07	-0.03	-2.21	0.01799	0.011	0.001
5729339	0	57250	4680	-0.19	0.04	-2.56	0.022	0.015	-0.002
5729439	0	57251	4780	0.06	0	-1.78	0.032	-0.001	-0.001
5729539	0	57252	4880	0.02	-0.17	-1.96	0.00899	0.002	-0.001
5729639	0	57253	4980	0.08	-0.15	-2.3599	0.01899	-0.005	-0.003
5729739	0	57254	5080	0	0.03	-2.06	0.03799	-0.001	-0.001
5729839	0	57255	5180	-0.06	0.04	-0.52	0.017	0.006	0
5729940	0	57256	5280	-0.11	0.06	-1.21	0.027	0	-0.003
5730040	0	57257	5380	-0.09	-0.04	-1.91	0.02	0.011	-0.001
5730140	0	57258	5480	-0.07	-0.04	-1.12	0.024	-0.004	-0.003
5730240	0	57259	5580	-0.24	0.22	-0.92	0.039	0.008	-0.003
5730340	0	57260	5680	-0.11	0	-1.09	0.012	-0.003	-0.001
5730440	0	57261	5780	-0.16	0.03	-0.63	0.023	-0.001	0
5730540	0	57262	5880	-0.11	0.05	-0.88	0.01899	-0.001	0
5730640	0	57263	5980	-0.09	0.18	-1.09	0.037	-0.011	-0.002
5730740	0	57264	6080	-0.22	0.09	-0.5299	0.01799	-0.006	-0.002
5730840	0	57265	6180	-0.06	0.15	-0.16	0.025	-0.006	0.001
5730940	0	57266	6280	-0.15	0.3	-0.46	0.039	-0.001	0.001
5731040	0	57267	6380	-0.25	0.16	0.13	0.016	-0.013	-0.001
5731140	0	57268	6480	-0.13	-0.03	-0.3899	0.011	-0.004	-0.002
5731241	0	57269	6580	-0.27	0.17	0.81	0.02	-0.001	-0.002
5731341	0	57270	6680	-0.12	0.13	-0.24	0.027	0	0
5731441	0	57271	6780	-0.08	-0.03	-1.17	0.001	-0.01799	-0.001
5731541	0	57272	6880	-0.18	0.02	-0.95	0.004	-0.015	-0.004
5731641	0	57273	6980	-0.06	-0.09	-0.51	0.007	-0.02	-0.004
5731741	0	57274	7080	-0.26	0.01	-0.35	0.008	-0.011	-0.002
5731841	0	57275	7180	-0.3899	0.28	1.4	0.035	-0.008	0
5731941	0	57276	7280	-0.17	0.06	0	0.012	-0.01899	-0.001
5732041	0	57277	7380	-0.18	0.03	-0.11	-0.005	-0.021	-0.002
5732141	0	57278	7480	-0.36	0.21	1.29	0.00899	-0.02	-0.002
5732241	0	57279	7580	-0.17	0.16	0.27	0.01899	-0.037	-0.003
5732341	0	57280	7680	-0.25	0.18	0.63	0.013	-0.015	-0.005
5732441	0	57281	7780	-0.18	0.08	0.49	-0.006	-0.032	-0.003
5732542	0	57282	7880	-0.07	0.06	-0.3	0.006	-0.029	-0.002
5732642	0	57283	7980	-0.15	0.19	1.38	0.007	-0.024	0
5732742	0	57284	8080	-0.16	0.18	1.63	-0.003	-0.035	-0.003
5732842	0	57285	8180	-0.15	0.2	1.25	0.002	-0.025	-0.004
5732942	0	57286	8280	-0.2	0.11	1.2	-0.006	-0.028	-0.003
5733042	0	57287	8380	-0.13	0.22	0.84	0.014	-0.031	-0.004
5733142	0	57288	8480	-0.13	0.18	1.36	0.00899	-0.023	0.001
5733242	0	57289	8580	-0.2	0.25	1.81	0.008	-0.027	0
5733342	0	57290	8680	-0.18	0.27	1.16	-0.002	-0.013	-0.001
5733442	0	57291	8780	-0.09	0.17	1.38	0.004	-0.027	-0.002
5733542	0	57292	8880	-0.15	0.25	1.6	0.012	-0.021	-0.001
5733642	0	57293	8980	-0.22	0.25	1.5599	0.008	-0.016	-0.004
5733742	0	57294	9080	0	0.14	1.76	0.005	-0.025	-0.002
5733843	0	57295	9180	-0.12	0.1	1.77	-0.004	-0.031	0.002
5733943	0	57296	9280	-0.19	0.3	2.26	0.006	-0.016	-0.001
5734043	0	57297	9380	-0.04	0.19	1.33	0.005	-0.028	-0.004
5734143	0	57298	9480	0	0.12	1.62	0.004	-0.03	-0.001
5734243	0	57299	9580	-0.34	0.34	2.28	0.013	-0.017	-0.001
5734343	0	57300	9680	-0.15	0.27	2.6	0.02	-0.028	0
5734443	0	57301	9780	-0.19	0.29	3.1	0.015	-0.026	-0.002
5734543	0	57302	9880	0.03	0.27	2.95	0.028	-0.044	0
5734643	0	57303	9980	-0.23	0.32	2.77	0.02	-0.037	0.001
5734743	0	57304	10080	-0.04	0.04	2.79	0.005	-0.031	-0.002
5734843	0	57305	10180	-0.11	0.21	3.42	0.00899	-0.032	-0.001
5734943	0	57306	10280	-0.03	0.18	2.69	0.005	-0.027	-0.002
5735044	0	57307	10380	-0.07	0.2	1.85	0.002	-0.023	0.002
5735144	0	57308	10480	0.08	0.19	2.72	0.005	-0.039	-0.001
5735244	0	57309	10580	-0.15	0.23	3.8	-0.001	-0.026	-0.001
5735344	0	57310	10680	-0.11	0.18	2.89	-0.00899	-0.03	-0.003
5735444	0	57311	10780	-0.18	0.27	2.76	-0.005	-0.024	-0.003
5735544	0	57312	10880	-0.37	0.55	4.41	0.017	-0.01899	-0.002
5735644	0	57313	10980	-0.15	0.26	2.9	0.002	-0.015	0.002
5735744	0	57314	11080	-0.22	0.24	3.2	-0.012	-0.015	-0.001
5735844	0	57315	11180	-0.25	0.51	3.89	0.027	-0.022	0
5735944	0	57316	11280	-0.15	0.19	3.33	-0.02	-0.029	0.001
5736044	0	57317	11380	-0.06	0.3	3.91	0	-0.035	-0.002
5736144	0	57318	11480	-0.12	0.31	3.85	-0.002	-0.024	0.001
5736244	0	57319	11580	-0.06	0.3	4.34	-0.001	-0.032	0
5736344	0	57320	11680	-0.07	0.19	3.33	-0.00899	-0.025	0
5736445	0	57321	11780	0.03	0.42	4.36	0.02	-0.03799	-0.001
5736545	0	57322	11880	0.11	0.24	3.89	-0.001	-0.037	0.001
5736645	0	57323	11980	-0.09	0.3899	4.59	0.008	-0.033	0.001
5736745	0	57324	12080	-0.04	0.26	4.89	-0.007	-0.031	0.002
5736845	0	57325	12180	-0.24	0.33	4.14	-0.003	-0.01799	0.001
5736945	0	57326	12280	0.09	0.28	4.29	0.006	-0.042	0
5737045	0	57327	12380	0.04	0.4	4.94	0.006	-0.031	0.002
5737145	0	57328	12480	-0.15	0.36	4.46	-0.012	-0.025	0
5737245	0	57329	12580	0.06	0.38	4.03	0.008	-0.044	0
5737345	0	57330	12680	-0.04	0.3	4.4899	0.011	-0.035	0
5737445	0	57331	12780	0.02	0.3	4.92	-0.015	-0.034	0.001
5737545	0	57332	12880	-0.12	0.43	4.91	-0.003	-0.025	0.002
5737645	0	57333	12980	-0.02	0.44	4.85	-0.001	-0.03	0.001
5737746	0	57334	13080	-0.05	0.31	5.19	-0.013	-0.029	-0.001
5737846	0	57335	13180	-0.04	0.29	5.43	-0.01	-0.033	-0.001
5737946	0	57336	13280	-0.07	0.43	6.07	0.003	-0.035	0
5738046	0	57337	13380	0	0.37	5.09	-0.002	-0.037	0
5738146	0	57338	13480	-0.03	0.42	5.17	0.002	-0.034	0
5738246	0	57339	13580	-0.14	0.46	6.16	-0.003	-0.04	0.004
5738346	0	57340	13680	0.13	0.23	5.28	-0.01799	-0.035	0.004
5738446	0	57341	13780	0.02	0.44	5.78	0.004	-0.044	0
5738546	0	57342	13880	-0.14	0.46	5.45	-0.004	-0.034	-0.002
5738646	0	57343	13980	-0.18	0.61	5.94	0.008	-0.033	0.001
5738746	0	57344	14080	-0.02	0.47	5.66	-0.01	-0.031	0
5738846	0	57345	14180	-0.13	0.54	6.93	-0.004	-0.039	0.002
5738946	0	57346	14280	-0.1	0.41	6.11	-0.015	-0.033	0
5739047	0	57347	14380	-0.08	0.58	6.44	0.004	-0.034	0.003
5739147	0	57348	14480	-0.08	0.45	6.05	0	-0.04	0
5739247	0	57349	14580	-0.09	0.5299	7.26	0	-0.04	0.001
5739347	0	57350	14680	-0.1	0.58	5.66	0.002	-0.043	0.003
5739447	0	57351	14780	-0.05	0.5899	6.35	0.003	-0.042	0.004
5739547	0	57352	14880	-0.21	0.5	6.87	-0.005	-0.03599	0.002
5739647	0	57353	14980	-0.22	0.57	6.74	0.005	-0.039	0.005
5739747	0	57354	15080	-0.2	0.55	6.7	-0.00899	-0.041	0.003
5739847	0	57355	15180	-0.06	0.64	6.66	0.004	-0.05	0.002
5739947	0	57356	15280	-0.23	0.69	8.03	0.007	-0.029	0.003
5740047	0	57357	15380	-0.14	0.6	7.18	0.003	-0.034	-0.002
5740147	0	57358	15480	-0.1	0.57	7.67	0.006	-0.044	0.004
5740247	0	57359	15580	-0.06	0.3899	7.43	-0.029	-0.047	0.002
5740348	0	57360	15680	-0.14	0.6	7.59	0.004	-0.03599	0.005
5740448	0	57361	15780	0.03	0.56	8.2299	-0.011	-0.042	0.003
5740548	0	57362	15880	0.02	0.49	7.12	-0.012	-0.04	0.004
5740648	0	57363	15980	0.11	0.5	7.78	-0.007	-0.051	0.005
5740748	0	57364	16080	-0.07	0.5	7.3	-0.014	-0.045	0.002
5740848	0	57365	16180	-0.09	0.62	8.38	0.003	-0.043	0.005
5740948	0	57366	16280	-0.11	0.65	8.61	-0.007	-0.046	0.001
5741048	0	57367	16380	-0.06	0.56	7.91	-0.003	-0.043	0.001
5741148	0	57368	16480	-0.19	0.72	8.76	-0.002	-0.026	0.006
5741248	0	57369	16580	-0.08	0.72	8.68	-0.006	-0.033	0.002
5741348	0	57370	16680	0	0.67	8.66	0.005	-0.051	0.004
5741448	0	57371	16780	-0.13	0.65	8.92	-0.007	-0.041	0.003
5741548	0	57372	16880	-0.23	0.64	8.42	-0.00899	-0.028	0.005
5741648	0	57373	16980	-0.15	0.57	7.3	-0.01899	-0.041	0
5741749	0	57374	17080	-0.13	0.87	9.26	0.026	-0.03799	0.005
5741849	0	57375	17180	-0.08	0.56	8.1899	-0.01	-0.043	0.002
5741949	0	57376	17280	-0.12	0.62	8.76	-0.011	-0.029	0.003
5742049	0	57377	17380	-0.18	0.66	8.36	-0.003	-0.043	0.001
5742149	0	57378	17480	-0.27	0.64	8.95	-0.004	-0.03799	0.003
5742249	0	57379	17580	-0.19	0.82	9.3	0.016	-0.035	0.006
5742349	0	57380	17680	-0.12	0.72	8.93	0.002	-0.031	0.004
5742449	0	57381	17780	0	0.76	9.46	0.005	-0.054	0.007
5742549	0	57382	17880	-0.09	0.93	9.04	0.017	-0.048	0.002
5742649	0	57383	17980	0.09	0.75	8.6	0.004	-0.048	0.002
5742749	0	57384	18080	0.08	0.77	9.59	-0.00899	-0.043	0.003
5742849	0	57385	18180	-0.02	0.72	9.09	-0.017	-0.03799	0.005
5742950	0	57386	18280	-0.02	0.73	8.97	-0.00899	-0.03799	0.006
5743050	0	57387	18380	-0.11	0.7	9.09	-0.017	-0.033	0.005
5743150	0	57388	18480	-0.04	0.8	10.24	-0.003	-0.049	0.007
5743250	0	57389	18580	-0.15	0.85	9.16	-0.014	-0.037	0.005
5743350	0	57390	18680	-0.14	0.84	8.9	0.003	-0.03799	0.001
5743450	0	57391	18780	-0.02	0.82	9.22	-0.00899	-0.044	0.007
5743550	0	57392	18880	0.07	0.86	10.1	-0.014	-0.066	0.004
5743650	0	57393	18980	0	0.9	9.72	-0.003	-0.06	0.007
5743750	0	57394	19080	-0.18	0.93	9.71	0.00899	-0.042	0.004
5743850	0	57395	19180	0.02	0.75	9.1	-0.027	-0.048	0.004
5743950	0	57396	19280	-0.2	0.96	10.12	-0.021	-0.045	0.005
5744050	0	57397	19380	-0.2	0.87	9.49	-0.023	-0.048	0.007
5744150	0	57398	19480	-0.36	1.09	10.24	-0.006	-0.03799	0.006
5744251	0	57399	19580	-0.08	1.04	10.33	-0.00899	-0.062	0.007
5744351	0	57400	19680	-0.24	0.99	10.55	-0.021	-0.053	0.005
5744451	0	57401	19780	-0.22	1.09	9.86	-0.007	-0.063	0.003
5744551	0	57402	19880	-0.28	1.04	11.1899	-0.005	-0.061	0.004
5744651	0	57403	19980	-0.23	1.03	9.75	-0.016	-0.064	0.01
5744751	0	57404	20080	-0.43	1.1	10.63	-0.027	-0.047	0.004
5744851	0	57405	20180	-0.3	1.19	10.9799	-0.014	-0.058	0.006
5744951	0	57406	20280	-0.34	1.12	10.45	-0.01799	-0.059	0.006
5745051	0	57407	20380	-0.45	1.07	10.72	-0.033	-0.055	0.006
5745151	0	57408	20480	-0.45	1.16	10.38	-0.024	-0.04	0.005
5745251	0	57409	20580	-0.33	1.09	10.22	-0.022	-0.064	0.005
5745351	0	57410	20680	-0.3899	1.14	10.49	-0.029	-0.052	0.007
5745451	0	57411	20780	-0.23	1.19	11.4799	-0.028	-0.071	0.006
5745552	0	57412	20880	-0.5	1.19	10.49	-0.029	-0.057	0.008
5745652	0	57413	20980	-0.35	1.14	10.4799	-0.037	-0.065	0.008
5745752	0	57414	21080	-0.44	1.24	11.14	-0.024	-0.06	0.007
5745852	0	57415	21180	-0.5	1.1799	10.68	-0.032	-0.062	0.006
5745952	0	57416	21280	-0.56	1.22	11.17	-0.028	-0.058	0.006
5746052	0	57417	21380	-0.65	1.34	11.55	-0.00899	-0.068	0.002
5746152	0	57418	21480	-0.45	1.0599	11.16	-0.035	-0.071	0.005
5746252	0	57419	21580	-0.48	1.08	11.27	-0.026	-0.067	0.006
5746352	0	57420	21680	-0.42	1.12	11.7	-0.034	-0.074	0.00899
5746452	0	57421	21780	-0.3899	1.25	11.91	-0.022	-0.066	0.005
5746552	0	57422	21880	-0.52	1.38	12.99	-0.026	-0.063	0.00899
5746652	0	57423	21980	-0.38	1.35	12.5	-0.03599	-0.067	0.006
5746752	0	57424	22080	-0.48	1.51	13.15	-0.028	-0.06	0.008
5746852	0	57425	22180	-0.54	1.46	13.79	-0.031	-0.071	0.006
5746953	0	57426	22280	-0.41	1.35	14.11	-0.032	-0.069	0.006
5747053	0	57427	22380	-0.38	1.49	13.69	-0.007	-0.07599	0.006
5747153	0	57428	22480	-0.23	1.25	14.12	-0.028	-0.075	0.01
5747253	0	57429	22580	-0.67	1.46	14.48	-0.026	-0.061	0.008
5747353	0	57430	22680	-0.51	1.5	13.54	-0.01799	-0.068	0.005
5747453	0	57431	22780	-0.45	1.34	14.14	-0.022	-0.068	0.006
5747553	0	57432	22880	-0.58	1.51	14.34	-0.01	-0.066	0.005
5747653	0	57433	22980	-0.3	1.3	13.98	-0.021	-0.078	0.006
5747753	0	57434	23080	-0.47	1.27	13.71	-0.031	-0.066	0.007
5747853	0	57435	23180	-0.5299	1.39	13.9	-0.026	-0.062	0.005
5747953	0	57436	23280	-0.46	1.42	14.43	-0.015	-0.074	0.005
5748053	0	57437	23380	-0.42	1.49	13.82	-0.00899	-0.066	0.005
5748154	0	57438	23480	-0.5899	1.4	14.57	-0.028	-0.057	0.007
5748254	0	57439	23580	-0.31	1.26	13.88	-0.037	-0.073	0.006
5748354	0	57440	23680	-0.47	1.34	14.1	-0.031	-0.065	0.006
5748454	0	57441	23780	-0.49	1.36	13.72	-0.033	-0.064	0.007
5748554	0	57442	23880	-0.56	1.34	14.22	-0.01799	-0.073	0.00899
5748654	0	57443	23980	-0.49	1.4	13.84	-0.01799	-0.073	0.006
5748754	0	57444	24080	-0.69	1.41	13.74	-0.021	-0.055	0.005
5748854	0	57445	24180	-0.5	1.32	13.36	-0.032	-0.064	0.008
5748954	0	57446	24280	-0.49	1.4	14.32	-0.015	-0.073	0.01
5749054	0	57447	24380	-0.51	1.33	13.31	-0.037	-0.066	0.007
5749154	0	57448	24480	-0.56	1.36	13.55	-0.01899	-0.067	0.006
5749254	0	57449	24580	-0.58	1.23	13.46	-0.026	-0.073	0.007
