# Supplementary material for: Robot-Based Calibration Procedure for Graphene Electronic Skin
Source: Sensors (Basel). 2022 Aug 16;22(16):6122. doi: 10.3390/s22166122 (PMC9416129; doi:10.3390/s22166122)
Supplement: Supplementary file 1 [file sensors-22-06122-s001.zip › measurements/sensor_row_10_col_29_hex_load.dat]

#ID ES_1_V1
#SIZE ROW 16 COL 32
#DIR LOAD
#sensor: hex
#coord: row_10_col_29
system_time	status	sequence_number	hex_sample_counter	Fx	Fy	Fz	Tx	Ty	Tz
5604343	0	56001	10852	-0.3899	1.29	13.54	-0.023	-0.071	0.005
5604443	0	56002	10952	-0.45	1.37	14.07	-0.016	-0.079	0.007
5604544	0	56003	11052	-0.57	1.47	14.04	-0.007	-0.07199	0.005
5604644	0	56004	11152	-0.55	1.39	13.31	-0.01799	-0.059	0.006
5604744	0	56005	11252	-0.46	1.48	14.16	-0.005	-0.073	0.008
5604844	0	56006	11352	-0.49	1.32	13.22	-0.026	-0.063	0.008
5604944	0	56007	11452	-0.65	1.49	14.59	-0.008	-0.065	0.006
5605044	0	56008	11552	-0.49	1.28	13.77	-0.034	-0.065	0.006
5605144	0	56009	11652	-0.49	1.4	14.07	-0.01899	-0.077	0.008
5605244	0	56010	11752	-0.47	1.29	13.57	-0.026	-0.07	0.00899
5605344	0	56011	11852	-0.45	1.14	12.4799	-0.043	-0.068	0.006
5605444	0	56012	11952	-0.64	1.2	12.93	-0.023	-0.064	0.004
5605544	0	56013	12052	-0.54	1.11	12.18	-0.03599	-0.056	0.007
5605644	0	56014	12152	-0.46	1.02	11.7	-0.016	-0.081	0.006
5605744	0	56015	12252	-0.61	1.07	12.49	-0.013	-0.071	0.006
5605845	0	56016	12352	-0.37	0.79	10.96	-0.014	-0.085	0.006
5605945	0	56017	12452	-0.45	0.87	11.31	-0.01	-0.07599	0.007
5606045	0	56018	12552	-0.54	0.8	10.59	-0.007	-0.074	0.005
5606145	0	56019	12652	-0.6	0.88	11.1899	-0.005	-0.074	0.008
5606245	0	56020	12752	-0.75	0.91	10.89	-0.008	-0.069	0.006
5606345	0	56021	12852	-0.65	0.91	11.07	-0.013	-0.069	0.007
5606445	0	56022	12952	-0.57	0.9	10.88	-0.017	-0.074	0.00899
5606545	0	56023	13052	-0.54	0.83	11.17	-0.01799	-0.075	0.005
5606645	0	56024	13152	-0.63	1.01	11.31	-0.002	-0.074	0.00899
5606745	0	56025	13252	-0.67	0.86	10.46	-0.01	-0.058	0.01
5606845	0	56026	13352	-0.65	0.96	10.92	0.006	-0.077	0.005
5606945	0	56027	13452	-0.42	0.71	9.63	-0.021	-0.066	0.006
5607045	0	56028	13552	-0.47	0.76	9.79	-0.022	-0.066	0.006
5607146	0	56029	13652	-0.57	0.76	10.26	-0.015	-0.064	0.008
5607246	0	56030	13752	-0.36	0.77	10.47	-0.01	-0.074	0.004
5607346	0	56031	13852	-0.65	0.8	10.86	-0.001	-0.064	0.005
5607446	0	56032	13952	-0.5	0.89	10.64	0.007	-0.061	0.008
5607546	0	56033	14052	-0.52	0.8	9.79	-0.001	-0.062	0.006
5607646	0	56034	14152	-0.41	0.74	9.49	-0.003	-0.066	0.007
5607746	0	56035	14252	-0.6	0.73	10.38	-0.014	-0.068	0.007
5607846	0	56036	14352	-0.5	0.85	9.9399	-0.002	-0.067	0.005
5607946	0	56037	14452	-0.63	0.9	9.77	-0.001	-0.057	0.004
5608046	0	56038	14552	-0.34	0.62	8.72	-0.023	-0.074	0.006
5608146	0	56039	14652	-0.37	0.56	8.72	-0.02	-0.066	0.002
5608246	0	56040	14752	-0.5299	0.73	9.78	-0.007	-0.068	0.003
5608346	0	56041	14852	-0.3899	0.65	9.07	-0.011	-0.07599	0.005
5608446	0	56042	14952	-0.51	0.72	9.34	-0.004	-0.07	0.005
5608547	0	56043	15052	-0.5	0.84	9.3	0.012	-0.065	0.004
5608647	0	56044	15152	-0.48	0.7799	10.68	0.004	-0.07599	0.008
5608747	0	56045	15252	-0.4	0.61	8.67	-0.017	-0.056	0.005
5608847	0	56046	15352	-0.42	0.64	8.78	-0.015	-0.05	0.005
5608947	0	56047	15452	-0.41	0.57	9.03	-0.014	-0.047	0.005
5609047	0	56048	15552	-0.3	0.71	9	-0.012	-0.048	0.007
5609147	0	56049	15652	-0.46	0.66	8.49	-0.021	-0.053	0.002
5609247	0	56050	15752	-0.45	0.73	8.86	-0.008	-0.037	0.006
5609347	0	56051	15852	-0.27	0.74	8.93	-0.003	-0.058	0.004
5609447	0	56052	15952	-0.3	0.72	9.27	-0.006	-0.06	0.007
5609547	0	56053	16052	-0.36	0.71	7.58	0.007	-0.053	0.002
5609647	0	56054	16152	-0.32	0.73	9.28	-0.004	-0.043	0.003
5609748	0	56055	16252	-0.13	0.67	8.54	-0.002	-0.06	0.005
5609848	0	56056	16352	-0.27	0.64	8.46	-0.016	-0.05	0.005
5609948	0	56057	16452	-0.06	0.45	8.38	-0.01799	-0.057	0.007
5610048	0	56058	16552	-0.17	0.5299	8.3	-0.02	-0.051	0.005
5610148	0	56059	16652	-0.11	0.52	7.75	-0.015	-0.055	0.003
5610248	0	56060	16752	-0.11	0.5899	7.34	-0.003	-0.044	0.001
5610348	0	56061	16852	-0.36	0.67	8.3	0.011	-0.039	0.006
5610448	0	56062	16952	-0.22	0.68	8.71	0.003	-0.052	0.004
5610548	0	56063	17052	-0.37	0.71	8.32	0.007	-0.033	0.005
5610648	0	56064	17152	-0.06	0.65	7.82	0.002	-0.054	0.007
5610748	0	56065	17252	-0.11	0.54	8.01	-0.003	-0.055	0.003
5610848	0	56066	17352	-0.19	0.72	7.93	0.01799	-0.048	0.006
5610948	0	56067	17452	-0.14	0.62	8.09	-0.008	-0.041	0.004
5611048	0	56068	17552	0.03	0.41	6.58	0	-0.052	0.003
5611149	0	56069	17652	-0.04	0.4	7.49	-0.024	-0.05	0.006
5611249	0	56070	17752	-0.26	0.67	7.76	0.007	-0.024	0.004
5611349	0	56071	17852	-0.22	0.54	7.91	0.002	-0.048	0.003
5611449	0	56072	17952	-0.15	0.56	7.23	0.008	-0.03799	0.003
5611549	0	56073	18052	-0.1	0.63	7.61	0.01799	-0.02	0.003
5611649	0	56074	18152	-0.14	0.56	6.18	0.016	-0.032	0.002
5611749	0	56075	18252	-0.12	0.41	6.91	0.004	-0.03599	0.005
5611849	0	56076	18352	-0.02	0.48	7.21	0.006	-0.035	0.004
5611949	0	56077	18452	0.04	0.45	6.4899	0.013	-0.044	0.002
5612049	0	56078	18552	-0.22	0.4	6.37	0.002	-0.021	0.004
5612149	0	56079	18652	-0.15	0.3	6.55	-0.015	-0.024	0.005
5612249	0	56080	18752	-0.04	0.42	6.14	-0.001	-0.025	0.006
5612350	0	56081	18852	0	0.25	6.77	-0.007	-0.03599	0.002
5612450	0	56082	18952	-0.08	0.23	5.23	-0.008	-0.007	0.003
5612550	0	56083	19052	-0.21	0.51	7.33	0.00899	-0.01899	0.003
5612650	0	56084	19152	-0.03	0.37	5.41	-0.003	-0.01899	0.002
5612750	0	56085	19252	0.12	0.29	5.33	-0.001	-0.032	0.003
5612850	0	56086	19352	-0.04	0.34	5.68	-0.001	-0.017	0.001
5612950	0	56087	19452	-0.12	0.25	4.78	-0.01	-0.006	0.002
5613050	0	56088	19552	0.02	0.38	6.2199	0.003	-0.037	0.004
5613150	0	56089	19652	0.01	0.25	5.17	-0.002	-0.01899	0.004
5613250	0	56090	19752	-0.06	0.31	5.57	0.011	-0.025	0.003
5613350	0	56091	19852	0.04	0.31	5.73	0.00899	-0.015	0.002
5613450	0	56092	19952	-0.07	0.2	5.01	-0.013	-0.006	0.004
5613550	0	56093	20052	-0.15	0.46	5.55	0.023	-0.00899	0.001
5613650	0	56094	20152	0.04	0.34	6.23	0.004	-0.01899	0.007
5613751	0	56095	20252	0.05	0.3899	6.76	0.021	-0.026	0.002
5613851	0	56096	20352	0.07	0.24	5.9899	0.013	-0.023	0.003
5613951	0	56097	20452	0.07	0.24	4.29	0.001	-0.01899	0
5614051	0	56098	20552	-0.05	0.38	6.26	0.012	-0.016	0.005
5614151	0	56099	20652	0.1	0.28	5.29	0.013	-0.025	0
5614251	0	56100	20752	0.09	0.31	5.21	0.006	-0.00899	0.004
5614351	0	56101	20852	0.04	0.34	5.51	0.01799	-0.017	0.001
5614451	0	56102	20952	-0.04	0.3	5.54	0.005	-0.014	0.005
5614551	0	56103	21052	0.02	0.37	6.08	0.00899	-0.01899	0.001
5614651	0	56104	21152	0.1	0.28	5.3	0.007	-0.015	0.002
5614751	0	56105	21252	0.35	0.11	4.36	0	-0.023	0.001
5614851	0	56106	21352	0.17	0.16	4.23	0.017	-0.012	0.002
5614952	0	56107	21452	0.13	0.27	4.4899	0.01799	-0.01899	0.001
5615052	0	56108	21552	0.17	0.1	3.51	-0.007	-0.011	0.002
5615152	0	56109	21652	0.28	0.27	4.98	0.021	-0.00899	0.002
5615252	0	56110	21752	0.18	0.19	3.82	0.006	-0.004	0.002
5615352	0	56111	21852	0.17	0.04	3.86	-0.007	-0.002	0
5615452	0	56112	21952	0.13	0.25	4.69	0.017	-0.021	0.004
5615552	0	56113	22052	0.14	0.31	5.4	0.031	-0.014	0.003
5615652	0	56114	22152	0.16	0.16	4.23	0.014	-0.002	0.001
5615752	0	56115	22252	0.2	0.19	4.3	0.024	-0.011	0.002
5615852	0	56116	22352	0.16	0.23	3.23	0.029	-0.003	0.001
5615952	0	56117	22452	0.16	0.35	4.57	0.035	-0.001	0.003
5616052	0	56118	22552	0.06	0.19	3.57	0.01799	0.003	0.002
5616152	0	56119	22652	0.18	0.13	3.35	0.003	-0.002	0.004
5616252	0	56120	22752	0.19	0.14	3.64	0.016	0.001	-0.001
5616353	0	56121	22852	0.21	0.19	3.99	0.032	-0.00899	0.004
5616453	0	56122	22952	0.17	0.2	3.35	0.015	0.003	0.004
5616553	0	56123	23052	0.16	0.18	3.74	0.011	-0.014	0.002
5616653	0	56124	23152	0.11	0.12	3.66	0.011	0.005	0.001
5616753	0	56125	23252	0.34	-0.03	2.83	0.002	0.005	0.001
5616853	0	56126	23352	0.18	0.12	3.56	0.016	-0.01	0.002
5616953	0	56127	23452	0.26	0.14	3.83	0.017	-0.015	0.003
5617053	0	56128	23552	0.28	0.09	3.09	0.012	-0.003	0.003
5617153	0	56129	23652	0.29	-0.05	2.85	-0.002	-0.002	0.002
5617253	0	56130	23752	0.31	-0.03	3.06	0.015	-0.006	0.002
5617353	0	56131	23852	0.3899	0.14	1.73	0.01899	-0.01	0.002
5617453	0	56132	23952	0.09	0.04	2.56	0.005	0.005	0
5617554	0	56133	24052	0.25	0.02	2.16	0.005	0	0.006
5617654	0	56134	24152	0.37	0.02	2.21	0.01799	-0.014	0.002
5617754	0	56135	24252	0.21	-0.03	2.96	0.01	0.006	0.002
5617854	0	56136	24352	0.27	0	2.98	0.01799	-0.022	0.001
5617954	0	56137	24452	0.36	-0.03	2.06	0.01799	0	0
5618054	0	56138	24552	0.13	0.03	2.64	0.022	-0.004	0.001
5618154	0	56139	24652	0.3	-0.06	1.2	0.01799	0.007	-0.001
5618254	0	56140	24752	0.28	0.07	2.68	0.016	-0.003	0.004
5618354	0	56141	24852	0.28	0.06	2.5	0.025	0.007	0.003
5618454	0	56142	24952	0.41	-0.13	2.09	0.015	-0.007	0.001
5618554	0	56143	25052	0.26	0.02	2.35	0.023	-0.007	0.002
5618654	0	56144	25152	0.33	0.02	1.94	0.01899	-0.002	0.003
5618754	0	56145	25252	0.17	0.09	1.58	0.029	0.006	0.002
5618854	0	56146	25352	0.28	0.04	2	0.023	0.006	0.002
5618955	0	56147	25452	0.25	-0.09	1.76	0.012	-0.002	0.002
5619055	0	56148	25552	0.31	0.08	1.55	0.026	0.003	-0.001
5619155	0	56149	25652	0.29	-0.15	0.97	0.026	-0.007	-0.002
5619255	0	56150	25752	0.32	-0.23	0.27	0.008	0.006	-0.002
5619355	0	56151	25852	0.31	-0.21	0.63	0.002	0.001	-0.001
5619455	0	56152	25952	0.34	-0.2	1.28	0.01799	-0.00899	0.003
5619555	0	56153	26052	0.22	-0.06	0.12	0.029	0.004	0.001
5619655	0	56154	26152	0.23	-0.12	0.65	0.031	0.006	0.003
5619755	0	56155	26252	0.31	-0.17	-0.3899	0.024	0.001	-0.002
5619855	0	56156	26352	0.3	0.02	0.9	0.044	0	0.003
5619955	0	56157	26452	0.35	-0.19	-0.32	0.03	0.011	0
5620055	0	56158	26552	0.2	-0.13	0.14	0.024	0.017	-0.001
5620156	0	56159	26652	0.3	-0.25	-0.3	0.008	0.007	0.003
5620256	0	56160	26752	0.13	-0.09	0.46	0.021	0.001	0.003
5620356	0	56161	26852	0.28	-0.09	0.45	0.035	0.013	0
5620456	0	56162	26952	0.44	-0.33	-1.29	0.012	0.003	0.001
5620556	0	56163	27052	0.5299	-0.38	-1.02	0.004	-0.002	0.003
5620656	0	56164	27152	0.36	-0.28	-0.55	0.017	-0.002	0.002
5620756	0	56165	27252	0.27	-0.22	-0.61	0.026	0.001	0.001
5620856	0	56166	27352	0.13	-0.19	0.19	0.022	0.015	0.001
5620956	0	56167	27452	0.29	-0.34	-1.15	0.024	0.001	0.001
5621056	0	56168	27552	0.24	-0.37	-1.1799	0.026	0.01	-0.001
5621156	0	56169	27652	0.18	-0.36	-0.58	0.027	0.01	0.005
5621256	0	56170	27752	0.35	-0.44	-1.1799	0.03	-0.00899	0.002
5621356	0	56171	27852	0.34	-0.46	-1.27	0.042	-0.002	0
5621456	0	56172	27952	0.31	-0.49	-1.22	0.044	-0.001	0.002
5621557	0	56173	28052	0.2	-0.64	-1.76	0.03	0.004	0
5621657	0	56174	28152	0.24	-0.55	-1.84	0.044	0.003	0.001
5621757	0	56175	28252	0.16	-0.56	-2.1199	0.051	0.00899	0.001
5621857	0	56176	28352	0.22	-0.63	-2.03	0.047	-0.002	0.001
5621957	0	56177	28452	0.25	-0.79	-2.03	0.041	-0.001	0
5622057	0	56178	28552	0.13	-0.65	-2.16	0.053	0.004	0.002
5622157	0	56179	28652	0.13	-0.67	-2.54	0.056	0.006	0.002
5622257	0	56180	28752	0.28	-0.6	-1.75	0.066	-0.008	0
5622357	0	56181	28852	0.18	-0.81	-2.52	0.048	-0.006	0.002
5622457	0	56182	28952	0.16	-0.76	-1.95	0.055	-0.004	0.001
5622557	0	56183	29052	0.23	-0.8	-1.63	0.046	0.005	-0.002
5622657	0	56184	29152	0.15	-0.77	-2.49	0.047	0.004	-0.002
5622757	0	56185	29252	0.07	-0.84	-1.8	0.045	0.006	0
5622858	0	56186	29352	0.05	-0.69	-1.88	0.063	0.001	0
5622958	0	56187	29452	0.21	-0.82	-2.77	0.057	0.005	-0.001
5623058	0	56188	29552	0.1	-0.77	-1.8	0.057	0.02	0.002
5623158	0	56189	29652	0.25	-0.67	-2.23	0.073	-0.007	-0.001
5623258	0	56190	29752	0.3	-0.92	-2.3599	0.04	-0.001	-0.002
5623358	0	56191	29852	0.44	-0.83	-2.18	0.056	0.001	0
5623458	0	56192	29952	0.12	-0.68	-2.23	0.053	0.017	-0.001
5623558	0	56193	30052	0.15	-0.84	-2.1	0.046	0.01	-0.001
5623658	0	56194	30152	0.1	-0.76	-1.45	0.062	-0.002	0.001
5623758	0	56195	30252	0.16	-0.99	-3.09	0.047	0.011	-0.001
5623858	0	56196	30352	0.1	-0.97	-3.25	0.045	0.014	0.002
5623958	0	56197	30452	0.17	-0.96	-3.73	0.061	-0.001	-0.001
5624058	0	56198	30552	0.1	-0.97	-2.77	0.057	-0.001	0
5624159	0	56199	30652	0.21	-1.17	-3.5	0.046	-0.005	0.002
5624259	0	56200	30752	0.17	-1.11	-4.4699	0.046	-0.003	-0.001
5624359	0	56201	30852	0.19	-1.2	-5.53	0.063	0.007	-0.002
5624459	0	56202	30952	0.14	-1.12	-5.11	0.078	0.002	0
5624559	0	56203	31052	0.17	-1.22	-4.88	0.067	-0.002	-0.001
5624659	0	56204	31152	0.22	-1.29	-5.21	0.059	0.003	0.004
5624759	0	56205	31252	0.28	-1.3	-6.21	0.081	-0.005	0
5624859	0	56206	31352	0.2	-1.26	-6.78	0.083	0	-0.003
5624959	0	56207	31452	0.22	-1.3099	-7.41	0.078	0.01	0
5625059	0	56208	31552	0.17	-1.35	-6.74	0.083	0	-0.001
5625159	0	56209	31652	0.3	-1.49	-7.06	0.078	-0.011	0.002
5625259	0	56210	31752	0.08	-1.5	-7.76	0.075	0.00899	0.001
5625359	0	56211	31852	0.1	-1.6	-8.8	0.079	0.004	0
5625460	0	56212	31952	0.11	-1.5	-8.7	0.097	0.007	0.003
5625560	0	56213	32052	0.1	-1.7	-9.03	0.074	0.008	0
5625660	0	56214	32152	0.29	-1.76	-10.13	0.085	0.006	0.002
5625760	0	56215	32252	0.14	-1.64	-9.59	0.088	0.004	0.002
5625860	0	56216	32352	-0.01	-1.87	-10.66	0.078	0.022	0
5625960	0	56217	32452	0.1	-1.94	-11.06	0.083	0.006	0.001
5626060	0	56218	32552	0.02	-1.74	-10.31	0.102	-0.007	0.001
5626160	0	56219	32652	0.09	-2.06	-11.05	0.087	0.00899	0.001
5626260	0	56220	32752	-0.08	-2.05	-11.79	0.07599	0.016	0.001
5626360	0	56221	32852	0.02	-2	-12.3	0.102	0.013	-0.002
5626460	0	56222	32952	-0.07	-2.15	-12.7	0.086	0.002	-0.002
5626560	0	56223	33052	0.04	-2.13	-12.46	0.101	0.001	-0.001
5626661	0	56224	33152	0.04	-2.33	-12.74	0.095	0.006	0
5626761	0	56225	33252	0.02	-2.38	-13.83	0.085	0.00899	-0.004
5626861	0	56226	33352	-0.1	-2.31	-14.46	0.103	0.012	0.001
5626961	0	56227	33452	-0.02	-2.42	-14.62	0.101	-0.003	0.002
5627061	0	56228	33552	-0.15	-2.46	-14.64	0.101	0.00899	0.002
5627161	0	56229	33652	0.03	-2.39	-15.04	0.124	-0.005	-0.001
5627261	0	56230	33752	-0.27	-2.41	-15.21	0.102	0.006	0
5627361	0	56231	33852	0.04	-2.65	-17.34	0.106	-0.01	-0.001
5627461	0	56232	33952	-0.15	-2.55	-16.93	0.12	-0.001	0.001
5627561	0	56233	34052	-0.14	-2.72	-16.54	0.101	0.012	0.001
5627661	0	56234	34152	0.03	-2.67	-17.25	0.119	-0.008	-0.001
5627761	0	56235	34252	-0.13	-2.82	-17.93	0.102	0.004	0.001
5627861	0	56236	34352	-0.21	-2.65	-18.35	0.125	-0.005	-0.003
5627961	0	56237	34452	-0.25	-2.64	-17.79	0.14	-0.006	-0.003
5628062	0	56238	34552	-0.09	-2.88	-19.81	0.116	-0.004	0
5628162	0	56239	34652	-0.27	-2.9	-19.16	0.125	0.01	-0.002
5628262	0	56240	34752	-0.15	-3.07	-20.77	0.11	0.014	-0.002
5628362	0	56241	34852	-0.19	-2.92	-19.89	0.122	0.015	0
5628462	0	56242	34952	-0.27	-3.05	-20.44	0.118	-0.001	0
5628562	0	56243	35052	-0.27	-3.09	-20.4599	0.123	-0.001	0.002
5628662	0	56244	35152	-0.07	-3.25	-21.6	0.128	-0.008	0.002
5628762	0	56245	35252	-0.13	-3.26	-22.45	0.124	0.007	0.003
5628862	0	56246	35352	-0.17	-3.23	-22.2099	0.133	0.007	-0.001
5628962	0	56247	35452	-0.01	-3.46	-24.39	0.113	0	-0.001
5629062	0	56248	35552	-0.13	-3.46	-24.25	0.117	0.016	0.002
5629162	0	56249	35652	-0.15	-3.46	-24.2099	0.13	0.004	0
5629262	0	56250	35752	-0.1	-3.58	-24.93	0.12	0.008	0.001
5629363	0	56251	35852	-0.16	-3.57	-25.7099	0.133	0.007	0
5629463	0	56252	35952	-0.18	-3.48	-26.36	0.141	0.024	0
5629563	0	56253	36052	-0.19	-3.6	-26.01	0.133	0.016	-0.002
5629663	0	56254	36152	-0.15	-3.71	-27.37	0.131	0.022	0.001
5629763	0	56255	36252	-0.09	-3.73	-28.36	0.147	0.012	-0.001
5629863	0	56256	36352	0.04	-3.9	-28.37	0.128	0.013	-0.001
5629963	0	56257	36452	-0.14	-3.89	-29.91	0.141	0.029	0
5630063	0	56258	36552	-0.09	-3.9	-30.31	0.139	0.01899	-0.002
5630163	0	56259	36652	-0.18	-3.85	-30.29	0.15	0.03	-0.001
5630263	0	56260	36752	-0.04	-4.03	-31.27	0.133	0.033	0
5630363	0	56261	36852	0.04	-3.99	-32	0.15099	0.029	-0.004
5630463	0	56262	36952	-0.13	-4.01	-32.43	0.153	0.043	-0.001
5630563	0	56263	37052	0.04	-4.19	-33.38	0.126	0.034	0.002
5630664	0	56264	37152	-0.07	-4.15	-33.44	0.141	0.047	0
5630764	0	56265	37252	0.13	-4.39	-34.81	0.131	0.027	0.002
5630864	0	56266	37352	0	-4.3	-34.06	0.142	0.034	0.003
5630964	0	56267	37452	0.03	-4.54	-35.53	0.12899	0.053	0
5631064	0	56268	37552	0.13	-4.52	-36.28	0.128	0.032	-0.001
5631164	0	56269	37652	0.18	-4.4699	-36.39	0.143	0.043	0.001
5631264	0	56270	37752	-0.01	-4.41	-37.07	0.15899	0.049	-0.002
5631364	0	56271	37852	0.07	-4.55	-37.1	0.15	0.039	0.004
5631464	0	56272	37952	0.16	-4.52	-37.83	0.153	0.023	0
5631564	0	56273	38052	-0.01	-4.48	-38.65	0.15	0.047	-0.002
5631664	0	56274	38152	0.14	-4.7199	-38.79	0.138	0.03599	0.002
5631764	0	56275	38252	0.13	-4.73	-40.02	0.15199	0.042	0
5631864	0	56276	38352	0.21	-4.8	-39.97	0.14399	0.049	-0.002
5631965	0	56277	38452	0.14	-4.81	-40.93	0.163	0.035	0
5632065	0	56278	38552	0.17	-4.92	-41.77	0.157	0.049	-0.001
5632165	0	56279	38652	0.07	-4.88	-41.53	0.166	0.052	0.001
5632265	0	56280	38752	0.03	-4.89	-42.8	0.173	0.048	0.001
5632365	0	56281	38852	0.08	-5.04	-42.06	0.15099	0.062	0.002
5632465	0	56282	38952	0.03	-5.03	-43.9	0.164	0.065	-0.001
5632565	0	56283	39052	0.1	-5.21	-45.16	0.158	0.063	0
5632665	0	56284	39152	0.3	-5.19	-44.56	0.157	0.046	0.003
5632765	0	56285	39252	0.18	-5.36	-46.58	0.154	0.068	0.002
5632865	0	56286	39352	0.27	-5.42	-46.4	0.163	0.061	0.002
5632965	0	56287	39452	0.22	-5.3	-46.31	0.176	0.055	0
5633065	0	56288	39552	0.38	-5.4899	-48.37	0.146	0.049	0.001
5633165	0	56289	39652	0.3	-5.51	-47.97	0.167	0.059	0.002
5633266	0	56290	39752	0.34	-5.64	-49.2599	0.163	0.061	0.002
5633366	0	56291	39852	0.33	-5.68	-48.2599	0.162	0.053	0.004
5633466	0	56292	39952	0.22	-5.6	-49.87	0.177	0.067	0.001
5633566	0	56293	40052	0.14	-5.53	-50.31	0.176	0.073	0.003
5633666	0	56294	40152	0.16	-5.7199	-51.08	0.172	0.07599	0
5633766	0	56295	40252	0.37	-5.87	-51.98	0.157	0.077	0
5633866	0	56296	40352	0.35	-5.86	-52.4199	0.176	0.082	0.002
5633966	0	56297	40452	0.17	-5.8	-52.07	0.182	0.068	0.002
5634066	0	56298	40552	0.29	-5.95	-54.57	0.175	0.083	-0.001
5634166	0	56299	40652	0.37	-5.9699	-54.79	0.184	0.075	0
5634266	0	56300	40752	0.25	-5.92	-54.27	0.191	0.069	-0.002
5634366	0	56301	40852	0.61	-6.2	-55.67	0.163	0.087	0
5634466	0	56302	40952	0.36	-6.11	-55.28	0.187	0.084	0.004
5634566	0	56303	41052	0.34	-6.15	-55.79	0.175	0.082	-0.001
5634667	0	56304	41152	0.42	-6.4	-57.51	0.16	0.091	0
5634767	0	56305	41252	0.46	-6.35	-58.13	0.169	0.092	-0.001
5634867	0	56306	41352	0.4	-6.35	-57.17	0.184	0.085	0.002
5634967	0	56307	41452	0.6	-6.55	-59	0.166	0.085	0.002
5635067	0	56308	41552	0.58	-6.4899	-59.7	0.184	0.088	0.002
5635167	0	56309	41652	0.63	-6.51	-60.43	0.194	0.086	0
5635267	0	56310	41752	0.62	-6.62	-60.8	0.191	0.091	0.001
5635367	0	56311	41852	0.47	-6.48	-59.92	0.202	0.095	0.003
5635467	0	56312	41952	0.66	-6.54	-61.49	0.212	0.092	0.002
5635567	0	56313	42052	0.73	-6.72	-61.83	0.197	0.1	0.003
5635667	0	56314	42152	0.54	-6.71	-62.25	0.203	0.098	-0.001
5635767	0	56315	42252	0.79	-6.92	-63.16	0.186	0.102	0.001
5635868	0	56316	42352	0.52	-6.69	-62.91	0.218	0.108	0.001
5635968	0	56317	42452	0.6	-6.76	-62.99	0.215	0.105	0.003
5636068	0	56318	42552	0.64	-6.71	-63.44	0.217	0.101	0.001
5636168	0	56319	42652	0.61	-6.98	-64.67	0.205	0.113	0.002
5636268	0	56320	42752	0.7	-6.9	-65.08	0.228	0.098	-0.001
5636368	0	56321	42852	0.49	-6.95	-65.51	0.217	0.117	0
5636468	0	56322	42952	0.64	-7.07	-66.99	0.213	0.111	0.004
5636568	0	56323	43052	0.74	-7.22	-67.08	0.203	0.109	0
5636668	0	56324	43152	0.9	-7.3	-68.7699	0.211	0.105	0.001
5636768	0	56325	43252	0.63	-7.24	-68.08	0.212	0.108	0.002
5636868	0	56326	43352	0.82	-7.23	-69.3	0.224	0.109	0
5636968	0	56327	43452	0.76	-7.31	-69.18	0.23	0.103	0.004
5637068	0	56328	43552	0.85	-7.43	-69.69	0.209	0.121	0.002
5637168	0	56329	43652	0.85	-7.49	-70.87	0.214	0.109	0.004
5637269	0	56330	43752	0.74	-7.47	-71.2	0.223	0.122	0.002
5637369	0	56331	43852	0.91	-7.53	-72.71	0.225	0.118	0.002
5637469	0	56332	43952	0.86	-7.69	-73.2	0.218	0.125	0.001
5637569	0	56333	44052	0.8	-7.62	-73.05	0.226	0.125	0.002
5637669	0	56334	44152	0.85	-7.76	-74.15	0.229	0.121	0.003
5637769	0	56335	44252	1.07	-7.92	-73.89	0.21	0.125	0.003
5637869	0	56336	44352	0.91	-7.74	-74.63	0.236	0.124	0.001
5637969	0	56337	44452	0.86	-7.71	-74.45	0.234	0.125	0.006
5638069	0	56338	44552	1	-7.87	-76.08	0.232	0.132	0.003
5638169	0	56339	44652	0.88	-7.96	-76.83	0.227	0.146	0.002
5638269	0	56340	44752	0.83	-7.84	-76.37	0.238	0.124	0.002
5638369	0	56341	44852	1.04	-8.05	-76.67	0.229	0.116	0.005
5638470	0	56342	44952	1.1	-8	-77.51	0.232	0.128	0.002
5638570	0	56343	45052	1.05	-8.03	-76.7699	0.239	0.113	0.002
5638670	0	56344	45152	0.96	-7.93	-77.0899	0.25099	0.124	0.005
5638770	0	56345	45252	1.03	-8.14	-78.58	0.224	0.14	0.003
5638870	0	56346	45352	1.04	-8.08	-78.88	0.246	0.135	0.002
5638970	0	56347	45452	0.95	-8.12	-77.47	0.23	0.14	0.003
5639070	0	56348	45552	1	-8.14	-79.37	0.239	0.131	0.003
5639170	0	56349	45652	1.21	-8.24	-78.2	0.228	0.12	0
5639270	0	56350	45752	1.14	-8.18	-77.99	0.237	0.123	0.002
5639370	0	56351	45852	1.0599	-8.17	-77.96	0.226	0.126	0.002
5639470	0	56352	45952	1.1	-8.05	-78.57	0.238	0.124	0.004
5639570	0	56353	46052	0.99	-8.02	-77.91	0.242	0.127	0.001
5639670	0	56354	46152	0.99	-8	-77.66	0.236	0.136	0.005
5639770	0	56355	46252	1.0599	-8.01	-77.93	0.233	0.12899	0.002
