# Supplementary material for: Robot-Based Calibration Procedure for Graphene Electronic Skin
Source: Sensors (Basel). 2022 Aug 16;22(16):6122. doi: 10.3390/s22166122 (PMC9416129; doi:10.3390/s22166122)
Supplement: Supplementary file 1 [file sensors-22-06122-s001.zip › measurements/sensor_row_10_col_29_hex_unload.dat]

#ID ES_1_V1
#SIZE ROW 16 COL 32
#DIR UNLOAD
#sensor: hex
#coord: row_10_col_29
system_time	status	sequence_number	hex_sample_counter	Fx	Fy	Fz	Tx	Ty	Tz
5639871	0	56356	46352	1	-8.02	-77.71	0.235	0.13	0.001
5639971	0	56357	46452	1.03	-8.08	-78.11	0.221	0.132	-0.002
5640071	0	56358	46552	1.07	-8.1899	-77.89	0.213	0.135	0.004
5640171	0	56359	46652	1.03	-7.98	-77.69	0.234	0.13	0.003
5640271	0	56360	46752	1.02	-7.97	-77.98	0.24	0.122	-0.002
5640371	0	56361	46852	1.1	-8.13	-78.4	0.215	0.145	0
5640471	0	56362	46952	0.97	-7.83	-76.21	0.239	0.128	0.002
5640571	0	56363	47052	1.14	-7.93	-76.39	0.231	0.123	0.002
5640671	0	56364	47152	1.15	-7.86	-76.51	0.231	0.128	0.003
5640771	0	56365	47252	1	-7.91	-77.26	0.221	0.14	0
5640871	0	56366	47352	0.97	-7.77	-75.82	0.234	0.131	0.002
5640971	0	56367	47452	0.99	-7.95	-75.6	0.202	0.128	0.003
5641072	0	56368	47552	0.82	-7.66	-74.97	0.225	0.14	0
5641172	0	56369	47652	0.96	-7.69	-73.37	0.219	0.124	0.001
5641272	0	56370	47752	0.8	-7.6	-73.05	0.23	0.126	0.002
5641372	0	56371	47852	0.92	-7.66	-73.5199	0.204	0.108	-0.001
5641472	0	56372	47952	0.9	-7.49	-71.63	0.212	0.109	0.003
5641572	0	56373	48052	0.87	-7.46	-72.93	0.207	0.121	-0.001
5641672	0	56374	48152	0.98	-7.36	-71.06	0.205	0.113	0.002
5641772	0	56375	48252	0.8	-7.26	-70.73	0.199	0.121	0
5641872	0	56376	48352	0.68	-6.96	-69.39	0.226	0.117	-0.005
5641972	0	56377	48452	0.75	-7.06	-68.69	0.208	0.102	0.001
5642072	0	56378	48552	0.74	-7.12	-69.87	0.185	0.113	-0.001
5642172	0	56379	48652	0.68	-6.9	-67.49	0.202	0.112	-0.001
5642272	0	56380	48752	0.79	-6.87	-67.41	0.201	0.107	0
5642373	0	56381	48852	0.61	-6.73	-66.16	0.2	0.109	0
5642473	0	56382	48952	0.67	-6.71	-66.12	0.184	0.099	0.001
5642573	0	56383	49052	0.65	-6.63	-66.0199	0.185	0.107	-0.001
5642673	0	56384	49152	0.42	-6.42	-64.28	0.197	0.109	-0.002
5642773	0	56385	49252	0.55	-6.43	-64.82	0.181	0.103	0.001
5642873	0	56386	49352	0.47	-6.37	-63	0.179	0.099	-0.002
5642973	0	56387	49452	0.61	-6.35	-63.53	0.192	0.089	0.003
5643073	0	56388	49552	0.5	-6.2	-62.91	0.179	0.101	0.002
5643173	0	56389	49652	0.49	-6.26	-62.23	0.171	0.098	0.001
5643273	0	56390	49752	0.42	-6.02	-61.64	0.165	0.098	0
5643373	0	56391	49852	0.64	-6.14	-61.17	0.158	0.087	-0.002
5643473	0	56392	49952	0.35	-5.7199	-59.77	0.183	0.091	0.001
5643573	0	56393	50052	0.5899	-5.9699	-59.79	0.165	0.07599	0.002
5643674	0	56394	50152	0.44	-5.65	-58.76	0.179	0.077	-0.002
5643774	0	56395	50252	0.41	-5.75	-59.45	0.16	0.086	-0.001
5643874	0	56396	50352	0.48	-5.8	-58.51	0.141	0.085	0
5643974	0	56397	50452	0.23	-5.42	-57.57	0.168	0.09	0
5644074	0	56398	50552	0.3899	-5.57	-57.24	0.15199	0.083	-0.002
5644174	0	56399	50652	0.47	-5.58	-56.35	0.13	0.07	-0.001
5644274	0	56400	50752	0.29	-5.31	-54.55	0.154	0.077	0.001
5644374	0	56401	50852	0.29	-5.29	-54.47	0.15099	0.074	0.002
5644474	0	56402	50952	0.37	-5.26	-53.96	0.13699	0.061	0.001
5644574	0	56403	51052	0.14	-5.2199	-53.34	0.126	0.069	0.003
5644674	0	56404	51152	-0.03	-5.01	-53.06	0.143	0.081	0.001
5644774	0	56405	51252	0.4	-5.21	-53.78	0.109	0.062	0.001
5644874	0	56406	51352	0.41	-5.04	-52.02	0.121	0.067	-0.001
5644974	0	56407	51452	0.3	-4.83	-50.82	0.127	0.056	0.001
5645075	0	56408	51552	0.35	-4.94	-50.93	0.111	0.05	-0.001
5645175	0	56409	51652	0.22	-4.86	-50.2	0.105	0.049	-0.001
5645275	0	56410	51752	0.2	-4.65	-49.16	0.113	0.054	0.004
5645375	0	56411	51852	0.18	-4.62	-48.84	0.109	0.053	0
5645475	0	56412	51952	0.27	-4.55	-48.25	0.117	0.042	0
5645575	0	56413	52052	0.11	-4.5	-48.24	0.105	0.045	-0.001
5645675	0	56414	52152	0.13	-4.38	-46.94	0.096	0.06	0.001
5645775	0	56415	52252	0.2	-4.39	-46.02	0.096	0.034	0.002
5645875	0	56416	52352	0.09	-4.2	-45.6	0.114	0.047	-0.001
5645975	0	56417	52452	0.12	-4.28	-45.4199	0.094	0.043	0.002
5646075	0	56418	52552	0.1	-4.15	-44.07	0.082	0.034	-0.001
5646175	0	56419	52652	0.1	-4.1	-44.3	0.086	0.042	0
5646275	0	56420	52752	0.25	-4.06	-43.36	0.089	0.033	0.003
5646376	0	56421	52852	-0.03	-3.84	-42.23	0.095	0.046	0.002
5646476	0	56422	52952	-0.12	-3.79	-42.75	0.086	0.047	0.001
5646576	0	56423	53052	0.22	-3.83	-42.59	0.09	0.03799	-0.004
5646676	0	56424	53152	0.18	-3.7	-40.8	0.087	0.035	-0.002
5646776	0	56425	53252	-0.08	-3.71	-40.16	0.082	0.051	-0.002
5646876	0	56426	53352	-0.03	-3.54	-39.2	0.086	0.033	-0.003
5646976	0	56427	53452	-0.01	-3.48	-39.5	0.087	0.03	-0.003
5647076	0	56428	53552	-0.12	-3.33	-37.93	0.093	0.034	-0.001
5647176	0	56429	53652	0.03	-3.53	-38.04	0.059	0.03599	0.001
5647276	0	56430	53752	-0.11	-3.31	-38.35	0.079	0.03599	-0.001
5647376	0	56431	53852	-0.02	-3.25	-36.65	0.069	0.024	0.001
5647476	0	56432	53952	0.06	-3.18	-36.1699	0.07599	0.015	0.001
5647576	0	56433	54052	0	-2.96	-35.29	0.092	0.017	0.001
5647677	0	56434	54152	-0.08	-2.99	-35.37	0.07	0.02	0
5647777	0	56435	54252	0.05	-3.07	-34.83	0.06	0.017	-0.001
5647877	0	56436	54352	-0.04	-3.07	-33.35	0.057	0.02	-0.003
5647977	0	56437	54452	-0.15	-2.8699	-32.15	0.062	0.014	0.001
5648077	0	56438	54552	-0.19	-2.8599	-33.04	0.051	0.02	0.003
5648177	0	56439	54652	-0.07	-2.78	-31.93	0.051	0.022	0.001
5648277	0	56440	54752	-0.08	-2.72	-30.73	0.055	0.02	0.005
5648377	0	56441	54852	-0.16	-2.58	-30.92	0.069	0.023	-0.003
5648477	0	56442	54952	-0.11	-2.6199	-30.23	0.06	0.01	0.002
5648577	0	56443	55052	-0.27	-2.3699	-29.56	0.061	0.012	0.002
5648677	0	56444	55152	-0.04	-2.48	-29.19	0.055	-0.01	-0.001
5648777	0	56445	55252	-0.18	-2.59	-28.54	0.035	0.005	0.005
5648877	0	56446	55352	-0.21	-2.3699	-28.02	0.054	-0.007	0.002
5648978	0	56447	55452	-0.07	-2.52	-28.33	0.037	0.004	-0.001
5649078	0	56448	55552	-0.2	-2.4	-27.89	0.054	-0.00899	-0.002
5649178	0	56449	55652	-0.29	-2.34	-26.09	0.055	-0.005	-0.001
5649278	0	56450	55752	-0.31	-2.21	-25.54	0.052	-0.005	0
5649378	0	56451	55852	-0.15	-2.26	-24.98	0.07599	-0.022	-0.001
5649478	0	56452	55952	-0.02	-2.3	-24.37	0.056	-0.034	-0.001
5649578	0	56453	56052	-0.37	-2.08	-23.78	0.062	-0.015	-0.001
5649678	0	56454	56152	-0.26	-2	-23.02	0.074	-0.028	-0.001
5649778	0	56455	56252	-0.32	-2.18	-22.36	0.043	-0.01899	0.002
5649878	0	56456	56352	-0.34	-2.13	-22.43	0.056	-0.017	0.001
5649978	0	56457	56452	-0.29	-2.07	-22.07	0.061	-0.028	0.002
5650078	0	56458	56552	-0.36	-2.05	-21.74	0.063	-0.025	0
5650178	0	56459	56652	-0.37	-1.84	-20.84	0.07599	-0.025	-0.001
5650279	0	56460	56752	-0.41	-2.01	-21.09	0.049	-0.031	-0.002
5650379	0	56461	56852	-0.43	-1.96	-19.8799	0.065	-0.023	0.001
5650479	0	56462	56952	-0.57	-1.64	-19.07	0.081	-0.025	-0.003
5650579	0	56463	57052	-0.4	-2.03	-18.28	0.035	-0.029	0.003
5650679	0	56464	57152	-0.4	-1.82	-18.62	0.052	-0.028	-0.001
5650779	0	56465	57252	-0.49	-1.84	-16.94	0.057	-0.027	0.001
5650879	0	56466	57352	-0.56	-1.8	-17.59	0.039	-0.022	0.003
5650979	0	56467	57452	-0.6	-1.66	-15.87	0.044	-0.027	0
5651079	0	56468	57552	-0.64	-1.53	-16.09	0.046	-0.013	0
5651179	0	56469	57652	-0.42	-1.53	-15.7	0.055	-0.035	0.001
5651279	0	56470	57752	-0.45	-1.52	-14.82	0.052	-0.033	0.002
5651379	0	56471	57852	-0.33	-1.39	-14.47	0.057	-0.027	-0.002
5651479	0	56472	57952	-0.45	-1.3	-13.58	0.051	-0.03	0.002
5651580	0	56473	58052	-0.43	-1.4	-13.71	0.039	-0.035	-0.003
5651680	0	56474	58152	-0.36	-1.23	-13.22	0.047	-0.031	0
5651780	0	56475	58252	-0.69	-1.1799	-12.65	0.051	-0.011	0
5651880	0	56476	58352	-0.42	-1.12	-12.41	0.061	-0.031	-0.003
5651980	0	56477	58452	-0.26	-1.29	-13.24	0.039	-0.033	-0.002
5652080	0	56478	58552	-0.45	-1.14	-12.31	0.061	-0.028	-0.003
5652180	0	56479	58652	-0.26	-1.29	-11.35	0.043	-0.034	-0.002
5652280	0	56480	58752	-0.36	-1.27	-11.92	0.032	-0.024	-0.003
5652380	0	56481	58852	-0.5	-0.97	-10.76	0.055	-0.01899	-0.005
5652480	0	56482	58952	-0.43	-1.01	-10.12	0.046	-0.022	0
5652580	0	56483	59052	-0.11	-1.15	-10.67	0.039	-0.03799	-0.004
5652680	0	56484	59152	-0.37	-1	-9.12	0.043	-0.01799	-0.001
5652781	0	56485	59252	-0.2	-0.91	-9.97	0.05	-0.028	-0.003
5652881	0	56486	59352	-0.19	-0.89	-9	0.051	-0.01899	-0.003
5652981	0	56487	59452	-0.25	-0.84	-8.7299	0.042	-0.008	0
5653081	0	56488	59552	-0.26	-0.82	-8.02	0.033	-0.00899	-0.003
5653181	0	56489	59652	-0.31	-0.65	-7.33	0.035	-0.015	0
5653281	0	56490	59752	-0.12	-0.63	-7.52	0.03799	-0.014	-0.001
5653381	0	56491	59852	-0.3	-0.56	-7.24	0.03799	-0.007	-0.001
5653481	0	56492	59952	-0.15	-0.6	-7.55	0.029	-0.004	-0.002
5653581	0	56493	60052	-0.14	-0.34	-7.04	0.055	-0.00899	-0.004
5653681	0	56494	60152	-0.17	-0.48	-6.16	0.031	-0.003	-0.002
5653781	0	56495	60252	0	-0.45	-6.32	0.026	-0.008	-0.003
5653881	0	56496	60352	-0.18	-0.41	-5.81	0.026	0	-0.002
5653981	0	56497	60452	-0.18	-0.25	-5.52	0.042	-0.007	-0.003
5654081	0	56498	60552	-0.02	-0.3	-5.45	0.043	-0.011	-0.003
5654182	0	56499	60652	0.06	-0.36	-5.26	0.013	-0.001	0
5654282	0	56500	60752	-0.07	-0.15	-3.8	0.03799	-0.001	-0.003
5654382	0	56501	60852	0.02	-0.15	-3.96	0.027	-0.01	-0.002
5654482	0	56502	60952	0	-0.19	-4.28	0.01899	-0.007	-0.001
5654582	0	56503	61052	-0.03	-0.16	-2.9	0.031	-0.00899	0
5654682	0	56504	61152	-0.06	-0.09	-3.63	0.028	0.004	0
5654782	0	56505	61252	0.02	0.02	-3.07	0.033	-0.006	0
5654882	0	56506	61352	0.08	-0.14	-2.5	0.028	-0.004	-0.004
5654982	0	56507	61452	-0.06	0	-1.74	0.031	0.002	-0.003
5655082	0	56508	61552	-0.09	-0.05	-2.58	0.01899	0.008	-0.002
5655182	0	56509	61652	-0.06	0.03	-2.04	0.029	0.004	-0.002
5655282	0	56510	61752	-0.04	0.08	-1.1799	0.029	0.004	-0.001
5655382	0	56511	61852	-0.14	-0.08	-1.69	0.01799	0.003	0
5655483	0	56512	61952	-0.02	-0.04	-1.84	0.02	-0.005	0
5655583	0	56513	62052	-0.06	0.05	-2.42	0.029	0.001	-0.002
5655683	0	56514	62152	-0.21	0.05	-1.46	0.017	0.003	0.002
5655783	0	56515	62252	-0.09	0.11	-1.39	0.029	-0.006	0
5655883	0	56516	62352	-0.07	0.04	-1.6	0.016	0	-0.001
5655983	0	56517	62452	-0.23	0.2	-0.98	0.035	0.007	0
5656083	0	56518	62552	-0.03	0.05	-2.25	0.023	-0.01	-0.001
5656183	0	56519	62652	-0.05	0.02	-1.54	0.013	-0.006	0.002
5656283	0	56520	62752	-0.11	0.04	-0.81	0.00899	0.00899	0.003
5656383	0	56521	62852	-0.2	0.24	-0.74	0.028	0.013	-0.001
5656483	0	56522	62952	-0.15	0.07	-0.51	0.002	0.001	0.002
5656583	0	56523	63052	-0.06	-0.06	-2.13	0.01	0.002	-0.002
5656683	0	56524	63152	-0.14	0.19	-0.18	0.023	-0.007	0
5656784	0	56525	63252	-0.16	-0.03	-1.4299	-0.001	-0.007	-0.003
5656884	0	56526	63352	-0.2	0.05	-0.7	0.00899	-0.001	0.002
5656984	0	56527	63452	-0.15	-0.01	-0.9	0.005	-0.005	-0.001
5657084	0	56528	63552	-0.11	0.04	-0.34	0.01	-0.011	0.002
5657184	0	56529	63652	-0.22	0.1	0.26	0.015	-0.013	-0.001
5657284	0	56530	63752	-0.21	0.05	-1	0.007	-0.01799	-0.001
5657384	0	56531	63852	-0.27	0.18	0.23	0.022	-0.01	-0.001
5657484	0	56532	63952	-0.14	0.15	-0.84	0.022	-0.01899	-0.006
5657584	0	56533	64052	-0.29	0.04	-0.97	0.006	-0.016	0
5657684	0	56534	64152	-0.34	0.04	-0.65	0.008	-0.014	-0.003
5657784	0	56535	64252	-0.26	0.23	0.36	0.027	-0.021	-0.003
5657884	0	56536	64352	-0.3	-0.04	-0.18	-0.006	-0.015	0
5657984	0	56537	64452	-0.26	0.05	-0.32	0.015	-0.023	-0.001
5658085	0	56538	64552	-0.16	0.18	-0.28	0.022	-0.022	-0.005
5658185	0	56539	64652	-0.28	0.24	0.75	0.032	-0.027	-0.001
5658285	0	56540	64752	-0.2	0.07	0.54	0.007	-0.03	0.001
5658385	0	56541	64852	-0.28	0.13	1.13	0.00899	-0.027	-0.001
5658485	0	56542	64952	-0.31	0.08	0.12	0.004	-0.015	-0.001
5658585	0	56543	65052	-0.07	-0.13	-0.28	-0.004	-0.028	-0.003
5658685	0	56544	65152	-0.27	0.07	0.31	0.00899	-0.017	-0.002
5658785	0	56545	65252	-0.11	-0.1	0.26	-0.006	-0.04	-0.003
5658885	0	56546	65352	-0.37	0.33	1.7	0.032	-0.03	-0.002
5658985	0	56547	65452	-0.1	0.08	1.11	-0.001	-0.029	-0.002
5659085	0	56548	16	-0.19	0.08	0.76	0.004	-0.023	-0.001
5659185	0	56549	116	-0.27	0.21	1.3	0.015	-0.024	-0.002
5659285	0	56550	216	-0.18	0.2	1.85	0.003	-0.021	0
5659386	0	56551	316	-0.09	0.07	0.9	0.011	-0.029	-0.002
5659486	0	56552	416	-0.28	0.32	2.01	0.021	-0.022	-0.002
5659586	0	56553	516	-0.06	0.04	1.59	-0.001	-0.025	-0.001
5659686	0	56554	616	-0.1	0.1	2.16	0	-0.017	-0.001
5659786	0	56555	716	-0.03	0.19	2.38	0.02	-0.04	-0.005
5659886	0	56556	816	-0.14	0.25	2.19	0.02	-0.041	-0.005
5659986	0	56557	916	-0.08	0.1	0.83	-0.004	-0.022	-0.002
5660086	0	56558	1016	0.08	0.17	2.1	-0.003	-0.03599	0
5660186	0	56559	1116	-0.04	0.3	2.56	0.003	-0.023	-0.003
5660286	0	56560	1216	-0.11	0.22	1.96	0	-0.03	-0.001
5660386	0	56561	1316	-0.14	0.27	2.07	0.004	-0.015	-0.001
5660486	0	56562	1416	-0.07	0.37	2.38	0.007	-0.028	-0.001
5660586	0	56563	1516	-0.22	0.47	3.07	0.01	-0.023	-0.002
5660687	0	56564	1616	-0.17	0.34	3.05	0	-0.021	-0.001
5660787	0	56565	1716	-0.11	0.36	2.71	0.011	-0.01899	0.002
5660887	0	56566	1816	0.1	0.23	1.77	-0.008	-0.021	-0.001
5660987	0	56567	1916	0.1	0.24	2.54	0.002	-0.033	-0.001
5661087	0	56568	2016	0	0.27	2.34	0.004	-0.024	0
5661187	0	56569	2116	-0.07	0.4	2.54	0.001	-0.031	-0.002
5661287	0	56570	2216	0.01	0.23	3.57	-0.01899	-0.028	0.003
5661387	0	56571	2316	-0.15	0.47	3.41	0.005	-0.01899	-0.001
5661487	0	56572	2416	-0.01	0.26	2.82	-0.014	-0.015	0.001
5661587	0	56573	2516	0.1	0.35	2.9	-0.001	-0.028	0
5661687	0	56574	2616	-0.07	0.38	3.25	-0.004	-0.029	-0.003
5661787	0	56575	2716	0.04	0.27	2.89	-0.01799	-0.015	-0.002
5661887	0	56576	2816	0.02	0.44	3.51	-0.007	-0.026	0.001
5661987	0	56577	2916	-0.08	0.3	2.92	-0.013	-0.014	-0.001
5662088	0	56578	3016	0.02	0.31	3.03	-0.017	-0.034	-0.004
5662188	0	56579	3116	0.1	0.29	3.79	-0.012	-0.031	-0.001
5662288	0	56580	3216	0.04	0.31	3.15	-0.001	-0.013	-0.001
5662388	0	56581	3316	-0.08	0.46	4.01	0.005	-0.029	-0.003
5662488	0	56582	3416	0.15	0.24	3.37	-0.017	-0.028	-0.002
5662588	0	56583	3516	0.05	0.4	4.08	-0.008	-0.029	-0.001
5662688	0	56584	3616	-0.08	0.57	4.91	0.012	-0.022	0
5662788	0	56585	3716	-0.14	0.56	4.11	0.013	-0.024	0
5662888	0	56586	3816	0.11	0.46	4.23	0	-0.03599	0.001
5662988	0	56587	3916	-0.18	0.66	4.5	0.00899	-0.014	-0.001
5663088	0	56588	4016	-0.03	0.56	5.2	-0.008	-0.033	-0.002
5663188	0	56589	4116	0.01	0.48	3.81	-0.008	-0.013	0
5663289	0	56590	4216	0.1	0.37	3.5	-0.01	-0.026	-0.002
5663389	0	56591	4316	0.05	0.46	3.77	0.002	-0.029	0
5663489	0	56592	4416	0.02	0.44	5.2	-0.012	-0.032	0.001
5663589	0	56593	4516	0.06	0.37	3.47	-0.021	-0.023	0
5663689	0	56594	4616	-0.03	0.41	3.65	-0.015	-0.03	0
5663789	0	56595	4716	0	0.46	4.82	-0.026	-0.03	0
5663889	0	56596	4816	-0.1	0.68	5.35	0	-0.01799	-0.002
5663989	0	56597	4916	-0.13	0.76	4.93	0.004	-0.027	-0.002
5664089	0	56598	5016	-0.03	0.54	4.68	-0.007	-0.033	0
5664189	0	56599	5116	0.07	0.55	4.83	-0.004	-0.03	0
5664289	0	56600	5216	0.08	0.65	5.32	0	-0.03	0.003
5664389	0	56601	5316	0.14	0.51	5	-0.017	-0.032	0
5664490	0	56602	5416	0.02	0.7	5.7	0.007	-0.04	0.002
5664590	0	56603	5516	0.17	0.54	5.34	-0.015	-0.035	0.001
5664690	0	56604	5616	0.09	0.5	5.63	-0.015	-0.033	0.001
5664790	0	56605	5716	-0.09	0.74	5.5	-0.01	-0.021	-0.001
5664890	0	56606	5816	0.04	0.65	5.91	-0.006	-0.042	0.003
5664990	0	56607	5916	-0.01	0.76	6.2399	0.008	-0.03599	0.003
5665090	0	56608	6016	-0.1	0.74	6.03	-0.014	-0.04	0.001
5665190	0	56609	6116	0.08	0.52	5.2	-0.01899	-0.04	0
5665290	0	56610	6216	-0.04	0.69	6.76	-0.01	-0.041	0.001
5665390	0	56611	6316	0.02	0.65	5.43	-0.008	-0.039	0.002
5665490	0	56612	6416	0.09	0.5899	5.45	-0.01799	-0.03799	0.001
5665590	0	56613	6516	-0.09	0.71	6.8	-0.015	-0.03799	0.001
5665690	0	56614	6616	-0.04	0.72	6.87	-0.016	-0.039	0.002
5665790	0	56615	6716	0.01	0.7799	6.5	-0.005	-0.043	-0.001
5665891	0	56616	6816	0.01	0.62	5.4899	-0.01899	-0.028	0
5665991	0	56617	6916	-0.02	0.7799	6.32	-0.012	-0.037	0.003
5666091	0	56618	7016	-0.11	0.76	6.79	-0.014	-0.029	0.004
5666191	0	56619	7116	-0.07	0.87	8.29	-0.002	-0.042	0.002
5666291	0	56620	7216	0.16	0.7	6.65	-0.016	-0.047	0.001
5666391	0	56621	7316	0.04	0.74	6.68	-0.02	-0.035	0.004
5666491	0	56622	7416	-0.02	0.74	6.54	-0.01899	-0.035	0
5666591	0	56623	7516	-0.09	0.85	7.12	-0.012	-0.03	0
5666691	0	56624	7616	-0.09	0.77	6.99	-0.011	-0.04	0.001
5666791	0	56625	7716	0.02	0.72	6.93	-0.021	-0.037	0.002
5666891	0	56626	7816	0.03	0.83	6.95	-0.008	-0.043	0
5666991	0	56627	7916	-0.18	0.83	7.65	-0.001	-0.033	0.002
5667091	0	56628	8016	-0.03	0.83	7.33	0	-0.046	0.003
5667191	0	56629	8116	0.04	0.87	7.64	-0.017	-0.04	0.001
5667292	0	56630	8216	0.03	0.72	7.38	-0.026	-0.043	0.001
5667392	0	56631	8316	-0.36	0.85	7.08	-0.029	-0.023	0.002
5667492	0	56632	8416	-0.12	0.85	7.78	-0.013	-0.043	0.004
5667592	0	56633	8516	-0.14	0.97	9.49	-0.00899	-0.042	0.006
5667692	0	56634	8616	-0.07	0.92	8.43	-0.016	-0.048	0.004
5667792	0	56635	8716	-0.03	0.96	8.39	-0.014	-0.057	0.003
5667892	0	56636	8816	-0.12	0.82	7.99	-0.024	-0.044	0.001
5667992	0	56637	8916	-0.08	0.96	8.72	-0.001	-0.05	0.002
5668092	0	56638	9016	-0.1	0.86	8.84	-0.027	-0.047	0.006
5668192	0	56639	9116	-0.23	0.98	8.92	-0.008	-0.047	0.004
5668292	0	56640	9216	-0.09	0.99	8.22	-0.002	-0.048	0.002
5668392	0	56641	9316	0.03	0.88	6.78	-0.022	-0.046	0.003
5668493	0	56642	9416	-0.31	0.92	7.75	-0.022	-0.025	-0.002
5668593	0	56643	9516	-0.09	0.93	8.83	-0.023	-0.046	0.005
5668693	0	56644	9616	-0.03	1.02	8.96	-0.02	-0.05	0.005
5668793	0	56645	9716	-0.13	0.84	7.79	-0.024	-0.032	0.003
5668893	0	56646	9816	-0.02	0.99	9.3	-0.021	-0.042	0.007
5668993	0	56647	9916	-0.21	1.09	8.16	-0.008	-0.039	0.004
5669093	0	56648	10016	0.04	0.89	8.86	-0.029	-0.046	0.004
5669193	0	56649	10116	-0.21	1.16	8.81	-0.01	-0.039	0.005
5669293	0	56650	10216	-0.16	0.97	8.18	-0.031	-0.04	0.003
5669393	0	56651	10316	-0.1	1.0599	7.97	-0.014	-0.034	0.004
5669493	0	56652	10416	-0.06	1.22	9.24	0.001	-0.042	0.005
5669593	0	56653	10516	-0.14	1.23	9.79	-0.013	-0.043	0.003
5669693	0	56654	10616	-0.16	1.2	9.55	-0.01	-0.047	0.002
5669793	0	56655	10716	-0.03	1.19	9.26	-0.02	-0.047	0.005
5669894	0	56656	10816	-0.11	1.2	9.93	-0.00899	-0.037	0.007
5669994	0	56657	10916	-0.08	1.24	9.55	-0.02	-0.047	0.005
5670094	0	56658	11016	-0.13	1.11	9.2	-0.023	-0.041	0.004
5670194	0	56659	11116	0.03	1.14	8.96	-0.027	-0.049	0.007
5670294	0	56660	11216	-0.12	1.1	9.25	-0.031	-0.03599	0.005
5670394	0	56661	11316	0.04	0.99	9.2299	-0.039	-0.051	0.007
5670494	0	56662	11416	-0.01	1.01	10.29	-0.03799	-0.058	0.007
5670594	0	56663	11516	-0.12	1.1799	10.93	-0.026	-0.05	0.005
5670694	0	56664	11616	-0.11	1.1	9.99	-0.042	-0.048	0.007
5670794	0	56665	11716	-0.03	1.1799	9.67	-0.029	-0.057	0.007
5670894	0	56666	11816	-0.07	1.26	9.4	-0.02	-0.056	0.005
5670994	0	56667	11916	-0.08	1.38	10.7299	-0.015	-0.046	0.005
5671095	0	56668	12016	-0.23	1.42	11.33	-0.01	-0.053	0.006
5671195	0	56669	12116	-0.13	1.27	10.4799	-0.027	-0.057	0.006
5671295	0	56670	12216	-0.12	1.3099	9.21	-0.023	-0.051	0.007
5671395	0	56671	12316	-0.09	1.28	10.22	-0.028	-0.067	0.007
5671495	0	56672	12416	-0.12	1.27	10.4	-0.039	-0.055	0.007
5671595	0	56673	12516	-0.38	1.57	11.15	-0.01	-0.044	0.006
5671695	0	56674	12616	-0.31	1.42	9.81	-0.033	-0.043	0.005
5671795	0	56675	12716	-0.25	1.33	10.55	-0.04	-0.064	0.003
5671895	0	56676	12816	-0.2	1.17	10.24	-0.052	-0.07	0.00899
5671995	0	56677	12916	-0.27	1.23	10.54	-0.05	-0.059	0.007
5672095	0	56678	13016	-0.27	1.33	10.22	-0.039	-0.056	0.007
5672195	0	56679	13116	-0.49	1.61	11.45	-0.005	-0.047	0.00899
5672295	0	56680	13216	-0.25	1.4	11.13	-0.026	-0.065	0.00899
5672395	0	56681	13316	-0.29	1.24	10.22	-0.044	-0.056	0.005
5672496	0	56682	13416	-0.63	1.62	10.43	-0.026	-0.03799	0.008
5672596	0	56683	13516	-0.5299	1.46	10.99	-0.035	-0.049	0.007
5672696	0	56684	13616	-0.43	1.39	10.55	-0.035	-0.061	0.005
5672796	0	56685	13716	-0.58	1.53	11.1899	-0.024	-0.055	0.007
5672896	0	56686	13816	-0.4	1.35	11.07	-0.037	-0.05	0.00899
5672996	0	56687	13916	-0.37	1.41	11.66	-0.01799	-0.069	0.005
5673096	0	56688	14016	-0.47	1.47	11.03	-0.027	-0.055	0.006
5673196	0	56689	14116	-0.45	1.4	11.56	-0.045	-0.055	0.006
5673296	0	56690	14216	-0.35	1.48	13.02	-0.039	-0.065	0.007
5673396	0	56691	14316	-0.29	1.58	12.14	-0.046	-0.07	0.006
5673496	0	56692	14416	-0.48	1.54	12	-0.065	-0.04	0.003
5673596	0	56693	14516	-0.48	1.61	14.04	-0.042	-0.069	0.007
5673696	0	56694	14616	-0.34	1.41	12.68	-0.04	-0.073	0.005
5673797	0	56695	14716	-0.54	1.52	13.76	-0.034	-0.069	0.006
5673897	0	56696	14816	-0.3899	1.42	13.61	-0.028	-0.063	0.005
5673997	0	56697	14916	-0.51	1.54	13.62	-0.003	-0.07199	0.002
5674097	0	56698	15016	-0.44	1.42	14.01	-0.034	-0.066	0.008
5674197	0	56699	15116	-0.55	1.39	13.21	-0.028	-0.064	0.007
5674297	0	56700	15216	-0.48	1.41	13.64	-0.027	-0.068	0.00899
5674397	0	56701	15316	-0.51	1.48	13.21	-0.015	-0.062	0.007
5674497	0	56702	15416	-0.49	1.44	14.68	-0.021	-0.065	0.004
5674597	0	56703	15516	-0.5299	1.49	14.29	-0.031	-0.059	0.008
5674697	0	56704	15616	-0.48	1.38	14.55	-0.017	-0.073	0.007
5674797	0	56705	15716	-0.45	1.36	14.19	-0.031	-0.06	0.01
5674897	0	56706	15816	-0.38	1.35	13.48	-0.023	-0.08	0.00899
5674997	0	56707	15916	-0.62	1.45	13.87	-0.021	-0.06	0.008
5675098	0	56708	16016	-0.56	1.49	14.23	-0.01799	-0.067	0.005
5675198	0	56709	16116	-0.47	1.3099	13.85	-0.026	-0.078	0.01
5675298	0	56710	16216	-0.54	1.48	14.22	-0.013	-0.065	0.006
