# Supplementary material for: Robot-Based Calibration Procedure for Graphene Electronic Skin
Source: Sensors (Basel). 2022 Aug 16;22(16):6122. doi: 10.3390/s22166122 (PMC9416129; doi:10.3390/s22166122)
Supplement: Supplementary file 1 [file sensors-22-06122-s001.zip › measurements/sensor_row_10_col_30_hex_load.dat]

#ID ES_1_V1
#SIZE ROW 16 COL 32
#DIR LOAD
#sensor: hex
#coord: row_10_col_30
system_time	status	sequence_number	hex_sample_counter	Fx	Fy	Fz	Tx	Ty	Tz
5530287	0	55261	2388	-0.48	1.39	13.94	-0.03	-0.07	0.003
5530387	0	55262	2488	-0.3899	1.32	13.99	-0.027	-0.068	0.006
5530487	0	55263	2588	-0.47	1.38	13.82	-0.028	-0.057	0.007
5530587	0	55264	2688	-0.46	1.41	14.57	-0.01899	-0.063	0.008
5530687	0	55265	2788	-0.58	1.48	13.44	-0.007	-0.059	0.008
5530787	0	55266	2888	-0.24	1.37	13.94	-0.016	-0.091	0.003
5530887	0	55267	2988	-0.56	1.35	14.19	-0.01899	-0.067	0.008
5530987	0	55268	3088	-0.38	1.37	14.3	-0.017	-0.087	0.006
5531087	0	55269	3188	-0.49	1.46	14.07	-0.021	-0.057	0.008
5531187	0	55270	3288	-0.45	1.32	13.12	-0.023	-0.07199	0.004
5531287	0	55271	3388	-0.28	1.21	14.64	-0.035	-0.08	0.003
5531387	0	55272	3488	-0.43	1.37	13.99	-0.01899	-0.077	0.006
5531488	0	55273	3588	-0.35	1.42	13.69	-0.017	-0.068	0.007
5531588	0	55274	3688	-0.36	1.23	13.33	-0.031	-0.078	0.006
5531688	0	55275	3788	-0.55	1.23	12.9	-0.037	-0.068	0.006
5531788	0	55276	3888	-0.48	1.35	13.62	-0.006	-0.065	0.007
5531888	0	55277	3988	-0.36	1.13	13.03	-0.032	-0.07599	0.006
5531988	0	55278	4088	-0.43	1.16	12.81	-0.014	-0.074	0.005
5532088	0	55279	4188	-0.63	1.12	12.01	-0.00899	-0.071	0.007
5532188	0	55280	4288	-0.51	0.91	11.4399	-0.014	-0.071	0.006
5532288	0	55281	4388	-0.69	1.16	12.01	0.011	-0.071	0.007
5532388	0	55282	4488	-0.48	0.89	10.9	-0.007	-0.07599	0.003
5532488	0	55283	4588	-0.45	0.7799	10.9399	-0.026	-0.078	0.007
5532588	0	55284	4688	-0.55	0.81	10.7299	-0.014	-0.073	0.005
5532689	0	55285	4788	-0.5	0.72	10.31	-0.024	-0.078	0.005
5532789	0	55286	4888	-0.63	0.92	10.39	-0.005	-0.078	0.006
5532889	0	55287	4988	-0.61	0.84	11.37	-0.012	-0.07	0.006
5532989	0	55288	5088	-0.61	0.83	10.59	-0.024	-0.055	0.00899
5533089	0	55289	5188	-0.3	0.7	10.68	-0.01799	-0.086	0.006
5533189	0	55290	5288	-0.47	0.83	10.24	-0.015	-0.061	0.004
5533289	0	55291	5388	-0.4	0.97	11.1899	-0.006	-0.063	0.007
5533389	0	55292	5488	-0.41	0.97	11.1	0.002	-0.07	0.007
5533489	0	55293	5588	-0.41	0.94	10.95	0.002	-0.07199	0.007
5533589	0	55294	5688	-0.56	0.85	9.38	-0.007	-0.067	0.005
5533689	0	55295	5788	-0.57	0.68	10.14	-0.01799	-0.056	0.005
5533789	0	55296	5888	-0.5	0.96	10.93	0.006	-0.065	0.004
5533889	0	55297	5988	-0.49	0.76	9.53	-0.01799	-0.068	0.005
5533989	0	55298	6088	-0.23	0.45	8.34	-0.03799	-0.073	0.01
5534090	0	55299	6188	-0.54	0.74	9.24	-0.012	-0.06	0.005
5534190	0	55300	6288	-0.32	0.79	9.61	0.008	-0.073	0.006
5534290	0	55301	6388	-0.3899	0.7799	9.37	-0.001	-0.061	0.005
5534390	0	55302	6488	-0.5	0.79	9.83	-0.00899	-0.064	0.006
5534490	0	55303	6588	-0.5899	0.76	10.21	-0.013	-0.056	0.007
5534590	0	55304	6688	-0.55	0.7799	9.18	-0.012	-0.054	0.004
5534690	0	55305	6788	-0.41	0.72	9.89	-0.013	-0.07	0.006
5534790	0	55306	6888	-0.42	0.79	9.42	-0.006	-0.061	0.002
5534890	0	55307	6988	-0.44	0.7	9.3	-0.00899	-0.066	0.003
5534990	0	55308	7088	-0.23	0.71	9.9	-0.004	-0.07199	0.002
5535090	0	55309	7188	-0.33	0.66	9.1	-0.01799	-0.062	0.003
5535190	0	55310	7288	-0.43	0.72	9.14	-0.01799	-0.061	0.005
5535291	0	55311	7388	-0.32	0.55	9.11	-0.02	-0.065	0.006
5535391	0	55312	7488	-0.34	0.7	9.6	-0.005	-0.068	0.007
5535491	0	55313	7588	-0.35	0.64	9.37	-0.006	-0.053	0.006
5535591	0	55314	7688	-0.3899	0.72	9.26	-0.011	-0.059	0.002
5535691	0	55315	7788	-0.36	0.65	8.61	-0.008	-0.06	0.003
5535791	0	55316	7888	-0.13	0.52	8.47	-0.015	-0.058	0.006
5535891	0	55317	7988	-0.27	0.66	9.68	-0.001	-0.065	0.006
5535991	0	55318	8088	-0.26	0.68	9.12	0.017	-0.054	0.004
5536091	0	55319	8188	-0.28	0.58	8.02	-0.00899	-0.049	0.006
5536191	0	55320	8288	-0.33	0.61	7.99	-0.013	-0.046	0.002
5536291	0	55321	8388	-0.27	0.66	8.2	-0.007	-0.052	0.003
5536391	0	55322	8488	-0.31	0.65	9.2299	0.007	-0.041	0.006
5536491	0	55323	8588	-0.38	0.67	8.78	-0.006	-0.047	0.003
5536591	0	55324	8688	-0.2	0.7	8.65	0.007	-0.048	0.001
5536692	0	55325	8788	-0.19	0.54	8.65	-0.016	-0.042	0.004
5536792	0	55326	8888	-0.16	0.5	8.15	-0.004	-0.044	0.003
5536892	0	55327	8988	-0.21	0.51	7.58	-0.004	-0.053	0.005
5536992	0	55328	9088	-0.15	0.67	7.77	0.016	-0.039	0.004
5537092	0	55329	9188	-0.21	0.61	8.35	0.013	-0.048	0.005
5537192	0	55330	9288	-0.25	0.51	7.73	-0.00899	-0.044	0.003
5537292	0	55331	9388	-0.24	0.5	7.73	0.003	-0.035	0.001
5537392	0	55332	9488	-0.2	0.64	7.88	0.007	-0.03799	0.003
5537492	0	55333	9588	-0.14	0.4	6.93	-0.016	-0.029	0.005
5537592	0	55334	9688	-0.15	0.57	8.31	0.001	-0.041	0.006
5537692	0	55335	9788	-0.19	0.5899	7.54	0.01899	-0.03599	0.001
5537792	0	55336	9888	-0.22	0.56	6.96	-0.002	-0.031	0.001
5537893	0	55337	9988	-0.05	0.37	6.25	-0.013	-0.04	0.002
5537993	0	55338	10088	-0.08	0.46	7.32	-0.003	-0.041	0.002
5538093	0	55339	10188	0.05	0.4	7.75	-0.003	-0.043	0.004
5538193	0	55340	10288	-0.14	0.43	7.66	-0.005	-0.03799	0.002
5538293	0	55341	10388	-0.19	0.42	6.94	-0.008	-0.02	0.004
5538393	0	55342	10488	0.02	0.37	5.71	0.004	-0.039	0.004
5538493	0	55343	10588	-0.23	0.56	6.76	0.01899	-0.022	0.002
5538593	0	55344	10688	-0.06	0.34	6.14	0.003	-0.01799	0
5538693	0	55345	10788	-0.03	0.31	6.6	-0.002	-0.041	0.001
5538793	0	55346	10888	-0.12	0.33	5.7399	-0.00899	-0.02	0.003
5538893	0	55347	10988	0.02	0.38	6.55	0.007	-0.037	0
5538993	0	55348	11088	-0.12	0.35	7.44	0.001	-0.037	0.003
5539093	0	55349	11188	0.01	0.27	6.2399	0.001	-0.023	0.007
5539194	0	55350	11288	0	0.37	6.58	0.007	-0.034	0.005
5539294	0	55351	11388	-0.06	0.38	6.69	-0.003	-0.023	0.003
5539394	0	55352	11488	-0.03	0.37	6.78	0.008	-0.03599	0
5539494	0	55353	11588	0.01	0.4	5.52	0.01	-0.022	0.002
5539594	0	55354	11688	-0.16	0.3	5.69	0.004	-0.017	0.005
5539694	0	55355	11788	-0.14	0.29	5.64	0.003	-0.02	0.001
5539794	0	55356	11888	-0.06	0.13	5.58	-0.003	-0.007	0.003
5539894	0	55357	11988	-0.1	0.38	6.35	0.016	-0.024	0.002
5539994	0	55358	12088	0.04	0.33	5.16	0.022	-0.023	-0.001
5540094	0	55359	12188	0.05	0.15	5.61	-0.008	-0.014	0.004
5540194	0	55360	12288	-0.11	0.37	4.51	0.016	-0.001	0.001
5540294	0	55361	12388	0.09	0.32	5.28	0.015	-0.025	0.002
5540394	0	55362	12488	-0.11	0.37	5.17	0.014	-0.01	0.001
5540495	0	55363	12588	0.09	0.02	5.96	-0.007	-0.026	0.005
5540595	0	55364	12688	0.08	0.2	5.04	0.012	-0.022	0.002
5540695	0	55365	12788	-0.06	0.48	5.73	0.041	-0.027	0.001
5540795	0	55366	12888	0.14	0.25	5.2399	0.014	-0.016	0.004
5540895	0	55367	12988	-0.13	0.42	4.95	0.027	-0.002	0.002
5540995	0	55368	13088	0.06	0.25	5.02	0.00899	-0.01799	-0.001
5541095	0	55369	13188	0.02	0.22	4.63	0.006	-0.023	0.003
5541195	0	55370	13288	0.03	0.34	4.94	0.025	-0.015	0.001
5541295	0	55371	13388	0	0.38	5.54	0.022	-0.015	0.004
5541395	0	55372	13488	0.12	0.24	4.61	0.004	-0.014	0.006
5541495	0	55373	13588	0.17	0.11	4.88	0.007	-0.033	0.003
5541595	0	55374	13688	0.14	0.32	5.1	0.024	-0.021	0.002
5541695	0	55375	13788	0.03	0.12	3.88	-0.001	-0.015	0
5541795	0	55376	13888	0.18	0.13	4.45	0.006	-0.023	0.002
5541896	0	55377	13988	0.17	0.08	4.02	0.001	-0.015	0.002
5541996	0	55378	14088	0.05	0.32	4.7399	0.022	-0.01899	0.003
5542096	0	55379	14188	0.08	0.11	3.88	0.001	-0.011	0.001
5542196	0	55380	14288	0.04	0.12	3.97	0.003	-0.011	0.006
5542296	0	55381	14388	0.11	0.21	2.8599	0.01899	-0.006	0.003
5542396	0	55382	14488	0.09	0.18	4.31	0.011	-0.012	0.002
5542496	0	55383	14588	0.07	0.16	2.51	0.023	-0.003	0
5542596	0	55384	14688	0.15	0.16	3.53	0.017	-0.006	0.001
5542696	0	55385	14788	0.17	0.07	2.83	0.011	-0.015	0.003
5542796	0	55386	14888	0	0.19	3.65	0.007	0.002	0.002
5542896	0	55387	14988	0.23	0.12	3	0.015	-0.015	0.004
5542996	0	55388	15088	0.17	0.09	2.83	0.014	-0.00899	0.002
5543096	0	55389	15188	0.18	0.14	3.14	0.00899	-0.014	0.003
5543197	0	55390	15288	0.16	0.1	2.89	0.003	0.00899	0.002
5543297	0	55391	15388	-0.02	0.13	2.52	0.016	0.008	-0.001
5543397	0	55392	15488	0.24	0.14	3.46	0.021	-0.022	0.004
5543497	0	55393	15588	0.24	0.13	3.36	0.01799	-0.02	0.002
5543597	0	55394	15688	0.16	0.09	3.27	0.013	-0.008	0.001
5543697	0	55395	15788	0.21	-0.08	2.1099	-0.008	0	0.002
5543797	0	55396	15888	0.36	-0.02	2.17	0.012	-0.01799	0.002
5543897	0	55397	15988	0.14	0.13	2.8699	0.023	-0.007	0.004
5543997	0	55398	16088	0.32	-0.03	1.98	0.016	-0.00899	0.005
5544097	0	55399	16188	0.3	-0.03	2.47	0.01	0.001	0
5544197	0	55400	16288	0.23	0.08	3.06	0.01	-0.012	0.004
5544297	0	55401	16388	0.41	-0.08	1.79	0.013	-0.00899	0.003
5544397	0	55402	16488	0.23	0.01	1.94	0.023	0.001	0.001
5544498	0	55403	16588	0.26	0.04	2.27	0.027	-0.006	0
5544598	0	55404	16688	0.33	-0.04	1.86	0.01	-0.015	0.002
5544698	0	55405	16788	0.31	-0.12	1.52	0.007	-0.007	-0.001
5544798	0	55406	16888	0.37	-0.07	0.68	0.023	-0.013	-0.001
5544898	0	55407	16988	0.18	-0.05	1.72	0.024	-0.011	-0.002
5544998	0	55408	17088	0.19	-0.17	1.64	0.012	0.002	0.001
5545098	0	55409	17188	0.22	-0.15	2.01	0.014	-0.002	0.003
5545198	0	55410	17288	0.16	-0.13	0.84	0.012	-0.001	0
5545298	0	55411	17388	0.17	-0.11	1.0599	0.00899	-0.008	0
5545398	0	55412	17488	0.34	-0.17	1.84	0.011	-0.01	0.003
5545498	0	55413	17588	0.25	-0.18	0.17	0.028	-0.013	0.003
5545598	0	55414	17688	0.24	-0.27	-0.45	0.012	0.003	-0.001
5545698	0	55415	17788	0.2	-0.16	0.95	0.025	0	0.004
5545799	0	55416	17888	0.42	-0.27	-0.52	0.017	-0.012	0.001
5545899	0	55417	17988	0.21	-0.25	0.56	0.008	-0.008	-0.001
5545999	0	55418	18088	0.23	-0.26	-0.22	0.02	-0.008	0.001
5546099	0	55419	18188	0.33	-0.35	-0.5	0.02	-0.014	-0.001
5546199	0	55420	18288	0.05	-0.06	0.58	0.035	-0.002	0.002
5546299	0	55421	18388	0.13	-0.2	0.56	0.024	-0.008	0.001
5546399	0	55422	18488	0.32	-0.22	-0.03	0.024	-0.01	0.002
5546499	0	55423	18588	0.32	-0.24	0.22	0.031	-0.008	0.001
5546599	0	55424	18688	0.32	-0.3	-0.42	0.023	-0.008	0.003
5546699	0	55425	18788	0.28	-0.32	-1.5	0.022	0	0.002
5546799	0	55426	18888	0.27	-0.36	-0.64	0.00899	-0.006	0
5546899	0	55427	18988	0.3	-0.16	-1.15	0.03	0.008	0.001
5546999	0	55428	19088	0.11	-0.22	-1.35	0.029	0.00899	-0.001
5547100	0	55429	19188	0.22	-0.19	0.12	0.041	-0.003	-0.001
5547200	0	55430	19288	0.04	-0.2	-1.61	0.035	0.01	0.003
5547300	0	55431	19388	0.26	-0.36	-1.01	0.026	-0.004	0.001
5547400	0	55432	19488	0.26	-0.27	-1.25	0.029	-0.008	0.001
5547500	0	55433	19588	0.26	-0.42	-1.3099	0.037	-0.005	-0.001
5547600	0	55434	19688	0.15	-0.43	-1.8	0.03599	0.007	0.002
5547700	0	55435	19788	0.16	-0.62	-1.61	0.01799	0.008	0.003
5547800	0	55436	19888	0.18	-0.48	-1.69	0.035	0	0.002
5547900	0	55437	19988	0.02	-0.37	-1.77	0.053	0.01	0.001
5548000	0	55438	20088	0.17	-0.55	-2.13	0.03599	0.006	-0.001
5548100	0	55439	20188	0.09	-0.5	-1.13	0.054	0.005	0.002
5548200	0	55440	20288	0.02	-0.5899	-1.59	0.044	0.00899	0.002
5548300	0	55441	20388	-0.16	-0.47	-1.45	0.047	0.029	0
5548401	0	55442	20488	0.09	-0.55	-0.93	0.046	0.005	0.003
5548501	0	55443	20588	0.26	-0.74	-2.01	0.043	0	0
5548601	0	55444	20688	0.24	-0.72	-2.17	0.039	0.001	0
5548701	0	55445	20788	0.18	-0.67	-2.32	0.039	0.005	-0.005
5548801	0	55446	20888	0.11	-0.64	-2.43	0.049	0.00899	-0.002
5548901	0	55447	20988	0.19	-0.64	-1.48	0.051	0.01	-0.002
5549001	0	55448	21088	0.3	-0.81	-2.67	0.035	0.002	0.002
5549101	0	55449	21188	0.19	-0.74	-2.46	0.047	0.007	-0.002
5549201	0	55450	21288	0.24	-0.66	-2.75	0.056	-0.001	0.001
5549301	0	55451	21388	0.17	-0.69	-2.43	0.048	0.002	0
5549401	0	55452	21488	0.22	-0.81	-2.44	0.026	0.01	-0.002
5549501	0	55453	21588	0.18	-0.7	-2.55	0.041	0.007	0.002
5549602	0	55454	21688	0.16	-0.81	-2.68	0.027	0.006	-0.001
5549702	0	55455	21788	0.14	-0.66	-1.84	0.056	0.014	0.002
5549802	0	55456	21888	0.27	-0.77	-2.29	0.045	0.006	-0.002
5549902	0	55457	21988	0.03	-0.81	-2.69	0.046	0.011	-0.001
5550002	0	55458	22088	0.12	-0.86	-4.26	0.048	0.01	-0.002
5550102	0	55459	22188	0.11	-0.89	-4.21	0.051	-0.003	-0.003
5550202	0	55460	22288	0.09	-0.99	-4.01	0.047	0.00899	0.002
5550302	0	55461	22388	0.2	-1.0599	-4.45	0.048	0.011	-0.003
5550402	0	55462	22488	0.13	-1.1	-4.79	0.035	0.008	0
5550502	0	55463	22588	0.21	-1.17	-5.21	0.046	0.001	-0.002
5550602	0	55464	22688	0.15	-1.09	-5	0.057	0.005	0
5550702	0	55465	22788	0.08	-1.16	-5.42	0.052	0.004	0.001
5550802	0	55466	22888	0.21	-1.25	-5.75	0.045	0.002	0.001
5550902	0	55467	22988	0.09	-1.08	-5.83	0.071	0.01	-0.001
5551003	0	55468	23088	0.03	-1.1799	-6.58	0.07	0.012	-0.003
5551103	0	55469	23188	0.01	-1.27	-6.64	0.068	0.008	-0.003
5551203	0	55470	23288	-0.04	-1.36	-6.4699	0.073	0.007	0.001
5551303	0	55471	23388	0.03	-1.4299	-7.63	0.068	-0.006	0.001
5551403	0	55472	23488	0.16	-1.41	-8.3	0.074	0.003	-0.001
5551503	0	55473	23588	-0.04	-1.47	-8.65	0.067	0.025	0.001
5551603	0	55474	23688	0.06	-1.53	-9.24	0.07599	0.001	0
5551703	0	55475	23788	0.07	-1.65	-9.67	0.079	-0.006	-0.002
5551803	0	55476	23888	0	-1.69	-9.91	0.075	0.004	0
5551903	0	55477	23988	0	-1.64	-10.16	0.087	0.001	0.002
5552003	0	55478	24088	-0.18	-1.5599	-9.77	0.097	0.003	-0.001
5552103	0	55479	24188	0.06	-1.76	-11.65	0.084	0.004	-0.002
5552203	0	55480	24288	0.16	-1.87	-12.04	0.088	-0.002	-0.004
5552304	0	55481	24388	-0.1	-1.88	-10.77	0.091	0.002	0.002
5552404	0	55482	24488	-0.07	-2.03	-12.26	0.07199	0.005	0
5552504	0	55483	24588	0.12	-2.04	-12.84	0.093	-0.007	0
5552604	0	55484	24688	0.02	-2.01	-13.93	0.097	0.004	-0.002
5552704	0	55485	24788	0.07	-2.24	-13.29	0.082	-0.004	-0.001
5552804	0	55486	24888	0.12	-2.27	-14	0.08	-0.01	0.003
5552904	0	55487	24988	-0.11	-2.1099	-13.81	0.095	-0.004	-0.001
5553004	0	55488	25088	-0.07	-2.3	-14.85	0.079	0.007	0
5553104	0	55489	25188	-0.14	-2.25	-15.1	0.095	-0.008	0
5553204	0	55490	25288	0.1	-2.43	-15.93	0.085	-0.013	0.001
5553304	0	55491	25388	-0.24	-2.28	-15.82	0.099	0.006	-0.001
5553404	0	55492	25488	-0.06	-2.32	-15.26	0.106	-0.001	-0.003
5553504	0	55493	25588	-0.1	-2.49	-16.48	0.099	-0.013	0
5553605	0	55494	25688	-0.23	-2.52	-17.08	0.104	0.011	-0.002
5553705	0	55495	25788	-0.21	-2.48	-16.98	0.11	-0.006	0.002
5553805	0	55496	25888	-0.2	-2.6099	-17.98	0.1	-0.003	0.002
5553905	0	55497	25988	-0.23	-2.63	-18.4	0.099	-0.016	0.003
5554005	0	55498	26088	-0.22	-2.55	-18.53	0.117	0.001	-0.001
5554105	0	55499	26188	-0.32	-2.57	-18.69	0.12	-0.005	-0.001
5554205	0	55500	26288	-0.3	-2.71	-19.2099	0.093	0.011	0
5554305	0	55501	26388	-0.24	-2.91	-19.66	0.105	-0.004	-0.001
5554405	0	55502	26488	-0.32	-2.91	-20.85	0.113	-0.006	-0.001
5554505	0	55503	26588	-0.21	-3.23	-21.77	0.081	0.005	-0.001
5554605	0	55504	26688	-0.26	-2.96	-20.95	0.122	-0.007	-0.002
5554705	0	55505	26788	-0.35	-2.8699	-21.02	0.124	0.015	0.001
5554805	0	55506	26888	-0.07	-3.2	-23.37	0.11	0.008	-0.004
5554906	0	55507	26988	-0.26	-3.06	-22.19	0.116	0	-0.001
5555006	0	55508	27088	-0.21	-3.3	-23.98	0.111	-0.001	0
5555106	0	55509	27188	-0.33	-3.1099	-23.17	0.131	0.00899	-0.001
5555206	0	55510	27288	-0.18	-3.44	-25.48	0.109	0.012	0
5555306	0	55511	27388	-0.21	-3.33	-26.06	0.127	0.014	0
5555406	0	55512	27488	-0.16	-3.49	-25.59	0.121	0.007	0.001
5555506	0	55513	27588	-0.07	-3.55	-26.34	0.111	0.004	0.001
5555606	0	55514	27688	-0.08	-3.61	-27.67	0.122	0.01899	-0.001
5555706	0	55515	27788	-0.12	-3.72	-28.22	0.102	0.025	0.001
5555806	0	55516	27888	-0.36	-3.52	-28.85	0.127	0.037	-0.005
5555906	0	55517	27988	-0.15	-3.71	-28.73	0.13	0.022	0
5556006	0	55518	28088	-0.12	-3.71	-28.94	0.122	0.01899	-0.002
5556106	0	55519	28188	0.02	-3.83	-29.28	0.105	0.01799	0.002
5556207	0	55520	28288	0.01	-3.99	-30.54	0.112	0.02	0.001
5556307	0	55521	28388	-0.03	-3.97	-31.21	0.119	0.029	0.001
5556407	0	55522	28488	-0.1	-3.95	-31.28	0.109	0.043	-0.001
5556507	0	55523	28588	-0.02	-4.16	-33.18	0.109	0.031	0.001
5556607	0	55524	28688	-0.18	-3.97	-33.4199	0.13	0.04	0
5556707	0	55525	28788	0.02	-4.1	-34.09	0.124	0.033	0.002
5556807	0	55526	28888	-0.14	-4.03	-33.1699	0.135	0.03799	-0.002
5556907	0	55527	28988	-0.12	-4.17	-35.12	0.124	0.033	0.005
5557007	0	55528	29088	-0.03	-4.25	-35.35	0.123	0.046	0.002
5557107	0	55529	29188	-0.07	-4.2399	-35.9199	0.132	0.047	0.001
5557207	0	55530	29288	0.02	-4.26	-37.0099	0.14	0.027	0.001
5557307	0	55531	29388	0.05	-4.31	-36.7	0.143	0.03799	0.003
5557407	0	55532	29488	0.1	-4.37	-37.85	0.134	0.03799	-0.002
5557508	0	55533	29588	0.16	-4.44	-38.06	0.12899	0.03799	0.003
5557608	0	55534	29688	0.16	-4.42	-38.95	0.138	0.048	0.002
5557708	0	55535	29788	0.07	-4.41	-38.59	0.165	0.04	-0.002
5557808	0	55536	29888	0.15	-4.7	-40.19	0.128	0.054	0.003
5557908	0	55537	29988	0.17	-4.59	-40.27	0.12899	0.039	0.004
5558008	0	55538	30088	0.15	-4.63	-40.93	0.149	0.049	-0.001
5558108	0	55539	30188	0.08	-4.62	-40.9	0.142	0.052	0.001
5558208	0	55540	30288	0.13	-4.68	-41.24	0.155	0.044	0.003
5558308	0	55541	30388	0.13	-4.79	-41.39	0.145	0.046	0.004
5558408	0	55542	30488	0.1	-4.84	-43.44	0.138	0.056	0.002
5558508	0	55543	30588	0.18	-4.9699	-43.85	0.14399	0.052	0.003
5558608	0	55544	30688	0.17	-4.89	-44.07	0.15199	0.058	0.004
5558708	0	55545	30788	0.25	-5.09	-44.57	0.132	0.059	0.004
5558808	0	55546	30888	0.42	-5.25	-46.71	0.14399	0.043	0.005
5558909	0	55547	30988	0.13	-5.03	-45.53	0.15899	0.064	0.003
5559009	0	55548	31088	0.27	-5.18	-46.54	0.156	0.064	0.004
5559109	0	55549	31188	0.42	-5.45	-47.91	0.132	0.052	0.003
5559209	0	55550	31288	0.19	-5.23	-47.98	0.161	0.06	0.002
5559309	0	55551	31388	0.25	-5.35	-48.07	0.15199	0.064	0.003
5559409	0	55552	31488	0.23	-5.46	-49.73	0.149	0.067	0.004
5559509	0	55553	31588	0.38	-5.41	-50.1699	0.157	0.071	0.001
5559609	0	55554	31688	0.22	-5.48	-49.6	0.16	0.065	0.002
5559709	0	55555	31788	0.41	-5.6	-51.25	0.162	0.074	0.006
5559809	0	55556	31888	0.42	-5.65	-51.4	0.156	0.07	0.004
5559909	0	55557	31988	0.33	-5.5	-51.3	0.165	0.088	0.005
5560009	0	55558	32088	0.5	-5.69	-52.39	0.175	0.062	0.002
5560110	0	55559	32188	0.45	-5.87	-53.31	0.15099	0.079	0.003
5560210	0	55560	32288	0.44	-5.81	-53.69	0.172	0.082	0.001
5560310	0	55561	32388	0.49	-5.91	-54.25	0.15899	0.071	0.004
5560410	0	55562	32488	0.55	-5.92	-55.07	0.165	0.074	0.003
5560510	0	55563	32588	0.5	-5.9899	-55.66	0.173	0.07599	0.004
5560610	0	55564	32688	0.62	-5.98	-55.82	0.171	0.07599	0.005
5560710	0	55565	32788	0.51	-6.06	-56.24	0.176	0.07599	0.003
5560810	0	55566	32888	0.54	-6.13	-57.14	0.172	0.096	0.004
5560910	0	55567	32988	0.61	-6.2	-57.59	0.176	0.087	0.002
5561010	0	55568	33088	0.51	-6.1	-56.9	0.194	0.087	0.001
5561110	0	55569	33188	0.67	-6.35	-58.42	0.17	0.085	0.003
5561210	0	55570	33288	0.64	-6.36	-59.39	0.177	0.093	0.002
5561310	0	55571	33388	0.64	-6.35	-60.09	0.186	0.087	0.005
5561410	0	55572	33488	0.67	-6.36	-60.45	0.188	0.085	0.002
5561511	0	55573	33588	0.7799	-6.5	-61.42	0.185	0.094	0.005
5561611	0	55574	33688	0.71	-6.42	-61.23	0.196	0.085	0.003
5561711	0	55575	33788	0.6	-6.4699	-61.95	0.201	0.097	0.004
5561811	0	55576	33888	0.52	-6.37	-61.86	0.206	0.11	0.001
5561911	0	55577	33988	0.69	-6.48	-62.59	0.206	0.095	0
5562011	0	55578	34088	0.61	-6.55	-63.81	0.188	0.117	0.005
5562111	0	55579	34188	0.79	-6.82	-65.42	0.197	0.105	0.004
5562211	0	55580	34288	0.83	-6.76	-65.29	0.2	0.094	0.005
5562311	0	55581	34388	0.56	-6.67	-63.8	0.21	0.103	0.005
5562411	0	55582	34488	0.7799	-6.94	-65.73	0.209	0.099	0.007
5562511	0	55583	34588	0.86	-6.95	-66.51	0.201	0.094	0.005
5562611	0	55584	34688	0.88	-6.91	-66.54	0.201	0.103	0.005
5562711	0	55585	34788	0.82	-6.98	-66.8	0.211	0.11	0.004
5562812	0	55586	34888	0.87	-7.05	-69.25	0.214	0.104	0
5562912	0	55587	34988	0.86	-7.1	-68.3	0.2	0.116	0.004
5563012	0	55588	35088	0.95	-7.08	-69.67	0.215	0.116	0.002
5563112	0	55589	35188	0.87	-7.01	-69.11	0.227	0.112	0.006
5563212	0	55590	35288	1.09	-7.38	-70.87	0.191	0.102	0.006
5563312	0	55591	35388	0.88	-7.32	-70.89	0.21	0.12	0.007
5563412	0	55592	35488	0.99	-7.41	-72.53	0.213	0.124	0.006
5563512	0	55593	35588	0.85	-7.42	-72.53	0.198	0.138	0.005
5563612	0	55594	35688	0.91	-7.39	-71.46	0.214	0.124	0.007
5563712	0	55595	35788	0.93	-7.48	-73.04	0.203	0.131	0.008
5563812	0	55596	35888	1.0599	-7.65	-73.98	0.191	0.12899	0.008
5563912	0	55597	35988	0.99	-7.62	-73.7699	0.208	0.12	0.007
5564012	0	55598	36088	1.12	-7.69	-74.8399	0.212	0.118	0.005
5564113	0	55599	36188	1.08	-7.56	-74.3399	0.221	0.123	0.008
5564213	0	55600	36288	1.13	-7.83	-74.6	0.205	0.12899	0.01
5564313	0	55601	36388	0.95	-7.64	-75.63	0.223	0.13699	0.005
5564413	0	55602	36488	1.22	-7.72	-76.82	0.229	0.12899	0.008
5564513	0	55603	36588	1.19	-7.86	-76.43	0.216	0.12	0.005
5564613	0	55604	36688	1.23	-7.88	-76.86	0.215	0.119	0.011
5564713	0	55605	36788	1.2	-7.71	-76.03	0.236	0.109	0.01
5564813	0	55606	36888	1.13	-7.82	-77.47	0.219	0.13	0.003
5564913	0	55607	36988	1.22	-7.96	-76.58	0.215	0.118	0.01
5565013	0	55608	37088	0.98	-7.63	-78.15	0.23	0.138	0.006
5565113	0	55609	37188	1.03	-7.74	-77.03	0.23	0.138	0.007
5565213	0	55610	37288	1.24	-7.91	-77.96	0.212	0.123	0.007
5565314	0	55611	37388	1.15	-7.73	-78.36	0.234	0.124	0.006
5565414	0	55612	37488	1.05	-7.75	-77.17	0.222	0.13	0.007
5565514	0	55613	37588	0.98	-7.7	-77.5199	0.219	0.141	0.006
5565614	0	55614	37688	1.35	-7.94	-77.67	0.224	0.111	0.006
5565714	0	55615	37788	1.09	-7.67	-77.03	0.237	0.123	0.003
5565814	0	55616	37888	1.24	-7.83	-76.98	0.22	0.114	0.007
