# Supplementary material for: Robot-Based Calibration Procedure for Graphene Electronic Skin
Source: Sensors (Basel). 2022 Aug 16;22(16):6122. doi: 10.3390/s22166122 (PMC9416129; doi:10.3390/s22166122)
Supplement: Supplementary file 1 [file sensors-22-06122-s001.zip › measurements/sensor_row_10_col_30_hex_unload.dat]

#ID ES_1_V1
#SIZE ROW 16 COL 32
#DIR UNLOAD
#sensor: hex
#coord: row_10_col_30
system_time	status	sequence_number	hex_sample_counter	Fx	Fy	Fz	Tx	Ty	Tz
5565914	0	55617	37988	1.03	-7.71	-77.58	0.219	0.13	0.005
5566014	0	55618	38088	1.12	-7.72	-76.17	0.208	0.143	0.004
5566114	0	55619	38188	1.19	-7.82	-77.35	0.213	0.13	0.01
5566214	0	55620	38288	1.02	-7.76	-77.63	0.211	0.136	0.003
5566314	0	55621	38388	1.1	-7.65	-76.19	0.228	0.114	0.007
5566414	0	55622	38488	1.28	-7.82	-77.26	0.206	0.12	0.006
5566514	0	55623	38588	1.24	-7.75	-76.35	0.214	0.122	0.007
5566614	0	55624	38688	1.12	-7.65	-75.5	0.225	0.116	0.003
5566715	0	55625	38788	1.15	-7.63	-76.23	0.213	0.123	0.006
5566815	0	55626	38888	1.1799	-7.71	-75.26	0.209	0.114	0.005
5566915	0	55627	38988	1.08	-7.56	-74.63	0.212	0.12	0.004
5567015	0	55628	39088	0.94	-7.46	-73.47	0.211	0.133	0.004
5567115	0	55629	39188	1.2	-7.52	-73.69	0.209	0.115	0.00899
5567215	0	55630	39288	1.14	-7.5	-73.58	0.206	0.116	0.006
5567315	0	55631	39388	0.9	-7.21	-72.03	0.211	0.126	0.006
5567415	0	55632	39488	1.01	-7.47	-72.17	0.183	0.126	0.005
5567515	0	55633	39588	0.93	-7.25	-71.76	0.196	0.114	0.002
5567615	0	55634	39688	1.02	-7.17	-70.74	0.207	0.109	0.004
5567715	0	55635	39788	0.96	-7.1	-69.9	0.193	0.111	0.006
5567815	0	55636	39888	0.82	-6.91	-68.8399	0.2	0.114	0.003
5567915	0	55637	39988	0.9	-6.95	-68.96	0.181	0.126	0.006
5568016	0	55638	40088	0.89	-6.88	-68.18	0.193	0.105	0.005
5568116	0	55639	40188	0.87	-6.81	-67.8	0.193	0.105	0.002
5568216	0	55640	40288	0.82	-6.85	-68.48	0.173	0.1	0
5568316	0	55641	40388	0.49	-6.43	-65.58	0.191	0.125	-0.002
5568416	0	55642	40488	0.73	-6.4699	-65.49	0.188	0.105	0.002
5568516	0	55643	40588	0.72	-6.59	-65.78	0.158	0.106	0.003
5568616	0	55644	40688	0.55	-6.29	-63.81	0.189	0.093	0.003
5568716	0	55645	40788	0.62	-6.14	-63.44	0.184	0.091	0.004
5568816	0	55646	40888	0.69	-6.35	-62.95	0.163	0.09	0.004
5568916	0	55647	40988	0.67	-6.15	-62.8	0.166	0.09	0.004
5569016	0	55648	41088	0.66	-6.11	-62.8	0.171	0.086	0.003
5569116	0	55649	41188	0.54	-6.06	-61.79	0.163	0.099	0.003
5569216	0	55650	41288	0.6	-5.9699	-61.49	0.166	0.081	0.003
5569317	0	55651	41388	0.62	-5.95	-60.43	0.155	0.077	0.003
5569417	0	55652	41488	0.46	-5.93	-60.36	0.143	0.095	0.002
5569517	0	55653	41588	0.56	-5.65	-60.19	0.163	0.079	0
5569617	0	55654	41688	0.7	-5.83	-59.73	0.134	0.075	0.003
5569717	0	55655	41788	0.51	-5.65	-58.2	0.142	0.08	0.003
5569817	0	55656	41888	0.4	-5.58	-58.34	0.136	0.084	0.002
5569917	0	55657	41988	0.64	-5.46	-56.97	0.153	0.065	0.001
5570017	0	55658	42088	0.38	-5.36	-57.2	0.14399	0.086	0
5570117	0	55659	42188	0.47	-5.4	-56.17	0.141	0.07	-0.001
5570217	0	55660	42288	0.46	-5.39	-55.95	0.118	0.079	0.002
5570317	0	55661	42388	0.31	-5.21	-54.74	0.138	0.071	0.004
5570417	0	55662	42488	0.26	-5.1	-54.56	0.125	0.074	0.003
5570518	0	55663	42588	0.3899	-5.16	-53.89	0.106	0.075	0.002
5570618	0	55664	42688	0.28	-4.83	-52.1699	0.136	0.07	0.003
5570718	0	55665	42788	0.29	-5	-53.08	0.112	0.074	0.001
5570818	0	55666	42888	0.35	-4.76	-51.04	0.132	0.053	0.004
5570918	0	55667	42988	0.41	-4.84	-51.03	0.108	0.045	0.006
5571018	0	55668	43088	0.25	-4.76	-51.1	0.109	0.06	0.001
5571118	0	55669	43188	0.35	-4.69	-49.77	0.101	0.051	-0.001
5571218	0	55670	43288	0.3	-4.65	-49.16	0.107	0.046	0.003
5571318	0	55671	43388	0.43	-4.81	-49.53	0.081	0.043	0.005
5571418	0	55672	43488	0.3	-4.43	-48.21	0.098	0.045	0.001
5571518	0	55673	43588	0.16	-4.2199	-46.82	0.118	0.042	0.001
5571618	0	55674	43688	0.3	-4.4	-47.28	0.091	0.042	0.004
5571718	0	55675	43788	0.24	-4.26	-46.53	0.097	0.045	0.003
5571819	0	55676	43888	0.21	-4.15	-45.64	0.105	0.041	0.001
5571919	0	55677	43988	0.13	-4.08	-44.44	0.089	0.049	0.004
5572019	0	55678	44088	0.09	-3.96	-44.43	0.087	0.049	0.001
5572119	0	55679	44188	0.13	-4.1	-44.85	0.069	0.049	0.005
5572219	0	55680	44288	0.19	-3.99	-43.84	0.085	0.041	0.004
5572319	0	55681	44388	0.17	-3.85	-43.18	0.08	0.045	0.004
5572419	0	55682	44488	0.24	-3.97	-43.61	0.06	0.034	0.007
5572519	0	55683	44588	0.05	-3.73	-41.7599	0.074	0.043	0.003
5572619	0	55684	44688	0.17	-3.76	-41.31	0.065	0.034	0.002
5572719	0	55685	44788	0	-3.59	-40.55	0.077	0.044	0.004
5572819	0	55686	44888	0.15	-3.61	-39.7599	0.074	0.037	0.006
5572919	0	55687	44988	0.04	-3.43	-40	0.071	0.03599	0.004
5573019	0	55688	45088	0.09	-3.36	-38.79	0.077	0.033	0.002
5573119	0	55689	45188	0.03	-3.47	-38.9	0.051	0.026	0.003
5573220	0	55690	45288	-0.03	-3.3	-38.52	0.066	0.027	0.002
5573320	0	55691	45388	-0.12	-3.13	-36.47	0.071	0.032	0.001
5573420	0	55692	45488	0.08	-3.25	-36.25	0.049	0.022	0.003
5573520	0	55693	45588	0.03	-3.1099	-35.38	0.065	0.02	0.003
5573620	0	55694	45688	-0.29	-2.85	-35.06	0.07	0.032	0.005
5573720	0	55695	45788	0.06	-3.1099	-34.5	0.041	0.011	0.004
5573820	0	55696	45888	-0.07	-2.8599	-33.53	0.06	0.026	0
5573920	0	55697	45988	-0.05	-2.97	-33.84	0.041	0.01899	-0.001
5574020	0	55698	46088	0.08	-2.8699	-32.68	0.067	0.008	0
5574120	0	55699	46188	-0.09	-2.79	-31.99	0.054	0.011	0.001
5574220	0	55700	46288	-0.2	-2.68	-30.13	0.047	0.016	0.003
5574320	0	55701	46388	-0.07	-2.76	-31.19	0.03599	0.01799	0.002
5574420	0	55702	46488	-0.02	-2.88	-31	0.028	0.014	0
5574521	0	55703	46588	-0.22	-2.49	-29.1	0.064	0.001	0.001
5574621	0	55704	46688	-0.2	-2.64	-28.66	0.035	0.006	0.002
5574721	0	55705	46788	-0.32	-2.46	-28.4	0.061	0.02	0.002
5574821	0	55706	46888	-0.15	-2.57	-28.65	0.03799	-0.003	0.002
5574921	0	55707	46988	-0.12	-2.64	-28.29	0.04	-0.002	0.002
5575021	0	55708	47088	-0.29	-2.47	-27.15	0.043	0.014	0.001
5575121	0	55709	47188	-0.19	-2.38	-26.03	0.059	-0.003	0.001
5575221	0	55710	47288	-0.25	-2.38	-25.74	0.051	-0.016	0.001
5575321	0	55711	47388	-0.2	-2.29	-25.22	0.063	-0.012	-0.001
5575421	0	55712	47488	-0.29	-2.3699	-26.46	0.054	-0.016	0.001
5575521	0	55713	47588	-0.25	-2.26	-24.56	0.059	-0.025	-0.001
5575621	0	55714	47688	-0.29	-2.08	-23.47	0.079	-0.027	0
5575721	0	55715	47788	-0.25	-2.3599	-23.27	0.039	-0.022	0.002
5575822	0	55716	47888	-0.34	-2.18	-22.11	0.064	-0.026	0.001
5575922	0	55717	47988	-0.46	-2.18	-22.18	0.059	-0.034	0.003
5576022	0	55718	48088	-0.2	-2.06	-21.72	0.062	-0.033	0
5576122	0	55719	48188	-0.56	-2.06	-20.6299	0.058	-0.024	0.001
5576222	0	55720	48288	-0.38	-2.08	-20.35	0.065	-0.025	0
5576322	0	55721	48388	-0.46	-2.09	-20.48	0.05	-0.029	0
5576422	0	55722	48488	-0.61	-1.86	-19.57	0.062	-0.029	0.004
5576522	0	55723	48588	-0.45	-2.07	-18.59	0.047	-0.039	0.001
5576622	0	55724	48688	-0.65	-1.9	-18.06	0.056	-0.024	0.002
5576722	0	55725	48788	-0.54	-1.85	-17.41	0.066	-0.03	0.003
5576822	0	55726	48888	-0.47	-1.88	-17.69	0.053	-0.043	0.002
5576922	0	55727	48988	-0.66	-1.73	-16.72	0.061	-0.022	0.002
5577022	0	55728	49088	-0.64	-1.55	-15.68	0.052	-0.039	0.002
5577123	0	55729	49188	-0.51	-1.7	-15.33	0.051	-0.026	0.004
5577223	0	55730	49288	-0.41	-1.7	-14.76	0.04	-0.031	0.002
5577323	0	55731	49388	-0.54	-1.55	-14.39	0.051	-0.035	0.002
5577423	0	55732	49488	-0.38	-1.66	-15.99	0.041	-0.021	-0.002
5577523	0	55733	49588	-0.5	-1.5599	-13.93	0.035	-0.03	0.001
5577623	0	55734	49688	-0.5899	-1.44	-14.01	0.04	-0.024	-0.001
5577723	0	55735	49788	-0.37	-1.44	-12.66	0.03799	-0.037	-0.001
5577823	0	55736	49888	-0.61	-1.11	-12.68	0.066	-0.021	-0.001
5577923	0	55737	49988	-0.48	-1.21	-12.51	0.032	-0.022	-0.001
5578023	0	55738	50088	-0.42	-1.09	-12.09	0.062	-0.024	-0.002
5578123	0	55739	50188	-0.18	-1.28	-11.83	0.055	-0.053	0
5578223	0	55740	50288	-0.3899	-1.03	-10.55	0.055	-0.042	0.001
5578323	0	55741	50388	-0.49	-1.12	-11.14	0.04	-0.01	-0.004
5578424	0	55742	50488	-0.43	-1.05	-10.41	0.041	-0.027	0
5578524	0	55743	50588	-0.49	-0.98	-9.13	0.03799	-0.016	-0.004
5578624	0	55744	50688	-0.25	-1.14	-10.28	0.03599	-0.041	-0.003
5578724	0	55745	50788	-0.36	-0.94	-9.64	0.05	-0.012	-0.005
5578824	0	55746	50888	-0.36	-0.91	-8.89	0.034	-0.024	-0.002
5578924	0	55747	50988	-0.15	-1	-8.91	0.023	-0.02	-0.002
5579024	0	55748	51088	-0.29	-0.79	-8	0.03	-0.022	-0.003
5579124	0	55749	51188	-0.26	-0.76	-7.77	0.04	-0.01799	-0.001
5579224	0	55750	51288	-0.48	-0.66	-7.55	0.029	0	-0.005
5579324	0	55751	51388	-0.2	-0.64	-7.29	0.033	-0.023	-0.002
5579424	0	55752	51488	-0.25	-0.62	-6.21	0.033	-0.007	-0.003
5579524	0	55753	51588	-0.22	-0.58	-7.03	0.031	-0.014	-0.004
5579624	0	55754	51688	-0.2	-0.67	-6.68	0.01899	-0.008	-0.004
5579725	0	55755	51788	-0.11	-0.46	-5.57	0.04	-0.012	0.002
5579825	0	55756	51888	-0.3	-0.19	-4.84	0.051	0.007	-0.004
5579925	0	55757	51988	-0.25	-0.43	-5.44	0.024	-0.002	0
5580025	0	55758	52088	-0.03	-0.38	-5.84	0.027	-0.002	-0.003
5580125	0	55759	52188	-0.27	-0.18	-4.36	0.048	0.004	-0.002
5580225	0	55760	52288	-0.17	-0.22	-3.32	0.022	-0.003	0.001
5580325	0	55761	52388	-0.17	-0.18	-3.54	0.027	0.007	-0.001
5580425	0	55762	52488	-0.27	-0.02	-2.41	0.044	0.003	-0.003
5580525	0	55763	52588	0	-0.2	-3.53	0.027	0	-0.002
5580625	0	55764	52688	-0.1	-0.04	-2.54	0.029	0.008	-0.003
5580725	0	55765	52788	-0.23	-0.03	-2.1	0.028	0.014	-0.001
5580825	0	55766	52888	-0.23	-0.19	-2.43	0.015	0.00899	0
5580925	0	55767	52988	0.04	-0.26	-3.19	0.01	-0.00899	0.003
5581026	0	55768	53088	-0.12	0.03	-1.2	0.029	0.006	0
5581126	0	55769	53188	0.16	-0.29	-2.1099	0.01	-0.003	0.001
5581226	0	55770	53288	-0.11	-0.04	-1.57	0.029	-0.006	-0.001
5581326	0	55771	53388	-0.04	-0.18	-1.67	0.01899	-0.002	-0.004
5581426	0	55772	53488	-0.08	-0.01	-1.4	0.042	-0.006	-0.001
5581526	0	55773	53588	-0.03	-0.2	-1.38	0.012	-0.002	-0.002
5581626	0	55774	53688	-0.14	-0.02	-1.37	0.029	0.003	0.002
5581726	0	55775	53788	-0.11	-0.11	-0.93	0.023	0.007	-0.002
5581826	0	55776	53888	-0.15	-0.15	-1.46	0.008	0.006	0.001
5581926	0	55777	53988	-0.07	0.08	-0.31	0.033	-0.003	0
5582026	0	55778	54088	-0.01	-0.04	-1.49	0.01799	-0.002	-0.001
5582126	0	55779	54188	0.06	-0.09	-1.17	0.026	-0.012	0.001
5582226	0	55780	54288	0.05	-0.05	-0.87	0.033	-0.017	-0.001
5582327	0	55781	54388	-0.09	-0.16	-1.5	0.01	0.003	-0.001
5582427	0	55782	54488	-0.11	0.05	-0.55	0.032	-0.008	-0.002
5582527	0	55783	54588	-0.13	-0.04	-1.0599	0.01799	-0.006	-0.001
5582627	0	55784	54688	-0.3	0.1	-0.84	0.032	0	-0.003
5582727	0	55785	54788	-0.07	-0.13	-1.01	0.005	-0.007	-0.001
5582827	0	55786	54888	0.06	-0.25	-1.33	-0.011	-0.004	0.001
5582927	0	55787	54988	0.01	0	-1.02	0.031	-0.022	0.001
5583027	0	55788	55088	-0.19	-0.02	-1.17	0.01	0.004	0
5583127	0	55789	55188	-0.23	0.05	-0.5299	0.028	-0.012	-0.001
5583227	0	55790	55288	-0.34	0.15	0.03	0.04	-0.003	-0.002
5583327	0	55791	55388	-0.2	0.01	-0.3899	0.01899	-0.012	-0.003
5583427	0	55792	55488	-0.19	-0.03	-0.65	0.01799	-0.004	-0.001
5583527	0	55793	55588	-0.23	0.11	0.33	0.025	-0.007	-0.003
5583627	0	55794	55688	-0.2	0.02	0.2	0.01799	-0.024	-0.001
5583728	0	55795	55788	-0.15	0	0.38	0.01	-0.016	-0.002
5583828	0	55796	55888	-0.26	0.11	0.94	0.03	-0.017	-0.004
5583928	0	55797	55988	-0.15	-0.11	0.18	0.001	-0.013	-0.002
5584028	0	55798	56088	-0.18	-0.04	0.41	0.00899	-0.017	-0.003
5584128	0	55799	56188	-0.22	0.24	0.62	0.025	-0.01	-0.001
5584228	0	55800	56288	-0.34	0.07	0.89	0.016	-0.02	-0.004
5584328	0	55801	56388	-0.22	0.01	0.66	0.00899	-0.03	-0.004
5584428	0	55802	56488	-0.14	-0.09	0.3899	-0.008	-0.028	-0.001
5584528	0	55803	56588	-0.19	0.01	1	0.001	-0.032	-0.002
5584628	0	55804	56688	-0.14	-0.07	0.37	-0.005	-0.03	-0.002
5584728	0	55805	56788	-0.37	0	0.23	0.005	-0.028	-0.003
5584828	0	55806	56888	-0.19	-0.04	0.7	0.005	-0.032	-0.003
5584929	0	55807	56988	-0.37	0.12	0.85	0.014	-0.028	-0.004
5585029	0	55808	57088	-0.3	0.07	1.12	0.005	-0.025	-0.001
5585129	0	55809	57188	-0.35	0.11	2.13	0.003	-0.023	-0.003
5585229	0	55810	57288	-0.32	0	1.01	0.006	-0.027	-0.003
5585329	0	55811	57388	-0.2	0.1	1.71	0.013	-0.032	-0.004
5585429	0	55812	57488	-0.18	-0.06	1.41	0.001	-0.041	-0.004
5585529	0	55813	57588	-0.21	0.09	1.87	0.005	-0.031	-0.001
5585629	0	55814	57688	-0.24	0	1.87	-0.005	-0.032	0
5585729	0	55815	57788	-0.15	0.09	2.17	0.007	-0.035	-0.003
5585829	0	55816	57888	0	0.01	2.24	-0.014	-0.041	0
5585929	0	55817	57988	-0.13	0.16	2.58	0.008	-0.035	-0.001
5586029	0	55818	58088	-0.28	0.2	2.39	0.001	-0.014	0
5586129	0	55819	58188	0.12	0.07	2.1	-0.002	-0.053	-0.002
5586229	0	55820	58288	-0.13	0.1	2.22	-0.01799	-0.03	0
5586330	0	55821	58388	0	0.07	1.86	-0.01899	-0.029	-0.002
5586430	0	55822	58488	-0.02	0.23	2.9	0.006	-0.03799	-0.002
5586530	0	55823	58588	-0.18	0.26	2.05	0	-0.01899	-0.002
5586630	0	55824	58688	-0.05	0.22	1.77	0.012	-0.03	-0.002
5586730	0	55825	58788	-0.11	0.15	1.83	-0.006	-0.02	-0.001
5586830	0	55826	58888	-0.11	0.25	3.19	-0.00899	-0.029	0
5586930	0	55827	58988	-0.09	0.22	2.57	0.008	-0.03	-0.002
5587030	0	55828	59088	-0.18	0.27	2.03	-0.002	-0.02	-0.004
5587130	0	55829	59188	-0.09	0.3	2.82	0.00899	-0.021	-0.002
5587230	0	55830	59288	-0.17	0.34	3.48	-0.006	-0.01	-0.001
5587330	0	55831	59388	-0.15	0.32	3.31	0.005	-0.035	-0.001
5587430	0	55832	59488	-0.28	0.58	4.29	0.028	-0.035	-0.004
5587531	0	55833	59588	-0.1	0.5	3.84	0.022	-0.03799	-0.004
5587631	0	55834	59688	-0.13	0.34	4.04	0.003	-0.033	0
5587731	0	55835	59788	-0.24	0.54	3.66	0.01899	-0.023	-0.004
5587831	0	55836	59888	0.01	0.46	3.97	0.012	-0.035	0
5587931	0	55837	59988	-0.17	0.36	3.92	0	-0.028	0
5588031	0	55838	60088	-0.08	0.54	3.79	0.02	-0.027	0
5588131	0	55839	60188	-0.1	0.38	3.09	0	-0.03	-0.004
5588231	0	55840	60288	-0.08	0.49	4.9	0.008	-0.03599	0.002
5588331	0	55841	60388	-0.14	0.35	3.59	-0.008	-0.032	0.002
5588431	0	55842	60488	-0.1	0.3899	3.81	0.003	-0.025	-0.002
5588531	0	55843	60588	-0.04	0.43	4.6	0.00899	-0.029	-0.002
5588631	0	55844	60688	-0.09	0.46	4.45	0.003	-0.027	-0.003
5588731	0	55845	60788	-0.08	0.48	4.13	-0.003	-0.017	-0.001
5588831	0	55846	60888	0.02	0.38	4.02	-0.014	-0.032	0
5588932	0	55847	60988	-0.15	0.5299	5.01	0	-0.026	-0.001
5589032	0	55848	61088	-0.11	0.58	5.11	0.012	-0.034	0.001
5589132	0	55849	61188	-0.15	0.51	5.23	-0.005	-0.028	0.001
5589232	0	55850	61288	-0.01	0.37	3.66	-0.012	-0.035	-0.005
5589332	0	55851	61388	-0.19	0.54	5.48	-0.004	-0.042	0.001
5589432	0	55852	61488	-0.12	0.5	4.62	-0.01	-0.023	-0.001
5589532	0	55853	61588	-0.17	0.58	5.32	-0.002	-0.03799	0.001
5589632	0	55854	61688	0.02	0.54	5.85	0.00899	-0.03799	-0.003
5589732	0	55855	61788	-0.09	0.55	5.41	-0.01	-0.032	0
5589832	0	55856	61888	-0.25	0.74	5.84	0.017	-0.03	-0.002
5589932	0	55857	61988	0.04	0.58	5.2	-0.002	-0.041	0
5590032	0	55858	62088	-0.08	0.58	5.89	-0.007	-0.035	-0.001
5590133	0	55859	62188	-0.02	0.55	5.69	-0.004	-0.034	0.002
5590233	0	55860	62288	-0.01	0.61	5.51	-0.005	-0.031	-0.001
5590333	0	55861	62388	0.08	0.49	5.14	-0.004	-0.048	0
5590433	0	55862	62488	0.01	0.62	6.57	-0.002	-0.041	0.003
5590533	0	55863	62588	0.13	0.54	6	-0.014	-0.047	-0.001
5590633	0	55864	62688	0.05	0.56	5.4	0.003	-0.05	0
5590733	0	55865	62788	-0.01	0.55	5.41	-0.014	-0.042	0.004
5590833	0	55866	62888	0.04	0.47	6.21	-0.015	-0.039	0.001
5590933	0	55867	62988	-0.13	0.7	6.92	-0.003	-0.028	-0.002
5591033	0	55868	63088	0.02	0.69	7	-0.007	-0.044	0.002
5591133	0	55869	63188	0.01	0.56	6.63	-0.023	-0.033	0
5591233	0	55870	63288	0.05	0.5299	6.52	-0.011	-0.031	0
5591333	0	55871	63388	0	0.49	6.95	-0.014	-0.046	0.003
5591434	0	55872	63488	0.04	0.54	6.51	-0.011	-0.043	0.002
5591534	0	55873	63588	-0.04	0.64	6.75	-0.011	-0.047	0
5591634	0	55874	63688	-0.06	0.72	7.96	-0.011	-0.037	0.001
5591734	0	55875	63788	-0.01	0.5899	6.64	-0.01	-0.03599	0.002
5591834	0	55876	63888	-0.01	0.51	6.2	-0.016	-0.03799	-0.002
5591934	0	55877	63988	0.04	0.54	7.26	-0.025	-0.041	0.001
5592034	0	55878	64088	-0.02	0.77	7.95	-0.003	-0.048	0.002
5592134	0	55879	64188	-0.01	0.65	7.02	-0.003	-0.041	0.006
5592234	0	55880	64288	-0.06	0.6	7.93	-0.01899	-0.037	0.001
5592334	0	55881	64388	-0.18	0.79	8.27	-0.021	-0.034	0.006
5592434	0	55882	64488	0.09	0.6	6.71	-0.024	-0.041	0.003
5592534	0	55883	64588	-0.16	0.71	7.09	-0.012	-0.03799	0.001
5592634	0	55884	64688	-0.04	0.51	6.51	-0.03599	-0.024	0.001
5592734	0	55885	64788	-0.06	0.73	8.18	-0.004	-0.049	0.003
5592835	0	55886	64888	0.03	0.61	7.46	-0.014	-0.046	0.003
5592935	0	55887	64988	-0.16	0.83	8.01	0.001	-0.026	0.001
5593035	0	55888	65088	-0.03	0.63	6.84	-0.027	-0.04	0.003
5593135	0	55889	65188	0	0.7	7.33	-0.016	-0.041	0.002
5593235	0	55890	65288	-0.01	0.68	7.65	-0.02	-0.046	0.005
5593335	0	55891	65388	-0.11	0.9	8.26	0.006	-0.041	0.001
5593435	0	55892	65488	0.08	0.69	8.36	-0.013	-0.051	0.003
5593535	0	55893	52	-0.15	0.74	8.02	-0.02	-0.034	0.003
5593635	0	55894	152	0.14	0.56	7.55	-0.027	-0.042	0.004
5593735	0	55895	252	-0.17	0.84	8.6	-0.005	-0.039	0.005
5593835	0	55896	352	-0.08	0.83	8.93	-0.012	-0.042	0.003
5593936	0	55897	452	-0.15	0.92	8.75	-0.004	-0.03599	0.003
5594036	0	55898	552	-0.11	0.81	8.4399	-0.008	-0.04	0.005
5594136	0	55899	652	0	0.71	8.51	-0.01799	-0.053	0.008
5594236	0	55900	752	-0.21	0.7799	8.31	-0.011	-0.032	0.001
5594336	0	55901	852	0.1	0.72	8.36	-0.013	-0.057	0.005
5594436	0	55902	952	0.07	0.64	9.34	-0.03	-0.052	0.004
5594536	0	55903	1052	-0.02	0.85	8.63	-0.01	-0.046	0.005
5594636	0	55904	1152	-0.06	0.85	9.45	-0.016	-0.05	0.006
5594736	0	55905	1252	0.04	0.9	9.53	-0.001	-0.055	0.006
5594836	0	55906	1352	-0.07	0.79	8.6899	-0.031	-0.04	0.004
5594936	0	55907	1452	-0.14	0.87	9.39	-0.012	-0.044	0.003
5595036	0	55908	1552	-0.15	0.92	9.92	-0.013	-0.044	0.004
5595136	0	55909	1652	-0.18	1.02	9.33	-0.003	-0.049	0.005
5595236	0	55910	1752	-0.03	0.85	9.51	-0.03	-0.049	0.005
5595336	0	55911	1852	-0.13	0.89	9.25	-0.026	-0.045	0.006
5595437	0	55912	1952	-0.22	1.05	10.02	-0.003	-0.056	0.003
5595537	0	55913	2052	-0.05	0.97	9.66	-0.014	-0.051	0.003
5595637	0	55914	2152	-0.12	0.99	9.76	-0.02	-0.051	0.004
5595737	0	55915	2252	-0.09	1.03	10.2299	-0.007	-0.061	0.004
5595837	0	55916	2352	-0.12	1.05	9.99	-0.014	-0.051	0.008
5595937	0	55917	2452	-0.05	0.98	9.49	-0.01899	-0.057	0.006
5596037	0	55918	2552	-0.21	1.0599	9.46	-0.022	-0.033	0.004
5596137	0	55919	2652	-0.1	1.05	9.79	-0.012	-0.057	0.004
5596237	0	55920	2752	-0.27	1.11	9.64	-0.011	-0.047	0.006
5596337	0	55921	2852	-0.03	0.99	9.71	-0.026	-0.051	0.006
5596437	0	55922	2952	-0.01	1.14	9.84	-0.006	-0.062	0.006
5596537	0	55923	3052	-0.18	1.16	9.9399	-0.016	-0.055	0.007
5596637	0	55924	3152	-0.2	1.12	10.21	-0.021	-0.059	0.006
5596738	0	55925	3252	-0.19	1.07	10.26	-0.033	-0.054	0.005
5596838	0	55926	3352	-0.2	1.14	11.1899	-0.028	-0.056	0.008
5596938	0	55927	3452	-0.34	1.22	10.71	-0.017	-0.05	0.007
5597038	0	55928	3552	-0.3	1.21	10.29	-0.022	-0.052	0.005
5597138	0	55929	3652	-0.27	1.15	10.9399	-0.045	-0.058	0.006
5597238	0	55930	3752	-0.32	1.16	11.08	-0.028	-0.055	0.003
5597338	0	55931	3852	-0.3899	1.28	10.89	-0.028	-0.057	0.006
5597438	0	55932	3952	-0.37	1.22	10.56	-0.03	-0.055	0.007
5597538	0	55933	4052	-0.25	1.1799	11.37	-0.034	-0.067	0.006
5597638	0	55934	4152	-0.47	1.38	11.34	-0.014	-0.055	0.006
5597738	0	55935	4252	-0.38	1.22	11.27	-0.03	-0.057	0.005
5597838	0	55936	4352	-0.24	1.1	9.25	-0.05	-0.062	0.007
5597938	0	55937	4452	-0.4	1.29	10.89	-0.022	-0.058	0.004
5598039	0	55938	4552	-0.3899	1.32	10.4799	-0.00899	-0.079	0.004
5598139	0	55939	4652	-0.34	1.21	10.99	-0.027	-0.066	0.007
5598239	0	55940	4752	-0.42	1.25	10.4399	-0.025	-0.069	0.007
5598339	0	55941	4852	-0.35	1.0599	10.68	-0.033	-0.073	0.007
5598439	0	55942	4952	-0.72	1.25	11.45	-0.027	-0.061	0.005
5598539	0	55943	5052	-0.56	1.22	11.17	-0.025	-0.071	0.005
5598639	0	55944	5152	-0.57	1.27	11.65	-0.015	-0.068	0.004
5598739	0	55945	5252	-0.56	1.37	12.49	-0.016	-0.07599	0.006
5598839	0	55946	5352	-0.43	1.26	11.54	-0.042	-0.065	0.003
5598939	0	55947	5452	-0.41	1.57	11.7	-0.016	-0.061	0.005
5599039	0	55948	5552	-0.54	1.6	13.68	-0.032	-0.065	0.007
5599139	0	55949	5652	-0.34	1.37	12.5	-0.052	-0.079	0.01
5599239	0	55950	5752	-0.49	1.53	13.07	-0.035	-0.047	0.006
5599340	0	55951	5852	-0.5	1.58	13.98	-0.005	-0.069	0.00899
5599440	0	55952	5952	-0.43	1.39	13.55	-0.037	-0.07	0.006
5599540	0	55953	6052	-0.42	1.42	13.36	-0.029	-0.068	0.003
5599640	0	55954	6152	-0.55	1.36	13.65	-0.03799	-0.063	0.00899
5599740	0	55955	6252	-0.41	1.27	13.33	-0.039	-0.078	0.007
5599840	0	55956	6352	-0.5299	1.41	14.35	-0.026	-0.065	0.01
5599940	0	55957	6452	-0.61	1.42	13.97	-0.021	-0.063	0.004
5600040	0	55958	6552	-0.56	1.39	13.06	-0.025	-0.056	0.008
5600140	0	55959	6652	-0.51	1.47	13.95	-0.031	-0.053	0.004
5600240	0	55960	6752	-0.5899	1.52	14.02	-0.003	-0.075	0.005
5600340	0	55961	6852	-0.6	1.37	13.27	-0.03	-0.061	0.007
5600440	0	55962	6952	-0.37	1.4	13.54	-0.02	-0.075	0.005
5600541	0	55963	7052	-0.62	1.65	14.62	0.003	-0.066	0.004
5600641	0	55964	7152	-0.61	1.55	13.98	-0.01	-0.06	0.008
5600741	0	55965	7252	-0.49	1.51	13.65	-0.005	-0.066	0.003
5600841	0	55966	7352	-0.25	1.23	12.89	-0.033	-0.086	0.006
5600941	0	55967	7452	-0.44	1.33	13.58	-0.037	-0.062	0.006
5601041	0	55968	7552	-0.41	1.46	13.79	-0.00899	-0.073	0.00899
5601141	0	55969	7652	-0.3899	1.3	13.25	-0.025	-0.077	0
5601241	0	55970	7752	-0.6	1.51	14.62	-0.017	-0.068	0.008
5601341	0	55971	7852	-0.55	1.36	13.97	-0.029	-0.07	0.012
