# Supplementary material for: Robot-Based Calibration Procedure for Graphene Electronic Skin
Source: Sensors (Basel). 2022 Aug 16;22(16):6122. doi: 10.3390/s22166122 (PMC9416129; doi:10.3390/s22166122)
Supplement: Supplementary file 1 [file sensors-22-06122-s001.zip › measurements/sensor_row_10_col_31_hex_load.dat]

#ID ES_1_V1
#SIZE ROW 16 COL 32
#DIR LOAD
#sensor: hex
#coord: row_10_col_31
system_time	status	sequence_number	hex_sample_counter	Fx	Fy	Fz	Tx	Ty	Tz
5456330	0	54522	59560	-0.67	1.15	10.93	0.012	-0.068	0.006
5456430	0	54523	59660	-0.69	1.09	12.5	0.002	-0.068	0.007
5456530	0	54524	59760	-0.56	0.92	12.37	0.002	-0.082	0.006
5456630	0	54525	59860	-0.69	0.87	11.21	-0.01899	-0.071	0.007
5456730	0	54526	59960	-0.5	1	11.59	-0.001	-0.081	0.005
5456830	0	54527	60060	-0.41	0.88	11.58	-0.014	-0.087	0.006
5456931	0	54528	60160	-0.61	0.83	11.1	-0.007	-0.08	0.004
5457031	0	54529	60260	-0.72	0.96	11.83	-0.003	-0.068	0.011
5457131	0	54530	60360	-0.5899	0.99	11.8	0.005	-0.071	0.004
5457231	0	54531	60460	-0.58	0.87	11.52	-0.027	-0.07199	0.006
5457331	0	54532	60560	-0.65	1.0599	12.01	0.002	-0.07199	0.006
5457431	0	54533	60660	-0.63	0.88	11.37	-0.016	-0.068	0.007
5457531	0	54534	60760	-0.52	0.77	11.42	-0.014	-0.081	0.007
5457631	0	54535	60860	-0.54	0.89	11.39	-0.006	-0.07	0.00899
5457731	0	54536	60960	-0.45	0.83	11.27	-0.008	-0.083	0.008
5457831	0	54537	61060	-0.58	0.88	11.45	-0.006	-0.075	0.005
5457931	0	54538	61160	-0.48	0.92	11.17	-0.01	-0.07	0.005
5458031	0	54539	61260	-0.52	0.85	10.52	-0.00899	-0.079	0.005
5458131	0	54540	61360	-0.41	0.73	10.02	-0.01	-0.077	0.005
5458232	0	54541	61460	-0.48	0.87	10.72	-0.00899	-0.07199	0.007
5458332	0	54542	61560	-0.56	0.95	11.22	0	-0.068	0.007
5458432	0	54543	61660	-0.28	0.69	10.42	-0.027	-0.071	0.005
5458532	0	54544	61760	-0.51	0.83	10.7	-0.01	-0.073	0.006
5458632	0	54545	61860	-0.51	0.81	11.17	-0.006	-0.068	0.005
5458732	0	54546	61960	-0.42	0.79	9.7299	-0.011	-0.068	0.003
5458832	0	54547	62060	-0.54	0.85	10.2	-0.016	-0.061	0.004
5458932	0	54548	62160	-0.45	0.87	9.12	-0.004	-0.051	0.004
5459032	0	54549	62260	-0.44	0.7799	10.57	-0.016	-0.071	0.008
5459132	0	54550	62360	-0.6	0.85	9.33	-0.014	-0.056	0.003
5459232	0	54551	62460	-0.5899	0.88	10.12	-0.003	-0.057	0.002
5459332	0	54552	62560	-0.24	0.62	8.52	-0.01899	-0.069	0.005
5459432	0	54553	62660	-0.37	0.7	9.37	-0.01	-0.071	0.004
5459532	0	54554	62760	-0.55	0.86	10.13	-0.007	-0.053	0.005
5459633	0	54555	62860	-0.47	0.82	9.9399	0.003	-0.073	0.003
5459733	0	54556	62960	-0.5	0.72	8.24	-0.008	-0.05	0.005
5459833	0	54557	63060	-0.44	0.79	10.51	-0.01899	-0.051	0.006
5459933	0	54558	63160	-0.34	0.68	8.75	-0.021	-0.06	0.004
5460033	0	54559	63260	-0.43	0.7799	9.84	-0.008	-0.063	0.004
5460133	0	54560	63360	-0.3899	0.7	9.45	-0.02	-0.065	0.007
5460233	0	54561	63460	-0.41	0.85	8.62	0.001	-0.056	0.002
5460333	0	54562	63560	-0.27	0.7	8.6899	-0.008	-0.066	0.006
5460433	0	54563	63660	-0.37	0.76	9.61	-0.001	-0.063	0.004
5460533	0	54564	63760	-0.38	0.72	8.66	-0.017	-0.048	0.003
5460633	0	54565	63860	-0.37	0.75	9.25	0	-0.056	0.003
5460733	0	54566	63960	-0.34	0.64	8.35	-0.012	-0.047	0.004
5460834	0	54567	64060	-0.21	0.56	9.04	-0.015	-0.065	0.004
5460934	0	54568	64160	-0.47	0.74	8.09	0	-0.049	0.006
5461034	0	54569	64260	-0.38	0.75	9.47	0	-0.05	0.006
5461134	0	54570	64360	-0.27	0.64	7.84	-0.013	-0.046	0.005
5461234	0	54571	64460	-0.31	0.58	7.85	-0.017	-0.056	0.004
5461334	0	54572	64560	-0.28	0.68	7.75	0.005	-0.05	0
5461434	0	54573	64660	-0.41	0.69	8.91	-0.007	-0.047	0.006
5461534	0	54574	64760	-0.22	0.55	7.7	-0.005	-0.048	0.004
5461634	0	54575	64860	-0.45	0.76	8.95	-0.006	-0.041	0.004
5461734	0	54576	64960	-0.17	0.5299	8.34	-0.014	-0.05	-0.001
5461834	0	54577	65060	-0.27	0.82	8.35	0.01799	-0.039	0.001
5461934	0	54578	65160	-0.21	0.58	8.2299	-0.006	-0.03799	0.004
5462034	0	54579	65260	-0.12	0.56	7.24	-0.01799	-0.03	-0.001
5462134	0	54580	65360	-0.29	0.47	7.68	-0.013	-0.046	0.005
5462235	0	54581	65460	-0.14	0.61	7.95	-0.001	-0.05	0.003
5462335	0	54582	24	-0.18	0.51	7.39	-0.016	-0.043	0.004
5462435	0	54583	124	-0.19	0.61	7.91	0.004	-0.035	0.004
5462535	0	54584	224	-0.07	0.46	7.32	-0.02	-0.044	0.003
5462635	0	54585	324	-0.05	0.58	7.32	0.013	-0.052	0.001
5462735	0	54586	424	-0.19	0.58	7.98	-0.001	-0.03599	0.004
5462835	0	54587	524	-0.2	0.76	7.55	0.023	-0.044	0
5462935	0	54588	624	-0.03	0.5	6.61	-0.002	-0.048	0.001
5463035	0	54589	724	-0.03	0.5	6.48	-0.002	-0.03599	0.004
5463135	0	54590	824	-0.18	0.46	5.79	-0.015	-0.016	0.001
5463235	0	54591	924	-0.06	0.49	7.25	-0.012	-0.04	0.005
5463335	0	54592	1024	-0.12	0.54	7.22	0.001	-0.037	0.004
5463435	0	54593	1124	-0.16	0.5	6.59	0.001	-0.037	0.003
5463536	0	54594	1224	-0.07	0.37	6.35	-0.002	-0.03799	-0.001
5463636	0	54595	1324	0.06	0.45	6.45	0.004	-0.047	0.002
5463736	0	54596	1424	0	0.35	6.2	-0.00899	-0.037	0.002
5463836	0	54597	1524	-0.05	0.41	6.28	0.006	-0.029	0.004
5463936	0	54598	1624	-0.14	0.3899	5.87	-0.01	-0.029	0.002
5464036	0	54599	1724	-0.08	0.42	6.62	0.01	-0.039	0.002
5464136	0	54600	1824	0.03	0.25	6.03	-0.003	-0.03799	0.002
5464236	0	54601	1924	0.11	0.37	6	0.01899	-0.044	0.001
5464336	0	54602	2024	-0.02	0.4	6.21	0.003	-0.037	-0.001
5464436	0	54603	2124	-0.03	0.17	4.83	-0.012	-0.026	0.002
5464536	0	54604	2224	-0.07	0.37	5.46	0.005	-0.028	0.001
5464636	0	54605	2324	-0.1	0.34	5.36	0.002	-0.029	0.002
5464737	0	54606	2424	-0.08	0.41	6	0.027	-0.025	0.001
5464837	0	54607	2524	-0.11	0.26	4.88	0.001	-0.01899	-0.001
5464937	0	54608	2624	-0.11	0.28	5.87	0.01	-0.027	0
5465037	0	54609	2724	-0.1	0.31	6.26	0.01	-0.02	0.004
5465137	0	54610	2824	0.09	0.21	5.05	0.008	-0.032	0
5465237	0	54611	2924	-0.03	0.29	4.88	0.012	-0.014	0
5465337	0	54612	3024	-0.05	0.22	5.62	0.004	-0.024	0.002
5465437	0	54613	3124	0	0.28	5.7199	0.008	-0.025	0
5465537	0	54614	3224	0.01	0.31	5.41	0.013	-0.021	0.002
5465637	0	54615	3324	0.17	0.13	4.68	0.002	-0.029	0.002
5465737	0	54616	3424	0.01	0.21	5.1	0.003	-0.037	0.003
5465837	0	54617	3524	-0.07	0.42	5.66	0.032	-0.02	0.003
5465937	0	54618	3624	0.17	0.19	4.69	0.014	-0.032	0
5466037	0	54619	3724	-0.03	0.25	4.66	0.017	-0.02	0.002
5466138	0	54620	3824	0.05	0.32	5.43	0.03	-0.027	0.002
5466238	0	54621	3924	-0.06	0.3	4.29	0.02	-0.021	0.002
5466338	0	54622	4024	0.08	0.14	4.67	-0.007	-0.023	-0.001
5466438	0	54623	4124	0.11	0.2	3.84	0.005	-0.01799	0.002
5466538	0	54624	4224	0.15	0.08	4.23	0.005	-0.023	0.002
5466638	0	54625	4324	0.2	0.2	4.14	0.015	-0.027	0
5466738	0	54626	4424	0.02	0.13	3.89	-0.002	-0.014	-0.001
5466838	0	54627	4524	0.08	0.25	3.48	0.027	-0.021	0.002
5466938	0	54628	4624	0.09	0.15	3.75	0.003	-0.013	0
5467038	0	54629	4724	0.05	0.31	5.02	0.02	-0.02	0.005
5467138	0	54630	4824	0.1	0.11	3.38	0.005	-0.01799	0.003
5467238	0	54631	4924	-0.06	0.24	3.57	0.016	-0.01	-0.001
5467338	0	54632	5024	0.22	0.16	3.7	0.011	-0.027	0.004
5467439	0	54633	5124	-0.05	0.13	4.02	0.002	-0.002	0
5467539	0	54634	5224	0.27	-0.09	2.85	0.002	-0.03	0.002
5467639	0	54635	5324	0.16	0.09	3.62	0.011	-0.024	0.003
5467739	0	54636	5424	0.18	0.19	3.7	0.022	-0.02	0.001
5467839	0	54637	5524	0.07	0.22	2.8	0.023	-0.014	0
5467939	0	54638	5624	0.26	0.1	2.46	0.01	-0.022	0
5468039	0	54639	5724	-0.07	0.37	4.4699	0.029	-0.01899	0.003
5468139	0	54640	5824	0.23	0.05	1.76	0.012	-0.024	0.001
5468239	0	54641	5924	0.15	0.02	1.89	0	-0.021	0.003
5468339	0	54642	6024	0.01	0.08	2.95	-0.001	-0.005	0.003
5468439	0	54643	6124	0.05	0.07	2.8599	0.005	-0.00899	0.001
5468539	0	54644	6224	0.16	0.17	3.62	0.017	-0.015	0.003
5468639	0	54645	6324	0.15	0.22	2.76	0.01	-0.003	-0.001
5468740	0	54646	6424	0.06	0.22	3.75	0.003	-0.012	0.001
5468840	0	54647	6524	0.2	0.2	3.08	0.016	-0.007	0.001
5468940	0	54648	6624	0.2	0.09	2.88	0.001	-0.014	0.003
5469040	0	54649	6724	0.17	0.11	2.4	0.026	-0.015	0.002
5469140	0	54650	6824	0.17	0.11	2.18	0.015	-0.007	0
5469240	0	54651	6924	0.1	0.13	2.34	0.026	0.001	0.001
5469340	0	54652	7024	0.35	-0.02	1.93	0.00899	-0.015	0
5469440	0	54653	7124	0.15	-0.04	2.26	0.00899	-0.002	0.001
5469540	0	54654	7224	0.28	0.03	2.01	0.01799	0.012	0.003
5469640	0	54655	7324	0.27	0.01	2.73	0.015	-0.014	0.003
5469740	0	54656	7424	0.16	0.01	1.87	0.022	-0.014	0.001
5469840	0	54657	7524	0.05	0.13	1.8	0.027	0.01	0.001
5469940	0	54658	7624	0.17	-0.04	0.83	0.017	0.002	-0.002
5470041	0	54659	7724	0.23	-0.15	0.38	0.016	-0.003	0
5470141	0	54660	7824	0.31	-0.12	1.05	0.006	-0.005	0.002
5470241	0	54661	7924	0.28	-0.12	1.66	0.016	-0.005	0.004
5470341	0	54662	8024	0.32	-0.14	1.77	0.017	-0.008	0.001
5470441	0	54663	8124	0.15	-0.12	0.52	0.021	0	-0.002
5470541	0	54664	8224	0.14	0.02	1.94	0.028	-0.004	0.001
5470641	0	54665	8324	0.16	-0.18	0.3899	0.017	0.002	0.004
5470741	0	54666	8424	0.33	-0.24	-0.61	0.015	-0.02	-0.001
5470841	0	54667	8524	0.22	-0.11	-0.04	0.031	-0.006	0
5470941	0	54668	8624	0.17	-0.09	0.96	0.04	0.002	0.001
5471041	0	54669	8724	0.22	-0.14	0.74	0.024	0.003	0.001
5471141	0	54670	8824	0.14	-0.14	0.62	0.017	-0.002	0.001
5471241	0	54671	8924	0.16	-0.05	0.56	0.027	0.012	-0.003
5471342	0	54672	9024	0.33	-0.24	0.24	0.021	0.006	0.001
5471442	0	54673	9124	0.3	-0.23	-0.03	0.02	-0.002	0.004
5471542	0	54674	9224	0.3899	-0.25	-0.54	0.029	0.002	-0.002
5471642	0	54675	9324	0.16	-0.06	-0.67	0.03599	0.013	-0.001
5471742	0	54676	9424	0.03	0.06	0.67	0.047	0.008	-0.001
5471842	0	54677	9524	0.22	-0.17	-0.64	0.023	0.007	0
5471942	0	54678	9624	0.14	-0.36	-1.09	0.014	0.014	0
5472042	0	54679	9724	0.31	-0.16	0.07	0.034	0	0.005
5472142	0	54680	9824	0.22	-0.22	-1.35	0.028	0.012	-0.003
5472242	0	54681	9924	0.5	-0.48	-1.66	0	0.007	0
5472342	0	54682	10024	0.11	-0.1	0.51	0.058	-0.001	0.002
5472442	0	54683	10124	0.22	-0.29	-0.85	0.031	0.012	0.004
5472542	0	54684	10224	0.3	-0.41	-1.34	0.029	-0.001	-0.001
5472643	0	54685	10324	0.2	-0.16	-0.48	0.068	-0.004	0.002
5472743	0	54686	10424	0.26	-0.42	-1.38	0.047	0.004	0
5472843	0	54687	10524	0.15	-0.34	-1.23	0.048	0.011	0
5472943	0	54688	10624	0.2	-0.63	-2.3	0.01799	0.013	0.001
5473043	0	54689	10724	0.25	-0.63	-2.8	0.03	0	-0.001
5473143	0	54690	10824	0.17	-0.67	-2.34	0.042	0.013	0
5473243	0	54691	10924	0.01	-0.45	-1.26	0.047	0.01	0
5473343	0	54692	11024	0.08	-0.49	-1.58	0.058	0.003	-0.003
5473443	0	54693	11124	0.2	-0.72	-2.63	0.031	0.01799	0.001
5473543	0	54694	11224	0.19	-0.5299	-1.68	0.061	-0.002	-0.002
5473643	0	54695	11324	0.15	-0.5899	-2.52	0.059	0.011	0
5473743	0	54696	11424	0.28	-0.7799	-2.09	0.03599	-0.007	-0.001
5473844	0	54697	11524	0.26	-0.64	-2.54	0.054	-0.003	-0.002
5473944	0	54698	11624	0.24	-0.69	-1.96	0.042	0.007	0.001
5474044	0	54699	11724	0.14	-0.56	-2.29	0.03799	0.006	0.002
5474144	0	54700	11824	0.12	-0.62	-1.01	0.044	0.011	0.003
5474244	0	54701	11924	0.05	-0.51	-1.61	0.053	0.012	-0.001
5474344	0	54702	12024	0.06	-0.64	-2.09	0.062	0.01799	0
5474444	0	54703	12124	0.12	-0.63	-1.3	0.056	0.006	0.002
5474544	0	54704	12224	0.11	-0.7799	-2.77	0.033	0.017	0.001
5474644	0	54705	12324	0.1	-0.61	-1.77	0.043	0.004	-0.004
5474744	0	54706	12424	0.21	-0.66	-2	0.062	-0.002	0
5474844	0	54707	12524	0.08	-0.84	-2.31	0.037	0.006	-0.001
5474944	0	54708	12624	0.25	-0.85	-3	0.047	0.017	-0.001
5475044	0	54709	12724	0.17	-0.89	-3.69	0.052	0.013	-0.001
5475144	0	54710	12824	0.16	-0.86	-3.29	0.057	0.004	0.001
5475245	0	54711	12924	0.11	-0.95	-3.33	0.053	0.004	-0.001
5475345	0	54712	13024	0.21	-1.03	-4.08	0.042	0	-0.001
5475445	0	54713	13124	-0.04	-0.93	-3.72	0.06	0.008	0.002
5475545	0	54714	13224	0.14	-1.0599	-4.77	0.056	0.007	-0.002
5475645	0	54715	13324	0.08	-1.16	-4.48	0.051	0.008	-0.002
5475745	0	54716	13424	-0.06	-1.01	-4.26	0.077	0.00899	0.002
5475845	0	54717	13524	0.14	-1.13	-5.92	0.079	0.006	-0.003
5475945	0	54718	13624	0.13	-1.21	-6.2	0.064	0.002	-0.002
5476045	0	54719	13724	0.05	-1.28	-6.4699	0.058	0.01799	-0.005
5476145	0	54720	13824	0.01	-1.26	-6.74	0.067	0.00899	-0.001
5476245	0	54721	13924	0.14	-1.48	-7.56	0.057	0.00899	-0.002
5476345	0	54722	14024	0.14	-1.35	-7.27	0.086	-0.002	0.002
5476445	0	54723	14124	0.01	-1.3	-7.54	0.098	0.008	-0.001
5476545	0	54724	14224	0.04	-1.39	-7.83	0.09	0	-0.004
5476646	0	54725	14324	0.18	-1.66	-8.33	0.06	0.004	-0.001
5476746	0	54726	14424	-0.08	-1.45	-8.09	0.082	-0.001	-0.002
5476846	0	54727	14524	0.01	-1.65	-8.96	0.085	0.013	0.002
5476946	0	54728	14624	-0.08	-1.66	-9.43	0.08	0.004	-0.005
5477046	0	54729	14724	0.08	-1.77	-9.66	0.083	0.003	-0.002
5477146	0	54730	14824	-0.05	-1.84	-9.87	0.074	0.015	-0.003
5477246	0	54731	14924	-0.12	-1.77	-9.72	0.082	0.006	0.001
5477346	0	54732	15024	-0.18	-1.83	-9.9799	0.085	0.00899	-0.003
5477446	0	54733	15124	0.03	-2.1099	-10.42	0.066	-0.006	-0.001
5477546	0	54734	15224	-0.01	-1.96	-10.97	0.087	-0.00899	0.001
5477646	0	54735	15324	-0.13	-1.98	-11.29	0.09	0.003	0.001
5477746	0	54736	15424	-0.18	-1.95	-11.93	0.108	-0.008	-0.001
5477847	0	54737	15524	-0.12	-2.1	-12.4399	0.078	0.002	-0.002
5477947	0	54738	15624	-0.2	-2.09	-12.31	0.102	0.002	-0.002
5478047	0	54739	15724	-0.24	-2.21	-13.14	0.096	-0.002	0.001
5478147	0	54740	15824	-0.1	-2.33	-13.56	0.086	-0.016	-0.002
5478247	0	54741	15924	-0.11	-2.29	-13.51	0.094	-0.001	0
5478347	0	54742	16024	-0.19	-2.28	-14.29	0.105	-0.002	0.001
5478447	0	54743	16124	-0.23	-2.32	-14.5	0.104	-0.002	-0.002
5478547	0	54744	16224	-0.32	-2.3	-14.54	0.114	-0.006	-0.001
5478647	0	54745	16324	-0.13	-2.58	-16.19	0.111	-0.004	0
5478747	0	54746	16424	-0.28	-2.6099	-16.3799	0.103	-0.004	0.001
5478847	0	54747	16524	-0.27	-2.68	-16.33	0.097	0.001	-0.001
5478947	0	54748	16624	0.03	-2.8	-16.47	0.091	-0.00899	0.001
5479047	0	54749	16724	-0.2	-2.76	-17.83	0.096	-0.004	-0.002
5479148	0	54750	16824	-0.26	-2.75	-16.84	0.104	-0.006	-0.001
5479248	0	54751	16924	-0.57	-2.64	-17.5	0.122	0.011	-0.001
5479348	0	54752	17024	-0.15	-3	-18.69	0.095	-0.006	-0.003
5479448	0	54753	17124	-0.28	-2.84	-18.61	0.12	0.002	0.003
5479548	0	54754	17224	-0.29	-3.01	-19.06	0.109	0.005	0.001
5479648	0	54755	17324	-0.28	-2.97	-19.4599	0.122	-0.016	-0.003
5479748	0	54756	17424	-0.61	-2.97	-19.82	0.12	0.011	-0.002
5479848	0	54757	17524	-0.34	-3.2	-20.85	0.103	-0.003	-0.003
5479948	0	54758	17624	-0.35	-3.17	-21.37	0.123	-0.005	-0.001
5480048	0	54759	17724	-0.28	-3.2	-22	0.118	-0.004	-0.001
5480148	0	54760	17824	-0.34	-3.33	-22.35	0.117	-0.006	-0.002
5480248	0	54761	17924	-0.21	-3.49	-23	0.106	-0.004	0
5480348	0	54762	18024	-0.3	-3.48	-22.8799	0.105	0	-0.002
5480449	0	54763	18124	-0.31	-3.49	-23.83	0.118	0.01	-0.005
5480549	0	54764	18224	-0.34	-3.45	-23.34	0.118	0.011	-0.005
5480649	0	54765	18324	-0.27	-3.63	-24.78	0.108	0.011	0.001
5480749	0	54766	18424	-0.47	-3.4	-23.9599	0.142	0.017	-0.003
5480849	0	54767	18524	-0.22	-3.69	-25.36	0.119	0.008	0
5480949	0	54768	18624	-0.3899	-3.79	-27.06	0.108	0.01	-0.003
5481049	0	54769	18724	-0.28	-3.75	-26.89	0.135	0.003	-0.001
5481149	0	54770	18824	-0.37	-3.72	-26.78	0.14	0.01	0.001
5481249	0	54771	18924	-0.49	-3.76	-27.78	0.133	0.02	-0.003
5481349	0	54772	19024	-0.29	-3.84	-28.34	0.134	0.015	0.002
5481449	0	54773	19124	-0.2	-3.78	-28.39	0.147	0.006	-0.001
5481549	0	54774	19224	-0.27	-4.13	-30.56	0.11	0.025	-0.002
5481649	0	54775	19324	-0.1	-4.05	-29.55	0.132	0.01799	0.001
5481749	0	54776	19424	-0.28	-4	-30.08	0.126	0.01799	0
5481850	0	54777	19524	-0.19	-4.08	-30.93	0.141	0.023	0
5481950	0	54778	19624	-0.36	-4.05	-32.14	0.14399	0.035	-0.003
5482050	0	54779	19724	-0.15	-4.14	-32.39	0.134	0.011	0.001
5482150	0	54780	19824	-0.21	-4.2	-32.72	0.12899	0.035	0.001
5482250	0	54781	19924	-0.2	-4.12	-33.4	0.142	0.03	-0.001
5482350	0	54782	20024	-0.15	-4.3	-34.11	0.13	0.024	-0.001
5482450	0	54783	20124	-0.23	-4.53	-34.78	0.116	0.032	-0.001
5482550	0	54784	20224	-0.21	-4.25	-34.85	0.148	0.037	-0.003
5482650	0	54785	20324	-0.17	-4.37	-35	0.139	0.02	0
5482750	0	54786	20424	-0.17	-4.51	-35.89	0.123	0.03599	-0.002
5482850	0	54787	20524	-0.16	-4.48	-35.84	0.128	0.039	0
5482950	0	54788	20624	-0.1	-4.61	-37.64	0.136	0.034	0
5483050	0	54789	20724	-0.08	-4.58	-37.06	0.133	0.03799	0.004
5483151	0	54790	20824	-0.2	-4.61	-38.08	0.136	0.042	-0.002
5483251	0	54791	20924	-0.15	-4.73	-39.75	0.143	0.044	-0.003
5483351	0	54792	21024	-0.18	-4.62	-39.39	0.142	0.058	0
5483451	0	54793	21124	-0.16	-4.68	-40.22	0.14399	0.056	0.002
5483551	0	54794	21224	-0.04	-4.77	-40.32	0.14399	0.043	-0.001
5483651	0	54795	21324	-0.13	-4.75	-39.9199	0.14	0.049	0.002
5483751	0	54796	21424	-0.11	-4.81	-42.12	0.149	0.058	-0.001
5483851	0	54797	21524	0.07	-5.08	-42.79	0.134	0.03599	-0.002
5483951	0	54798	21624	-0.06	-4.96	-43.66	0.143	0.056	-0.002
5484051	0	54799	21724	-0.12	-5.11	-43.41	0.127	0.056	0
5484151	0	54800	21824	0.1	-5.05	-44.2	0.14399	0.048	-0.002
5484251	0	54801	21924	-0.05	-4.95	-44.27	0.15899	0.05	0.001
5484351	0	54802	22024	0.08	-5.21	-45.96	0.154	0.054	0.002
5484452	0	54803	22124	-0.12	-5.14	-44.9199	0.171	0.065	0
5484552	0	54804	22224	-0.13	-5.18	-46.55	0.153	0.074	-0.001
5484652	0	54805	22324	0.12	-5.45	-47.79	0.13	0.053	0.001
5484752	0	54806	22424	-0.07	-5.39	-47.57	0.149	0.07199	0.001
5484852	0	54807	22524	-0.11	-5.27	-47.19	0.168	0.062	0.002
5484952	0	54808	22624	0.06	-5.58	-49.27	0.142	0.07599	0.002
5485052	0	54809	22724	0.08	-5.6	-49.37	0.138	0.068	0.002
5485152	0	54810	22824	-0.01	-5.58	-49.58	0.154	0.058	0.001
5485252	0	54811	22924	-0.05	-5.6	-49.6699	0.162	0.077	0.003
5485352	0	54812	23024	0.08	-5.75	-50.5099	0.15099	0.078	0.004
5485452	0	54813	23124	0.13	-5.75	-51.5099	0.16	0.073	0
5485552	0	54814	23224	0	-5.62	-52	0.183	0.083	-0.002
5485652	0	54815	23324	0.16	-5.85	-52.91	0.154	0.081	0
5485753	0	54816	23424	0.07	-5.91	-52.73	0.153	0.079	0
5485853	0	54817	23524	0.24	-5.87	-53.59	0.166	0.067	0.001
5485953	0	54818	23624	0.09	-5.98	-54.14	0.165	0.07599	0.003
5486053	0	54819	23724	0.2	-5.93	-54.29	0.153	0.084	0.004
5486153	0	54820	23824	0.2	-6.1	-56.23	0.157	0.09	0.001
5486253	0	54821	23924	0.19	-6.03	-56.13	0.183	0.081	0.001
5486353	0	54822	24024	0.22	-6.27	-55.51	0.162	0.083	0.003
5486453	0	54823	24124	0.11	-6.17	-56.2	0.162	0.084	-0.001
5486553	0	54824	24224	0.22	-6.27	-57.81	0.163	0.094	-0.001
5486653	0	54825	24324	0.21	-6.36	-57.83	0.15	0.081	0.003
5486753	0	54826	24424	0.28	-6.23	-57.48	0.181	0.084	0.001
5486853	0	54827	24524	0.32	-6.4	-59.01	0.176	0.09	0
5486953	0	54828	24624	0.23	-6.32	-58.89	0.186	0.098	0.001
5487054	0	54829	24724	0.24	-6.41	-59.67	0.178	0.092	-0.001
5487154	0	54830	24824	0.38	-6.54	-61.09	0.168	0.107	0.001
5487254	0	54831	24924	0.23	-6.41	-60.22	0.184	0.104	0.002
5487354	0	54832	25024	0.44	-6.71	-61.2	0.169	0.097	0.006
5487454	0	54833	25124	0.44	-6.57	-62.58	0.185	0.096	0
5487554	0	54834	25224	0.55	-6.73	-62.98	0.189	0.088	0.001
5487654	0	54835	25324	0.22	-6.54	-62.83	0.189	0.12	-0.002
5487754	0	54836	25424	0.37	-6.73	-63.2	0.191	0.115	0.002
5487854	0	54837	25524	0.3899	-6.79	-64.2	0.184	0.099	0
5487954	0	54838	25624	0.35	-6.71	-64.92	0.195	0.123	-0.002
5488054	0	54839	25724	0.3899	-6.75	-64.98	0.198	0.096	0.002
5488154	0	54840	25824	0.33	-7.06	-65.95	0.172	0.108	0.001
5488254	0	54841	25924	0.44	-7	-66.8399	0.186	0.106	-0.002
5488355	0	54842	26024	0.48	-7.1	-66.98	0.174	0.117	0.004
5488455	0	54843	26124	0.57	-6.94	-68.47	0.202	0.101	0.001
5488555	0	54844	26224	0.58	-7.12	-67.75	0.18	0.112	0.002
5488655	0	54845	26324	0.52	-7.18	-68.69	0.192	0.117	0.001
5488755	0	54846	26424	0.54	-7.19	-68.65	0.185	0.114	0
5488855	0	54847	26524	0.52	-7.3	-69.17	0.183	0.114	0.003
5488955	0	54848	26624	0.62	-7.26	-70.65	0.2	0.12	-0.001
5489055	0	54849	26724	0.64	-7.37	-70.32	0.186	0.118	0.003
5489155	0	54850	26824	0.68	-7.4	-71.35	0.202	0.12	0
5489255	0	54851	26924	0.69	-7.47	-71.61	0.191	0.113	0.005
5489355	0	54852	27024	0.5	-7.42	-71.87	0.198	0.133	0.002
5489455	0	54853	27124	0.58	-7.5	-72.83	0.19	0.128	0.004
5489555	0	54854	27224	0.71	-7.74	-74.2	0.17	0.125	0.001
5489656	0	54855	27324	0.86	-7.76	-73.72	0.186	0.115	0.005
5489756	0	54856	27424	0.7799	-7.7	-73.95	0.198	0.121	0.003
5489856	0	54857	27524	0.63	-7.53	-74.95	0.213	0.124	0.002
5489956	0	54858	27624	0.69	-7.69	-76.0199	0.21	0.121	0.001
5490056	0	54859	27724	0.81	-7.63	-75.88	0.212	0.135	0.001
5490156	0	54860	27824	0.83	-7.89	-77.33	0.209	0.121	0.003
5490256	0	54861	27924	0.83	-7.96	-76.25	0.195	0.124	0.003
5490356	0	54862	28024	0.62	-7.71	-76.2699	0.226	0.133	-0.001
5490456	0	54863	28124	0.62	-7.86	-77.55	0.213	0.142	0.002
5490556	0	54864	28224	0.68	-7.88	-78.24	0.2	0.14	0.003
5490656	0	54865	28324	0.81	-7.95	-77.63	0.213	0.133	0.001
5490756	0	54866	28424	0.68	-7.9	-78.11	0.198	0.135	0.003
5490857	0	54867	28524	0.84	-7.99	-77.93	0.201	0.124	0.002
5490957	0	54868	28624	0.77	-7.86	-78.56	0.205	0.141	0.003
5491057	0	54869	28724	0.74	-7.93	-78.62	0.2	0.13699	-0.001
5491157	0	54870	28824	0.93	-7.99	-78.95	0.206	0.128	0.001
5491257	0	54871	28924	0.92	-7.94	-77.87	0.202	0.126	0.006
5491357	0	54872	29024	0.64	-7.71	-78.5199	0.207	0.142	0.001
5491457	0	54873	29124	0.9	-7.92	-78.41	0.213	0.126	0.002
5491557	0	54874	29224	0.51	-7.59	-78.08	0.228	0.141	0
5491657	0	54875	29324	0.82	-7.95	-77.89	0.19	0.126	0.004
5491757	0	54876	29424	0.65	-7.82	-78.99	0.201	0.143	-0.002
