# Supplementary material for: Robot-Based Calibration Procedure for Graphene Electronic Skin
Source: Sensors (Basel). 2022 Aug 16;22(16):6122. doi: 10.3390/s22166122 (PMC9416129; doi:10.3390/s22166122)
Supplement: Supplementary file 1 [file sensors-22-06122-s001.zip › measurements/sensor_row_10_col_31_hex_unload.dat]

#ID ES_1_V1
#SIZE ROW 16 COL 32
#DIR UNLOAD
#sensor: hex
#coord: row_10_col_31
system_time	status	sequence_number	hex_sample_counter	Fx	Fy	Fz	Tx	Ty	Tz
5491857	0	54877	29524	0.85	-7.88	-79.18	0.198	0.14399	0.001
5491957	0	54878	29624	0.79	-7.9	-78.99	0.195	0.141	-0.004
5492057	0	54879	29724	0.89	-7.83	-78.39	0.206	0.122	0.002
5492157	0	54880	29824	0.85	-7.86	-78.57	0.199	0.13699	0.001
5492258	0	54881	29924	0.67	-7.71	-78.13	0.215	0.13699	0.002
5492358	0	54882	30024	0.66	-7.74	-77.8399	0.188	0.147	0
5492458	0	54883	30124	0.63	-7.65	-77.23	0.198	0.133	0.001
5492558	0	54884	30224	0.66	-7.76	-77.73	0.196	0.141	0.002
5492658	0	54885	30324	0.79	-7.73	-76.83	0.192	0.127	-0.001
5492758	0	54886	30424	0.7799	-7.74	-77.7	0.196	0.12	0.002
5492858	0	54887	30524	0.5299	-7.53	-76.32	0.208	0.142	-0.001
5492958	0	54888	30624	0.5899	-7.61	-75.29	0.2	0.13	0
5493058	0	54889	30724	0.6	-7.64	-75.7	0.185	0.136	-0.001
5493158	0	54890	30824	0.71	-7.58	-75.5899	0.186	0.125	0
5493258	0	54891	30924	0.71	-7.58	-74.53	0.184	0.122	0.001
5493358	0	54892	31024	0.68	-7.32	-73.73	0.2	0.112	-0.002
5493458	0	54893	31124	0.65	-7.48	-73.31	0.166	0.12	0.001
5493559	0	54894	31224	0.72	-7.31	-71.86	0.174	0.103	0.004
5493659	0	54895	31324	0.49	-7.16	-71.79	0.181	0.12	0
5493759	0	54896	31424	0.55	-7.08	-70.78	0.197	0.108	0
5493859	0	54897	31524	0.69	-7.16	-70.83	0.176	0.103	-0.001
5493959	0	54898	31624	0.5299	-7.04	-69.98	0.184	0.111	0.001
5494059	0	54899	31724	0.43	-6.96	-69.9	0.165	0.113	-0.002
5494159	0	54900	31824	0.42	-6.73	-66.92	0.189	0.099	0.001
5494259	0	54901	31924	0.49	-6.81	-68.72	0.176	0.099	-0.001
5494359	0	54902	32024	0.3899	-6.91	-68.11	0.149	0.113	-0.001
5494459	0	54903	32124	0.5	-6.77	-67.6	0.15	0.103	0.003
5494559	0	54904	32224	0.35	-6.57	-65.65	0.16	0.101	0.004
5494659	0	54905	32324	0.25	-6.5	-66.94	0.16	0.104	-0.001
5494759	0	54906	32424	0.25	-6.38	-65.0899	0.153	0.094	0.001
5494860	0	54907	32524	0.4	-6.5	-64.51	0.148	0.084	0.001
5494960	0	54908	32624	0.18	-6.2	-64.05	0.161	0.093	-0.002
5495060	0	54909	32724	0.23	-6.19	-62.92	0.136	0.088	0.001
5495160	0	54910	32824	0.22	-6.1	-63.12	0.155	0.083	-0.002
5495260	0	54911	32924	0.33	-6.08	-62.57	0.15099	0.084	-0.001
5495360	0	54912	33024	0.26	-5.88	-62.11	0.15199	0.089	0.001
5495460	0	54913	33124	0.13	-5.86	-61.32	0.147	0.086	-0.004
5495560	0	54914	33224	0.17	-5.93	-60.91	0.128	0.082	0
5495660	0	54915	33324	0.18	-5.81	-60.41	0.131	0.087	0.002
5495760	0	54916	33424	0.23	-5.73	-60.27	0.131	0.085	0.001
5495860	0	54917	33524	0.13	-5.65	-59	0.141	0.069	-0.003
5495960	0	54918	33624	-0.05	-5.42	-58.08	0.141	0.082	0.002
5496060	0	54919	33724	0.05	-5.4	-57	0.145	0.066	0
5496161	0	54920	33824	-0.01	-5.32	-55.93	0.12899	0.07199	0.001
5496261	0	54921	33924	0.24	-5.54	-58.13	0.111	0.079	0
5496361	0	54922	34024	0.06	-5.32	-55.15	0.12	0.071	0
5496461	0	54923	34124	0.15	-5.38	-55.64	0.104	0.067	-0.002
5496561	0	54924	34224	-0.03	-5.18	-53.88	0.116	0.067	0.002
5496662	0	54925	34324	0.11	-5.05	-54.74	0.12899	0.062	-0.002
5496761	0	54926	34424	-0.06	-4.98	-54.06	0.118	0.069	0
5496861	0	54927	34524	-0.06	-5.03	-53.27	0.109	0.065	-0.002
5496961	0	54928	34624	-0.01	-5.03	-52.68	0.096	0.07199	0
5497061	0	54929	34724	0.06	-4.93	-52.6	0.103	0.059	-0.001
5497161	0	54930	34824	0.08	-4.85	-51.52	0.096	0.055	-0.002
5497261	0	54931	34924	0.01	-4.7399	-50.55	0.108	0.057	0
5497361	0	54932	35024	-0.17	-4.54	-50.28	0.106	0.06	0.002
5497462	0	54933	35124	-0.15	-4.54	-48.82	0.095	0.058	0
5497562	0	54934	35224	-0.1	-4.55	-48.64	0.096	0.042	0.002
5497662	0	54935	35324	0.03	-4.58	-48.77	0.078	0.05	0
5497762	0	54936	35424	-0.07	-4.36	-47.87	0.086	0.041	0.003
5497862	0	54937	35524	-0.27	-4.34	-47.11	0.075	0.058	0.001
5497962	0	54938	35624	-0.03	-4.2199	-46.04	0.079	0.045	0.002
5498062	0	54939	35724	-0.14	-4.2	-46.45	0.079	0.041	-0.001
5498162	0	54940	35824	-0.12	-4.18	-45.78	0.068	0.035	0
5498262	0	54941	35924	-0.11	-4.05	-44.46	0.067	0.039	0.003
5498362	0	54942	36024	-0.07	-4	-44.09	0.069	0.044	0.003
5498462	0	54943	36124	-0.17	-3.95	-43.73	0.067	0.032	0
5498562	0	54944	36224	-0.18	-3.9	-43.12	0.06	0.054	0.004
5498662	0	54945	36324	-0.32	-3.74	-42.4199	0.07	0.045	0
5498763	0	54946	36424	-0.21	-3.68	-41.95	0.07199	0.042	0
5498863	0	54947	36524	-0.26	-3.73	-41.62	0.058	0.049	0.003
5498963	0	54948	36624	-0.12	-3.65	-40.91	0.057	0.029	0.003
5499063	0	54949	36724	-0.27	-3.57	-39.2	0.052	0.031	0.004
5499163	0	54950	36824	-0.21	-3.41	-39.25	0.057	0.032	0.004
5499263	0	54951	36924	-0.26	-3.4	-39.63	0.057	0.037	0.003
5499363	0	54952	37024	-0.31	-3.31	-38.96	0.058	0.032	0.001
5499463	0	54953	37124	-0.41	-3.23	-38.16	0.06	0.031	0.001
5499563	0	54954	37224	-0.41	-3.14	-38.02	0.066	0.027	0.001
5499663	0	54955	37324	-0.32	-3.13	-36.64	0.057	0.032	0
5499763	0	54956	37424	-0.38	-3.1099	-36.36	0.054	0.03	0
5499863	0	54957	37524	-0.49	-3.05	-36.25	0.06	0.022	0.002
5499964	0	54958	37624	-0.19	-3.07	-36.3	0.052	0.011	0.002
5500064	0	54959	37724	-0.27	-3.06	-35.98	0.04	0.025	0.002
5500164	0	54960	37824	-0.29	-3.02	-34.83	0.049	0.02	0.004
5500264	0	54961	37924	-0.27	-2.8599	-33.4	0.045	0.015	0.001
5500364	0	54962	38024	-0.27	-2.81	-32.86	0.06	0	0
5500464	0	54963	38124	-0.29	-2.81	-33.09	0.048	0.021	0.003
5500564	0	54964	38224	-0.5299	-2.68	-32.15	0.059	0.023	0.001
5500664	0	54965	38324	-0.28	-2.74	-31.91	0.051	-0.001	0.003
5500764	0	54966	38424	-0.46	-2.71	-30.09	0.054	0.002	0.001
5500864	0	54967	38524	-0.3899	-2.77	-30.57	0.029	0.006	0
5500964	0	54968	38624	-0.3899	-2.68	-28.91	0.04	-0.005	0.004
5501064	0	54969	38724	-0.54	-2.57	-28.99	0.054	0.014	-0.001
5501164	0	54970	38824	-0.45	-2.47	-28.61	0.07	-0.003	0
5501265	0	54971	38924	-0.54	-2.48	-27.99	0.058	0	0.002
5501365	0	54972	39024	-0.54	-2.43	-27.39	0.043	0.002	0.001
5501465	0	54973	39124	-0.47	-2.55	-27.36	0.045	-0.004	-0.001
5501565	0	54974	39224	-0.55	-2.49	-27.21	0.051	-0.002	-0.003
5501665	0	54975	39324	-0.49	-2.41	-25.51	0.054	-0.021	-0.002
5501765	0	54976	39424	-0.52	-2.54	-24.85	0.032	-0.016	-0.001
5501865	0	54977	39524	-0.64	-2.27	-24.4599	0.066	-0.02	-0.003
5501965	0	54978	39624	-0.64	-2.3599	-24.78	0.051	-0.006	-0.001
5502065	0	54979	39724	-0.58	-2.32	-23.06	0.049	-0.014	-0.001
5502165	0	54980	39824	-0.56	-2.21	-24.18	0.063	-0.016	-0.002
5502265	0	54981	39924	-0.58	-2.32	-23.29	0.042	-0.024	0.001
5502365	0	54982	40024	-0.65	-2.16	-22.26	0.068	-0.031	0.001
5502465	0	54983	40124	-0.6	-2.16	-20.92	0.055	-0.035	0.004
5502565	0	54984	40224	-0.5899	-2.13	-20.89	0.05	-0.025	0.002
5502666	0	54985	40324	-0.81	-1.96	-20.32	0.068	-0.026	0
5502766	0	54986	40424	-0.71	-2.1	-20.42	0.053	-0.025	0.002
5502866	0	54987	40524	-0.62	-1.97	-18.44	0.064	-0.043	0.006
5502966	0	54988	40624	-0.57	-2	-19.14	0.058	-0.04	-0.001
5503066	0	54989	40724	-0.68	-2.09	-19.53	0.04	-0.037	-0.003
5503166	0	54990	40824	-0.55	-1.94	-17.7	0.054	-0.03599	-0.001
5503266	0	54991	40924	-0.72	-1.89	-16.64	0.059	-0.04	0.002
5503366	0	54992	41024	-0.7	-1.82	-16.39	0.056	-0.048	0.002
5503466	0	54993	41124	-0.76	-1.82	-16.16	0.042	-0.039	-0.001
5503566	0	54994	41224	-0.76	-1.85	-15.9	0.028	-0.028	-0.002
5503666	0	54995	41324	-0.8	-1.62	-15.04	0.059	-0.039	-0.001
5503766	0	54996	41424	-0.85	-1.5	-14.72	0.058	-0.028	0
5503866	0	54997	41524	-0.68	-1.38	-14.38	0.078	-0.044	-0.002
5503967	0	54998	41624	-0.7	-1.51	-13.92	0.05	-0.027	-0.002
5504067	0	54999	41724	-0.65	-1.47	-13.74	0.045	-0.035	-0.004
5504167	0	55000	41824	-0.75	-1.32	-12.9799	0.049	-0.026	-0.002
5504267	0	55001	41924	-0.58	-1.48	-13.79	0.037	-0.037	-0.005
5504367	0	55002	42024	-0.73	-1.25	-12.6899	0.052	-0.022	-0.001
5504467	0	55003	42124	-0.76	-1.21	-11.6	0.045	-0.023	0
5504567	0	55004	42224	-0.79	-0.93	-11.11	0.056	-0.031	-0.003
5504667	0	55005	42324	-0.62	-1.22	-11.9399	0.035	-0.028	-0.002
5504767	0	55006	42424	-0.56	-1.12	-10.84	0.03799	-0.031	-0.002
5504867	0	55007	42524	-0.82	-1.11	-11.08	0.033	-0.021	-0.002
5504967	0	55008	42624	-0.6	-1.19	-10.84	0.029	-0.03599	-0.001
5505067	0	55009	42724	-0.73	-0.9	-9.77	0.048	-0.011	-0.003
5505167	0	55010	42824	-0.68	-0.83	-8.75	0.057	-0.029	-0.002
5505268	0	55011	42924	-0.57	-0.86	-8.97	0.045	-0.035	-0.003
5505368	0	55012	43024	-0.67	-0.7799	-9.15	0.05	-0.021	0
5505468	0	55013	43124	-0.64	-0.83	-8.89	0.034	-0.028	-0.005
5505568	0	55014	43224	-0.64	-0.8	-8.39	0.025	-0.016	-0.001
5505668	0	55015	43324	-0.5299	-0.74	-8.39	0.03599	-0.017	0
5505768	0	55016	43424	-0.47	-0.66	-8.38	0.029	-0.024	-0.006
5505868	0	55017	43524	-0.44	-0.65	-7.35	0.034	-0.022	-0.005
5505968	0	55018	43624	-0.65	-0.46	-6.68	0.048	-0.01799	-0.002
5506068	0	55019	43724	-0.44	-0.45	-5.21	0.045	-0.01799	-0.001
5506168	0	55020	43824	-0.44	-0.57	-5.58	0.03	-0.014	-0.003
5506268	0	55021	43924	-0.32	-0.5299	-6.41	0.024	-0.024	-0.002
5506368	0	55022	44024	-0.42	-0.5	-6.58	0.027	-0.014	-0.001
5506468	0	55023	44124	-0.33	-0.51	-6.06	0.01799	-0.00899	0.001
5506568	0	55024	44224	-0.27	-0.46	-5.73	0.022	-0.012	-0.003
5506669	0	55025	44324	-0.3899	-0.35	-4.88	0.035	-0.008	-0.002
5506769	0	55026	44424	-0.36	-0.41	-4.81	0.012	-0.001	0
5506869	0	55027	44524	-0.3	-0.32	-4.7199	0.014	-0.00899	-0.004
5506969	0	55028	44624	-0.32	-0.24	-3.89	0.025	-0.016	-0.001
5507069	0	55029	44724	-0.27	-0.19	-4.28	0.027	-0.012	-0.001
5507169	0	55030	44824	-0.23	-0.3	-3.47	0.015	-0.013	0
5507269	0	55031	44924	-0.27	-0.21	-3.61	0.013	-0.007	-0.003
5507369	0	55032	45024	-0.26	-0.2	-3.62	0.005	-0.014	-0.002
5507469	0	55033	45124	-0.3	-0.13	-2.4	0.022	-0.005	0.001
5507569	0	55034	45224	-0.36	0.04	-2.04	0.032	-0.004	-0.003
5507669	0	55035	45324	-0.17	-0.21	-3.14	0.011	-0.012	-0.003
5507769	0	55036	45424	-0.3	-0.15	-2.3599	0.01	0	-0.002
5507870	0	55037	45524	-0.26	-0.08	-2.6199	0.015	0.003	0
5507970	0	55038	45624	-0.17	-0.02	-2.31	0.021	-0.003	0
5508070	0	55039	45724	-0.25	0.01	-2.41	0.021	0.002	-0.005
5508170	0	55040	45824	-0.32	-0.07	-2.35	0.015	-0.002	0
5508270	0	55041	45924	-0.19	-0.14	-2.48	0	0.003	-0.002
5508370	0	55042	46024	-0.25	-0.08	-1.84	0.00899	-0.003	-0.003
5508470	0	55043	46124	-0.35	-0.01	-1.53	0.02	0.003	-0.004
5508570	0	55044	46224	-0.31	-0.01	-2.06	0.01799	-0.002	-0.003
5508670	0	55045	46324	-0.16	-0.06	-1.7	0.01	-0.005	0.002
5508770	0	55046	46424	-0.33	0.01	-1.21	0.00899	0.00899	0.001
5508870	0	55047	46524	-0.41	0.17	-0.31	0.026	-0.00899	0.002
5508970	0	55048	46624	-0.2	0.01	-0.66	0.021	-0.027	0.003
5509070	0	55049	46724	-0.32	0.14	-1.45	0.029	-0.01899	0
5509170	0	55050	46824	-0.35	-0.01	-0.72	0.004	-0.002	-0.002
5509271	0	55051	46924	-0.43	0.1	-0.96	0.026	-0.006	0
5509371	0	55052	47024	-0.27	0.05	-0.73	0.013	-0.016	0
5509471	0	55053	47124	-0.11	-0.03	-1.28	0.027	-0.01799	-0.004
5509571	0	55054	47224	-0.45	0.04	-1.54	0.017	-0.012	-0.003
5509671	0	55055	47324	-0.31	0.09	-0.74	0.00899	-0.015	0.001
5509771	0	55056	47424	-0.29	-0.17	-0.69	-0.004	-0.015	-0.001
5509871	0	55057	47524	-0.25	0.09	-0.82	0.01899	-0.024	-0.001
5509971	0	55058	47624	-0.33	-0.01	-2.04	0.022	-0.011	-0.003
5510071	0	55059	47724	-0.14	0	-0.27	0.013	-0.04	0.001
5510171	0	55060	47824	-0.43	0.06	-0.1	0.022	-0.034	-0.001
5510271	0	55061	47924	-0.3	0.02	-0.91	0.004	-0.024	-0.002
5510371	0	55062	48024	-0.13	-0.07	-0.82	-0.013	-0.023	-0.001
5510472	0	55063	48124	-0.37	0.13	0.07	0.008	-0.014	-0.003
5510572	0	55064	48224	-0.26	-0.07	-0.82	-0.003	-0.024	0
5510672	0	55065	48324	-0.31	0.01	-0.22	-0.014	-0.024	-0.001
5510772	0	55066	48424	-0.36	0.16	-0.36	0.00899	-0.028	-0.002
5510872	0	55067	48524	-0.31	0.1	0.45	0.006	-0.03	-0.002
5510972	0	55068	48624	-0.45	0.32	1.04	0.024	-0.028	-0.002
5511072	0	55069	48724	-0.3899	0.12	0.31	-0.012	-0.027	-0.003
5511172	0	55070	48824	-0.3	0.25	1.2	0.007	-0.043	-0.003
5511272	0	55071	48924	-0.49	0.24	-0.18	0.012	-0.02	-0.006
5511372	0	55072	49024	-0.41	0.23	0.69	0.01	-0.043	-0.004
5511472	0	55073	49124	-0.51	0.22	0.79	0.004	-0.028	-0.005
5511572	0	55074	49224	-0.4	0.2	1.16	0.006	-0.037	-0.002
5511672	0	55075	49324	-0.4	0.26	1.15	0.013	-0.042	-0.003
5511772	0	55076	49424	-0.4	0.26	1.38	-0.002	-0.031	-0.003
5511873	0	55077	49524	-0.36	0.15	1.44	0.005	-0.042	-0.004
5511973	0	55078	49624	-0.36	0.26	0.72	-0.007	-0.024	-0.005
5512073	0	55079	49724	-0.43	0.32	2.06	0.013	-0.033	-0.005
5512173	0	55080	49824	-0.38	0.36	2	0.01899	-0.03	-0.001
5512273	0	55081	49924	-0.28	0.06	0.9	-0.022	-0.03	0
5512373	0	55082	50024	-0.27	0.15	1.08	0	-0.033	0
5512473	0	55083	50124	-0.24	0.25	1.83	0.005	-0.037	-0.002
5512573	0	55084	50224	-0.23	0.18	1.76	-0.01799	-0.037	-0.002
5512673	0	55085	50324	-0.37	0.38	2.52	0.003	-0.029	0
5512773	0	55086	50424	-0.22	0.12	1.65	-0.011	-0.046	-0.001
5512873	0	55087	50524	-0.25	0.16	1.34	-0.007	-0.035	-0.004
5512973	0	55088	50624	-0.32	0.32	2.49	0.002	-0.039	-0.002
5513074	0	55089	50724	-0.29	0.25	2.07	-0.001	-0.034	0
5513174	0	55090	50824	-0.29	0.31	2.95	-0.002	-0.04	-0.001
5513274	0	55091	50924	-0.3	0.19	1.98	-0.004	-0.027	-0.004
5513374	0	55092	51024	-0.3899	0.33	1.66	0.00899	-0.033	-0.004
5513474	0	55093	51124	-0.35	0.34	3	0.006	-0.027	-0.003
5513574	0	55094	51224	-0.1	0.25	2.07	-0.008	-0.04	-0.004
5513674	0	55095	51324	-0.28	0.27	1.91	-0.01	-0.017	-0.003
5513774	0	55096	51424	-0.22	0.49	2.9	0.007	-0.039	0.001
5513874	0	55097	51524	-0.27	0.29	2.75	-0.001	-0.04	-0.003
5513974	0	55098	51624	-0.26	0.48	3.34	0.002	-0.03799	-0.004
5514074	0	55099	51724	-0.1	0.36	2.71	-0.003	-0.031	-0.001
5514174	0	55100	51824	-0.35	0.49	3.51	-0.001	-0.033	-0.003
5514274	0	55101	51924	-0.11	0.3	3.52	-0.01	-0.046	0.004
5514374	0	55102	52024	-0.26	0.5	3.41	0.001	-0.031	-0.002
5514475	0	55103	52124	-0.18	0.46	3.7	-0.007	-0.037	-0.002
5514575	0	55104	52224	-0.26	0.5899	4.33	0.011	-0.035	-0.002
5514675	0	55105	52324	-0.18	0.45	3.56	-0.01	-0.03799	-0.001
5514775	0	55106	52424	-0.16	0.46	4.13	-0.006	-0.04	-0.003
5514875	0	55107	52524	-0.18	0.4	2.84	-0.00899	-0.033	-0.002
5514975	0	55108	52624	-0.35	0.56	4.44	0.011	-0.028	-0.002
5515075	0	55109	52724	-0.16	0.51	3.45	0.004	-0.044	-0.004
5515175	0	55110	52824	-0.3	0.5299	3.06	0.012	-0.027	-0.003
5515275	0	55111	52924	-0.27	0.55	4.83	0	-0.04	0.002
5515375	0	55112	53024	-0.16	0.45	4.34	-0.015	-0.03799	0.001
5515475	0	55113	53124	-0.2	0.54	3.17	0.002	-0.035	-0.002
5515575	0	55114	53224	-0.31	0.62	4.61	0.005	-0.034	0
5515675	0	55115	53324	-0.08	0.41	3.63	-0.005	-0.047	-0.002
5515776	0	55116	53424	-0.25	0.55	4.85	0.006	-0.033	0.001
5515876	0	55117	53524	-0.38	0.57	4.84	-0.001	-0.032	-0.003
5515976	0	55118	53624	-0.11	0.49	5.04	-0.008	-0.03799	0
5516076	0	55119	53724	-0.08	0.38	4.11	-0.01899	-0.051	-0.001
5516176	0	55120	53824	-0.3	0.61	5.2199	0.012	-0.037	-0.001
5516276	0	55121	53924	-0.23	0.43	4.65	-0.02	-0.035	0.002
5516376	0	55122	54024	-0.1	0.57	5.26	0.001	-0.051	-0.001
5516476	0	55123	54124	-0.18	0.54	4.31	-0.001	-0.041	0
5516576	0	55124	54224	-0.24	0.55	5.19	-0.00899	-0.028	-0.003
5516676	0	55125	54324	-0.2	0.58	5.51	-0.006	-0.035	0.001
5516776	0	55126	54424	-0.24	0.45	4.66	-0.01899	-0.029	0.001
5516876	0	55127	54524	-0.14	0.55	5.6	-0.02	-0.044	0
5516976	0	55128	54624	-0.17	0.51	5.63	-0.012	-0.049	0.004
5517077	0	55129	54724	-0.19	0.6	5.32	-0.012	-0.033	0.001
5517177	0	55130	54824	-0.24	0.48	5.75	-0.015	-0.044	0.001
5517277	0	55131	54924	-0.11	0.54	5.27	-0.004	-0.053	0
5517377	0	55132	55024	-0.08	0.61	5.13	-0.014	-0.048	0.001
5517477	0	55133	55124	-0.28	0.67	5.7	0.001	-0.044	0
5517577	0	55134	55224	-0.25	0.7	7	0.008	-0.035	0.002
5517677	0	55135	55324	-0.27	0.74	7.2	0.005	-0.039	0.002
5517777	0	55136	55424	-0.17	0.61	5.59	-0.01799	-0.041	0.001
5517877	0	55137	55524	-0.19	0.71	5.7199	-0.002	-0.035	-0.003
5517977	0	55138	55624	-0.08	0.5299	5.58	-0.02	-0.041	0
5518077	0	55139	55724	-0.33	0.64	6.84	-0.007	-0.039	-0.002
5518177	0	55140	55824	-0.24	0.5899	6.66	-0.017	-0.043	0.003
5518277	0	55141	55924	-0.16	0.61	5.84	-0.015	-0.04	0.002
5518378	0	55142	56024	-0.27	0.67	5.76	-0.032	-0.037	0
5518478	0	55143	56124	-0.27	0.7	7.32	-0.007	-0.045	0.004
5518578	0	55144	56224	-0.19	0.7	5.9699	-0.012	-0.039	0.002
5518678	0	55145	56324	-0.23	0.77	6.98	-0.011	-0.039	0.001
5518778	0	55146	56424	-0.24	0.84	7.51	-0.001	-0.054	-0.001
5518878	0	55147	56524	-0.11	0.64	6.51	-0.016	-0.041	0
5518978	0	55148	56624	-0.2	0.68	7.15	-0.007	-0.048	0.002
5519078	0	55149	56724	-0.03	0.65	7.56	-0.01899	-0.051	0.002
5519178	0	55150	56824	-0.15	0.64	6.55	-0.025	-0.039	0.002
5519278	0	55151	56924	-0.16	0.79	7.45	-0.002	-0.059	0.003
5519378	0	55152	57024	-0.13	0.71	7	-0.005	-0.057	0.003
5519478	0	55153	57124	-0.34	0.74	7.62	-0.00899	-0.037	-0.001
5519578	0	55154	57224	-0.23	0.76	7.4	-0.014	-0.043	0.002
5519679	0	55155	57324	-0.17	0.71	8.45	-0.015	-0.055	0.004
5519779	0	55156	57424	-0.21	0.81	8.09	-0.015	-0.047	0.003
5519879	0	55157	57524	-0.16	0.72	7.21	-0.03	-0.046	0
5519979	0	55158	57624	-0.21	0.73	6.7	-0.01899	-0.042	0.003
5520079	0	55159	57724	-0.33	0.92	8.39	0.00899	-0.045	0.001
5520179	0	55160	57824	-0.33	0.7799	7.74	-0.025	-0.03599	0.003
5520279	0	55161	57924	-0.24	0.83	8.22	-0.01899	-0.046	0.003
5520379	0	55162	58024	-0.2	0.86	8.4399	-0.015	-0.043	0.005
5520479	0	55163	58124	-0.26	0.77	7.23	-0.021	-0.031	0
5520579	0	55164	58224	-0.24	0.9	8.83	-0.001	-0.05	0.001
5520679	0	55165	58324	-0.25	0.86	8.25	-0.01	-0.049	0.006
5520779	0	55166	58424	-0.47	0.87	8.95	-0.02	-0.041	0.003
5520879	0	55167	58524	-0.32	0.97	8.36	-0.006	-0.042	0.005
5520980	0	55168	58624	-0.33	0.88	8.6899	-0.007	-0.044	0.002
5521080	0	55169	58724	-0.24	0.88	8.14	-0.022	-0.043	0.001
5521180	0	55170	58824	-0.25	0.88	8.2	-0.026	-0.04	0.005
5521280	0	55171	58924	-0.19	0.85	9.96	-0.025	-0.06	0.004
5521380	0	55172	59024	-0.33	0.97	9.49	-0.016	-0.044	0.004
5521480	0	55173	59124	-0.06	0.88	8.93	-0.017	-0.068	0.003
5521580	0	55174	59224	-0.35	1.02	8.78	-0.007	-0.042	0.002
5521680	0	55175	59324	-0.35	1.02	9.38	-0.023	-0.045	0.002
5521780	0	55176	59424	-0.35	1.12	9.21	-0.003	-0.052	0.001
5521880	0	55177	59524	-0.24	0.93	8.14	-0.027	-0.047	0.002
5521980	0	55178	59624	-0.22	1.12	10.03	-0.01899	-0.06	0.005
5522080	0	55179	59724	-0.23	1.03	9.64	-0.021	-0.047	0.004
5522180	0	55180	59824	-0.38	1.26	10.25	-0.01799	-0.042	0.007
5522281	0	55181	59924	-0.21	1.08	9.4399	-0.02	-0.057	0.006
5522381	0	55182	60024	-0.2	1.21	10.52	-0.01	-0.056	0.003
5522481	0	55183	60124	-0.18	1.15	9.2299	-0.016	-0.061	0.007
5522581	0	55184	60224	-0.23	1.15	10.42	-0.01899	-0.063	0.005
5522681	0	55185	60324	-0.19	1	8.42	-0.041	-0.059	0.007
5522781	0	55186	60424	-0.25	1.27	10.72	0.002	-0.061	0.008
5522881	0	55187	60524	-0.13	1.19	9.4	-0.013	-0.056	0.005
5522981	0	55188	60624	-0.27	1.26	10.3	-0.015	-0.055	0.004
5523081	0	55189	60724	-0.14	1.19	9.84	-0.029	-0.063	0.008
5523181	0	55190	60824	-0.26	1.22	9.54	-0.029	-0.059	0.004
5523281	0	55191	60924	-0.36	1.42	11.59	-0.01899	-0.059	0.004
5523381	0	55192	61024	-0.27	1.48	10.8	-0.016	-0.05	0.003
5523481	0	55193	61124	-0.51	1.57	11.46	-0.021	-0.051	0.007
5523582	0	55194	61224	-0.22	1.24	10.4	-0.033	-0.047	0.006
5523682	0	55195	61324	-0.3	1.3	11.02	-0.041	-0.052	0.00899
5523782	0	55196	61424	-0.25	1.21	9.97	-0.045	-0.056	0.008
5523882	0	55197	61524	-0.13	1.2	10.5	-0.041	-0.055	0.012
5523982	0	55198	61624	-0.26	1.32	10.91	-0.03799	-0.053	0.005
5524082	0	55199	61724	-0.26	1.33	11.08	-0.032	-0.052	0.006
5524182	0	55200	61824	-0.21	1.22	9.57	-0.045	-0.046	0.005
5524282	0	55201	61924	-0.2	1.42	11.08	-0.033	-0.063	0.007
5524382	0	55202	62024	-0.25	1.4	11.13	-0.037	-0.067	0.007
5524482	0	55203	62124	-0.24	1.4	10.95	-0.027	-0.065	0.007
5524582	0	55204	62224	-0.3899	1.41	11.27	-0.039	-0.053	0.008
5524682	0	55205	62324	-0.42	1.4	11.1	-0.041	-0.066	0.005
5524782	0	55206	62424	-0.33	1.32	11.7299	-0.035	-0.079	0.007
5524883	0	55207	62524	-0.35	1.28	10.47	-0.046	-0.065	0.007
5524983	0	55208	62624	-0.37	1.38	10.84	-0.03599	-0.064	0.006
5525083	0	55209	62724	-0.49	1.26	11.1	-0.047	-0.053	0.005
5525183	0	55210	62824	-0.45	1.3	11.34	-0.03	-0.063	0.00899
5525283	0	55211	62924	-0.3	1.25	10.15	-0.026	-0.061	0.006
5525383	0	55212	63024	-0.37	1.39	11.13	-0.03799	-0.059	0.008
5525483	0	55213	63124	-0.58	1.48	11.65	-0.03	-0.07199	0.008
5525583	0	55214	63224	-0.48	1.32	11.43	-0.045	-0.063	0.007
5525683	0	55215	63324	-0.38	1.42	12.28	-0.04	-0.078	0.008
5525783	0	55216	63424	-0.36	1.45	12.01	-0.04	-0.07199	0.01
5525883	0	55217	63524	-0.3899	1.51	12.27	-0.033	-0.077	0.007
5525983	0	55218	63624	-0.38	1.46	11.95	-0.045	-0.063	0.005
5526083	0	55219	63724	-0.46	1.49	12.08	-0.054	-0.059	0.005
5526184	0	55220	63824	-0.54	1.68	12.63	-0.037	-0.061	0.004
5526284	0	55221	63924	-0.38	1.5599	13.03	-0.05	-0.064	0.007
5526384	0	55222	64024	-0.27	1.44	12.33	-0.061	-0.074	0.006
5526484	0	55223	64124	-0.56	1.52	13.05	-0.05	-0.061	0.00899
5526584	0	55224	64224	-0.3899	1.73	13.93	-0.022	-0.079	0.005
5526684	0	55225	64324	-0.51	1.6	13.3	-0.043	-0.074	0.004
5526784	0	55226	64424	-0.62	1.61	13.64	-0.04	-0.058	0.007
5526884	0	55227	64524	-0.58	1.64	13.36	-0.032	-0.061	0.007
5526984	0	55228	64624	-0.44	1.5	12.9399	-0.031	-0.069	0.008
5527084	0	55229	64724	-0.56	1.76	14.01	-0.025	-0.058	0.005
5527184	0	55230	64824	-0.43	1.52	13.98	-0.027	-0.078	0.008
5527284	0	55231	64924	-0.48	1.57	13.48	-0.025	-0.065	0.006
