# Supplementary material for: Robot-Based Calibration Procedure for Graphene Electronic Skin
Source: Sensors (Basel). 2022 Aug 16;22(16):6122. doi: 10.3390/s22166122 (PMC9416129; doi:10.3390/s22166122)
Supplement: Supplementary file 1 [file sensors-22-06122-s001.zip › measurements/sensor_row_11_col_14_hex_load.dat]

#ID ES_1_V1
#SIZE ROW 16 COL 32
#DIR LOAD
#sensor: hex
#coord: row_11_col_14
system_time	status	sequence_number	hex_sample_counter	Fx	Fy	Fz	Tx	Ty	Tz
8067730	0	80616	47520	-0.49	1.39	14.04	-0.008	-0.074	0.008
8067830	0	80617	47620	-0.46	1.24	13.43	-0.04	-0.078	0.006
8067930	0	80618	47720	-0.5299	1.28	13.79	-0.04	-0.074	0.008
8068030	0	80619	47820	-0.33	1.17	13.08	-0.045	-0.082	0.003
8068130	0	80620	47920	-0.38	1.26	13.2	-0.022	-0.075	0.006
8068230	0	80621	48020	-0.56	1.42	13.31	-0.01799	-0.062	0.008
8068330	0	80622	48120	-0.5299	1.22	13.48	-0.03799	-0.08	0.00899
8068430	0	80623	48220	-0.4	1.17	13.71	-0.046	-0.079	0.00899
8068530	0	80624	48320	-0.5299	1.33	14.55	-0.027	-0.081	0.008
8068630	0	80625	48420	-0.48	1.35	14.16	-0.02	-0.085	0.007
8068731	0	80626	48520	-0.43	1.5	13.79	-0.004	-0.086	0.006
8068831	0	80627	48620	-0.52	1.41	14.18	-0.01799	-0.082	0.003
8068931	0	80628	48720	-0.5299	1.28	13.92	-0.023	-0.077	0.007
8069031	0	80629	48820	-0.48	1.35	13.93	-0.032	-0.079	0.00899
8069131	0	80630	48920	-0.49	1.22	13.93	-0.043	-0.07	0.007
8069231	0	80631	49020	-0.35	1.33	13.48	-0.023	-0.079	0.005
8069331	0	80632	49120	-0.42	1.3099	13.01	-0.03	-0.069	0.007
8069431	0	80633	49220	-0.32	1.27	13.21	-0.031	-0.084	0.007
8069531	0	80634	49320	-0.56	1.4	14.4	-0.026	-0.066	0.00899
8069631	0	80635	49420	-0.5899	1.32	13.41	-0.025	-0.071	0.005
8069731	0	80636	49520	-0.42	1.26	12.85	-0.037	-0.062	0.007
8069831	0	80637	49620	-0.41	1.37	13.92	-0.017	-0.077	0.004
8069931	0	80638	49720	-0.61	1.46	13.56	-0.02	-0.066	0.004
8070031	0	80639	49820	-0.42	1.38	12.9399	-0.021	-0.07599	0.003
8070132	0	80640	49920	-0.54	1.39	14.25	-0.015	-0.082	0.008
8070232	0	80641	50020	-0.56	1.39	13.72	-0.028	-0.066	0.007
8070332	0	80642	50120	-0.5299	1.38	13.37	-0.01899	-0.071	0.007
8070432	0	80643	50220	-0.5299	1.34	13.94	-0.027	-0.077	0.006
8070532	0	80644	50320	-0.37	1.38	13.73	-0.032	-0.078	0.003
8070632	0	80645	50420	-0.46	1.3	13.13	-0.024	-0.07199	0.006
8070732	0	80646	50520	-0.6	1.45	13.68	-0.002	-0.082	0.005
8070832	0	80647	50620	-0.43	1.27	14.02	-0.023	-0.089	0.005
8070932	0	80648	50720	-0.5899	1.35	14.24	-0.042	-0.065	0.007
8071032	0	80649	50820	-0.46	1.36	14.12	-0.01799	-0.075	0.008
8071132	0	80650	50920	-0.52	1.42	14.11	-0.01899	-0.075	0.006
8071232	0	80651	51020	-0.42	1.1799	13.37	-0.029	-0.074	0.004
8071333	0	80652	51120	-0.5899	1.21	13.34	-0.027	-0.07599	0.01
8071433	0	80653	51220	-0.64	1.19	12.12	-0.005	-0.074	0.00899
8071533	0	80654	51320	-0.75	1.04	12.03	-0.02	-0.07	0.008
8071633	0	80655	51420	-0.5899	0.77	10.72	-0.031	-0.07	0.006
8071733	0	80656	51520	-0.8	1	12.51	-0.012	-0.085	0.007
8071833	0	80657	51620	-0.81	0.97	11.25	-0.01799	-0.075	0.01
8071933	0	80658	51720	-0.5899	0.92	11.02	-0.017	-0.09	0.007
8072033	0	80659	51820	-0.61	0.92	11.47	-0.013	-0.077	0.008
8072133	0	80660	51920	-0.76	0.95	11.82	-0.027	-0.079	0.00899
8072233	0	80661	52020	-0.69	0.91	10.68	-0.001	-0.08	0.005
8072333	0	80662	52120	-0.67	0.85	10.9	-0.011	-0.094	0.005
8072433	0	80663	52220	-0.62	0.77	11.13	-0.026	-0.07	0.012
8072533	0	80664	52320	-0.67	0.97	10.9	0.002	-0.07599	0.00899
8072633	0	80665	52420	-0.79	0.96	10.31	-0.006	-0.063	0.006
8072734	0	80666	52520	-0.7	0.97	11.67	-0.002	-0.07599	0.008
8072834	0	80667	52620	-0.77	0.9	11.06	0.001	-0.066	0.00899
8072934	0	80668	52720	-0.65	0.85	10.61	-0.007	-0.083	0.005
8073034	0	80669	52820	-0.61	0.88	10.81	-0.008	-0.083	0.00899
8073134	0	80670	52920	-0.6	0.72	9.2	-0.015	-0.082	0.004
8073234	0	80671	53020	-0.76	0.75	10.16	-0.003	-0.068	0.005
8073334	0	80672	53120	-0.63	0.82	10.5	-0.001	-0.068	0.006
8073434	0	80673	53220	-0.67	0.82	8.95	0.004	-0.07199	0.006
8073534	0	80674	53320	-0.7799	0.89	10.06	0.00899	-0.07199	0.00899
8073634	0	80675	53420	-0.43	0.62	10.15	-0.00899	-0.083	0.011
8073734	0	80676	53520	-0.64	0.64	8.89	-0.01799	-0.06	0.004
8073834	0	80677	53620	-0.54	0.6	9.56	-0.006	-0.079	0.008
8073935	0	80678	53720	-0.47	0.75	10.33	0.008	-0.071	0.008
8074035	0	80679	53820	-0.44	0.64	9.35	-0.004	-0.077	0.007
8074135	0	80680	53920	-0.63	0.65	10.26	-0.015	-0.068	0.005
8074235	0	80681	54020	-0.57	0.57	9.52	-0.01799	-0.07599	0.005
8074335	0	80682	54120	-0.72	0.66	9.81	-0.016	-0.061	0.006
8074435	0	80683	54220	-0.71	0.63	8.4799	-0.01	-0.054	0.003
8074535	0	80684	54320	-0.56	0.79	9.24	0.002	-0.07	0.005
8074635	0	80685	54420	-0.66	0.74	9.25	0.008	-0.067	0.005
8074735	0	80686	54520	-0.79	0.55	9.27	-0.02	-0.069	0.003
8074835	0	80687	54620	-0.44	0.44	8.56	-0.013	-0.066	0.005
8074935	0	80688	54720	-0.56	0.52	9.61	-0.006	-0.07	0.005
8075035	0	80689	54820	-0.56	0.66	8.36	0.02	-0.064	0.003
8075135	0	80690	54920	-0.61	0.64	9.08	0.005	-0.057	0.006
8075235	0	80691	55020	-0.5299	0.5299	8.06	-0.012	-0.057	0.005
8075336	0	80692	55120	-0.6	0.61	8.87	-0.005	-0.068	0.005
8075436	0	80693	55220	-0.51	0.67	8.43	-0.004	-0.062	0.002
8075536	0	80694	55320	-0.5	0.5899	8.97	0.006	-0.058	0.005
8075636	0	80695	55420	-0.46	0.57	7.65	-0.003	-0.063	0.005
8075736	0	80696	55520	-0.32	0.5	6.78	-0.00899	-0.058	0.003
8075836	0	80697	55620	-0.41	0.48	7.8	-0.011	-0.063	0.004
8075936	0	80698	55720	-0.3899	0.6	7.97	0.007	-0.062	0.005
8076036	0	80699	55820	-0.5	0.48	8.12	-0.002	-0.058	0.004
8076136	0	80700	55920	-0.3	0.44	8.34	-0.005	-0.06	0.005
8076236	0	80701	56020	-0.56	0.62	8.05	0.00899	-0.053	0.002
8076336	0	80702	56120	-0.42	0.57	7.7	0.006	-0.051	0.003
8076436	0	80703	56220	-0.63	0.6	7.39	0.007	-0.03799	0.002
8076537	0	80704	56320	-0.36	0.5	7.95	0.008	-0.048	0.002
8076637	0	80705	56420	-0.33	0.41	7.26	-0.007	-0.046	0.001
8076737	0	80706	56520	-0.45	0.5299	8.05	0.012	-0.039	0.005
8076837	0	80707	56620	-0.09	0.38	7.37	0.001	-0.055	0.003
8076937	0	80708	56720	-0.4	0.5	7.4	0.005	-0.03799	0
8077037	0	80709	56820	-0.29	0.43	7.14	-0.003	-0.045	0.002
8077137	0	80710	56920	-0.3899	0.51	7.9	0.002	-0.05	0.001
8077237	0	80711	57020	-0.22	0.3899	7.22	-0.002	-0.04	0.004
8077337	0	80712	57120	-0.36	0.33	6.88	0.003	-0.037	0.006
8077437	0	80713	57220	-0.45	0.5299	7.57	0.01899	-0.03	0.003
8077537	0	80714	57320	-0.36	0.33	7.31	0.004	-0.03799	0.003
8077637	0	80715	57420	-0.4	0.5	7.5	0.024	-0.031	0.001
8077737	0	80716	57520	-0.33	0.4	6.64	0.015	-0.035	0.003
8077837	0	80717	57620	-0.48	0.3899	6.98	0.014	-0.03599	0.001
8077938	0	80718	57720	-0.31	0.4	6.82	0.011	-0.032	0
8078038	0	80719	57820	-0.35	0.51	6.17	0.033	-0.03799	-0.004
8078138	0	80720	57920	-0.27	0.22	5.57	-0.005	-0.027	0.002
8078238	0	80721	58020	-0.1	0.21	5.42	0.00899	-0.048	0.003
8078338	0	80722	58120	-0.29	0.44	7.75	0.021	-0.03	0.002
8078438	0	80723	58220	-0.26	0.2	6.2	-0.007	-0.03599	0.005
8078538	0	80724	58320	-0.17	0.22	5.81	0.012	-0.037	0.005
8078638	0	80725	58420	-0.22	0.12	6.61	-0.004	-0.037	0.001
8078738	0	80726	58520	-0.18	0.26	6	0.001	-0.031	0.002
8078838	0	80727	58620	-0.35	0.34	6.85	0.026	-0.03599	0.003
8078938	0	80728	58720	-0.14	0.24	6.36	0.01	-0.028	0.003
8079038	0	80729	58820	-0.16	0.14	5.5	0.011	-0.031	0.003
8079138	0	80730	58920	-0.28	0.22	6.13	0.008	-0.026	0.005
8079239	0	80731	59020	-0.12	0.36	5.39	0.03799	-0.02	0.002
8079339	0	80732	59120	-0.01	0.07	4.59	-0.007	-0.033	0.005
8079439	0	80733	59220	-0.27	0.36	5.98	0.025	-0.027	0.001
8079539	0	80734	59320	-0.17	0.26	5.18	0.017	-0.03799	0.001
8079639	0	80735	59420	-0.15	0.29	5.4899	0.03599	-0.025	-0.002
8079739	0	80736	59520	-0.18	0.25	5.27	0.02	-0.026	0.003
8079839	0	80737	59620	-0.2	0.36	6.4	0.027	-0.021	0.001
8079939	0	80738	59720	0.04	0.17	5.77	0.024	-0.041	0.001
8080039	0	80739	59820	-0.21	0.03	4.68	-0.011	-0.012	0
8080139	0	80740	59920	-0.16	0.13	5.7199	0.01	-0.017	0.003
8080239	0	80741	60020	-0.11	0.07	4.21	0.01	-0.016	0.003
8080339	0	80742	60120	-0.05	0	4.7	0.001	-0.012	0.005
8080439	0	80743	60220	-0.09	0.22	5.28	0.025	-0.023	0.003
8080540	0	80744	60320	-0.1	0.08	4.23	0.012	-0.026	0.002
8080640	0	80745	60420	-0.15	0.28	5.53	0.044	-0.032	0.004
8080740	0	80746	60520	0.15	-0.14	3.74	-0.002	-0.031	0.002
8080840	0	80747	60620	-0.09	0.13	4.87	0.014	-0.015	0.005
8080940	0	80748	60720	-0.04	0.04	4.61	0.00899	-0.013	-0.001
8081040	0	80749	60820	-0.24	0.06	3.92	-0.004	-0.008	0.003
8081140	0	80750	60920	-0.08	-0.02	3.79	0	-0.024	-0.001
8081240	0	80751	61020	0.01	0.06	3.61	0.026	-0.02	0
8081340	0	80752	61120	-0.21	0.2	4.55	0.016	-0.01899	0
8081440	0	80753	61220	-0.14	0.05	3.7	0.016	-0.017	0.001
8081540	0	80754	61320	0.04	0	4.03	0.008	-0.028	0.002
8081640	0	80755	61420	0.02	-0.08	3.14	0.001	-0.017	0.004
8081740	0	80756	61520	-0.09	-0.02	3.13	0.015	-0.021	0.002
8081841	0	80757	61620	-0.19	0.01	3.45	0.015	-0.014	0.005
8081941	0	80758	61720	-0.17	0.08	3.76	0.026	-0.015	0.001
8082041	0	80759	61820	-0.01	0.01	4.02	0.012	-0.01799	0.005
8082141	0	80760	61920	0	0.07	3.62	0.035	-0.034	0.001
8082241	0	80761	62020	-0.14	0	3.68	0.023	-0.008	0.001
8082341	0	80762	62120	-0.04	-0.11	2.74	0.00899	-0.025	0.001
8082441	0	80763	62220	-0.01	-0.12	2.9	0.006	-0.006	0.002
8082541	0	80764	62320	-0.07	-0.07	2.92	0.00899	-0.014	0.002
8082641	0	80765	62420	-0.01	0.09	3.43	0.04	-0.023	0.005
8082741	0	80766	62520	0.06	-0.21	2.04	0.001	-0.006	0.003
8082841	0	80767	62620	0.18	-0.18	3.45	0.021	-0.024	0.007
8082942	0	80768	62720	0.08	-0.23	1.99	0	-0.012	0
8083041	0	80769	62820	0.14	-0.17	2.18	0.016	-0.01799	0.002
8083142	0	80770	62920	0.13	-0.31	2.6199	-0.00899	-0.007	0.004
8083242	0	80771	63020	-0.12	-0.04	3.35	0.022	-0.003	0.003
8083342	0	80772	63120	-0.01	-0.02	2.65	0.047	-0.012	0.002
8083442	0	80773	63220	0.06	-0.13	2.56	0.025	-0.01799	0.001
8083542	0	80774	63320	0.1	-0.21	2.31	0.029	-0.008	0.003
8083642	0	80775	63420	0.05	-0.13	2.33	0.041	-0.00899	0.003
8083742	0	80776	63520	-0.01	-0.12	2.51	0.032	0.003	0.001
8083842	0	80777	63620	0.13	-0.28	2.1	0.02	-0.013	0.002
8083942	0	80778	63720	0.22	-0.27	2.08	0.033	-0.027	0.003
8084042	0	80779	63820	0.04	-0.22	2.44	0.02	-0.002	0.002
8084142	0	80780	63920	0	-0.29	1.16	0.01	0.00899	0
8084242	0	80781	64020	0.18	-0.3	1.95	0.03	-0.025	0.001
8084342	0	80782	64120	0.05	-0.26	1.33	0.01	0.004	0
8084443	0	80783	64220	0.03	-0.23	1.71	0.034	-0.00899	0.001
8084543	0	80784	64320	0.24	-0.3	0.4	0.01799	-0.01	0.003
8084643	0	80785	64420	0.23	-0.37	1.1799	0.016	-0.013	0.002
8084743	0	80786	64520	0.08	-0.34	0.67	0.014	-0.012	0.004
8084843	0	80787	64620	-0.06	-0.23	1.11	0.037	-0.003	0.001
8084943	0	80788	64720	0.12	-0.49	-0.01	0.014	-0.007	0.001
8085043	0	80789	64820	0.06	-0.45	0.51	0.01799	-0.013	0
8085143	0	80790	64920	-0.03	-0.35	0.79	0.01799	-0.002	-0.002
8085243	0	80791	65020	0.05	-0.45	0.28	0.01799	0.012	0.002
8085343	0	80792	65120	0.11	-0.41	-0.3899	0.033	-0.005	0
8085443	0	80793	65220	0.05	-0.3899	-0.25	0.023	0	0
8085543	0	80794	65320	0	-0.41	0.6	0.03	0.004	-0.001
8085643	0	80795	65420	0.12	-0.56	-0.51	0.022	-0.007	-0.001
8085744	0	80796	65520	-0.05	-0.5	-0.28	0.041	0.004	0
8085844	0	80797	84	-0.02	-0.55	-0.63	0.029	0.008	0
8085944	0	80798	184	-0.09	-0.55	-0.58	0.03	0.003	0.004
8086044	0	80799	284	0.08	-0.63	-1.09	0.044	-0.011	0.001
8086144	0	80800	384	0.15	-0.81	-1.16	0.027	-0.01	-0.002
8086244	0	80801	484	0.03	-0.74	-0.98	0.037	-0.007	0
8086344	0	80802	584	-0.07	-0.79	-0.81	0.037	-0.00899	-0.002
8086444	0	80803	684	0.02	-0.79	-2.54	0.041	-0.011	0
8086544	0	80804	784	-0.11	-0.73	-1.0599	0.052	-0.012	0
8086644	0	80805	884	-0.12	-0.94	-2.07	0.041	-0.007	-0.001
8086744	0	80806	984	-0.08	-0.97	-1.92	0.046	-0.01	-0.001
8086844	0	80807	1084	-0.14	-0.92	-2	0.041	0	-0.002
8086945	0	80808	1184	-0.07	-1.03	-1.81	0.03	-0.017	0
8087045	0	80809	1284	-0.31	-0.73	-1.08	0.06	0.004	-0.001
8087145	0	80810	1384	-0.1	-1.05	-2.57	0.043	-0.01899	0.001
8087245	0	80811	1484	-0.36	-0.88	-2.55	0.049	0	0
8087345	0	80812	1584	-0.21	-0.98	-2.1199	0.037	0.004	0.002
8087445	0	80813	1684	-0.29	-0.92	-2.84	0.051	-0.003	-0.002
8087545	0	80814	1784	-0.21	-1.01	-2.08	0.05	-0.01	-0.003
8087645	0	80815	1884	-0.2	-0.86	-1.32	0.07	-0.008	-0.001
8087745	0	80816	1984	-0.02	-0.99	-3.25	0.052	-0.001	0
8087845	0	80817	2084	-0.05	-1.04	-2.39	0.049	0.006	-0.001
8087945	0	80818	2184	-0.17	-0.84	-1.76	0.055	-0.001	-0.004
8088045	0	80819	2284	0	-0.91	-2.63	0.056	-0.007	-0.003
8088145	0	80820	2384	-0.13	-0.9	-1.8	0.041	-0.012	-0.001
8088245	0	80821	2484	-0.11	-0.9	-1.7	0.05	-0.007	0
8088346	0	80822	2584	-0.17	-0.73	-1.54	0.062	0.004	-0.001
8088446	0	80823	2684	-0.26	-0.83	-2.06	0.052	0.006	-0.003
8088546	0	80824	2784	-0.13	-0.85	-2.91	0.057	-0.007	-0.003
8088646	0	80825	2884	-0.06	-0.93	-2.99	0.054	-0.005	-0.003
8088746	0	80826	2984	-0.05	-1.03	-3.42	0.05	-0.006	-0.002
8088846	0	80827	3084	-0.07	-1.2	-3.8	0.042	-0.005	0
8088946	0	80828	3184	-0.25	-1.12	-3.8	0.047	0.008	-0.002
8089046	0	80829	3284	-0.23	-1.11	-3.73	0.06	0.002	0
8089146	0	80830	3384	-0.3	-1.24	-4.63	0.048	0.004	-0.001
8089246	0	80831	3484	-0.26	-1.38	-3.87	0.048	0.002	0
8089346	0	80832	3584	-0.28	-1.17	-4.39	0.074	-0.01799	0.003
8089446	0	80833	3684	-0.32	-1.45	-5.54	0.045	-0.007	-0.002
8089546	0	80834	3784	-0.24	-1.5599	-5.43	0.049	-0.013	-0.001
8089647	0	80835	3884	-0.48	-1.45	-6.73	0.062	0.003	-0.002
8089747	0	80836	3984	-0.45	-1.54	-7.82	0.07	0.003	-0.003
8089847	0	80837	4084	-0.37	-1.59	-7.21	0.075	-0.01	-0.002
8089947	0	80838	4184	-0.48	-1.7	-7.26	0.071	-0.00899	-0.003
8090047	0	80839	4284	-0.3899	-1.7	-7.47	0.08	-0.004	0.001
8090147	0	80840	4384	-0.44	-1.75	-8.61	0.088	-0.00899	-0.004
8090247	0	80841	4484	-0.47	-1.88	-8.35	0.082	-0.012	-0.005
8090347	0	80842	4584	-0.48	-1.93	-9.83	0.088	-0.007	-0.003
8090447	0	80843	4684	-0.37	-2.2	-9.85	0.075	-0.014	-0.004
8090547	0	80844	4784	-0.45	-2.06	-9.84	0.094	-0.022	0.001
8090647	0	80845	4884	-0.61	-2	-10.62	0.098	-0.017	-0.005
8090747	0	80846	4984	-0.6	-2.21	-10.87	0.095	-0.015	-0.003
8090847	0	80847	5084	-0.55	-2.3	-11.63	0.098	-0.012	-0.001
8090948	0	80848	5184	-0.58	-2.18	-11.35	0.122	-0.022	-0.005
8091048	0	80849	5284	-0.61	-2.31	-11.53	0.093	-0.015	0.002
8091148	0	80850	5384	-0.71	-2.32	-12.31	0.109	-0.006	-0.002
8091248	0	80851	5484	-0.67	-2.39	-12.31	0.115	-0.022	-0.001
8091348	0	80852	5584	-0.8	-2.53	-13.43	0.1	-0.013	-0.002
8091448	0	80853	5684	-0.62	-2.69	-13.65	0.112	-0.021	0
8091548	0	80854	5784	-0.74	-2.66	-13.99	0.111	-0.01799	0
8091648	0	80855	5884	-0.62	-2.82	-14.15	0.106	-0.027	-0.003
8091748	0	80856	5984	-0.66	-2.65	-14.75	0.12	-0.03	0
8091848	0	80857	6084	-0.7	-2.82	-15.76	0.106	-0.021	0
8091948	0	80858	6184	-0.87	-2.96	-16.34	0.107	-0.021	-0.004
8092048	0	80859	6284	-0.9	-2.83	-16.41	0.123	-0.015	-0.002
8092148	0	80860	6384	-0.86	-3.07	-18.03	0.116	-0.025	-0.001
8092248	0	80861	6484	-0.74	-3.1	-17.33	0.109	-0.016	-0.003
8092349	0	80862	6584	-0.92	-3.05	-17.6	0.126	-0.02	-0.002
8092449	0	80863	6684	-0.99	-3.06	-17.9599	0.135	-0.015	-0.003
8092549	0	80864	6784	-0.91	-3.21	-18.44	0.131	-0.024	0.001
8092649	0	80865	6884	-1.09	-3.39	-19.91	0.12	-0.01	-0.001
8092749	0	80866	6984	-1.08	-3.33	-19.74	0.145	-0.011	0
8092849	0	80867	7084	-0.93	-3.42	-20.14	0.145	-0.027	-0.001
8092949	0	80868	7184	-1.0599	-3.41	-19.93	0.13699	-0.024	-0.004
8093049	0	80869	7284	-0.98	-3.62	-21.58	0.122	-0.007	-0.002
8093149	0	80870	7384	-0.81	-3.7	-22.75	0.128	-0.032	-0.004
8093249	0	80871	7484	-0.86	-3.71	-22.67	0.147	-0.01799	-0.003
8093349	0	80872	7584	-0.85	-3.83	-23.9	0.156	-0.023	-0.004
8093449	0	80873	7684	-0.92	-3.77	-24.15	0.157	-0.021	-0.001
8093550	0	80874	7784	-0.94	-4.1	-25.32	0.139	-0.012	-0.003
8093650	0	80875	7884	-0.93	-4	-25.99	0.149	-0.017	-0.007
8093750	0	80876	7984	-0.84	-4.28	-27.44	0.126	0.001	-0.003
8093850	0	80877	8084	-0.95	-4.02	-25.84	0.15199	-0.003	-0.004
8093950	0	80878	8184	-0.87	-4.3	-27.75	0.143	-0.011	0
8094050	0	80879	8284	-0.96	-4.2199	-28.06	0.161	-0.005	-0.001
8094150	0	80880	8384	-1.21	-4.06	-27.65	0.179	0.011	-0.005
8094250	0	80881	8484	-0.85	-4.31	-29.44	0.163	-0.008	-0.003
8094350	0	80882	8584	-0.86	-4.51	-30.84	0.15099	-0.001	-0.002
8094450	0	80883	8684	-0.88	-4.57	-30.72	0.153	-0.002	-0.002
8094550	0	80884	8784	-0.88	-4.57	-31.77	0.167	-0.008	-0.005
8094650	0	80885	8884	-0.92	-4.62	-32.4199	0.175	0.001	-0.002
8094750	0	80886	8984	-0.86	-4.79	-33.58	0.158	0.01	-0.001
8094850	0	80887	9084	-0.87	-4.78	-33.79	0.171	0.002	-0.003
8094951	0	80888	9184	-0.92	-4.83	-34.64	0.164	0.012	-0.004
8095051	0	80889	9284	-0.61	-5.03	-36.52	0.158	-0.007	-0.005
8095151	0	80890	9384	-0.76	-5.11	-35.55	0.167	0.006	-0.003
8095251	0	80891	9484	-0.77	-5.18	-37.32	0.182	0.007	-0.005
8095351	0	80892	9584	-0.77	-5.13	-37.65	0.174	0.007	-0.003
8095451	0	80893	9684	-0.77	-5.18	-38.34	0.182	0.014	-0.002
8095551	0	80894	9784	-0.74	-5.37	-38.06	0.166	0.014	-0.003
8095651	0	80895	9884	-0.7799	-5.31	-38.69	0.188	0.014	-0.003
8095751	0	80896	9984	-0.58	-5.56	-40.28	0.164	0.01799	-0.004
8095851	0	80897	10084	-0.64	-5.51	-40.88	0.182	0.022	-0.003
8095951	0	80898	10184	-0.65	-5.65	-41.2	0.179	0.022	-0.003
8096051	0	80899	10284	-0.65	-5.83	-41.81	0.168	0.015	-0.003
8096152	0	80900	10384	-0.5299	-5.88	-43.75	0.177	0.027	-0.003
8096252	0	80901	10484	-0.7	-5.92	-42.86	0.178	0.026	-0.003
8096352	0	80902	10584	-0.8	-5.84	-43.18	0.186	0.033	0.001
8096452	0	80903	10684	-0.63	-6.08	-44.97	0.173	0.028	-0.003
8096552	0	80904	10784	-0.54	-6.17	-46.06	0.176	0.028	-0.004
8096652	0	80905	10884	-0.71	-6.12	-46.11	0.195	0.043	-0.005
8096752	0	80906	10984	-0.77	-6.14	-46.77	0.193	0.047	-0.002
8096852	0	80907	11084	-0.47	-6.41	-46.77	0.176	0.027	-0.001
8096952	0	80908	11184	-0.62	-6.4699	-47.87	0.185	0.039	-0.003
8097052	0	80909	11284	-0.6	-6.5	-49.16	0.191	0.041	-0.004
8097152	0	80910	11384	-0.71	-6.4699	-49.08	0.208	0.044	-0.003
8097252	0	80911	11484	-0.72	-6.58	-49.1	0.197	0.046	-0.004
8097352	0	80912	11584	-0.56	-6.66	-50.81	0.203	0.044	-0.002
8097452	0	80913	11684	-0.51	-6.78	-51.8	0.198	0.042	-0.003
8097553	0	80914	11784	-0.45	-6.89	-52.5	0.194	0.03799	-0.003
8097653	0	80915	11884	-0.64	-6.89	-51.74	0.198	0.056	-0.004
8097753	0	80916	11984	-0.55	-7.01	-52.72	0.189	0.045	-0.001
8097853	0	80917	12084	-0.42	-7.14	-54.66	0.193	0.044	-0.006
8097953	0	80918	12184	-0.5299	-7.1	-53.85	0.197	0.055	0
8098053	0	80919	12284	-0.57	-7.1	-54.51	0.213	0.063	-0.005
8098153	0	80920	12384	-0.29	-7.25	-55.62	0.207	0.051	-0.003
8098253	0	80921	12484	-0.47	-7.37	-56.46	0.198	0.049	-0.001
8098353	0	80922	12584	-0.4	-7.46	-56.66	0.202	0.055	0
8098453	0	80923	12684	-0.45	-7.49	-57.88	0.222	0.06	-0.003
8098553	0	80924	12784	-0.43	-7.59	-57.71	0.213	0.063	-0.004
8098653	0	80925	12884	-0.14	-7.81	-59.98	0.205	0.055	-0.006
8098754	0	80926	12984	-0.37	-7.8	-60.23	0.215	0.071	-0.004
8098854	0	80927	13084	-0.33	-7.86	-60.19	0.217	0.074	-0.005
8098954	0	80928	13184	-0.24	-7.9	-60.84	0.221	0.067	-0.005
8099054	0	80929	13284	-0.3	-7.96	-61.62	0.228	0.062	-0.001
8099154	0	80930	13384	-0.32	-8.05	-62.43	0.22	0.083	-0.003
8099254	0	80931	13484	-0.3	-8.2299	-63.78	0.217	0.082	-0.004
8099354	0	80932	13584	-0.19	-8.1899	-63.49	0.238	0.071	-0.002
8099454	0	80933	13684	-0.17	-8.4	-65.13	0.218	0.075	-0.006
8099554	0	80934	13784	-0.22	-8.41	-65.04	0.243	0.078	-0.006
8099654	0	80935	13884	-0.19	-8.57	-66.06	0.243	0.083	-0.003
8099754	0	80936	13984	-0.21	-8.64	-65.8399	0.239	0.081	-0.007
8099854	0	80937	14084	-0.13	-8.6899	-68.01	0.244	0.08	-0.006
8099954	0	80938	14184	0.01	-8.91	-67.9	0.237	0.073	-0.003
8100055	0	80939	14284	-0.22	-8.79	-67.71	0.262	0.079	-0.006
8100155	0	80940	14384	-0.19	-9.01	-68.8	0.242	0.101	-0.006
8100255	0	80941	14484	-0.21	-9.01	-69.94	0.254	0.101	-0.005
8100355	0	80942	14584	-0.11	-9.17	-70.76	0.266	0.094	-0.006
8100455	0	80943	14684	0.01	-9.26	-71	0.255	0.085	-0.006
8100555	0	80944	14784	-0.18	-9.33	-71.79	0.27	0.097	-0.011
8100655	0	80945	14884	0.04	-9.46	-72.17	0.273	0.077	-0.007
8100755	0	80946	14984	-0.07	-9.54	-73.28	0.277	0.094	-0.008
8100855	0	80947	15084	-0.06	-9.64	-74.39	0.28	0.098	-0.00899
8100955	0	80948	15184	0.16	-9.81	-75.04	0.277	0.083	-0.005
8101055	0	80949	15284	-0.07	-9.68	-75.24	0.286	0.096	-0.006
8101155	0	80950	15384	0.08	-9.9399	-76.88	0.27	0.094	-0.006
8101255	0	80951	15484	-0.02	-9.82	-75.95	0.305	0.093	-0.007
8101356	0	80952	15584	0.17	-10.06	-77.62	0.282	0.099	-0.003
8101456	0	80953	15684	0.06	-10.06	-78.28	0.293	0.101	-0.006
8101556	0	80954	15784	0.26	-10.11	-78.47	0.301	0.079	-0.006
8101656	0	80955	15884	-0.02	-10.11	-78.24	0.292	0.11	-0.005
8101756	0	80956	15984	0.1	-10.21	-78.53	0.298	0.102	-0.006
8101856	0	80957	16084	0.11	-10.21	-79.48	0.303	0.102	-0.007
8101956	0	80958	16184	-0.01	-10.17	-80.19	0.31	0.107	-0.003
8102056	0	80959	16284	0.16	-10.31	-80.26	0.307	0.106	-0.008
8102156	0	80960	16384	0.17	-10.35	-80.86	0.303	0.104	-0.007
8102256	0	80961	16484	0.08	-10.28	-80.92	0.313	0.115	-0.007
8102356	0	80962	16584	0.18	-10.43	-81.05	0.29499	0.106	-0.006
8102456	0	80963	16684	0.14	-10.29	-80.56	0.303	0.109	-0.006
8102556	0	80964	16784	0.17	-10.36	-80.15	0.30399	0.101	-0.008
8102656	0	80965	16884	0.36	-10.4399	-81.39	0.3	0.096	-0.008
8102757	0	80966	16984	0.12	-10.33	-81.0199	0.293	0.11	-0.007
8102857	0	80967	17084	0.22	-10.33	-81.47	0.301	0.106	-0.006
8102957	0	80968	17184	0.19	-10.3	-80.69	0.299	0.094	-0.01
8103057	0	80969	17284	-0.05	-10.22	-79.8	0.29499	0.111	-0.007
8103157	0	80970	17384	0.14	-10.28	-80.51	0.30899	0.094	-0.00899
