# Supplementary material for: Robot-Based Calibration Procedure for Graphene Electronic Skin
Source: Sensors (Basel). 2022 Aug 16;22(16):6122. doi: 10.3390/s22166122 (PMC9416129; doi:10.3390/s22166122)
Supplement: Supplementary file 1 [file sensors-22-06122-s001.zip › measurements/sensor_row_11_col_14_hex_unload.dat]

#ID ES_1_V1
#SIZE ROW 16 COL 32
#DIR UNLOAD
#sensor: hex
#coord: row_11_col_14
system_time	status	sequence_number	hex_sample_counter	Fx	Fy	Fz	Tx	Ty	Tz
8103257	0	80971	17484	0.1	-10.22	-80.35	0.303	0.114	-0.01
8103357	0	80972	17584	0.17	-10.25	-80.68	0.289	0.106	-0.005
8103457	0	80973	17684	0.09	-10.1899	-80.1	0.312	0.095	-0.007
8103557	0	80974	17784	0.08	-10.22	-81	0.286	0.118	-0.007
8103657	0	80975	17884	0.16	-10.11	-79.64	0.30199	0.105	-0.008
8103757	0	80976	17984	0.26	-10.26	-80.28	0.283	0.101	-0.00899
8103857	0	80977	18084	0.26	-10.36	-79.89	0.276	0.097	-0.008
8103957	0	80978	18184	0.03	-10.1	-80.37	0.305	0.107	-0.007
8104058	0	80979	18284	0.14	-10.09	-78.92	0.28	0.111	-0.008
8104158	0	80980	18384	0.2	-9.93	-79.16	0.297	0.098	-0.01
8104258	0	80981	18484	0.23	-9.87	-78.58	0.293	0.088	-0.007
8104358	0	80982	18584	0.11	-9.78	-78.05	0.287	0.106	-0.00899
8104458	0	80983	18684	0.08	-9.7299	-77.62	0.26	0.112	-0.005
8104558	0	80984	18784	0.13	-9.68	-76.55	0.27	0.102	-0.006
8104658	0	80985	18884	0.04	-9.54	-75.13	0.264	0.107	-0.008
8104758	0	80986	18984	-0.01	-9.34	-74.94	0.273	0.087	-0.00899
8104858	0	80987	19084	0.06	-9.36	-74.38	0.26499	0.087	-0.007
8104958	0	80988	19184	0.22	-9.35	-74.1	0.242	0.086	-0.007
8105058	0	80989	19284	-0.09	-9.01	-73.5	0.253	0.1	-0.01
8105158	0	80990	19384	0.07	-8.88	-71.97	0.252	0.094	-0.008
8105258	0	80991	19484	-0.15	-8.66	-70.96	0.252	0.099	-0.007
8105359	0	80992	19584	-0.06	-8.54	-69.35	0.25099	0.084	-0.006
8105459	0	80993	19684	-0.12	-8.43	-69.54	0.242	0.087	-0.008
8105559	0	80994	19784	-0.08	-8.42	-69.0199	0.228	0.071	-0.008
8105659	0	80995	19884	-0.14	-8.36	-67.65	0.221	0.088	-0.006
8105759	0	80996	19984	-0.23	-8.06	-66.66	0.231	0.088	-0.00899
8105859	0	80997	20084	-0.17	-8.02	-66.71	0.211	0.086	-0.008
8105959	0	80998	20184	-0.21	-7.82	-65.97	0.215	0.07599	-0.01
8106059	0	80999	20284	-0.19	-7.75	-64.92	0.21	0.07599	-0.007
8106159	0	81000	20384	-0.35	-7.62	-64.79	0.199	0.07599	-0.008
8106259	0	81001	20484	-0.2	-7.55	-63.36	0.209	0.07199	-0.006
8106359	0	81002	20584	-0.22	-7.6	-63.67	0.182	0.068	-0.007
8106459	0	81003	20684	-0.47	-7.27	-62.04	0.189	0.08	-0.005
8106559	0	81004	20784	-0.38	-7.26	-62.35	0.179	0.081	-0.005
8106660	0	81005	20884	-0.33	-7.08	-60.77	0.178	0.065	-0.005
8106760	0	81006	20984	-0.29	-6.95	-60.42	0.179	0.07	-0.004
8106860	0	81007	21084	-0.37	-6.9	-59.3	0.167	0.064	-0.004
8106960	0	81008	21184	-0.31	-6.81	-59.44	0.17	0.068	-0.006
8107060	0	81009	21284	-0.44	-6.7	-58.46	0.155	0.068	-0.005
8107160	0	81010	21384	-0.48	-6.58	-56.84	0.157	0.057	-0.008
8107260	0	81011	21484	-0.3899	-6.52	-58.22	0.15199	0.053	-0.005
8107360	0	81012	21584	-0.34	-6.28	-56.49	0.173	0.055	-0.007
8107460	0	81013	21684	-0.46	-6.2399	-55.64	0.15099	0.047	-0.003
8107560	0	81014	21784	-0.41	-6.13	-54.45	0.146	0.045	-0.005
8107660	0	81015	21884	-0.48	-5.9	-53.18	0.157	0.047	-0.007
8107760	0	81016	21984	-0.41	-5.9699	-53.22	0.139	0.045	-0.006
8107860	0	81017	22084	-0.5	-5.73	-52.49	0.13699	0.03799	-0.005
8107961	0	81018	22184	-0.48	-5.68	-52.45	0.13699	0.044	-0.006
8108061	0	81019	22284	-0.58	-5.62	-51.12	0.12	0.05	-0.004
8108161	0	81020	22384	-0.57	-5.25	-49.61	0.148	0.045	-0.004
8108261	0	81021	22484	-0.7799	-5.23	-48.84	0.13	0.043	-0.002
8108361	0	81022	22584	-0.63	-5.14	-48.5	0.123	0.041	-0.004
8108461	0	81023	22684	-0.64	-5.11	-48.82	0.111	0.042	-0.004
8108561	0	81024	22784	-0.61	-5.03	-47.56	0.105	0.041	-0.004
8108662	0	81025	22884	-0.74	-4.85	-46.38	0.088	0.05	-0.001
8108761	0	81026	22984	-0.49	-4.8	-46.6699	0.099	0.023	-0.004
8108861	0	81027	23084	-0.73	-4.63	-44.69	0.092	0.033	-0.002
8108961	0	81028	23184	-0.5	-4.61	-44.91	0.092	0.03799	-0.004
8109061	0	81029	23284	-0.77	-4.3	-44.2	0.091	0.031	-0.003
8109162	0	81030	23384	-0.56	-4.38	-43.4	0.085	0.023	-0.006
8109262	0	81031	23484	-0.79	-4.13	-41.41	0.091	0.031	-0.001
8109362	0	81032	23584	-0.72	-4.04	-41.41	0.084	0.024	-0.001
8109462	0	81033	23684	-0.77	-3.9	-41.6	0.083	0.026	-0.003
8109562	0	81034	23784	-0.8	-3.89	-41.4	0.08	0.032	-0.003
8109662	0	81035	23884	-0.7	-3.84	-40.84	0.07	0.015	-0.005
8109762	0	81036	23984	-0.71	-3.71	-38.35	0.084	0.006	-0.002
8109862	0	81037	24084	-0.75	-3.65	-38.6	0.063	0.02	-0.003
8109962	0	81038	24184	-0.72	-3.49	-37.64	0.062	0.012	-0.006
8110062	0	81039	24284	-0.64	-3.44	-36.68	0.057	0.017	-0.005
8110162	0	81040	24384	-0.67	-3.18	-35.62	0.078	0.006	-0.008
8110262	0	81041	24484	-0.76	-3.1099	-35.32	0.064	0.025	-0.005
8110362	0	81042	24584	-0.7799	-3.2	-35.34	0.044	0.024	-0.008
8110462	0	81043	24684	-0.66	-3.15	-34.43	0.044	-0.002	-0.005
8110563	0	81044	24784	-0.96	-3.17	-34.24	0.03	0.014	-0.005
8110663	0	81045	24884	-0.93	-2.98	-33.24	0.048	0.01	-0.004
8110763	0	81046	24984	-0.83	-2.79	-31.15	0.074	-0.008	-0.004
8110863	0	81047	25084	-1	-2.81	-30.71	0.047	-0.001	-0.002
8110963	0	81048	25184	-0.91	-2.83	-31.84	0.05	0.003	-0.006
8111063	0	81049	25284	-0.85	-2.83	-31.25	0.039	-0.004	-0.001
8111163	0	81050	25384	-1.08	-2.57	-28.82	0.065	-0.00899	-0.006
8111263	0	81051	25484	-1.03	-2.65	-28.8	0.047	-0.01899	-0.006
8111363	0	81052	25584	-1.16	-2.64	-27.8	0.042	-0.008	-0.002
8111463	0	81053	25684	-1.23	-2.5	-28.33	0.057	-0.01	-0.005
8111563	0	81054	25784	-0.96	-2.58	-26.61	0.043	-0.033	-0.005
8111663	0	81055	25884	-1.02	-2.4	-26.48	0.051	-0.026	-0.003
8111763	0	81056	25984	-0.87	-2.5	-26.48	0.049	-0.056	-0.006
8111864	0	81057	26084	-1.12	-2.27	-25.49	0.051	-0.037	-0.003
8111964	0	81058	26184	-1.15	-2.13	-23.92	0.074	-0.039	-0.001
8112064	0	81059	26284	-1.3	-2.1	-23.42	0.052	-0.028	-0.005
8112164	0	81060	26384	-1.26	-2.2	-23.72	0.048	-0.037	-0.002
8112264	0	81061	26484	-1.26	-2.04	-22.24	0.058	-0.045	-0.001
8112364	0	81062	26584	-1.1799	-2.32	-22.69	0.027	-0.035	0
8112464	0	81063	26684	-1.36	-1.99	-20.84	0.054	-0.027	-0.001
8112564	0	81064	26784	-1.23	-1.98	-21.69	0.039	-0.03	-0.003
8112664	0	81065	26884	-1.38	-1.92	-20.39	0.056	-0.054	0
8112764	0	81066	26984	-1.37	-1.84	-19.85	0.052	-0.053	-0.008
8112864	0	81067	27084	-1.36	-1.91	-17.89	0.034	-0.047	0.003
8112964	0	81068	27184	-1.2	-1.83	-18.04	0.048	-0.061	-0.001
8113064	0	81069	27284	-1.35	-1.74	-17.4	0.046	-0.054	-0.001
8113165	0	81070	27384	-1.28	-1.71	-16.98	0.039	-0.058	-0.005
8113265	0	81071	27484	-1.34	-1.51	-16.34	0.057	-0.057	-0.004
8113365	0	81072	27584	-1.51	-1.5	-15.13	0.043	-0.03799	-0.005
8113465	0	81073	27684	-1.53	-1.34	-14.35	0.046	-0.046	-0.004
8113565	0	81074	27784	-1.46	-1.24	-13.87	0.074	-0.03799	0
8113665	0	81075	27884	-1.4299	-1.36	-12.83	0.034	-0.037	-0.003
8113765	0	81076	27984	-1.29	-1.34	-13.79	0.021	-0.03599	-0.004
8113865	0	81077	28084	-1.1799	-1.1799	-12.17	0.053	-0.051	-0.004
8113965	0	81078	28184	-1.27	-1.13	-13.21	0.034	-0.045	-0.003
8114065	0	81079	28284	-1.15	-1.2	-13.44	0.03	-0.041	-0.002
8114165	0	81080	28384	-1.23	-0.91	-10.83	0.048	-0.047	-0.008
8114265	0	81081	28484	-1.08	-0.98	-12.33	0.029	-0.051	-0.00899
8114365	0	81082	28584	-1.22	-0.7799	-10.42	0.049	-0.039	-0.004
8114466	0	81083	28684	-1.32	-0.72	-9.9	0.027	-0.037	-0.007
8114566	0	81084	28784	-1.1799	-0.73	-9.79	0.034	-0.025	-0.005
8114666	0	81085	28884	-1.17	-0.87	-10.16	0.015	-0.037	-0.003
8114766	0	81086	28984	-1.19	-0.5899	-8.64	0.031	-0.033	-0.003
8114866	0	81087	29084	-0.98	-0.62	-8.71	0.03599	-0.046	-0.005
8114966	0	81088	29184	-1.15	-0.61	-8.55	0.017	-0.017	-0.004
8115066	0	81089	29284	-1.12	-0.5899	-7.48	0.029	-0.026	-0.002
8115166	0	81090	29384	-1.03	-0.45	-7.04	0.026	-0.024	-0.001
8115266	0	81091	29484	-0.99	-0.47	-7.22	0.021	-0.028	-0.002
8115366	0	81092	29584	-1.01	-0.32	-6.54	0.037	-0.033	-0.003
8115466	0	81093	29684	-0.93	-0.23	-5.41	0.032	-0.037	-0.003
8115566	0	81094	29784	-0.84	-0.22	-5.53	0.03799	-0.037	-0.003
8115666	0	81095	29884	-0.8	-0.3899	-6.57	0.01799	-0.025	-0.002
8115767	0	81096	29984	-0.96	-0.19	-5.17	0.01799	-0.012	-0.002
8115867	0	81097	30084	-0.71	-0.17	-5.31	0.021	-0.031	-0.005
8115967	0	81098	30184	-0.82	-0.13	-2.85	0.027	-0.028	-0.003
8116067	0	81099	30284	-0.76	-0.15	-4.27	0.01899	-0.03	-0.005
8116167	0	81100	30384	-0.73	0.08	-3.47	0.012	-0.01799	-0.002
8116267	0	81101	30484	-0.72	0.12	-3.07	0.01899	-0.027	-0.001
8116367	0	81102	30584	-0.7	0.09	-2.52	0.005	-0.022	-0.004
8116467	0	81103	30684	-0.82	0.15	-2.6099	0.014	-0.01799	-0.002
8116567	0	81104	30784	-0.62	0.13	-2.6099	0.012	-0.031	-0.001
8116667	0	81105	30884	-0.69	0.02	-2.75	-0.00899	-0.012	-0.002
8116767	0	81106	30984	-0.68	0.25	-2.3699	0.01	-0.031	-0.002
8116867	0	81107	31084	-0.68	0.11	-1.95	-0.005	-0.021	-0.001
8116967	0	81108	31184	-0.3899	-0.03	-2.31	-0.013	-0.028	-0.003
8117068	0	81109	31284	-0.54	0.1	-1.86	0.001	-0.026	-0.001
8117168	0	81110	31384	-0.63	0.16	-1.87	0.003	-0.015	-0.002
8117268	0	81111	31484	-0.65	0.2	-2.07	-0.001	-0.004	-0.001
8117368	0	81112	31584	-0.5899	0.31	-1.8	0.012	-0.01799	-0.002
8117468	0	81113	31684	-0.57	0.2	-1.73	-0.014	-0.013	-0.002
8117568	0	81114	31784	-0.71	0.31	-0.7	0.001	-0.00899	-0.001
8117668	0	81115	31884	-0.65	0.3	-1.19	-0.008	-0.031	-0.001
8117768	0	81116	31984	-0.75	0.35	-1.72	0.005	-0.016	-0.002
8117868	0	81117	32084	-0.74	0.31	-0.76	0.011	-0.022	-0.001
8117968	0	81118	32184	-0.5	0.19	-1.5	-0.014	-0.024	-0.001
8118068	0	81119	32284	-0.62	0.23	-1.21	-0.01	-0.01799	0
8118168	0	81120	32384	-0.63	0.38	-1.02	0.001	-0.008	-0.004
8118268	0	81121	32484	-0.62	0.31	-0.81	-0.003	-0.023	0.001
8118369	0	81122	32584	-0.48	0.36	-0.68	0.012	-0.023	-0.002
8118469	0	81123	32684	-0.61	0.3899	-0.16	0.005	-0.039	-0.001
8118569	0	81124	32784	-0.5299	0.21	-0.92	-0.015	-0.025	-0.003
8118669	0	81125	32884	-0.52	0.42	-0.15	0.003	-0.033	-0.002
8118769	0	81126	32984	-0.7	0.36	-0.28	-0.008	-0.012	-0.003
8118869	0	81127	33084	-0.69	0.49	-0.58	0.003	-0.021	-0.002
8118969	0	81128	33184	-0.55	0.38	-0.68	-0.005	-0.01899	0
8119069	0	81129	33284	-0.48	0.36	-0.66	-0.006	-0.032	-0.001
8119169	0	81130	33384	-0.54	0.45	0.1	-0.004	-0.017	0.001
8119269	0	81131	33484	-0.54	0.33	-0.23	-0.014	-0.021	-0.003
8119369	0	81132	33584	-0.43	0.48	0.42	0.008	-0.032	-0.003
8119469	0	81133	33684	-0.6	0.44	-0.2	-0.001	-0.023	-0.002
8119569	0	81134	33784	-0.61	0.49	0.49	0.00899	-0.026	-0.001
8119670	0	81135	33884	-0.48	0.32	0.4	-0.02	-0.026	-0.002
8119770	0	81136	33984	-0.5299	0.41	0.81	-0.002	-0.028	-0.002
8119870	0	81137	34084	-0.41	0.33	0.04	-0.005	-0.035	0.001
8119970	0	81138	34184	-0.35	0.23	-0.01	-0.021	-0.031	-0.002
8120070	0	81139	34284	-0.52	0.33	0.19	-0.024	-0.02	-0.001
8120170	0	81140	34384	-0.5	0.36	0.94	-0.021	-0.027	0.002
8120270	0	81141	34484	-0.54	0.3899	0.91	-0.017	-0.029	-0.002
8120370	0	81142	34584	-0.45	0.49	1.65	-0.00899	-0.028	0
8120470	0	81143	34684	-0.41	0.34	0.4	-0.01799	-0.035	-0.001
8120570	0	81144	34784	-0.51	0.3899	1.26	-0.012	-0.03599	-0.001
8120670	0	81145	34884	-0.62	0.48	0.8	-0.01899	-0.025	-0.001
8120770	0	81146	34984	-0.5	0.46	2.08	0	-0.03799	0
8120870	0	81147	35084	-0.52	0.42	1.53	-0.006	-0.015	-0.001
8120971	0	81148	35184	-0.52	0.45	1.23	-0.003	-0.022	-0.002
8121071	0	81149	35284	-0.45	0.37	1.21	-0.008	-0.024	-0.002
8121171	0	81150	35384	-0.43	0.41	1.72	-0.012	-0.02	0.002
8121271	0	81151	35484	-0.49	0.45	2.3599	-0.005	-0.03599	-0.002
8121371	0	81152	35584	-0.48	0.45	1.54	-0.014	-0.025	0.001
8121471	0	81153	35684	-0.49	0.64	1.59	0.006	-0.029	-0.002
8121571	0	81154	35784	-0.48	0.6	2.85	-0.007	-0.034	0.002
8121671	0	81155	35884	-0.41	0.56	2.34	-0.00899	-0.033	-0.001
8121771	0	81156	35984	-0.3899	0.43	0.81	-0.012	-0.028	-0.002
8121871	0	81157	36084	-0.35	0.5899	2.32	-0.01	-0.045	-0.003
8121971	0	81158	36184	-0.54	0.57	1.9	-0.00899	-0.028	0.001
8122071	0	81159	36284	-0.5	0.54	2.1099	-0.014	-0.034	0
8122171	0	81160	36384	-0.56	0.6	2.51	-0.001	-0.028	-0.001
8122271	0	81161	36484	-0.5	0.56	3.01	-0.01	-0.03	-0.001
8122372	0	81162	36584	-0.34	0.45	1.55	-0.01899	-0.034	-0.001
8122472	0	81163	36684	-0.45	0.69	2.55	0.001	-0.037	0
8122572	0	81164	36784	-0.43	0.5299	3.96	-0.017	-0.039	0.003
8122672	0	81165	36884	-0.46	0.69	4.04	-0.001	-0.037	0.001
8122772	0	81166	36984	-0.37	0.56	3.06	-0.006	-0.047	-0.001
8122872	0	81167	37084	-0.37	0.44	2.71	-0.033	-0.02	0.002
8122972	0	81168	37184	-0.34	0.45	2.63	-0.03799	-0.037	0
8123072	0	81169	37284	-0.36	0.5899	2.9	-0.011	-0.03799	0.001
8123172	0	81170	37384	-0.32	0.7	3.63	-0.007	-0.04	0.001
8123272	0	81171	37484	-0.4	0.51	3.23	-0.016	-0.035	0.001
8123372	0	81172	37584	-0.2	0.4	3.07	-0.031	-0.039	-0.002
8123472	0	81173	37684	-0.34	0.5899	3.34	-0.01899	-0.039	0
8123573	0	81174	37784	-0.4	0.46	4.51	-0.041	-0.031	0.002
8123673	0	81175	37884	-0.43	0.61	3.82	-0.012	-0.048	-0.001
8123773	0	81176	37984	-0.36	0.58	4.42	-0.01799	-0.03799	0.001
8123873	0	81177	38084	-0.41	0.5899	4.55	-0.017	-0.035	0.001
8123973	0	81178	38184	-0.31	0.56	3.87	-0.024	-0.032	0.002
8124073	0	81179	38284	-0.48	0.55	4.21	-0.015	-0.027	0.002
8124173	0	81180	38384	-0.31	0.61	4.15	-0.025	-0.048	-0.001
8124273	0	81181	38484	-0.32	0.62	4.27	-0.02	-0.046	0
8124373	0	81182	38584	-0.24	0.77	5.41	0.005	-0.062	0.002
8124473	0	81183	38684	-0.45	0.62	3.69	-0.01899	-0.029	0
8124573	0	81184	38784	-0.37	0.6	4.05	-0.021	-0.043	0.003
8124673	0	81185	38884	-0.3	0.57	4.85	-0.012	-0.04	0.001
8124773	0	81186	38984	-0.29	0.57	4.05	-0.011	-0.037	-0.002
8124873	0	81187	39084	-0.44	0.68	4.2399	-0.003	-0.028	-0.003
8124974	0	81188	39184	-0.36	0.7	6.03	-0.01	-0.043	0
8125074	0	81189	39284	-0.41	0.8	5.82	-0.005	-0.045	0.001
8125174	0	81190	39384	-0.28	0.54	3.85	-0.028	-0.037	-0.003
8125274	0	81191	39484	-0.15	0.49	3.32	-0.039	-0.045	-0.002
8125374	0	81192	39584	-0.36	0.65	6.15	-0.011	-0.049	-0.001
8125474	0	81193	39684	-0.29	0.63	5.69	-0.01899	-0.043	0.002
8125574	0	81194	39784	-0.31	0.74	5.1	-0.005	-0.048	-0.002
8125674	0	81195	39884	-0.49	0.73	5.48	-0.017	-0.037	0.004
8125774	0	81196	39984	-0.5299	0.88	6.26	0.006	-0.046	0.004
8125874	0	81197	40084	-0.32	0.67	6.4699	-0.01	-0.045	0.001
8125974	0	81198	40184	-0.33	0.77	5.77	-0.003	-0.041	0.002
8126074	0	81199	40284	-0.38	0.73	5.31	-0.021	-0.035	0.001
8126175	0	81200	40384	-0.47	0.82	6.44	-0.004	-0.049	0.003
8126275	0	81201	40484	-0.34	0.68	6.03	-0.023	-0.035	-0.002
8126375	0	81202	40584	-0.47	0.7	6.84	-0.014	-0.046	0.002
8126475	0	81203	40684	-0.27	0.73	6.4	-0.01	-0.055	0.002
8126575	0	81204	40784	-0.36	0.8	6.09	-0.008	-0.046	0.003
8126675	0	81205	40884	-0.34	0.82	5.84	-0.011	-0.03799	0
8126775	0	81206	40984	-0.42	0.73	5.62	-0.00899	-0.03599	0.003
8126875	0	81207	41084	-0.45	0.83	6.06	-0.02	-0.032	0.002
8126975	0	81208	41184	-0.35	0.73	6	-0.032	-0.037	0.004
8127075	0	81209	41284	-0.37	0.7799	6.76	-0.023	-0.045	0
8127175	0	81210	41384	-0.46	0.92	6.98	-0.005	-0.034	0.002
8127275	0	81211	41484	-0.4	0.84	7.51	-0.01899	-0.042	0.004
8127375	0	81212	41584	-0.36	0.77	6.97	-0.04	-0.044	0.002
8127475	0	81213	41684	-0.5	0.88	7.1	-0.008	-0.034	0.002
8127576	0	81214	41784	-0.3899	0.95	6.62	-0.004	-0.043	0.001
8127676	0	81215	41884	-0.41	0.87	8.1899	-0.023	-0.043	0.003
8127776	0	81216	41984	-0.5	0.92	7.29	-0.00899	-0.054	0.003
8127876	0	81217	42084	-0.36	0.86	6.9	-0.024	-0.052	0.003
8127976	0	81218	42184	-0.3899	0.81	7.7	-0.032	-0.042	0.003
8128076	0	81219	42284	-0.41	0.75	7.16	-0.03599	-0.044	0.001
8128176	0	81220	42384	-0.41	0.9	7.89	-0.017	-0.049	0.002
8128276	0	81221	42484	-0.21	0.89	7.82	-0.012	-0.069	0.003
8128376	0	81222	42584	-0.54	1.01	8.58	-0.01899	-0.042	0.002
8128476	0	81223	42684	-0.26	0.7799	7.25	-0.027	-0.052	0.002
8128576	0	81224	42784	-0.4	1.01	8.5	-0.021	-0.051	0.005
8128676	0	81225	42884	-0.52	0.99	8.6	-0.022	-0.05	0.003
8128776	0	81226	42984	-0.31	1.07	8.74	-0.00899	-0.049	0.003
8128877	0	81227	43084	-0.22	0.95	8.09	-0.02	-0.063	0.005
8128977	0	81228	43184	-0.52	1.01	8.74	-0.035	-0.035	0.003
8129077	0	81229	43284	-0.42	1.12	9.42	-0.011	-0.056	0.002
8129177	0	81230	43384	-0.48	1.08	9.7299	-0.022	-0.052	0.005
8129277	0	81231	43484	-0.24	0.94	7.89	-0.03799	-0.046	0.005
8129377	0	81232	43584	-0.47	0.98	8.21	-0.026	-0.05	0.002
8129477	0	81233	43684	-0.48	1.03	8.88	-0.01799	-0.061	0.006
8129577	0	81234	43784	-0.32	0.92	8.42	-0.032	-0.049	0.005
8129677	0	81235	43884	-0.28	0.91	8.36	-0.034	-0.058	0.006
8129777	0	81236	43984	-0.38	1.05	9.12	-0.03599	-0.055	0.005
8129877	0	81237	44084	-0.46	1.11	9.41	-0.015	-0.062	0.005
8129977	0	81238	44184	-0.26	1.1799	9.59	-0.017	-0.067	0.006
8130077	0	81239	44284	-0.19	1.15	8.72	-0.033	-0.06	0.004
8130178	0	81240	44384	-0.52	1.22	9.39	-0.023	-0.05	0.006
8130278	0	81241	44484	-0.42	1.1	8.82	-0.033	-0.05	0.003
8130378	0	81242	44584	-0.38	1.27	9.41	-0.017	-0.058	0.006
8130478	0	81243	44684	-0.22	1.11	9.03	-0.028	-0.07	0.004
8130578	0	81244	44784	-0.48	1.32	9.34	-0.024	-0.056	0.003
8130678	0	81245	44884	-0.33	1.16	9.43	-0.03	-0.057	0.005
8130778	0	81246	44984	-0.21	1.11	8.35	-0.042	-0.064	0.003
8130878	0	81247	45084	-0.31	1.24	9.62	-0.03	-0.059	0.005
8130978	0	81248	45184	-0.13	1.1	9.6	-0.035	-0.07199	0.007
8131078	0	81249	45284	-0.36	1.21	9.55	-0.035	-0.052	0.004
8131178	0	81250	45384	-0.42	1.3	9.9399	-0.021	-0.062	0.005
8131278	0	81251	45484	-0.37	1.33	9.97	-0.023	-0.057	0.008
8131378	0	81252	45584	-0.44	1.27	10.17	-0.041	-0.051	0.006
8131479	0	81253	45684	-0.4	1.44	10.11	-0.01799	-0.057	0.004
8131579	0	81254	45784	-0.33	1.33	10.26	-0.029	-0.069	0.005
8131679	0	81255	45884	-0.3899	1.44	10.49	-0.033	-0.059	0.007
8131779	0	81256	45984	-0.35	1.41	10.17	-0.034	-0.065	0.003
8131879	0	81257	46084	-0.46	1.55	11.33	-0.02	-0.068	0.007
8131979	0	81258	46184	-0.5	1.6	10.57	-0.021	-0.052	0.008
8132079	0	81259	46284	-0.42	1.46	10.52	-0.045	-0.046	0.01
8132179	0	81260	46384	-0.43	1.48	11.66	-0.034	-0.06	0.008
8132279	0	81261	46484	-0.33	1.58	11.92	-0.025	-0.061	0.00899
8132379	0	81262	46584	-0.66	1.5599	10.85	-0.04	-0.041	0.007
8132479	0	81263	46684	-0.36	1.45	10.52	-0.04	-0.064	0.004
8132579	0	81264	46784	-0.38	1.5	10.91	-0.044	-0.063	0.007
8132679	0	81265	46884	-0.38	1.6	11.67	-0.048	-0.053	0.008
8132780	0	81266	46984	-0.35	1.49	10.52	-0.057	-0.055	0.007
8132880	0	81267	47084	-0.47	1.68	12.32	-0.046	-0.063	0.00899
8132980	0	81268	47184	-0.23	1.4299	11.09	-0.059	-0.066	0.007
8133080	0	81269	47284	-0.57	1.7	12.12	-0.035	-0.062	0.00899
8133180	0	81270	47384	-0.29	1.55	11.09	-0.049	-0.058	0.005
8133280	0	81271	47484	-0.5	1.69	11.93	-0.034	-0.068	0.007
8133380	0	81272	47584	-0.46	1.6	11.15	-0.031	-0.061	0.007
8133480	0	81273	47684	-0.44	1.44	11.43	-0.069	-0.061	0.00899
8133580	0	81274	47784	-0.46	1.62	11.55	-0.047	-0.057	0.00899
8133680	0	81275	47884	-0.43	1.52	11.32	-0.049	-0.059	0.01
8133780	0	81276	47984	-0.34	1.51	11.68	-0.048	-0.081	0.00899
8133880	0	81277	48084	-0.3899	1.58	11.76	-0.049	-0.07	0.00899
8133980	0	81278	48184	-0.35	1.5599	12.89	-0.055	-0.069	0.007
8134081	0	81279	48284	-0.49	1.72	11.61	-0.033	-0.067	0.006
8134181	0	81280	48384	-0.6	1.82	13.28	-0.046	-0.064	0.006
8134281	0	81281	48484	-0.32	1.41	12.21	-0.046	-0.079	0.008
8134381	0	81282	48584	-0.5899	1.62	12.86	-0.032	-0.07199	0.006
8134481	0	81283	48684	-0.46	1.49	13.11	-0.022	-0.07199	0.008
8134581	0	81284	48784	-0.5299	1.47	13.31	-0.021	-0.066	0.003
8134681	0	81285	48884	-0.54	1.44	14.23	-0.014	-0.069	0.005
8134781	0	81286	48984	-0.46	1.21	14.2	-0.051	-0.07199	0.006
8134881	0	81287	49084	-0.41	1.3	14.06	-0.03799	-0.073	0.006
8134981	0	81288	49184	-0.64	1.47	14.43	-0.011	-0.055	0.01
8135081	0	81289	49284	-0.45	1.29	13.57	-0.03599	-0.066	0.006
8135181	0	81290	49384	-0.45	1.39	14.49	-0.017	-0.074	0.007
8135282	0	81291	49484	-0.3899	1.3099	14.5	-0.031	-0.082	0.008
8135382	0	81292	49584	-0.5899	1.33	14.1	-0.025	-0.07599	0.00899
8135482	0	81293	49684	-0.44	1.47	14.84	-0.017	-0.079	0.007
8135582	0	81294	49784	-0.51	1.12	14.32	-0.051	-0.067	0.008
8135682	0	81295	49884	-0.47	1.49	14.03	-0.011	-0.08	0.00899
8135782	0	81296	49984	-0.38	1.23	13.68	-0.03799	-0.077	0.007
8135882	0	81297	50084	-0.51	1.34	14.1	-0.025	-0.077	0.005
8135982	0	81298	50184	-0.45	1.5	13.84	-0.002	-0.082	0.005
8136082	0	81299	50284	-0.33	1.19	13.49	-0.039	-0.07599	0.006
8136182	0	81300	50384	-0.41	1.3	13.56	-0.027	-0.069	0.007
8136282	0	81301	50484	-0.52	1.32	13.82	-0.043	-0.067	0.004
8136382	0	81302	50584	-0.5	1.3	14.04	-0.028	-0.087	0.003
8136482	0	81303	50684	-0.38	1.39	14.02	-0.017	-0.078	0.005
8136582	0	81304	50784	-0.43	1.4	14.43	-0.017	-0.078	0.001
8136683	0	81305	50884	-0.45	1.3	13.42	-0.041	-0.069	0.005
8136783	0	81306	50984	-0.44	1.23	13.36	-0.03	-0.07199	0.007
8136883	0	81307	51084	-0.45	1.26	13.44	-0.042	-0.065	0.007
8136983	0	81308	51184	-0.42	1.34	14.15	-0.023	-0.077	0.004
8137083	0	81309	51284	-0.36	1.3099	13.33	-0.026	-0.081	0.011
8137183	0	81310	51384	-0.54	1.38	13.87	-0.01799	-0.07199	0.007
8137283	0	81311	51484	-0.49	1.3099	13.64	-0.043	-0.07199	0.007
8137383	0	81312	51584	-0.5	1.4299	15.05	-0.01899	-0.069	0.005
8137483	0	81313	51684	-0.35	1.26	13.51	-0.029	-0.083	0.006
8137583	0	81314	51784	-0.48	1.36	13.4	-0.028	-0.066	0.006
8137683	0	81315	51884	-0.35	1.3	14.3	-0.031	-0.082	0.00899
8137783	0	81316	51984	-0.58	1.4299	14.38	-0.01899	-0.062	0.006
8137883	0	81317	52084	-0.34	1.12	14.11	-0.051	-0.062	0.00899
8137984	0	81318	52184	-0.51	1.45	13.79	-0.015	-0.074	0.006
8138084	0	81319	52284	-0.61	1.48	14.24	-0.02	-0.069	0.006
8138184	0	81320	52384	-0.5899	1.41	13.78	-0.02	-0.069	0.004
8138284	0	81321	52484	-0.5899	1.49	14.35	-0.014	-0.069	0.007
8138384	0	81322	52584	-0.5	1.22	13.27	-0.051	-0.062	0.007
8138484	0	81323	52684	-0.34	1.24	13.8	-0.028	-0.083	0.006
8138584	0	81324	52784	-0.49	1.39	13.39	-0.022	-0.07599	0.007
8138684	0	81325	52884	-0.43	1.41	13.9	-0.015	-0.08	0.005
