# Supplementary material for: Robot-Based Calibration Procedure for Graphene Electronic Skin
Source: Sensors (Basel). 2022 Aug 16;22(16):6122. doi: 10.3390/s22166122 (PMC9416129; doi:10.3390/s22166122)
Supplement: Supplementary file 1 [file sensors-22-06122-s001.zip › measurements/sensor_row_11_col_15_hex_load.dat]

#ID ES_1_V1
#SIZE ROW 16 COL 32
#DIR LOAD
#sensor: hex
#coord: row_11_col_15
system_time	status	sequence_number	hex_sample_counter	Fx	Fy	Fz	Tx	Ty	Tz
7993573	0	79875	38956	-0.51	1.44	14.39	-0.021	-0.064	0.00899
7993673	0	79876	39056	-0.5	1.44	14.85	-0.024	-0.079	0.007
7993773	0	79877	39156	-0.3	1.22	13.43	-0.028	-0.068	0.004
7993873	0	79878	39256	-0.6	1.51	14.11	-0.01799	-0.064	0.003
7993973	0	79879	39356	-0.29	1.24	13.72	-0.031	-0.077	0.006
7994073	0	79880	39456	-0.52	1.33	14.25	-0.021	-0.067	0.008
7994174	0	79881	39556	-0.54	1.38	13.87	-0.031	-0.061	0.005
7994274	0	79882	39656	-0.45	1.35	14.01	-0.025	-0.085	0.006
7994374	0	79883	39756	-0.38	1.4299	14.33	-0.026	-0.073	0.008
7994474	0	79884	39856	-0.58	1.42	14.6	-0.03	-0.07199	0.006
7994574	0	79885	39956	-0.54	1.51	14.67	-0.017	-0.07	0.007
7994674	0	79886	40056	-0.48	1.3099	13.74	-0.034	-0.074	0.004
7994774	0	79887	40156	-0.38	1.37	14.19	-0.027	-0.068	0.00899
7994874	0	79888	40256	-0.5	1.37	13.39	-0.032	-0.064	0.00899
7994974	0	79889	40356	-0.41	1.3099	13.15	-0.03599	-0.069	0.006
7995074	0	79890	40456	-0.63	1.45	13.71	-0.024	-0.065	0.008
7995174	0	79891	40556	-0.5899	1.37	12.77	-0.034	-0.055	0.004
7995274	0	79892	40656	-0.51	1.4299	13.57	-0.017	-0.07599	0.006
7995374	0	79893	40756	-0.5899	1.35	13.81	-0.022	-0.059	0.003
7995474	0	79894	40856	-0.51	1.21	13.4	-0.042	-0.074	0.007
7995574	0	79895	40956	-0.45	1.34	14.31	-0.022	-0.074	0.005
7995675	0	79896	41056	-0.44	1.52	13.65	-0.011	-0.069	0.007
7995775	0	79897	41156	-0.55	1.38	13.58	-0.023	-0.065	0.01
7995875	0	79898	41256	-0.57	1.35	13.06	-0.022	-0.067	0.007
7995975	0	79899	41356	-0.45	1.47	14.47	-0.005	-0.078	0.00899
7996075	0	79900	41456	-0.76	1.45	14.33	-0.025	-0.065	0.005
7996175	0	79901	41556	-0.47	1.34	13.47	-0.034	-0.065	0.006
7996275	0	79902	41656	-0.56	1.32	13.19	-0.026	-0.065	0.007
7996375	0	79903	41756	-0.49	1.47	13.65	-0.01899	-0.07	0.006
7996475	0	79904	41856	-0.49	1.47	13.94	-0.025	-0.075	0.006
7996575	0	79905	41956	-0.76	1.41	14.33	-0.027	-0.059	0.008
7996675	0	79906	42056	-0.51	1.32	13.95	-0.02	-0.08	0.00899
7996775	0	79907	42156	-0.5899	1.22	12.18	-0.026	-0.062	0.004
7996876	0	79908	42256	-0.5299	1.2	12.64	-0.017	-0.071	0.007
7996976	0	79909	42356	-0.68	1.07	11.92	-0.033	-0.071	0.01
7997076	0	79910	42456	-0.64	1.01	11.47	-0.021	-0.085	0.006
7997176	0	79911	42556	-0.61	0.96	10.67	-0.013	-0.082	0.006
7997276	0	79912	42656	-0.85	0.99	10.83	-0.006	-0.067	0.005
7997376	0	79913	42756	-0.83	0.97	11.09	-0.016	-0.07199	0.006
7997476	0	79914	42856	-0.73	0.91	10.4799	-0.01799	-0.073	0.005
7997576	0	79915	42956	-0.89	0.99	10.88	-0.017	-0.078	0.007
7997676	0	79916	43056	-0.86	1.05	10.76	-0.01	-0.081	0.007
7997776	0	79917	43156	-0.77	0.99	10	-0.026	-0.073	0.005
7997876	0	79918	43256	-0.8	0.93	10.78	-0.01	-0.079	0.006
7997976	0	79919	43356	-0.7799	0.96	10.15	-0.00899	-0.075	0.002
7998076	0	79920	43456	-0.7799	0.88	10.12	-0.014	-0.073	0.004
7998176	0	79921	43556	-0.74	0.92	10.4399	-0.016	-0.07199	0.002
7998277	0	79922	43656	-0.73	1.04	11.05	-0.005	-0.079	0.006
7998377	0	79923	43756	-0.67	0.83	10.78	-0.025	-0.07199	0.00899
7998477	0	79924	43856	-0.64	0.86	10.43	-0.014	-0.083	0.007
7998577	0	79925	43956	-0.85	0.94	9.52	-0.012	-0.064	0.005
7998677	0	79926	44056	-0.73	0.89	10.18	-0.012	-0.079	0.006
7998777	0	79927	44156	-0.74	0.9	10.32	0	-0.07599	0.005
7998877	0	79928	44256	-0.81	0.75	9.6899	-0.025	-0.074	0.007
7998977	0	79929	44356	-0.67	0.67	10.27	-0.023	-0.073	0.006
7999077	0	79930	44456	-0.58	0.9	10.52	-0.002	-0.07599	0.00899
7999177	0	79931	44556	-0.81	1.05	10.86	0.015	-0.066	0.005
7999277	0	79932	44656	-0.5299	0.7	9.36	-0.011	-0.07199	0.006
7999377	0	79933	44756	-0.57	0.75	9.34	0.002	-0.084	0.006
7999478	0	79934	44856	-0.68	0.71	9.22	-0.015	-0.069	0.006
7999578	0	79935	44956	-0.67	0.76	9.13	-0.003	-0.068	0.005
7999678	0	79936	45056	-0.62	0.74	8.6899	-0.004	-0.077	0.003
7999778	0	79937	45156	-0.77	0.8	9.02	0.008	-0.07199	0.004
7999878	0	79938	45256	-0.8	0.75	9.4399	-0.01	-0.06	0.006
7999978	0	79939	45356	-0.62	0.73	9.53	-0.005	-0.074	0.006
8000078	0	79940	45456	-0.8	0.75	9.21	-0.011	-0.061	0.005
8000178	0	79941	45556	-0.5299	0.55	7.93	-0.012	-0.07199	0.005
8000278	0	79942	45656	-0.61	0.5899	8.45	-0.021	-0.055	0.005
8000378	0	79943	45756	-0.82	0.69	8.56	-0.01799	-0.053	0.005
8000478	0	79944	45856	-0.5	0.62	8.53	-0.008	-0.078	0.003
8000578	0	79945	45956	-0.61	0.8	9.17	0.004	-0.081	0.005
8000678	0	79946	46056	-0.76	0.84	9.76	0.008	-0.074	0.005
8000778	0	79947	46156	-0.63	0.7	8.99	-0.003	-0.065	0.004
8000879	0	79948	46256	-0.56	0.65	7.95	-0.011	-0.063	0.003
8000979	0	79949	46356	-0.77	0.93	9.66	0.012	-0.067	0.005
8001079	0	79950	46456	-0.62	0.63	8.12	0	-0.067	0.004
8001179	0	79951	46556	-0.66	0.77	8.5	0.005	-0.058	0.001
8001279	0	79952	46656	-0.44	0.5899	7	0	-0.068	0.002
8001379	0	79953	46756	-0.68	0.63	7.73	0.004	-0.062	0.001
8001479	0	79954	46856	-0.71	0.67	7.92	0.01	-0.059	0.003
8001579	0	79955	46956	-0.52	0.56	7.49	-0.004	-0.064	0.006
8001679	0	79956	47056	-0.64	0.79	8.97	0.026	-0.063	0.003
8001779	0	79957	47156	-0.5899	0.58	7.92	-0.008	-0.065	0.004
8001879	0	79958	47256	-0.49	0.5299	6.88	-0.005	-0.058	0.006
8001979	0	79959	47356	-0.55	0.6	8.28	-0.002	-0.065	0
8002079	0	79960	47456	-0.57	0.67	8.4799	0.004	-0.062	0.001
8002180	0	79961	47556	-0.5299	0.5299	7.74	-0.008	-0.047	0.003
8002280	0	79962	47656	-0.4	0.43	6.85	-0.011	-0.056	0.006
8002380	0	79963	47756	-0.47	0.42	6.5	-0.006	-0.044	0
8002480	0	79964	47856	-0.5299	0.5299	7.19	0.002	-0.05	0.004
8002580	0	79965	47956	-0.49	0.44	7.52	-0.01	-0.044	0.004
8002680	0	79966	48056	-0.28	0.49	7.76	-0.002	-0.063	0.005
8002780	0	79967	48156	-0.33	0.58	7.43	0.011	-0.051	0.006
8002880	0	79968	48256	-0.52	0.67	7.06	0.024	-0.03599	0.001
8002980	0	79969	48356	-0.3	0.3899	6.87	-0.011	-0.054	0.002
8003080	0	79970	48456	-0.26	0.43	6.75	0.001	-0.056	-0.001
8003180	0	79971	48556	-0.45	0.46	6.74	0.014	-0.046	0.003
8003280	0	79972	48656	-0.43	0.31	6.55	0.001	-0.049	0.004
8003380	0	79973	48756	-0.58	0.47	7.02	0.008	-0.043	0.001
8003481	0	79974	48856	-0.38	0.41	6.89	0.00899	-0.053	0.002
8003581	0	79975	48956	-0.37	0.42	6.34	0.014	-0.057	0.001
8003681	0	79976	49056	-0.35	0.44	6.4699	0.012	-0.057	0.001
8003781	0	79977	49156	-0.33	0.36	5.71	0.006	-0.035	0.004
8003881	0	79978	49256	-0.31	0.25	6.2	-0.006	-0.045	0.002
8003981	0	79979	49356	-0.34	0.34	6.59	0.007	-0.045	0.003
8004081	0	79980	49456	-0.34	0.38	6.66	0.004	-0.041	0.003
8004181	0	79981	49556	-0.27	0.31	6.48	-0.014	-0.035	0.001
8004281	0	79982	49656	-0.36	0.43	6.63	0.015	-0.052	0.002
8004381	0	79983	49756	-0.41	0.24	5.57	-0.014	-0.037	0.004
8004481	0	79984	49856	-0.42	0.4	5.78	0.00899	-0.041	0.002
8004581	0	79985	49956	-0.23	0.4	5.64	0.01899	-0.033	0.001
8004681	0	79986	50056	-0.33	0.32	5.9899	0.006	-0.055	0.005
8004782	0	79987	50156	-0.33	0.11	4.96	-0.006	-0.032	0.001
8004882	0	79988	50256	-0.29	0.23	4.66	-0.001	-0.048	0
8004982	0	79989	50356	-0.09	0.32	5.66	0.024	-0.052	0.005
8005082	0	79990	50456	-0.3899	0.37	5.98	0.021	-0.028	0.003
8005182	0	79991	50556	-0.19	0.25	5.48	0.01799	-0.05	0.002
8005282	0	79992	50656	-0.3	0.26	4.65	0.00899	-0.035	-0.001
8005382	0	79993	50756	-0.42	0.25	5.35	0.011	-0.03599	0.003
8005482	0	79994	50856	-0.14	0.13	5.31	0.001	-0.058	0.007
8005582	0	79995	50956	-0.35	0.12	4.65	0.001	-0.029	-0.001
8005682	0	79996	51056	-0.16	0.04	4.2199	-0.007	-0.03599	0.003
8005782	0	79997	51156	-0.32	0.24	4.33	0.016	-0.037	0
8005882	0	79998	51256	-0.28	0.17	4.69	0.008	-0.026	0.004
8005982	0	79999	51356	-0.37	0.23	4.98	0.013	-0.03	0.003
8006083	0	80000	51456	-0.33	0.26	4.39	0.021	-0.034	0.001
8006183	0	80001	51556	-0.35	0.14	4.5	0.00899	-0.033	0.004
8006283	0	80002	51656	-0.45	0.25	4.52	0.02	-0.035	0.002
8006383	0	80003	51756	-0.28	0.23	4.14	0.003	-0.017	0.004
8006483	0	80004	51856	-0.38	0.19	4.94	0.014	-0.028	0.004
8006583	0	80005	51956	-0.24	0.01	3.6	-0.002	-0.035	0.004
8006683	0	80006	52056	-0.22	0.05	3.16	0.002	-0.032	0.004
8006783	0	80007	52156	-0.16	-0.01	3.64	0.001	-0.03799	0.002
8006883	0	80008	52256	-0.5299	0.32	3.62	0.026	-0.022	0.002
8006983	0	80009	52356	-0.43	0.2	3.74	0.004	-0.027	0.001
8007083	0	80010	52456	-0.24	0.1	3.27	0.006	-0.032	0.004
8007183	0	80011	52556	-0.35	0.17	4.05	0.01899	-0.028	0.003
8007283	0	80012	52656	-0.13	0.1	3.44	0.01899	-0.045	0.002
8007384	0	80013	52756	-0.23	0.09	3.31	0.016	-0.041	0.001
8007484	0	80014	52856	-0.31	0.1	3.4	0.01899	-0.022	0.003
8007584	0	80015	52956	-0.18	0.15	3.17	0.026	-0.028	0.004
8007684	0	80016	53056	-0.21	0.07	2.96	0.021	-0.026	0.002
8007784	0	80017	53156	-0.16	0.14	3.1	0.029	-0.032	0
8007884	0	80018	53256	-0.27	0.13	3.03	0.022	-0.027	0.003
8007984	0	80019	53356	-0.29	0.26	3.3	0.045	-0.024	0.002
8008084	0	80020	53456	-0.04	0.05	2.97	0.015	-0.03	0.004
8008184	0	80021	53556	-0.19	0.05	1.9	0.021	-0.022	0.003
8008284	0	80022	53656	-0.16	0.12	2.63	0.02	-0.015	0.003
8008384	0	80023	53756	-0.24	0.06	2.19	0.017	-0.01799	0.002
8008484	0	80024	53856	-0.16	0.08	2.63	0.026	-0.02	0.007
8008584	0	80025	53956	-0.04	-0.1	1.71	-0.003	-0.01	0.002
8008685	0	80026	54056	-0.2	0.19	2.71	0.037	-0.02	0.001
8008785	0	80027	54156	-0.1	-0.11	2.24	0.011	-0.014	0.002
8008885	0	80028	54256	-0.07	-0.15	1.59	0.007	-0.016	0.004
8008985	0	80029	54356	-0.14	-0.06	1.89	0.016	-0.01899	0.001
8009085	0	80030	54456	-0.14	-0.17	1.39	0.01	-0.01	0.002
8009185	0	80031	54556	-0.05	-0.05	1.08	0.026	-0.023	0.004
8009285	0	80032	54656	-0.18	-0.21	1.34	0.008	-0.01	0.002
8009385	0	80033	54756	0.02	-0.1	1.41	0.022	-0.022	0
8009485	0	80034	54856	-0.09	-0.19	1.23	0.016	-0.01799	0.001
8009585	0	80035	54956	-0.12	0.01	1.67	0.028	-0.002	0.001
8009685	0	80036	55056	-0.16	-0.11	2.26	0.023	-0.013	0.001
8009785	0	80037	55156	-0.19	-0.19	1.4	0.01799	-0.007	0.002
8009885	0	80038	55256	-0.03	-0.24	0.62	0.013	-0.004	0.001
8009986	0	80039	55356	-0.16	-0.24	0.42	0.017	-0.006	-0.002
8010086	0	80040	55456	-0.09	-0.19	0.81	0.034	-0.024	-0.001
8010186	0	80041	55556	-0.08	-0.15	-0.23	0.03	-0.007	-0.003
8010286	0	80042	55656	-0.16	-0.25	1.08	0.013	-0.005	0
8010386	0	80043	55756	-0.31	-0.04	1.92	0.03	-0.002	0
8010486	0	80044	55856	-0.11	-0.19	0.4	0.021	0	0.001
8010586	0	80045	55956	-0.05	-0.22	0.63	0.02	-0.01799	0.002
8010686	0	80046	56056	-0.01	-0.28	0.14	0.02	-0.011	0.001
8010786	0	80047	56156	-0.07	-0.44	-0.77	0.003	-0.006	0.003
8010886	0	80048	56256	0.03	-0.36	-0.43	0.014	-0.013	0.001
8010986	0	80049	56356	-0.29	-0.22	0.67	0.02	-0.002	0.004
8011086	0	80050	56456	-0.01	-0.47	-0.95	0.022	-0.013	-0.003
8011186	0	80051	56556	-0.07	-0.48	-1.24	0.031	-0.013	0
8011287	0	80052	56656	-0.17	-0.5299	-1.1	0.01799	0.002	0.002
8011387	0	80053	56756	-0.34	-0.41	-0.28	0.03599	-0.002	0.003
8011487	0	80054	56856	-0.49	-0.51	-0.7799	0.03	0.003	0.001
8011587	0	80055	56956	-0.15	-0.56	-0.81	0.03599	-0.011	0
8011687	0	80056	57056	-0.15	-0.73	-1.91	0.03	0.002	0
8011787	0	80057	57156	-0.28	-0.47	-0.15	0.034	-0.014	0.001
8011887	0	80058	57256	-0.29	-0.68	-2.05	0.04	-0.007	0
8011987	0	80059	57356	-0.26	-0.61	-0.94	0.05	-0.008	0.002
8012087	0	80060	57456	-0.35	-0.5899	-1.5599	0.046	0.006	0.001
8012187	0	80061	57556	-0.55	-0.54	-0.79	0.055	0.00899	-0.002
8012287	0	80062	57656	-0.46	-0.5899	-1.28	0.039	-0.01	-0.001
8012387	0	80063	57756	-0.56	-0.63	-1.39	0.035	-0.03	-0.002
8012487	0	80064	57856	-0.62	-0.6	-1.69	0.03799	-0.008	-0.001
8012588	0	80065	57956	-0.5	-0.73	-2.25	0.029	-0.027	-0.003
8012688	0	80066	58056	-0.71	-0.77	-2.19	0.023	-0.021	0.002
8012788	0	80067	58156	-0.34	-0.73	-1.09	0.058	-0.007	-0.001
8012888	0	80068	58256	-0.34	-0.72	-1.79	0.05	-0.005	-0.001
8012988	0	80069	58356	-0.51	-0.63	-1.37	0.049	-0.008	-0.001
8013088	0	80070	58456	-0.5899	-0.65	-1.68	0.035	-0.021	-0.001
8013188	0	80071	58556	-0.26	-0.83	-2.3699	0.051	0.006	0.001
8013288	0	80072	58656	-0.4	-0.81	-1.6	0.027	-0.002	0
8013388	0	80073	58756	-0.19	-0.83	-2.82	0.062	-0.008	-0.003
8013488	0	80074	58856	-0.25	-1.03	-2.41	0.037	0.005	0.001
8013588	0	80075	58956	-0.32	-0.76	-1.75	0.055	-0.004	0
8013688	0	80076	59056	-0.17	-0.97	-3.42	0.033	0.004	-0.003
8013788	0	80077	59156	-0.21	-0.91	-2.85	0.034	0.002	-0.005
8013889	0	80078	59256	-0.02	-1.24	-3.72	0.026	-0.008	0.002
8013989	0	80079	59356	-0.29	-0.91	-2.3	0.062	-0.013	0
8014089	0	80080	59456	-0.3899	-0.86	-2.88	0.063	-0.005	-0.003
8014189	0	80081	59556	-0.31	-1.01	-3.19	0.056	0.005	-0.002
8014289	0	80082	59656	-0.3899	-1.19	-3.88	0.043	0.003	0.001
8014389	0	80083	59756	-0.43	-1.19	-2.78	0.047	0.003	-0.002
8014489	0	80084	59856	-0.47	-1.25	-5.3	0.058	0.002	-0.002
8014589	0	80085	59956	-0.51	-1.36	-4.7199	0.04	-0.002	0
8014689	0	80086	60056	-0.36	-1.34	-5.18	0.049	-0.014	-0.003
8014789	0	80087	60156	-0.44	-1.51	-6.58	0.057	-0.016	-0.002
8014889	0	80088	60256	-0.61	-1.52	-6	0.051	0.006	-0.002
8014989	0	80089	60356	-0.5	-1.54	-6.61	0.064	-0.002	0
8015090	0	80090	60456	-0.65	-1.52	-6.58	0.071	-0.003	-0.005
8015189	0	80091	60556	-0.35	-1.74	-7.08	0.06	-0.013	-0.001
8015290	0	80092	60656	-0.55	-1.71	-7.26	0.075	-0.007	-0.002
8015390	0	80093	60756	-0.54	-1.74	-8.79	0.078	-0.01799	-0.001
8015490	0	80094	60856	-0.54	-1.81	-7.66	0.077	-0.027	-0.002
8015590	0	80095	60956	-0.45	-1.94	-8.37	0.07599	-0.024	0.002
8015690	0	80096	61056	-0.52	-1.94	-8.25	0.07599	-0.025	0
8015790	0	80097	61156	-0.57	-2.06	-9.64	0.085	-0.026	-0.003
8015890	0	80098	61256	-0.58	-2.02	-10.03	0.086	-0.024	-0.006
8015990	0	80099	61356	-0.76	-2.02	-10.06	0.095	-0.01899	-0.006
8016090	0	80100	61456	-0.7	-2.3	-10.97	0.07599	-0.006	-0.003
8016190	0	80101	61556	-0.69	-2.29	-10.79	0.086	-0.017	-0.003
8016290	0	80102	61656	-0.81	-2.24	-10.78	0.106	-0.01	0
8016390	0	80103	61756	-0.87	-2.26	-11.07	0.089	-0.02	-0.002
8016491	0	80104	61856	-0.77	-2.3599	-11.26	0.099	-0.031	-0.002
8016591	0	80105	61956	-0.67	-2.47	-13.49	0.1	-0.02	-0.003
8016691	0	80106	62056	-0.91	-2.45	-12.64	0.095	-0.014	-0.003
8016791	0	80107	62156	-0.86	-2.51	-13.65	0.088	-0.02	-0.002
8016891	0	80108	62256	-0.9	-2.59	-13.89	0.1	-0.027	-0.001
8016991	0	80109	62356	-1.04	-2.58	-14.24	0.117	-0.015	-0.008
8017091	0	80110	62456	-0.94	-2.6199	-14.79	0.116	-0.03	-0.004
8017191	0	80111	62556	-0.95	-2.66	-15.26	0.118	-0.026	-0.001
8017291	0	80112	62656	-0.9	-2.82	-15	0.103	-0.021	-0.003
8017391	0	80113	62756	-1.1	-2.9	-16.7	0.098	-0.017	-0.003
8017491	0	80114	62856	-1.11	-2.85	-16.95	0.118	-0.013	-0.007
8017591	0	80115	62956	-1.16	-2.91	-16.69	0.098	-0.011	-0.002
8017691	0	80116	63056	-0.96	-3.06	-16.78	0.103	-0.033	-0.001
8017791	0	80117	63156	-1.1799	-3.03	-17.56	0.111	-0.021	0.001
8017892	0	80118	63256	-1	-3.35	-18.23	0.086	-0.027	0.001
8017992	0	80119	63356	-1.22	-3.21	-18.76	0.106	-0.024	-0.003
8018092	0	80120	63456	-1.11	-3.36	-19.94	0.098	-0.03	-0.007
8018192	0	80121	63556	-1.02	-3.36	-19.78	0.121	-0.042	-0.005
8018292	0	80122	63656	-1.3099	-3.23	-19.83	0.126	-0.022	-0.005
8018392	0	80123	63756	-1.33	-3.3	-20.81	0.126	-0.024	-0.007
8018492	0	80124	63856	-1.11	-3.63	-22.03	0.11	-0.012	-0.003
8018592	0	80125	63956	-1	-3.71	-22.69	0.124	-0.025	-0.007
8018692	0	80126	64056	-1.07	-3.6	-22.78	0.14	-0.031	-0.003
8018792	0	80127	64156	-1.1	-3.68	-23.3	0.131	-0.015	-0.008
8018892	0	80128	64256	-1.24	-3.73	-24.3799	0.127	-0.006	-0.006
8018992	0	80129	64356	-1.05	-3.91	-24.84	0.116	-0.01799	-0.003
8019093	0	80130	64456	-1.04	-3.9	-24.8799	0.135	-0.029	-0.005
8019193	0	80131	64556	-1.09	-3.97	-25.72	0.138	-0.014	-0.006
8019293	0	80132	64656	-1.03	-3.98	-26.55	0.134	-0.013	-0.005
8019393	0	80133	64756	-0.99	-4.2	-27.1	0.127	-0.025	-0.003
8019493	0	80134	64856	-0.97	-4.37	-28.52	0.123	-0.014	-0.006
8019593	0	80135	64956	-1.05	-4.11	-28.31	0.154	-0.01	-0.006
8019693	0	80136	65056	-0.84	-4.51	-29.94	0.131	-0.013	-0.005
8019793	0	80137	65156	-1.14	-4.28	-29.68	0.15199	0.003	-0.005
8019893	0	80138	65256	-1.1	-4.5	-30.23	0.131	-0.006	-0.006
8019993	0	80139	65356	-1	-4.51	-30.8	0.142	-0.004	-0.006
8020093	0	80140	65456	-1.1799	-4.39	-31.93	0.161	0.004	-0.005
8020193	0	80141	20	-1.04	-4.46	-33.13	0.15	0.004	-0.007
8020293	0	80142	120	-1.05	-4.76	-33.58	0.132	-0.002	-0.005
8020394	0	80143	220	-1.08	-4.66	-33.72	0.146	-0.005	-0.003
8020494	0	80144	320	-0.99	-4.73	-34.49	0.15199	0.001	-0.006
8020594	0	80145	420	-1.1	-4.67	-34.13	0.162	0.002	-0.002
8020694	0	80146	520	-1.03	-4.9899	-36.14	0.136	0.011	-0.005
8020794	0	80147	620	-0.97	-4.93	-36.47	0.148	0.008	-0.005
8020894	0	80148	720	-1.02	-5	-37.55	0.143	0.026	-0.005
8020994	0	80149	820	-1.02	-5.07	-38.74	0.166	0.024	-0.007
8021094	0	80150	920	-0.83	-5.34	-38.24	0.13	0.021	-0.004
8021194	0	80151	1020	-1.08	-5.14	-38.75	0.15899	0.033	-0.005
8021294	0	80152	1120	-0.91	-5.35	-39.64	0.135	0.029	-0.005
8021394	0	80153	1220	-0.83	-5.41	-39.79	0.13699	0.016	-0.00899
8021494	0	80154	1320	-0.94	-5.33	-41.12	0.157	0.01899	-0.008
8021594	0	80155	1420	-0.96	-5.46	-41.74	0.154	0.03799	-0.006
8021695	0	80156	1520	-0.99	-5.46	-41.83	0.172	0.026	-0.004
8021795	0	80157	1620	-0.89	-5.52	-42.46	0.167	0.027	-0.003
8021895	0	80158	1720	-0.88	-5.64	-44.62	0.165	0.037	-0.004
8021995	0	80159	1820	-0.73	-5.88	-45.41	0.147	0.03	-0.003
8022095	0	80160	1920	-0.67	-5.77	-45.55	0.167	0.023	-0.007
8022195	0	80161	2020	-0.72	-6.03	-46.32	0.154	0.03799	-0.005
8022295	0	80162	2120	-0.82	-5.89	-46.16	0.169	0.03599	-0.003
8022395	0	80163	2220	-0.79	-6.18	-47.68	0.157	0.034	-0.003
8022495	0	80164	2320	-0.68	-6.16	-48.12	0.176	0.035	-0.007
8022595	0	80165	2420	-0.65	-6.26	-49.44	0.166	0.043	-0.007
8022695	0	80166	2520	-0.7	-6.13	-49.2	0.177	0.03599	-0.006
8022795	0	80167	2620	-0.62	-6.36	-50.52	0.166	0.033	-0.004
8022895	0	80168	2720	-0.58	-6.4	-50.62	0.173	0.051	-0.003
8022995	0	80169	2820	-0.66	-6.39	-51.23	0.18	0.045	-0.007
8023096	0	80170	2920	-0.55	-6.6	-53.02	0.183	0.059	-0.004
8023196	0	80171	3020	-0.41	-6.8	-54.38	0.15	0.06	-0.007
8023296	0	80172	3120	-0.41	-6.76	-53.9	0.17	0.043	-0.005
8023396	0	80173	3220	-0.5299	-6.84	-54.35	0.174	0.052	-0.005
8023496	0	80174	3320	-0.55	-6.84	-54.9	0.176	0.063	-0.005
8023596	0	80175	3420	-0.48	-6.98	-55.66	0.177	0.067	-0.005
8023696	0	80176	3520	-0.58	-6.97	-56.79	0.194	0.068	-0.004
8023796	0	80177	3620	-0.58	-7.02	-56.72	0.179	0.065	-0.00899
8023896	0	80178	3720	-0.43	-7.16	-58.01	0.187	0.06	-0.008
8023996	0	80179	3820	-0.31	-7.41	-58.55	0.164	0.075	-0.004
8024096	0	80180	3920	-0.2	-7.3	-59.18	0.184	0.071	-0.008
8024196	0	80181	4020	-0.42	-7.23	-60.48	0.205	0.079	-0.008
8024296	0	80182	4120	-0.42	-7.43	-61.53	0.188	0.088	-0.005
8024397	0	80183	4220	-0.16	-7.46	-61.17	0.193	0.074	-0.012
8024497	0	80184	4320	-0.29	-7.45	-61.06	0.207	0.077	-0.00899
8024597	0	80185	4420	-0.44	-7.57	-61.54	0.199	0.091	-0.011
8024697	0	80186	4520	-0.37	-7.59	-63.12	0.207	0.084	-0.007
8024797	0	80187	4620	-0.25	-7.74	-64.19	0.198	0.083	-0.01
8024897	0	80188	4720	-0.21	-7.83	-64.26	0.209	0.089	-0.012
8024997	0	80189	4820	-0.03	-7.98	-65.41	0.189	0.081	-0.01
8025097	0	80190	4920	-0.09	-7.83	-66.2	0.221	0.093	-0.01
8025197	0	80191	5020	-0.02	-8.12	-66.91	0.209	0.092	-0.00899
8025297	0	80192	5120	-0.05	-8.09	-67.04	0.209	0.094	-0.006
8025397	0	80193	5220	-0.01	-8.1899	-67.47	0.226	0.075	-0.005
8025497	0	80194	5320	-0.02	-8.2	-67.8	0.222	0.101	-0.01
8025598	0	80195	5420	0.09	-8.34	-69.16	0.223	0.098	-0.00899
8025698	0	80196	5520	0.19	-8.46	-69.68	0.226	0.098	-0.012
8025798	0	80197	5620	0.13	-8.57	-69.91	0.223	0.093	-0.00899
8025898	0	80198	5720	0.12	-8.53	-70.33	0.231	0.098	-0.008
8025998	0	80199	5820	0.13	-8.64	-72.36	0.224	0.119	-0.008
8026098	0	80200	5920	0.26	-8.89	-72.53	0.22	0.101	-0.008
8026198	0	80201	6020	0.25	-8.81	-73.29	0.231	0.108	-0.008
8026298	0	80202	6120	0.38	-8.92	-73.11	0.226	0.106	-0.008
8026398	0	80203	6220	0.25	-9.01	-73.73	0.227	0.109	-0.007
8026498	0	80204	6320	0.32	-9.08	-75.3	0.224	0.105	-0.007
8026598	0	80205	6420	0.48	-9.1899	-75.96	0.234	0.105	-0.01
8026698	0	80206	6520	0.28	-9.2299	-76.3	0.231	0.111	-0.008
8026798	0	80207	6620	0.46	-9.27	-75.99	0.237	0.109	-0.004
8026898	0	80208	6720	0.5899	-9.37	-77.86	0.244	0.114	-0.006
8026999	0	80209	6820	0.43	-9.45	-78.51	0.237	0.12	-0.006
8027099	0	80210	6920	0.36	-9.52	-79.47	0.223	0.132	-0.00899
8027199	0	80211	7020	0.4	-9.51	-79.54	0.243	0.121	-0.008
8027299	0	80212	7120	0.58	-9.61	-80.0899	0.243	0.12	-0.00899
8027399	0	80213	7220	0.64	-9.53	-80.08	0.256	0.128	-0.01
8027499	0	80214	7320	0.66	-9.81	-81.66	0.23	0.125	-0.008
8027599	0	80215	7420	0.62	-9.7299	-81.44	0.243	0.13	-0.01
8027699	0	80216	7520	0.61	-9.61	-81.37	0.273	0.128	-0.00899
8027799	0	80217	7620	0.7	-9.87	-83.39	0.24	0.15	-0.01
8027899	0	80218	7720	0.5899	-9.68	-82.5	0.268	0.136	-0.011
8027999	0	80219	7820	0.5899	-9.83	-82.71	0.239	0.133	-0.01
8028099	0	80220	7920	0.73	-9.81	-82.91	0.264	0.12899	-0.006
8028199	0	80221	8020	0.88	-9.86	-83.53	0.244	0.126	-0.008
8028300	0	80222	8120	0.8	-9.85	-82.75	0.255	0.123	-0.008
8028400	0	80223	8220	0.56	-9.78	-83.51	0.254	0.149	-0.011
8028500	0	80224	8320	0.75	-10.02	-84.98	0.233	0.142	-0.01
8028600	0	80225	8420	0.79	-9.79	-82.64	0.247	0.12899	-0.00899
8028700	0	80226	8520	0.77	-9.82	-83.98	0.24	0.136	-0.008
8028800	0	80227	8620	0.69	-9.65	-83.2	0.249	0.142	-0.012
8028900	0	80228	8720	0.81	-9.83	-84.58	0.237	0.141	-0.008
8029000	0	80229	8820	0.72	-9.6	-82.51	0.255	0.136	-0.008
