# Supplementary material for: Robot-Based Calibration Procedure for Graphene Electronic Skin
Source: Sensors (Basel). 2022 Aug 16;22(16):6122. doi: 10.3390/s22166122 (PMC9416129; doi:10.3390/s22166122)
Supplement: Supplementary file 1 [file sensors-22-06122-s001.zip › measurements/sensor_row_11_col_15_hex_unload.dat]

#ID ES_1_V1
#SIZE ROW 16 COL 32
#DIR UNLOAD
#sensor: hex
#coord: row_11_col_15
system_time	status	sequence_number	hex_sample_counter	Fx	Fy	Fz	Tx	Ty	Tz
8029100	0	80230	8920	0.85	-9.65	-83.2	0.239	0.132	-0.008
8029200	0	80231	9020	0.7	-9.62	-83.79	0.245	0.141	-0.01
8029301	0	80232	9120	0.72	-9.66	-84.11	0.237	0.146	-0.01
8029400	0	80233	9220	0.7	-9.57	-83.8399	0.246	0.14399	-0.012
8029500	0	80234	9320	0.66	-9.56	-82.66	0.25099	0.135	-0.00899
8029601	0	80235	9420	0.71	-9.38	-82.63	0.25799	0.142	-0.011
8029701	0	80236	9520	0.8	-9.59	-83.36	0.242	0.14	-0.011
8029801	0	80237	9620	0.71	-9.54	-83.44	0.229	0.15199	-0.01
8029901	0	80238	9720	0.91	-9.53	-82.75	0.215	0.132	-0.01
8030001	0	80239	9820	0.76	-9.46	-82.7699	0.22	0.146	-0.01
8030101	0	80240	9920	0.7	-9.31	-81.67	0.223	0.15099	-0.011
8030201	0	80241	10020	0.85	-9.17	-80.25	0.229	0.124	-0.013
8030301	0	80242	10120	0.65	-9.07	-79.7	0.234	0.133	-0.012
8030401	0	80243	10220	0.72	-8.9799	-78.89	0.223	0.15	-0.007
8030501	0	80244	10320	0.8	-8.85	-78.4	0.223	0.12899	-0.008
8030601	0	80245	10420	0.57	-8.79	-77.72	0.213	0.13	-0.012
8030701	0	80246	10520	0.62	-8.63	-76.74	0.226	0.133	-0.011
8030801	0	80247	10620	0.65	-8.72	-76.5199	0.191	0.13699	-0.01
8030902	0	80248	10720	0.72	-8.63	-75.78	0.189	0.117	-0.00899
8031002	0	80249	10820	0.6	-8.4	-74.51	0.187	0.13	-0.011
8031102	0	80250	10920	0.46	-8.11	-72.97	0.189	0.122	-0.007
8031202	0	80251	11020	0.72	-8.14	-73.2	0.171	0.116	-0.008
8031302	0	80252	11120	0.49	-7.91	-72.56	0.186	0.127	-0.007
8031402	0	80253	11220	0.33	-7.79	-71.0199	0.18	0.119	-0.00899
8031502	0	80254	11320	0.47	-7.55	-70.12	0.192	0.114	-0.006
8031602	0	80255	11420	0.46	-7.56	-69.11	0.175	0.105	-0.00899
8031702	0	80256	11520	0.22	-7.43	-68.8399	0.172	0.127	-0.007
8031802	0	80257	11620	0.38	-7.16	-67.58	0.176	0.105	-0.007
8031902	0	80258	11720	0.41	-7.11	-67.9	0.17	0.112	-0.01
8032002	0	80259	11820	0.29	-7.06	-67.07	0.15099	0.109	-0.008
8032102	0	80260	11920	0.36	-6.89	-65.71	0.158	0.097	-0.007
8032203	0	80261	12020	0.16	-6.78	-64.93	0.15099	0.1	-0.008
8032303	0	80262	12120	0.24	-6.65	-65.15	0.146	0.097	-0.008
8032403	0	80263	12220	0.22	-6.52	-64.21	0.145	0.108	-0.005
8032503	0	80264	12320	0.19	-6.5	-62.72	0.134	0.107	-0.00899
8032603	0	80265	12420	0.12	-6.15	-62.83	0.138	0.098	-0.007
8032703	0	80266	12520	0.24	-6.34	-61.88	0.124	0.094	-0.007
8032803	0	80267	12620	0.07	-6.02	-61.06	0.14	0.104	-0.008
8032903	0	80268	12720	0.1	-6.06	-61.03	0.123	0.086	-0.01
8033003	0	80269	12820	0.14	-5.91	-59.54	0.12	0.075	-0.005
8033103	0	80270	12920	0.23	-5.85	-58.97	0.111	0.082	-0.005
8033203	0	80271	13020	0.3899	-5.7199	-58.11	0.11	0.082	-0.004
8033303	0	80272	13120	0.01	-5.45	-56.63	0.116	0.087	-0.005
8033403	0	80273	13220	0.02	-5.43	-56.81	0.106	0.093	-0.007
8033504	0	80274	13320	0.13	-5.36	-56.62	0.095	0.07599	-0.004
8033604	0	80275	13420	-0.09	-5.16	-55.26	0.097	0.084	-0.007
8033704	0	80276	13520	0	-5.15	-54.5	0.094	0.081	-0.004
8033804	0	80277	13620	0.06	-5.1	-54.79	0.062	0.093	-0.006
8033904	0	80278	13720	0.02	-4.93	-53.8	0.07599	0.071	-0.00899
8034004	0	80279	13820	-0.08	-4.73	-52.32	0.078	0.073	-0.006
8034104	0	80280	13920	-0.18	-4.6	-51.78	0.087	0.069	-0.008
8034204	0	80281	14020	-0.19	-4.36	-49.75	0.09	0.069	-0.007
8034304	0	80282	14120	-0.21	-4.55	-50.28	0.055	0.082	-0.005
8034404	0	80283	14220	-0.1	-4.31	-49.48	0.077	0.069	-0.006
8034504	0	80284	14320	-0.25	-4.02	-48.18	0.078	0.074	-0.007
8034604	0	80285	14420	-0.26	-4.19	-47.87	0.055	0.066	-0.007
8034705	0	80286	14520	-0.25	-4.04	-46.83	0.053	0.077	-0.002
8034805	0	80287	14620	-0.37	-4.03	-46.7599	0.047	0.07	-0.005
8034905	0	80288	14720	-0.36	-3.81	-46.53	0.062	0.08	-0.007
8035005	0	80289	14820	-0.44	-3.8	-45.48	0.044	0.061	-0.006
8035105	0	80290	14920	-0.36	-3.7	-44.43	0.052	0.051	-0.006
8035205	0	80291	15020	-0.41	-3.59	-43.78	0.046	0.05	-0.005
8035305	0	80292	15120	-0.3	-3.64	-43.34	0.047	0.049	-0.006
8035405	0	80293	15220	-0.27	-3.57	-42.83	0.024	0.043	-0.004
8035505	0	80294	15320	-0.58	-3.41	-42.48	0.042	0.051	-0.008
8035605	0	80295	15420	-0.38	-3.25	-40.5	0.061	0.043	-0.004
8035705	0	80296	15520	-0.34	-3.32	-40.98	0.03799	0.043	-0.004
8035805	0	80297	15620	-0.45	-3.2	-39.77	0.034	0.041	-0.003
8035905	0	80298	15720	-0.46	-3.15	-39.12	0.047	0.033	-0.005
8036005	0	80299	15820	-0.45	-3.18	-37.7	0.03599	0.03	0.001
8036106	0	80300	15920	-0.44	-3.15	-38.28	0.03	0.031	-0.005
8036206	0	80301	16020	-0.64	-2.91	-36.33	0.03799	0.028	-0.006
8036306	0	80302	16120	-0.61	-2.91	-36.62	0.03799	0.028	-0.005
8036406	0	80303	16220	-0.47	-2.91	-35.05	0.033	0.00899	-0.002
8036506	0	80304	16320	-0.61	-2.8699	-35	0.024	0.039	-0.005
8036606	0	80305	16420	-0.56	-2.92	-34.27	0.022	0.012	-0.003
8036706	0	80306	16520	-0.52	-2.9	-34.06	0.027	0.014	-0.004
8036806	0	80307	16620	-0.77	-2.68	-32.53	0.033	0.01799	-0.002
8036906	0	80308	16720	-0.7799	-2.63	-31.91	0.039	0.016	-0.008
8037006	0	80309	16820	-1.02	-2.45	-31	0.041	0.01899	-0.001
8037106	0	80310	16920	-0.74	-2.53	-31.13	0.043	0.016	-0.006
8037206	0	80311	17020	-0.7799	-2.59	-31.06	0.026	0.012	-0.004
8037306	0	80312	17120	-0.81	-2.23	-28.88	0.041	0.003	-0.004
8037407	0	80313	17220	-0.67	-2.27	-28.88	0.035	-0.012	-0.007
8037507	0	80314	17320	-0.87	-2.19	-27.59	0.043	-0.01	-0.006
8037607	0	80315	17420	-0.85	-2.2	-27.88	0.033	-0.005	-0.007
8037707	0	80316	17520	-0.98	-2.07	-26.19	0.031	-0.004	-0.003
8037807	0	80317	17620	-0.97	-2.04	-26.61	0.034	-0.008	-0.008
8037907	0	80318	17720	-0.91	-1.88	-25.55	0.048	-0.016	-0.004
8038007	0	80319	17820	-1.04	-1.86	-24.36	0.032	0.004	-0.008
8038107	0	80320	17920	-1.14	-1.64	-23.64	0.044	-0.01899	-0.004
8038207	0	80321	18020	-0.95	-1.65	-23.75	0.034	-0.007	-0.002
8038307	0	80322	18120	-1.02	-1.5	-22.26	0.025	-0.022	-0.002
8038407	0	80323	18220	-1.07	-1.4299	-21.6	0.028	-0.02	-0.005
8038507	0	80324	18320	-1.01	-1.44	-21.39	0.013	-0.01799	-0.005
8038607	0	80325	18420	-1.15	-1.33	-20.41	0.006	-0.02	-0.004
8038708	0	80326	18520	-1.02	-1.3	-19.65	-0.008	-0.023	-0.001
8038808	0	80327	18620	-0.85	-1.29	-19.95	-0.004	-0.015	-0.003
8038908	0	80328	18720	-0.88	-1.23	-18.56	0.002	-0.022	-0.006
8039008	0	80329	18820	-0.94	-1.07	-18.49	-0.008	-0.021	-0.001
8039108	0	80330	18920	-0.87	-0.93	-18.22	0.011	-0.032	-0.004
8039208	0	80331	19020	-0.9	-0.66	-16.75	0.01799	-0.03799	-0.001
8039308	0	80332	19120	-0.82	-0.89	-17.56	-0.015	-0.027	-0.002
8039408	0	80333	19220	-0.9	-0.72	-16.06	0.007	-0.032	0
8039508	0	80334	19320	-1	-0.54	-15.15	0.014	-0.029	-0.002
8039608	0	80335	19420	-0.86	-0.63	-15.51	-0.00899	-0.022	0
8039708	0	80336	19520	-0.88	-0.45	-14.87	0.015	-0.032	-0.004
8039808	0	80337	19620	-1	-0.55	-13.82	-0.013	-0.03	-0.001
8039908	0	80338	19720	-0.98	-0.52	-13.83	-0.002	-0.022	-0.004
8040009	0	80339	19820	-0.79	-0.37	-12.06	-0.001	-0.026	-0.003
8040109	0	80340	19920	-0.99	-0.25	-12.76	0.008	-0.00899	-0.003
8040209	0	80341	20020	-0.89	-0.27	-12.36	-0.001	-0.006	-0.003
8040309	0	80342	20120	-0.89	-0.33	-11.59	-0.02	-0.006	-0.006
8040409	0	80343	20220	-0.98	-0.03	-10.2299	0.007	-0.021	-0.003
8040509	0	80344	20320	-0.89	-0.18	-11.02	-0.008	-0.013	-0.003
8040609	0	80345	20420	-0.69	-0.17	-10.7	-0.01899	-0.014	-0.005
8040709	0	80346	20520	-0.79	-0.01	-10.79	0.003	-0.017	-0.003
8040809	0	80347	20620	-0.79	0.02	-8.89	-0.012	-0.017	-0.001
8040909	0	80348	20720	-0.83	0.15	-9	-0.001	-0.01	-0.008
8041009	0	80349	20820	-0.76	0.18	-8.9799	0.001	-0.01899	-0.005
8041109	0	80350	20920	-0.71	0.12	-8.6899	-0.003	-0.006	-0.002
8041209	0	80351	21020	-0.81	0.26	-6.89	0.007	-0.007	-0.001
8041310	0	80352	21120	-0.75	0.29	-6.98	-0.006	-0.007	-0.004
8041410	0	80353	21220	-0.75	0.36	-7.32	-0.003	-0.006	-0.003
8041510	0	80354	21320	-0.5899	0.24	-6.68	-0.015	-0.011	0.001
8041610	0	80355	21420	-0.58	0.45	-6.32	-0.02	0.006	-0.001
8041710	0	80356	21520	-0.52	0.4	-6.38	0.003	-0.01	-0.005
8041810	0	80357	21620	-0.43	0.28	-7.05	-0.043	0.005	-0.006
8041910	0	80358	21720	-0.3899	0.62	-5.37	0.006	-0.008	0.001
8042010	0	80359	21820	-0.36	0.55	-5.19	-0.015	-0.01	-0.002
8042110	0	80360	21920	-0.45	0.6	-4.82	-0.02	-0.011	-0.003
8042210	0	80361	22020	-0.45	0.67	-4.79	-0.012	0.005	-0.001
8042310	0	80362	22120	-0.3	0.6	-4.9	-0.013	0.00899	-0.003
8042410	0	80363	22220	-0.34	0.72	-3.84	0	-0.002	-0.007
8042510	0	80364	22320	-0.16	0.83	-4.06	0.008	0.005	-0.001
8042611	0	80365	22420	-0.2	0.65	-3.18	-0.027	0.008	0.001
8042711	0	80366	22520	0.03	0.57	-3.43	-0.025	-0.007	0.002
8042811	0	80367	22620	-0.12	0.75	-3.28	-0.011	0.012	-0.001
8042911	0	80368	22720	-0.08	0.62	-3.51	-0.034	0.00899	-0.004
8043011	0	80369	22820	-0.13	0.75	-2.59	-0.014	0.012	0.001
8043111	0	80370	22920	-0.07	0.77	-1.71	-0.011	0.015	-0.001
8043211	0	80371	23020	-0.16	0.74	-2.46	-0.032	0.028	0.002
8043311	0	80372	23120	-0.08	0.75	-1.54	-0.01799	-0.001	0
8043411	0	80373	23220	-0.02	0.64	-2.73	-0.021	0.016	-0.001
8043511	0	80374	23320	-0.07	0.63	-2.74	-0.031	0.01	0
8043611	0	80375	23420	-0.02	0.73	-1.46	-0.024	0.004	-0.001
8043711	0	80376	23520	-0.04	0.7	-1.75	-0.027	0.014	-0.001
8043811	0	80377	23620	-0.03	0.79	-1.67	-0.02	0.012	-0.001
8043912	0	80378	23720	-0.16	0.9	-0.49	-0.008	0.01	-0.005
8044012	0	80379	23820	-0.18	0.75	-0.2	-0.024	0.01799	0.003
8044112	0	80380	23920	-0.01	0.74	-1.39	-0.029	0.015	0.003
8044212	0	80381	24020	-0.06	0.86	-0.45	-0.016	0.022	0.001
8044312	0	80382	24120	-0.02	0.84	-1.0599	-0.026	0.003	0
8044412	0	80383	24220	-0.03	0.74	-1.14	-0.037	0.007	0.003
8044512	0	80384	24320	0.02	0.99	-0.91	-0.002	0.002	0.004
8044612	0	80385	24420	-0.05	1.07	-0.36	-0.006	0	0.003
8044712	0	80386	24520	0.07	0.94	-0.27	-0.021	0.002	-0.001
8044812	0	80387	24620	-0.15	0.76	-1.44	-0.039	0.022	0.003
8044912	0	80388	24720	-0.12	1.0599	0.31	-0.008	0.00899	0
8045012	0	80389	24820	-0.13	1.08	0	-0.021	0.001	0.003
8045112	0	80390	24920	-0.01	1.02	0.15	-0.01799	0.012	0.003
8045213	0	80391	25020	-0.12	1.03	0.61	-0.02	0.017	-0.002
8045313	0	80392	25120	0.04	0.75	-1.04	-0.041	0.008	0.003
8045413	0	80393	25220	0.01	0.93	-0.66	-0.026	0.001	0.001
8045513	0	80394	25320	-0.22	1.01	0.94	-0.021	0.012	-0.001
8045613	0	80395	25420	-0.07	1.03	0.13	-0.012	-0.006	0.004
8045713	0	80396	25520	-0.05	0.87	-1	-0.042	0.006	0.004
8045813	0	80397	25620	-0.01	0.97	-0.12	-0.025	0.01	0.001
8045913	0	80398	25720	-0.02	0.99	0.45	-0.012	-0.015	-0.001
8046013	0	80399	25820	0.02	0.91	-0.69	-0.022	-0.003	-0.001
8046113	0	80400	25920	0.01	0.95	0.58	-0.00899	-0.012	0.001
8046213	0	80401	26020	0.07	0.91	0.19	-0.034	-0.011	0.001
8046313	0	80402	26120	-0.18	0.94	0.41	-0.024	-0.001	-0.001
8046413	0	80403	26220	-0.02	0.87	0.76	-0.044	-0.003	0.004
8046514	0	80404	26320	-0.02	1.01	0.99	-0.014	-0.00899	0.001
8046614	0	80405	26420	-0.11	1.02	0.92	-0.024	0.01	-0.002
8046714	0	80406	26520	-0.04	0.98	1.01	-0.026	-0.006	-0.001
8046814	0	80407	26620	-0.15	0.95	0.81	-0.034	0	0.001
8046914	0	80408	26720	0.02	0.97	0.7	-0.028	-0.006	0.002
8047014	0	80409	26820	-0.04	0.89	0.94	-0.03599	-0.012	-0.002
8047114	0	80410	26920	-0.1	0.99	2.23	-0.031	-0.004	0.002
8047214	0	80411	27020	0.18	0.86	0.68	-0.043	-0.02	0
8047314	0	80412	27120	0.19	0.93	0.65	-0.033	-0.021	-0.001
8047414	0	80413	27220	-0.06	1.11	1.53	-0.02	0.002	0.002
8047514	0	80414	27320	0	1.01	1.51	-0.013	-0.017	0.001
8047614	0	80415	27420	-0.2	1.02	1.62	-0.026	-0.002	0
8047714	0	80416	27520	0.07	1.07	1.6	-0.02	-0.011	0.004
8047814	0	80417	27620	0.02	0.94	2.6	-0.03599	-0.01899	0.004
8047915	0	80418	27720	0.04	1.02	2.42	-0.03	-0.01799	0
8048015	0	80419	27820	-0.02	0.93	1.28	-0.037	-0.008	0
8048115	0	80420	27920	-0.14	1.14	3.56	-0.013	-0.008	0.001
8048215	0	80421	28020	-0.02	1.04	2.14	-0.023	-0.02	0
8048315	0	80422	28120	-0.12	0.98	2.35	-0.03599	-0.017	0.002
8048415	0	80423	28220	0.07	1.01	2.34	-0.031	-0.023	0.002
8048515	0	80424	28320	-0.05	1.05	2.35	-0.028	-0.01	0.002
8048615	0	80425	28420	-0.04	0.96	3.08	-0.033	-0.016	0.003
8048715	0	80426	28520	-0.05	1.01	3.66	-0.024	-0.02	0.005
8048815	0	80427	28620	-0.14	0.91	2.69	-0.039	-0.006	0.001
8048915	0	80428	28720	0.12	0.99	2.08	-0.031	-0.021	0.002
8049015	0	80429	28820	-0.05	0.88	1.61	-0.037	-0.00899	0.001
8049115	0	80430	28920	-0.05	0.99	3.1	-0.025	-0.023	-0.001
8049216	0	80431	29020	0.22	0.88	2.44	-0.042	-0.028	0.002
8049316	0	80432	29120	-0.18	1.02	3.03	-0.03	-0.01	0.002
8049416	0	80433	29220	-0.1	1.02	3.18	-0.029	-0.01799	0.002
8049516	0	80434	29320	-0.15	1.0599	3.99	-0.028	-0.02	0.004
8049616	0	80435	29420	-0.19	1.09	3.53	-0.024	-0.012	0.001
8049716	0	80436	29520	-0.15	1.1	3.64	-0.02	-0.01899	0.002
8049816	0	80437	29620	-0.13	1.11	3.23	-0.023	-0.016	0
8049916	0	80438	29720	-0.16	1.08	3.9	-0.033	-0.029	0.005
8050016	0	80439	29820	-0.01	0.97	3.63	-0.023	-0.03	0
8050116	0	80440	29920	-0.09	0.99	4.28	-0.024	-0.028	0.002
8050216	0	80441	30020	0.09	0.94	4.2199	-0.028	-0.033	0.001
8050316	0	80442	30120	-0.15	0.97	4.01	-0.028	-0.034	0
8050416	0	80443	30220	-0.03	1.05	4.08	-0.028	-0.032	0.001
8050517	0	80444	30320	-0.05	1.01	3.92	-0.026	-0.028	0.001
8050617	0	80445	30420	-0.28	1.16	4.84	-0.012	-0.01899	0.001
8050717	0	80446	30520	-0.1	0.98	4.08	-0.024	-0.025	0.001
8050817	0	80447	30620	0	1.01	3.64	-0.031	-0.026	0.001
8050917	0	80448	30720	-0.08	1.02	4.89	-0.016	-0.03599	0.001
8051017	0	80449	30820	-0.06	0.86	3.96	-0.03599	-0.028	-0.003
8051117	0	80450	30920	-0.04	0.97	4.23	-0.022	-0.023	0.001
8051217	0	80451	31020	-0.21	0.97	4.9699	-0.026	-0.027	-0.002
8051317	0	80452	31120	-0.27	0.98	5.15	-0.031	-0.026	0.001
8051417	0	80453	31220	-0.17	0.96	4.87	-0.025	-0.032	0.002
8051517	0	80454	31320	-0.27	1.01	4.67	-0.024	-0.016	-0.001
8051617	0	80455	31420	-0.05	0.85	5.2199	-0.032	-0.046	0.002
8051718	0	80456	31520	-0.29	1.09	4.84	-0.015	-0.01899	-0.001
8051818	0	80457	31620	-0.29	1.05	6.01	-0.02	-0.026	0
8051918	0	80458	31720	-0.18	0.88	5.27	-0.033	-0.026	0.001
8052018	0	80459	31820	-0.11	0.88	5.4	-0.016	-0.033	0.002
8052118	0	80460	31920	-0.33	0.97	6.03	-0.025	-0.026	0
8052218	0	80461	32020	-0.22	0.98	5.18	-0.025	-0.025	0.003
8052318	0	80462	32120	-0.18	0.92	5.28	-0.024	-0.042	-0.002
8052418	0	80463	32220	-0.33	0.9	5.4	-0.035	-0.026	0.001
8052518	0	80464	32320	-0.2	0.85	5.79	-0.026	-0.04	0.002
8052618	0	80465	32420	-0.26	0.94	6.21	-0.024	-0.041	-0.001
8052718	0	80466	32520	-0.3	0.88	6.36	-0.032	-0.032	0
8052818	0	80467	32620	-0.15	0.73	5.42	-0.041	-0.032	0.003
8052918	0	80468	32720	-0.37	0.92	5.76	-0.01799	-0.023	0.002
8053018	0	80469	32820	-0.16	0.83	6.26	-0.034	-0.03599	0.002
8053119	0	80470	32920	-0.33	0.85	6.32	-0.034	-0.03599	0.002
8053219	0	80471	33020	-0.24	0.97	6.43	-0.021	-0.033	0.002
8053319	0	80472	33120	-0.16	0.82	5.29	-0.041	-0.041	0.001
8053419	0	80473	33220	-0.26	1.01	7.13	-0.028	-0.047	0.002
8053519	0	80474	33320	-0.37	1.09	6.4899	-0.015	-0.047	0.004
8053619	0	80475	33420	-0.3899	1.02	7.18	-0.03	-0.042	0.002
8053719	0	80476	33520	-0.25	1.02	7.11	-0.02	-0.03799	0.003
8053819	0	80477	33620	-0.37	1.15	6.96	-0.004	-0.03599	0.002
8053919	0	80478	33720	-0.25	0.99	6.59	-0.01799	-0.039	0.002
8054019	0	80479	33820	-0.23	0.96	6.9	-0.01799	-0.041	0.003
8054119	0	80480	33920	-0.1	0.94	7.18	-0.027	-0.043	0.003
8054219	0	80481	34020	-0.09	0.77	6.33	-0.041	-0.042	0.005
8054319	0	80482	34120	-0.19	1.04	6.58	-0.013	-0.03599	0.002
8054420	0	80483	34220	-0.3899	1.09	7.2	-0.011	-0.046	0.001
8054520	0	80484	34320	-0.04	0.97	6.67	-0.014	-0.056	0.003
8054620	0	80485	34420	-0.11	1.1	8.11	-0.02	-0.049	0.002
8054720	0	80486	34520	-0.34	1.21	7.89	-0.016	-0.048	0.003
8054820	0	80487	34620	-0.3	1.05	7.67	-0.024	-0.046	0.004
8054920	0	80488	34720	-0.26	1.01	8.13	-0.03599	-0.041	0.004
8055020	0	80489	34820	-0.31	1.11	7.82	-0.01799	-0.045	0.002
8055120	0	80490	34920	-0.23	1.1	8.2	-0.022	-0.04	0.004
8055220	0	80491	35020	-0.12	1.01	7.87	-0.033	-0.042	0.003
8055320	0	80492	35120	-0.16	1.03	7.5	-0.028	-0.052	0.003
8055420	0	80493	35220	-0.22	1.19	8.9	-0.01899	-0.051	0.006
8055520	0	80494	35320	-0.13	1.12	8.1899	-0.022	-0.048	0.005
8055620	0	80495	35420	-0.22	1.28	9.18	-0.021	-0.053	0.003
8055721	0	80496	35520	-0.05	0.96	8.7299	-0.041	-0.052	0.004
8055821	0	80497	35620	-0.29	1.27	9.14	-0.02	-0.057	0.004
8055921	0	80498	35720	-0.27	1.21	8.89	-0.03	-0.044	0.002
8056021	0	80499	35820	0.07	0.97	8.15	-0.043	-0.053	0.00899
8056121	0	80500	35920	-0.01	1.11	8	-0.034	-0.04	0.002
8056221	0	80501	36020	-0.09	1.22	9.09	-0.03599	-0.05	0.004
8056321	0	80502	36120	-0.07	1.28	9.32	-0.028	-0.042	0.006
8056421	0	80503	36220	-0.14	1.24	8.9	-0.027	-0.045	0.002
8056521	0	80504	36320	-0.1	1.22	9.56	-0.028	-0.04	0.002
8056621	0	80505	36420	0.02	1.27	9.04	-0.028	-0.048	0.005
8056721	0	80506	36520	-0.18	1.42	9.75	-0.034	-0.035	0.007
8056821	0	80507	36620	-0.1	1.24	8.58	-0.037	-0.04	0.007
8056921	0	80508	36720	-0.07	1.24	8.59	-0.032	-0.041	0.006
8057022	0	80509	36820	-0.09	1.33	9.3	-0.035	-0.047	0.004
8057122	0	80510	36920	-0.12	1.42	9.05	-0.032	-0.046	0.003
8057222	0	80511	37020	-0.09	1.23	9.36	-0.048	-0.049	0.005
8057322	0	80512	37120	-0.13	1.45	9.2	-0.042	-0.041	0.004
8057422	0	80513	37220	-0.05	1.29	9.9399	-0.042	-0.055	0.005
8057522	0	80514	37320	-0.04	1.28	10.04	-0.048	-0.056	0.006
8057622	0	80515	37420	-0.32	1.47	10.03	-0.023	-0.051	0.007
8057722	0	80516	37520	-0.14	1.38	10.02	-0.03799	-0.048	0.003
8057822	0	80517	37620	-0.2	1.41	9.51	-0.028	-0.053	0.003
8057922	0	80518	37720	-0.2	1.45	10.92	-0.021	-0.051	0.007
8058022	0	80519	37820	-0.1	1.38	10.56	-0.035	-0.049	0.008
8058122	0	80520	37920	-0.22	1.41	9.79	-0.039	-0.052	0.007
8058222	0	80521	38020	-0.28	1.38	10.28	-0.039	-0.045	0.008
8058323	0	80522	38120	-0.29	1.36	9.65	-0.048	-0.04	0.007
8058423	0	80523	38220	-0.32	1.36	10.35	-0.037	-0.05	0.008
8058523	0	80524	38320	-0.25	1.4	10.24	-0.033	-0.049	0.005
8058623	0	80525	38420	-0.3899	1.55	10.93	-0.034	-0.045	0.00899
8058723	0	80526	38520	-0.24	1.49	10.95	-0.026	-0.054	0.00899
8058823	0	80527	38620	-0.42	1.59	11.16	-0.028	-0.048	0.007
8058923	0	80528	38720	-0.46	1.47	10.27	-0.04	-0.042	0.004
8059023	0	80529	38820	-0.28	1.49	10.9399	-0.032	-0.064	0.008
8059123	0	80530	38920	-0.32	1.4299	10.88	-0.042	-0.061	0.00899
8059223	0	80531	39020	-0.24	1.49	10.78	-0.025	-0.061	0.01
8059323	0	80532	39120	-0.38	1.5	11.1	-0.033	-0.059	0.006
8059423	0	80533	39220	-0.47	1.49	11.11	-0.032	-0.051	0.008
8059523	0	80534	39320	-0.42	1.4299	10.9799	-0.035	-0.056	0.00899
8059624	0	80535	39420	-0.44	1.52	11.57	-0.035	-0.06	0.00899
8059724	0	80536	39520	-0.33	1.6	11.14	-0.01799	-0.064	0.008
8059824	0	80537	39620	-0.41	1.4	12.12	-0.037	-0.071	0.005
8059924	0	80538	39720	-0.55	1.35	10.9	-0.052	-0.058	0.005
8060024	0	80539	39820	-0.43	1.51	11.17	-0.03599	-0.063	0.005
8060124	0	80540	39920	-0.55	1.65	11.45	-0.014	-0.064	0.01
8060224	0	80541	40020	-0.3899	1.46	11.86	-0.052	-0.073	0.003
8060324	0	80542	40120	-0.5299	1.61	12.37	-0.03599	-0.067	0.01
8060424	0	80543	40220	-0.42	1.68	12.75	-0.031	-0.067	0.006
8060524	0	80544	40320	-0.44	1.4	13.04	-0.051	-0.067	0.00899
8060624	0	80545	40420	-0.43	1.63	11.88	-0.023	-0.059	0.004
8060724	0	80546	40520	-0.47	1.29	13.18	-0.04	-0.08	0.007
8060824	0	80547	40620	-0.5	1.44	13.76	-0.021	-0.073	0.005
8060925	0	80548	40720	-0.44	1.37	14.01	-0.02	-0.074	0.006
8061025	0	80549	40820	-0.3899	1.4	13.46	-0.031	-0.074	0.003
8061125	0	80550	40920	-0.27	1.45	13.88	-0.01899	-0.088	0.007
8061225	0	80551	41020	-0.28	1.3099	13.84	-0.022	-0.082	0.007
8061325	0	80552	41120	-0.37	1.39	13.17	-0.013	-0.067	0.006
8061425	0	80553	41220	-0.37	1.41	13.11	-0.021	-0.073	0.008
8061525	0	80554	41320	-0.5299	1.49	14.66	-0.012	-0.066	0.008
8061625	0	80555	41420	-0.58	1.38	13.96	-0.024	-0.073	0.007
8061725	0	80556	41520	-0.48	1.4	14.15	-0.02	-0.07199	0.004
8061825	0	80557	41620	-0.56	1.41	13.7	-0.029	-0.063	0.002
8061925	0	80558	41720	-0.48	1.41	13.63	-0.024	-0.081	0.008
8062025	0	80559	41820	-0.38	1.38	13.01	-0.01799	-0.077	0.008
8062125	0	80560	41920	-0.48	1.45	13.94	-0.015	-0.075	0.006
8062226	0	80561	42020	-0.5	1.35	13.18	-0.027	-0.069	0.002
8062326	0	80562	42120	-0.49	1.21	12.78	-0.042	-0.067	0.003
8062426	0	80563	42220	-0.46	1.42	13.69	-0.027	-0.058	0.006
8062526	0	80564	42320	-0.6	1.46	14.77	-0.01899	-0.059	0.007
8062626	0	80565	42420	-0.5	1.33	13.23	-0.02	-0.066	0.003
8062726	0	80566	42520	-0.56	1.48	14.42	-0.008	-0.067	0.00899
8062826	0	80567	42620	-0.43	1.4299	13.16	-0.017	-0.067	0.002
8062926	0	80568	42720	-0.38	1.28	14.39	-0.044	-0.071	0.007
8063026	0	80569	42820	-0.51	1.41	14.28	-0.02	-0.071	0.007
8063126	0	80570	42920	-0.41	1.42	13.74	-0.01799	-0.07199	0.00899
8063226	0	80571	43020	-0.37	1.27	13.65	-0.034	-0.074	0.007
8063326	0	80572	43120	-0.56	1.35	13.42	-0.026	-0.064	0.006
8063426	0	80573	43220	-0.34	1.35	13.42	-0.022	-0.079	0.008
8063527	0	80574	43320	-0.4	1.29	14.4	-0.03	-0.079	0.008
8063627	0	80575	43420	-0.5	1.39	14.03	-0.012	-0.081	0.008
8063727	0	80576	43520	-0.43	1.34	14.48	-0.027	-0.079	0.007
8063827	0	80577	43620	-0.52	1.38	14.54	-0.028	-0.07	0.005
8063927	0	80578	43720	-0.49	1.42	13.89	-0.021	-0.065	0.006
8064027	0	80579	43820	-0.62	1.42	13.6	-0.016	-0.064	0.006
8064127	0	80580	43920	-0.44	1.3099	13.76	-0.035	-0.067	0.00899
8064227	0	80581	44020	-0.54	1.51	13.95	-0.013	-0.06	0.00899
8064327	0	80582	44120	-0.43	1.39	13.82	-0.034	-0.07199	0.007
8064427	0	80583	44220	-0.37	1.3	13.32	-0.021	-0.067	0.005
8064527	0	80584	44320	-0.54	1.34	13.82	-0.037	-0.067	0.006
8064627	0	80585	44420	-0.43	1.4	14.3	-0.014	-0.078	0.007
