# Supplementary material for: Robot-Based Calibration Procedure for Graphene Electronic Skin
Source: Sensors (Basel). 2022 Aug 16;22(16):6122. doi: 10.3390/s22166122 (PMC9416129; doi:10.3390/s22166122)
Supplement: Supplementary file 1 [file sensors-22-06122-s001.zip › measurements/sensor_row_11_col_16_hex_load.dat]

#ID ES_1_V1
#SIZE ROW 16 COL 32
#DIR LOAD
#sensor: hex
#coord: row_11_col_16
system_time	status	sequence_number	hex_sample_counter	Fx	Fy	Fz	Tx	Ty	Tz
7919516	0	79135	30492	-0.3899	1.3099	14.26	-0.028	-0.081	0.008
7919616	0	79136	30592	-0.52	1.37	13.96	-0.025	-0.07199	0.006
7919716	0	79137	30692	-0.5	1.39	13.88	-0.026	-0.07199	0.005
7919816	0	79138	30792	-0.45	1.34	13.73	-0.031	-0.071	0.003
7919917	0	79139	30892	-0.44	1.3099	13.72	-0.04	-0.063	0.006
7920017	0	79140	30992	-0.5299	1.48	14.62	-0.015	-0.071	0.007
7920117	0	79141	31092	-0.52	1.3099	13.78	-0.035	-0.065	0.006
7920217	0	79142	31192	-0.57	1.47	14.89	-0.01799	-0.069	0.004
7920317	0	79143	31292	-0.5	1.3	13.65	-0.037	-0.074	0.008
7920417	0	79144	31392	-0.62	1.49	13.99	-0.015	-0.064	0.005
7920517	0	79145	31492	-0.41	1.35	14.33	-0.026	-0.07599	0.005
7920617	0	79146	31592	-0.43	1.4	14.6	-0.01899	-0.068	0.007
7920717	0	79147	31692	-0.61	1.47	14.16	-0.017	-0.059	0.008
7920817	0	79148	31792	-0.5	1.47	14.89	-0.024	-0.082	0.002
7920917	0	79149	31892	-0.48	1.3099	13.97	-0.034	-0.071	0.007
7921017	0	79150	31992	-0.47	1.48	14.79	-0.014	-0.078	0.008
7921117	0	79151	32092	-0.45	1.38	13.14	-0.024	-0.081	0.004
7921218	0	79152	32192	-0.46	1.47	14.35	-0.01	-0.074	0.008
7921318	0	79153	32292	-0.71	1.54	14.48	-0.01899	-0.06	0.007
7921418	0	79154	32392	-0.66	1.4299	13.78	-0.024	-0.056	0.005
7921518	0	79155	32492	-0.5	1.33	13.82	-0.025	-0.075	0.007
7921618	0	79156	32592	-0.48	1.47	14.01	-0.015	-0.088	0.005
7921718	0	79157	32692	-0.45	1.34	13.66	-0.03	-0.065	0.003
7921818	0	79158	32792	-0.62	1.36	13.96	-0.021	-0.068	0.008
7921918	0	79159	32892	-0.51	1.19	13.27	-0.024	-0.077	0.006
7922018	0	79160	32992	-0.42	1.21	12.81	-0.015	-0.071	0.007
7922118	0	79161	33092	-0.55	1.07	12.26	-0.00899	-0.08	0.008
7922218	0	79162	33192	-0.67	1.01	11.93	-0.015	-0.07599	0.006
7922318	0	79163	33292	-0.7	1.1	12.07	0.006	-0.075	0.00899
7922418	0	79164	33392	-0.69	0.96	11.64	-0.016	-0.083	0.01
7922519	0	79165	33492	-0.92	1.04	11.4399	-0.025	-0.079	0.007
7922619	0	79166	33592	-0.83	1.03	11.45	-0.001	-0.066	0.00899
7922719	0	79167	33692	-0.63	0.87	10.34	-0.01799	-0.078	0.004
7922819	0	79168	33792	-0.74	0.97	11.47	-0.03	-0.068	0.008
7922919	0	79169	33892	-0.84	0.97	10.46	-0.014	-0.071	0.007
7923019	0	79170	33992	-0.82	1	10.89	-0.012	-0.077	0.006
7923119	0	79171	34092	-0.9	1.04	11.25	0.006	-0.07	0.006
7923219	0	79172	34192	-0.85	1.08	11.3	-0.003	-0.077	0.001
7923319	0	79173	34292	-0.76	0.93	11.6899	-0.017	-0.069	0.007
7923419	0	79174	34392	-0.87	0.98	10.43	-0.01	-0.064	0.001
7923519	0	79175	34492	-0.93	0.88	10.89	-0.016	-0.065	0.006
7923619	0	79176	34592	-0.77	0.97	10.86	-0.007	-0.083	0.006
7923720	0	79177	34692	-0.68	0.84	10.02	-0.01799	-0.075	0.008
7923820	0	79178	34792	-0.72	0.82	10.5	-0.01	-0.073	0.008
7923920	0	79179	34892	-0.58	0.67	10.1899	-0.034	-0.08	0.004
7924020	0	79180	34992	-0.8	0.95	10.93	0.004	-0.067	0.007
7924120	0	79181	35092	-0.76	0.85	10.05	-0.01	-0.067	0.005
7924220	0	79182	35192	-0.64	0.85	10.09	-0.011	-0.073	0.006
7924320	0	79183	35292	-0.71	0.73	8.7299	-0.013	-0.058	0.005
7924420	0	79184	35392	-0.51	0.71	9.57	-0.014	-0.075	0.004
7924520	0	79185	35492	-0.77	0.62	9.53	-0.024	-0.065	0.005
7924620	0	79186	35592	-0.62	0.93	9.14	0.01799	-0.075	0.005
7924720	0	79187	35692	-0.79	0.82	10.1	-0.007	-0.068	0.002
7924820	0	79188	35792	-0.6	0.66	8.41	-0.01799	-0.067	0.002
7924920	0	79189	35892	-0.62	0.61	8.8	-0.033	-0.071	0.005
7925020	0	79190	35992	-0.7	0.73	8.86	-0.017	-0.06	0.004
7925121	0	79191	36092	-0.76	0.67	9.05	-0.014	-0.059	0.004
7925221	0	79192	36192	-0.72	0.74	9.08	-0.006	-0.061	0.004
7925321	0	79193	36292	-0.72	0.85	9.57	-0.004	-0.069	0.006
7925421	0	79194	36392	-0.63	0.56	8.53	-0.032	-0.055	0.005
7925521	0	79195	36492	-0.82	0.84	9.61	0.011	-0.061	0.002
7925621	0	79196	36592	-0.64	0.63	8.78	-0.005	-0.059	0.002
7925721	0	79197	36692	-0.46	0.74	8.58	0.00899	-0.08	0.003
7925821	0	79198	36792	-0.54	0.64	8.09	0.004	-0.07199	0.004
7925921	0	79199	36892	-0.52	0.54	8.41	-0.014	-0.059	0.004
7926021	0	79200	36992	-0.55	0.68	8.13	0	-0.055	0.003
7926121	0	79201	37092	-0.6	0.66	8.96	-0.004	-0.059	0.004
7926221	0	79202	37192	-0.65	0.91	9.5	0.012	-0.048	0.007
7926321	0	79203	37292	-0.58	0.67	9.15	-0.006	-0.055	0.004
7926422	0	79204	37392	-0.71	0.73	8.4799	0.01799	-0.06	0.001
7926522	0	79205	37492	-0.55	0.73	8.97	0.011	-0.057	0.004
7926622	0	79206	37592	-0.42	0.45	7.61	-0.026	-0.057	0.003
7926722	0	79207	37692	-0.52	0.56	7.83	0.002	-0.042	0.002
7926822	0	79208	37792	-0.5299	0.58	7.7	-0.005	-0.055	0.005
7926922	0	79209	37892	-0.47	0.69	8.14	0.002	-0.058	0.002
7927022	0	79210	37992	-0.41	0.47	7.57	-0.012	-0.059	0
7927122	0	79211	38092	-0.4	0.5299	7.41	0.004	-0.056	0
7927222	0	79212	38192	-0.35	0.33	7.26	-0.01799	-0.054	0.002
7927322	0	79213	38292	-0.26	0.46	7.61	0.007	-0.062	0.003
7927422	0	79214	38392	-0.31	0.46	8.08	0.006	-0.055	0.002
7927522	0	79215	38492	-0.36	0.48	7.39	0.01	-0.052	0.004
7927622	0	79216	38592	-0.49	0.65	8.24	0.024	-0.057	0
7927723	0	79217	38692	-0.3899	0.57	8.26	0.012	-0.047	0.002
7927823	0	79218	38792	-0.29	0.61	7.02	0.024	-0.051	0.001
7927923	0	79219	38892	-0.48	0.54	6.89	0.005	-0.034	0
7928023	0	79220	38992	-0.31	0.41	6.91	-0.001	-0.047	0.004
7928123	0	79221	39092	-0.07	0.18	6.2199	-0.004	-0.048	0.006
7928223	0	79222	39192	-0.24	0.36	7.48	0	-0.03799	0.004
7928323	0	79223	39292	-0.37	0.4	7.22	0.005	-0.035	0.002
7928423	0	79224	39392	-0.3899	0.5	6.42	0.015	-0.033	0
7928523	0	79225	39492	-0.26	0.29	7.08	-0.007	-0.04	0.001
7928623	0	79226	39592	-0.22	0.26	7.18	-0.001	-0.048	0.004
7928723	0	79227	39692	-0.3899	0.5	6.39	0.022	-0.021	0.002
7928823	0	79228	39792	-0.21	0.32	6.53	-0.001	-0.035	0.003
7928923	0	79229	39892	-0.28	0.27	6.4	-0.003	-0.033	0.003
7929024	0	79230	39992	-0.24	0.33	6.52	0.007	-0.032	-0.001
7929124	0	79231	40092	-0.26	0.35	5.35	0.022	-0.027	0
7929224	0	79232	40192	-0.03	0.3	6.19	0.013	-0.031	0
7929324	0	79233	40292	-0.22	0.46	6.44	0.01799	-0.032	0.002
7929424	0	79234	40392	-0.07	0.18	5.33	-0.002	-0.022	0
7929524	0	79235	40492	-0.23	0.23	5.2399	0.003	-0.02	-0.002
7929624	0	79236	40592	0.01	0.24	5.2399	0.021	-0.046	0
7929724	0	79237	40692	-0.1	-0.01	5	-0.01	-0.02	0.004
7929824	0	79238	40792	-0.07	0.04	5.54	-0.005	-0.033	0.004
7929924	0	79239	40892	-0.17	0.18	5.37	0.006	-0.01899	0.005
7930024	0	79240	40992	-0.09	0.24	5.75	0.006	-0.027	-0.001
7930124	0	79241	41092	-0.16	0.2	4.35	0	-0.002	0.001
7930224	0	79242	41192	-0.12	0.17	4.58	0.005	-0.012	0.001
7930325	0	79243	41292	-0.21	0.34	5.86	0.031	-0.027	0
7930425	0	79244	41392	-0.09	0.1	4.33	-0.008	-0.017	0.004
7930525	0	79245	41492	-0.05	0.18	5.21	0.016	-0.033	0.001
7930625	0	79246	41592	-0.21	0.24	4.87	0.01799	-0.016	-0.001
7930725	0	79247	41692	0.07	0.06	4.54	0.012	-0.022	-0.001
7930825	0	79248	41792	-0.12	0.17	5.4699	0.004	-0.01799	0.002
7930925	0	79249	41892	-0.05	0.2	4.2	0.017	-0.02	0.001
7931025	0	79250	41992	-0.11	0.08	5.53	0.01	-0.016	0.003
7931125	0	79251	42092	-0.15	0.2	4.1	0.011	-0.00899	-0.001
7931225	0	79252	42192	-0.14	0.17	5.28	0.017	-0.01899	0
7931325	0	79253	42292	-0.07	0.13	3.8	0.00899	-0.015	0.002
7931425	0	79254	42392	-0.05	0.1	4.27	0.003	-0.01799	0
7931525	0	79255	42492	-0.19	0.14	4.9	0.01	-0.014	0.004
7931626	0	79256	42592	0.02	0.22	5.37	0.01799	-0.023	0.001
7931726	0	79257	42692	0.02	0.09	4.91	0.013	-0.015	0.002
7931826	0	79258	42792	0	0.1	4.1	0.012	-0.013	0.002
7931926	0	79259	42892	-0.3	0.29	5.19	0.017	-0.003	0
7932026	0	79260	42992	0.02	0.07	3.61	0.021	-0.01899	0.001
7932126	0	79261	43092	0.05	0.01	4.6	0.007	-0.025	0.002
7932226	0	79262	43192	-0.17	0.11	3.53	0.014	-0.01799	0.003
7932326	0	79263	43292	-0.17	0.08	3.38	0.001	-0.017	-0.001
7932426	0	79264	43392	-0.1	-0.06	3.55	-0.011	-0.016	0.001
7932526	0	79265	43492	0.06	0.03	3.58	0.017	-0.031	0.001
7932626	0	79266	43592	-0.17	0.17	3.93	0.02	-0.026	0.001
7932726	0	79267	43692	0.05	-0.13	2.23	-0.00899	-0.022	0.001
7932826	0	79268	43792	-0.2	0.14	2.99	0.013	-0.015	0
7932927	0	79269	43892	0.02	0.18	3.08	0.029	-0.02	0.001
7933027	0	79270	43992	-0.16	0.18	3.3	0.026	-0.024	0.002
7933127	0	79271	44092	-0.09	-0.09	3.07	-0.005	-0.01899	0
7933227	0	79272	44192	0.04	-0.25	1.98	-0.011	-0.024	0.001
7933327	0	79273	44292	-0.21	0.14	3.05	0.022	-0.008	0.001
7933427	0	79274	44392	-0.24	0.05	2.8599	0.01	-0.014	0
7933527	0	79275	44492	0	-0.06	1.84	0.012	-0.01799	0
7933627	0	79276	44592	-0.2	0.15	3.99	0.024	-0.022	0.002
7933727	0	79277	44692	-0.06	-0.05	3.1	0.006	-0.02	0.001
7933827	0	79278	44792	0.15	-0.17	1.92	0	-0.026	0.003
7933927	0	79279	44892	-0.03	-0.02	1.96	0.015	-0.026	0
7934027	0	79280	44992	-0.03	-0.07	1.9	0.003	-0.015	-0.001
7934127	0	79281	45092	0.04	-0.04	2.54	0.023	-0.029	0.002
7934228	0	79282	45192	-0.07	0	2.31	0.015	-0.012	0.002
7934328	0	79283	45292	-0.05	0.05	2.22	0.024	-0.00899	0.002
7934428	0	79284	45392	-0.17	-0.05	1.84	0.014	-0.005	0.004
7934528	0	79285	45492	0.04	-0.09	2.31	0.014	-0.01799	-0.001
7934628	0	79286	45592	-0.15	0.13	2.27	0.033	-0.022	0.001
7934728	0	79287	45692	-0.11	-0.13	1.66	0.007	-0.014	0.002
7934828	0	79288	45792	0.01	-0.14	1.51	0.01799	-0.022	0.001
7934928	0	79289	45892	0	-0.26	0.92	0.003	-0.01	-0.001
7935028	0	79290	45992	-0.22	-0.09	1.03	0.025	-0.007	-0.002
7935128	0	79291	46092	0.03	-0.22	1.26	0.01899	-0.01899	0
7935228	0	79292	46192	-0.1	-0.07	2.1099	0.031	-0.024	0.001
7935328	0	79293	46292	0.07	-0.41	-0.32	0.006	-0.021	-0.002
7935428	0	79294	46392	-0.04	-0.31	0.73	0.015	-0.025	0.001
7935528	0	79295	46492	-0.16	-0.22	0.79	0.014	0.002	0
7935629	0	79296	46592	0.08	-0.23	0.4	0.025	-0.01799	0.003
7935729	0	79297	46692	-0.09	-0.22	0.62	0.016	-0.008	-0.003
7935829	0	79298	46792	-0.02	-0.34	0.36	0.007	-0.013	0.002
7935929	0	79299	46892	-0.01	-0.34	0.61	0.013	-0.013	0.002
7936029	0	79300	46992	-0.14	-0.31	0.11	0.011	-0.017	0.001
7936129	0	79301	47092	0.02	-0.43	-0.16	0.007	-0.005	-0.003
7936229	0	79302	47192	-0.2	-0.31	0.4	0.02	-0.006	0
7936329	0	79303	47292	-0.11	-0.29	0.96	0.023	-0.011	0.001
7936429	0	79304	47392	-0.2	-0.4	-0.41	0.011	-0.013	-0.003
7936529	0	79305	47492	-0.05	-0.34	0.35	0.032	-0.025	-0.002
7936629	0	79306	47592	-0.15	-0.42	-0.81	0.014	0.003	0.001
7936729	0	79307	47692	-0.32	-0.27	-0.25	0.03	-0.001	0
7936830	0	79308	47792	-0.04	-0.23	-0.42	0.031	-0.002	0.003
7936930	0	79309	47892	0	-0.5	-1.07	0.01899	-0.01799	0.002
7937030	0	79310	47992	-0.17	-0.5	-1.38	0.01	-0.003	0
7937130	0	79311	48092	-0.03	-0.55	-1.25	0.021	-0.01	0
7937230	0	79312	48192	-0.2	-0.54	-1.8	0.028	-0.005	-0.001
7937330	0	79313	48292	-0.07	-0.58	-1.62	0.033	-0.004	-0.001
7937430	0	79314	48392	-0.22	-0.63	-1.5599	0.032	-0.016	-0.003
7937530	0	79315	48492	-0.22	-0.6	-1.46	0.04	-0.002	0
7937630	0	79316	48592	-0.2	-0.69	-1.3099	0.028	-0.005	-0.002
7937730	0	79317	48692	-0.34	-0.6	-1.87	0.041	0.01	-0.004
7937830	0	79318	48792	-0.2	-0.69	-1.23	0.029	0.001	0
7937930	0	79319	48892	-0.2	-0.83	-2.74	0.033	0.012	-0.002
7938030	0	79320	48992	-0.11	-0.84	-2.3699	0.03599	-0.008	0.001
7938131	0	79321	49092	-0.09	-0.73	-2.09	0.023	0.011	-0.001
7938231	0	79322	49192	-0.28	-0.7799	-2.3599	0.029	0.003	-0.003
7938331	0	79323	49292	-0.18	-0.5899	-2.18	0.053	0.001	0.001
7938431	0	79324	49392	-0.14	-0.82	-2.38	0.01799	-0.006	-0.002
7938531	0	79325	49492	-0.09	-0.71	-2.84	0.034	0	-0.003
7938631	0	79326	49592	-0.16	-0.67	-1.01	0.053	-0.002	-0.003
7938731	0	79327	49692	-0.05	-0.83	-2.3599	0.032	-0.017	-0.003
7938831	0	79328	49792	-0.19	-0.72	-2.25	0.032	0.003	-0.004
7938931	0	79329	49892	-0.06	-0.77	-2.38	0.033	-0.015	-0.002
7939031	0	79330	49992	-0.12	-0.88	-2.33	0.02	0	-0.003
7939131	0	79331	50092	-0.18	-0.74	-2.25	0.025	0.001	-0.001
7939231	0	79332	50192	-0.05	-0.67	-1.99	0.043	-0.006	0
7939331	0	79333	50292	-0.04	-0.71	-1.86	0.03599	-0.006	-0.001
7939432	0	79334	50392	-0.08	-0.58	-2.23	0.057	-0.01	0.001
7939532	0	79335	50492	-0.17	-0.69	-1.36	0.043	-0.011	-0.003
7939632	0	79336	50592	-0.09	-0.77	-2.32	0.032	-0.017	-0.003
7939732	0	79337	50692	-0.2	-0.81	-2.53	0.03	0.01	-0.002
7939832	0	79338	50792	-0.18	-0.87	-2.97	0.03	0.006	-0.001
7939932	0	79339	50892	-0.35	-0.76	-2.95	0.044	0.002	-0.003
7940032	0	79340	50992	-0.23	-0.95	-4	0.046	-0.007	-0.002
7940132	0	79341	51092	-0.24	-0.91	-3.34	0.044	-0.003	0
7940232	0	79342	51192	-0.32	-1.07	-4.3	0.043	0.004	-0.003
7940332	0	79343	51292	-0.28	-1.12	-5.1	0.049	-0.008	-0.005
7940432	0	79344	51392	-0.21	-1.11	-5.1	0.045	-0.00899	-0.006
7940532	0	79345	51492	-0.32	-1.22	-5.54	0.052	-0.01	-0.003
7940632	0	79346	51592	-0.45	-1.07	-5.81	0.063	-0.005	0
7940732	0	79347	51692	-0.33	-1.1	-5.2399	0.065	-0.022	-0.001
7940833	0	79348	51792	-0.49	-1.21	-5.7	0.059	-0.02	-0.002
7940933	0	79349	51892	-0.49	-1.21	-6.65	0.061	-0.01	-0.004
7941033	0	79350	51992	-0.37	-1.41	-7.59	0.059	-0.003	-0.002
7941133	0	79351	52092	-0.63	-1.38	-6.69	0.061	-0.011	-0.003
7941233	0	79352	52192	-0.58	-1.42	-7.72	0.07	-0.008	-0.003
7941333	0	79353	52292	-0.61	-1.38	-8.52	0.073	-0.003	-0.005
7941433	0	79354	52392	-0.5	-1.59	-9.28	0.057	-0.01799	-0.002
7941533	0	79355	52492	-0.41	-1.62	-8.81	0.06	-0.022	0
7941633	0	79356	52592	-0.65	-1.46	-8.82	0.086	-0.017	-0.005
7941733	0	79357	52692	-0.5	-1.74	-10	0.064	-0.012	-0.001
7941833	0	79358	52792	-0.52	-1.68	-10.09	0.079	-0.025	-0.001
7941933	0	79359	52892	-0.52	-1.85	-10.72	0.049	-0.013	-0.004
7942034	0	79360	52992	-0.64	-1.73	-10.35	0.075	-0.017	-0.003
7942134	0	79361	53092	-0.68	-1.84	-11.5	0.08	-0.015	-0.003
7942234	0	79362	53192	-0.65	-1.96	-12.9	0.061	-0.007	-0.003
7942334	0	79363	53292	-0.65	-1.97	-12.3	0.069	-0.012	-0.002
7942434	0	79364	53392	-0.67	-2	-12.2299	0.063	-0.012	0.001
7942534	0	79365	53492	-0.8	-1.84	-13	0.093	-0.012	-0.004
7942634	0	79366	53592	-0.7799	-2.14	-13.32	0.075	-0.003	-0.001
7942734	0	79367	53692	-0.61	-2.1	-13.71	0.088	-0.03599	-0.003
7942834	0	79368	53792	-0.69	-2.3	-14.27	0.079	-0.01899	-0.002
7942934	0	79369	53892	-0.7799	-2.33	-15.34	0.082	-0.016	-0.004
7943034	0	79370	53992	-0.7799	-2.35	-14.78	0.066	-0.021	-0.002
7943134	0	79371	54092	-0.72	-2.41	-15.73	0.088	-0.032	-0.004
7943234	0	79372	54192	-0.91	-2.45	-16.07	0.065	-0.01799	-0.003
7943334	0	79373	54292	-1.04	-2.39	-15.91	0.1	-0.011	-0.003
7943435	0	79374	54392	-0.93	-2.52	-17.15	0.1	-0.013	-0.003
7943535	0	79375	54492	-0.91	-2.6199	-17.41	0.102	-0.023	-0.003
7943635	0	79376	54592	-1.07	-2.78	-17.78	0.075	-0.01899	-0.004
7943735	0	79377	54692	-1.08	-2.77	-18.32	0.087	-0.006	-0.003
7943835	0	79378	54792	-0.87	-2.83	-17.92	0.091	-0.031	-0.001
7943935	0	79379	54892	-0.85	-2.92	-18.61	0.08	-0.032	-0.001
7944035	0	79380	54992	-1.02	-2.91	-20.02	0.096	-0.015	-0.005
7944135	0	79381	55092	-1.08	-2.88	-20.55	0.105	-0.013	-0.00899
7944235	0	79382	55192	-0.91	-3.1	-21.64	0.106	-0.013	-0.008
7944335	0	79383	55292	-1	-3.1199	-21.43	0.114	-0.021	-0.005
7944435	0	79384	55392	-1.04	-3.24	-22.29	0.106	-0.004	-0.006
7944535	0	79385	55492	-0.83	-3.36	-22.64	0.094	-0.01899	-0.002
7944635	0	79386	55592	-0.9	-3.45	-23.4	0.094	-0.006	-0.007
7944736	0	79387	55692	-1.19	-3.4	-24.76	0.113	0.00899	-0.001
7944836	0	79388	55792	-0.91	-3.59	-24.68	0.094	0.004	-0.002
7944936	0	79389	55892	-1.0599	-3.35	-24.58	0.125	-0.005	-0.004
7945036	0	79390	55992	-0.98	-3.52	-25.14	0.108	-0.001	-0.007
7945136	0	79391	56092	-0.72	-3.67	-27.03	0.116	-0.015	-0.005
7945236	0	79392	56192	-0.86	-3.81	-27.48	0.114	-0.001	-0.005
7945336	0	79393	56292	-0.85	-3.88	-27.36	0.111	0.002	-0.003
7945436	0	79394	56392	-1.19	-3.74	-28	0.109	0.011	-0.007
7945536	0	79395	56492	-0.88	-3.94	-30.27	0.123	0.005	-0.006
7945636	0	79396	56592	-0.83	-3.98	-29.55	0.127	0.002	-0.004
7945736	0	79397	56692	-0.83	-4.09	-31.03	0.134	0.011	-0.005
7945836	0	79398	56792	-1.12	-3.99	-31.3	0.124	0.021	-0.01
7945936	0	79399	56892	-1.01	-4.14	-31.76	0.132	0.01	-0.006
7946037	0	79400	56992	-0.93	-4.2199	-33.16	0.121	0.01899	-0.008
7946137	0	79401	57092	-0.88	-4.29	-33.33	0.124	0.012	-0.006
7946237	0	79402	57192	-0.95	-4.27	-34.24	0.123	0.01899	-0.005
7946337	0	79403	57292	-0.63	-4.56	-35.0099	0.12	0.00899	-0.008
7946437	0	79404	57392	-0.73	-4.55	-35.74	0.13	0.01899	-0.00899
7946537	0	79405	57492	-0.77	-4.56	-35.65	0.12899	0.028	-0.004
7946637	0	79406	57592	-0.86	-4.73	-37.27	0.127	0.039	-0.005
7946737	0	79407	57692	-0.74	-4.89	-37.95	0.116	0.039	-0.006
7946837	0	79408	57792	-0.74	-4.75	-38.73	0.145	0.022	-0.007
7946937	0	79409	57892	-0.84	-4.7	-38.62	0.143	0.023	-0.006
7947037	0	79410	57992	-0.72	-5.12	-40.88	0.112	0.039	-0.006
7947137	0	79411	58092	-0.8	-4.92	-40.2599	0.13	0.034	-0.005
7947238	0	79412	58192	-0.79	-5.01	-40.57	0.138	0.03799	-0.008
7947338	0	79413	58292	-0.79	-5.01	-41.84	0.141	0.034	-0.008
7947438	0	79414	58392	-0.87	-5.15	-42.36	0.135	0.047	-0.003
7947538	0	79415	58492	-0.76	-5.19	-43.14	0.148	0.049	-0.01
7947638	0	79416	58592	-0.56	-5.38	-43.55	0.146	0.03599	-0.005
7947738	0	79417	58692	-0.73	-5.62	-44.83	0.121	0.056	-0.004
7947838	0	79418	58792	-0.72	-5.61	-45.47	0.139	0.056	-0.004
7947938	0	79419	58892	-0.62	-5.57	-46.09	0.162	0.043	-0.004
7948038	0	79420	58992	-0.64	-5.61	-46.58	0.155	0.043	-0.008
7948138	0	79421	59092	-0.7	-5.7399	-47.64	0.141	0.058	-0.004
7948238	0	79422	59192	-0.61	-5.9	-48.68	0.126	0.061	-0.007
7948338	0	79423	59292	-0.6	-5.76	-48.9	0.164	0.057	-0.007
7948438	0	79424	59392	-0.67	-5.86	-49.16	0.148	0.069	-0.008
7948538	0	79425	59492	-0.55	-6.03	-50.1	0.157	0.055	-0.007
7948639	0	79426	59592	-0.65	-6.08	-51.03	0.14	0.069	-0.00899
7948739	0	79427	59692	-0.5	-6.02	-50.81	0.174	0.052	-0.00899
7948839	0	79428	59792	-0.66	-6.17	-52.45	0.143	0.083	-0.008
7948939	0	79429	59892	-0.49	-6.21	-52.94	0.153	0.07599	-0.008
7949039	0	79430	59992	-0.49	-6.31	-53.41	0.141	0.055	-0.007
7949139	0	79431	60092	-0.46	-6.25	-53.11	0.17	0.063	-0.007
7949239	0	79432	60192	-0.43	-6.41	-55.4	0.164	0.07	-0.01
7949339	0	79433	60292	-0.48	-6.4899	-54.8	0.15099	0.066	-0.005
7949439	0	79434	60392	-0.54	-6.48	-56.21	0.16	0.083	-0.006
7949539	0	79435	60492	-0.48	-6.4899	-57.38	0.183	0.082	-0.01
7949639	0	79436	60592	-0.27	-6.89	-57.17	0.155	0.07	-0.005
7949739	0	79437	60692	-0.4	-6.67	-59.19	0.175	0.083	-0.01
7949840	0	79438	60792	-0.3	-6.84	-59.2	0.166	0.087	-0.007
7949940	0	79439	60892	-0.28	-6.89	-58.93	0.186	0.074	-0.008
7950040	0	79440	60992	-0.43	-6.89	-60.15	0.173	0.098	-0.01
7950140	0	79441	61092	-0.18	-7.1	-61.12	0.167	0.083	-0.005
7950240	0	79442	61192	-0.4	-7.13	-61.09	0.183	0.083	-0.012
7950340	0	79443	61292	-0.29	-7.14	-62.13	0.187	0.093	-0.011
7950440	0	79444	61392	-0.17	-7.25	-62.77	0.186	0.092	-0.007
7950540	0	79445	61492	-0.21	-7.38	-62.95	0.179	0.093	-0.006
7950640	0	79446	61592	-0.14	-7.47	-64.86	0.189	0.09	-0.01
7950740	0	79447	61692	-0.11	-7.59	-65.3399	0.174	0.102	-0.01
7950840	0	79448	61792	-0.1	-7.68	-66.13	0.194	0.094	-0.00899
7950940	0	79449	61892	-0.08	-7.66	-67.06	0.192	0.1	-0.00899
7951040	0	79450	61992	-0.29	-7.59	-66.55	0.2	0.109	-0.012
7951140	0	79451	62092	-0.03	-7.72	-66.92	0.206	0.089	-0.011
7951241	0	79452	62192	0.02	-7.76	-67.8399	0.212	0.1	-0.012
7951341	0	79453	62292	-0.01	-7.95	-68.79	0.197	0.103	-0.011
7951441	0	79454	62392	0.08	-8.14	-70.13	0.197	0.108	-0.00899
7951541	0	79455	62492	0	-8.13	-70.33	0.199	0.113	-0.012
7951641	0	79456	62592	0.13	-8.29	-71.56	0.194	0.11	-0.011
7951741	0	79457	62692	0.05	-8.27	-71.13	0.2	0.11	-0.01
7951841	0	79458	62792	-0.06	-8.2	-70.87	0.214	0.119	-0.00899
7951941	0	79459	62892	-0.04	-8.42	-73.18	0.198	0.127	-0.013
7952041	0	79460	62992	0.19	-8.54	-74.04	0.21	0.118	-0.013
7952141	0	79461	63092	0.17	-8.61	-74.14	0.212	0.12	-0.00899
7952241	0	79462	63192	0.2	-8.78	-75.95	0.201	0.123	-0.012
7952341	0	79463	63292	0.04	-8.64	-75.32	0.229	0.14399	-0.011
7952441	0	79464	63392	0.15	-8.65	-74.12	0.232	0.118	-0.007
7952542	0	79465	63492	0.18	-8.79	-75.75	0.229	0.133	-0.01
7952642	0	79466	63592	0.32	-9.11	-77.73	0.211	0.118	-0.01
7952742	0	79467	63692	0.1	-9.01	-77.8399	0.22	0.132	-0.01
7952842	0	79468	63792	0.38	-9.12	-79.0899	0.231	0.131	-0.011
7952942	0	79469	63892	0.25	-9.08	-78.98	0.238	0.136	-0.01
7953042	0	79470	63992	0.35	-9.46	-80.2699	0.21	0.138	-0.011
7953142	0	79471	64092	0.31	-9.2299	-80.53	0.244	0.138	-0.011
7953242	0	79472	64192	0.5	-9.34	-80.62	0.236	0.13	-0.00899
7953342	0	79473	64292	0.48	-9.52	-82.35	0.215	0.142	-0.01
7953442	0	79474	64392	0.35	-9.4799	-82.17	0.249	0.138	-0.013
7953542	0	79475	64492	0.41	-9.59	-82.54	0.235	0.14399	-0.014
7953642	0	79476	64592	0.27	-9.4399	-82.19	0.253	0.146	-0.013
7953742	0	79477	64692	0.29	-9.52	-82.89	0.24	0.147	-0.011
7953843	0	79478	64792	0.46	-9.58	-83.74	0.236	0.13699	-0.013
7953943	0	79479	64892	0.35	-9.5	-83.32	0.253	0.136	-0.013
7954043	0	79480	64992	0.5	-9.67	-83.76	0.242	0.138	-0.013
7954143	0	79481	65092	0.35	-9.52	-83.28	0.243	0.147	-0.012
7954243	0	79482	65192	0.37	-9.53	-83.72	0.244	0.15	-0.011
7954343	0	79483	65292	0.33	-9.4399	-83.1	0.25099	0.145	-0.012
7954443	0	79484	65392	0.37	-9.5	-83.7699	0.249	0.147	-0.016
7954543	0	79485	65492	0.36	-9.35	-82.98	0.254	0.138	-0.015
7954643	0	79486	56	0.37	-9.49	-83.69	0.246	0.161	-0.013
7954743	0	79487	156	0.41	-9.46	-83.97	0.247	0.147	-0.015
7954843	0	79488	256	0.42	-9.53	-83.36	0.223	0.14399	-0.014
7954943	0	79489	356	0.33	-9.33	-82.72	0.246	0.141	-0.015
