# Supplementary material for: Robot-Based Calibration Procedure for Graphene Electronic Skin
Source: Sensors (Basel). 2022 Aug 16;22(16):6122. doi: 10.3390/s22166122 (PMC9416129; doi:10.3390/s22166122)
Supplement: Supplementary file 1 [file sensors-22-06122-s001.zip › measurements/sensor_row_11_col_16_hex_unload.dat]

#ID ES_1_V1
#SIZE ROW 16 COL 32
#DIR UNLOAD
#sensor: hex
#coord: row_11_col_16
system_time	status	sequence_number	hex_sample_counter	Fx	Fy	Fz	Tx	Ty	Tz
7955043	0	79490	456	0.46	-9.35	-84.0899	0.248	0.136	-0.012
7955144	0	79491	556	0.45	-9.46	-84.35	0.23	0.158	-0.013
7955244	0	79492	656	0.52	-9.49	-83.17	0.234	0.139	-0.013
7955344	0	79493	756	0.57	-9.4799	-83.17	0.236	0.133	-0.01
7955444	0	79494	856	0.3899	-9.49	-83.57	0.224	0.155	-0.014
7955544	0	79495	956	0.44	-9.3	-83.16	0.241	0.141	-0.013
7955644	0	79496	1056	0.58	-9.49	-83.29	0.228	0.138	-0.01
7955744	0	79497	1156	0.5	-9.26	-81.8399	0.234	0.136	-0.012
7955844	0	79498	1256	0.37	-9.24	-81.93	0.22	0.15199	-0.013
7955944	0	79499	1356	0.24	-9.14	-80.93	0.231	0.14	-0.013
7956044	0	79500	1456	0.29	-9.14	-80.79	0.216	0.146	-0.013
7956144	0	79501	1556	0.47	-8.89	-79.74	0.236	0.133	-0.012
7956244	0	79502	1656	0.3899	-8.85	-79.69	0.23	0.139	-0.012
7956344	0	79503	1756	0.33	-8.78	-79.05	0.217	0.131	-0.014
7956445	0	79504	1856	0.36	-8.7299	-78.47	0.208	0.135	-0.015
7956545	0	79505	1956	0.28	-8.58	-77.03	0.209	0.139	-0.012
7956645	0	79506	2056	0.2	-8.5	-77	0.194	0.14399	-0.011
7956745	0	79507	2156	0.33	-8.34	-76.18	0.199	0.136	-0.012
7956845	0	79508	2256	0.02	-8.09	-73.83	0.195	0.13	-0.013
7956945	0	79509	2356	-0.08	-7.97	-74.5199	0.184	0.139	-0.014
7957045	0	79510	2456	0.16	-8.02	-73.79	0.178	0.111	-0.012
7957145	0	79511	2556	0.16	-7.89	-72.72	0.168	0.128	-0.014
7957245	0	79512	2656	-0.05	-7.6	-71.95	0.187	0.119	-0.00899
7957345	0	79513	2756	-0.01	-7.62	-71.96	0.162	0.126	-0.00899
7957445	0	79514	2856	0	-7.36	-70.99	0.176	0.122	-0.015
7957545	0	79515	2956	-0.05	-7.46	-70.67	0.156	0.126	-0.012
7957645	0	79516	3056	0.01	-7.21	-68.53	0.167	0.113	-0.01
7957745	0	79517	3156	-0.03	-7.11	-68.39	0.163	0.108	-0.008
7957846	0	79518	3256	-0.06	-6.96	-67.49	0.157	0.107	-0.01
7957946	0	79519	3356	0.05	-7.01	-67.71	0.142	0.107	-0.011
7958046	0	79520	3456	0.01	-6.86	-67.06	0.15099	0.096	-0.012
7958146	0	79521	3556	-0.07	-6.77	-65.7699	0.141	0.092	-0.011
7958246	0	79522	3656	-0.13	-6.55	-65.56	0.147	0.095	-0.013
7958346	0	79523	3756	-0.14	-6.46	-64.58	0.142	0.092	-0.01
7958446	0	79524	3856	-0.11	-6.4	-64.14	0.122	0.1	-0.012
7958546	0	79525	3956	0.01	-6.2199	-62.23	0.124	0.07199	-0.008
7958646	0	79526	4056	-0.19	-6.1	-62.03	0.13	0.089	-0.00899
7958746	0	79527	4156	-0.18	-5.93	-61.72	0.135	0.09	-0.01
7958846	0	79528	4256	-0.27	-5.82	-59.98	0.12	0.085	-0.01
7958946	0	79529	4356	-0.17	-5.88	-60.31	0.121	0.082	-0.008
7959047	0	79530	4456	-0.26	-5.69	-58.98	0.106	0.082	-0.008
7959147	0	79531	4556	-0.31	-5.54	-58.43	0.119	0.081	-0.01
7959247	0	79532	4656	-0.38	-5.35	-56.97	0.119	0.084	-0.006
7959347	0	79533	4756	-0.31	-5.38	-57.72	0.105	0.06	-0.00899
7959447	0	79534	4856	-0.22	-5.21	-56.7	0.111	0.049	-0.00899
7959547	0	79535	4956	-0.25	-5.11	-55.75	0.11	0.056	-0.008
7959647	0	79536	5056	-0.5299	-4.89	-54.52	0.121	0.069	-0.007
7959747	0	79537	5156	-0.42	-5.11	-54.63	0.067	0.073	-0.007
7959847	0	79538	5256	-0.48	-4.92	-53.05	0.07199	0.064	-0.008
7959947	0	79539	5356	-0.48	-4.8	-52.88	0.084	0.073	-0.00899
7960047	0	79540	5456	-0.69	-4.5	-51.44	0.086	0.07	-0.012
7960147	0	79541	5556	-0.6	-4.63	-51.56	0.06	0.061	-0.00899
7960247	0	79542	5656	-0.42	-4.53	-50.9	0.057	0.059	-0.008
7960348	0	79543	5756	-0.64	-4.32	-49.55	0.068	0.066	-0.006
7960448	0	79544	5856	-0.69	-4.2	-49.63	0.058	0.062	-0.006
7960548	0	79545	5956	-0.63	-4.2	-49.08	0.057	0.051	-0.011
7960648	0	79546	6056	-0.57	-4.01	-47.78	0.053	0.05	-0.007
7960748	0	79547	6156	-0.66	-3.89	-46.68	0.057	0.048	-0.006
7960848	0	79548	6256	-0.7	-3.87	-47.7	0.045	0.05	-0.00899
7960948	0	79549	6356	-0.8	-3.77	-45.89	0.03599	0.049	-0.008
7961048	0	79550	6456	-0.84	-3.68	-45.55	0.042	0.063	-0.008
7961148	0	79551	6556	-0.82	-3.35	-43.66	0.056	0.06	-0.006
7961248	0	79552	6656	-0.95	-3.37	-43.27	0.049	0.049	-0.01
7961348	0	79553	6756	-0.68	-3.43	-43.41	0.027	0.04	-0.00899
7961448	0	79554	6856	-0.85	-3.25	-42.24	0.023	0.045	-0.005
7961548	0	79555	6956	-0.76	-3.24	-41.16	0.024	0.039	-0.007
7961649	0	79556	7056	-0.88	-3.23	-41.09	0.033	0.047	-0.008
7961749	0	79557	7156	-0.81	-3.14	-39.41	0.027	0.028	-0.004
7961849	0	79558	7256	-0.95	-3.01	-39.33	0.024	0.032	-0.008
7961949	0	79559	7356	-0.83	-2.96	-38.95	0.042	0.027	-0.006
7962049	0	79560	7456	-0.86	-3.07	-38.23	0.026	0.031	-0.005
7962149	0	79561	7556	-0.91	-2.82	-37.19	0.047	0.014	-0.006
7962249	0	79562	7656	-1.04	-2.83	-36.98	0.022	0.02	-0.00899
7962349	0	79563	7756	-0.95	-2.96	-36.18	0.016	0.014	-0.003
7962449	0	79564	7856	-1.03	-3	-35.38	0.00899	0.016	-0.006
7962549	0	79565	7956	-1.04	-2.8	-35.29	0.02	0.007	-0.008
7962649	0	79566	8056	-0.92	-2.75	-33.99	0.013	0.013	-0.005
7962749	0	79567	8156	-1.02	-2.76	-33.87	0.016	0.008	-0.007
7962849	0	79568	8256	-1.07	-2.66	-33.06	0.025	0.002	-0.008
7962949	0	79569	8356	-1.04	-2.6099	-31.65	0.008	0.007	-0.004
7963050	0	79570	8456	-0.94	-2.58	-31.68	0.021	-0.006	-0.007
7963150	0	79571	8556	-1.15	-2.48	-30.66	0.021	-0.00899	-0.004
7963250	0	79572	8656	-1.22	-2.29	-30.38	0.03599	-0.00899	-0.006
7963350	0	79573	8756	-1.21	-2.35	-30.43	0.033	-0.014	-0.008
7963450	0	79574	8856	-1.22	-2.27	-29.43	0.032	-0.012	-0.006
7963550	0	79575	8956	-1.39	-2.24	-28.43	0.03599	-0.017	-0.006
7963650	0	79576	9056	-1.45	-2.03	-26.94	0.05	-0.007	-0.007
7963750	0	79577	9156	-1.42	-2.08	-26.93	0.03799	-0.016	-0.005
7963850	0	79578	9256	-1.38	-2.02	-26.96	0.022	-0.021	-0.006
7963950	0	79579	9356	-1.26	-2	-25.65	0.01899	-0.037	-0.004
7964050	0	79580	9456	-1.34	-1.89	-25.7099	0.027	-0.01899	-0.006
7964150	0	79581	9556	-1.29	-1.7	-24.54	0.03599	-0.039	-0.002
7964251	0	79582	9656	-1.34	-1.59	-23.03	0.03	-0.025	-0.005
7964351	0	79583	9756	-1.38	-1.63	-23.59	0.001	-0.026	-0.004
7964451	0	79584	9856	-1.17	-1.51	-22.91	0.002	-0.041	-0.005
7964551	0	79585	9956	-1.37	-1.38	-21.6	-0.001	-0.03599	-0.003
7964651	0	79586	10056	-1.2	-1.2	-20.75	0.011	-0.052	-0.005
7964751	0	79587	10156	-1.37	-1.07	-18.42	0.014	-0.04	-0.002
7964851	0	79588	10256	-1.44	-1.08	-18.31	0.001	-0.041	-0.001
7964951	0	79589	10356	-1.37	-0.91	-18.82	0.00899	-0.041	-0.001
7965051	0	79590	10456	-1.41	-0.95	-18.64	-0.00899	-0.034	0
7965151	0	79591	10556	-1.33	-0.85	-17.3799	-0.00899	-0.03799	0.002
7965251	0	79592	10656	-1.21	-0.88	-16.81	-0.006	-0.051	0
7965351	0	79593	10756	-1.46	-0.72	-16.08	-0.004	-0.032	-0.003
7965451	0	79594	10856	-1.23	-0.67	-15.94	0.004	-0.04	-0.002
7965551	0	79595	10956	-1.38	-0.65	-15.89	-0.005	-0.031	-0.003
7965652	0	79596	11056	-1.33	-0.66	-15.02	-0.013	-0.034	-0.001
7965752	0	79597	11156	-1.4	-0.51	-14.6	-0.001	-0.03	-0.003
7965852	0	79598	11256	-1.27	-0.54	-14.45	-0.02	-0.033	-0.002
7965952	0	79599	11356	-1.28	-0.4	-13.57	-0.008	-0.034	-0.003
7966052	0	79600	11456	-1.39	-0.38	-13.16	-0.013	-0.03	0.002
7966152	0	79601	11556	-1.3	-0.35	-11.9799	-0.006	-0.03599	-0.004
7966252	0	79602	11656	-1.23	-0.29	-11.9399	-0.003	-0.039	-0.003
7966352	0	79603	11756	-0.95	-0.3899	-11.78	-0.001	-0.042	-0.004
7966452	0	79604	11856	-1.26	-0.09	-11.11	0.024	-0.033	-0.004
7966552	0	79605	11956	-0.77	-0.12	-10.96	-0.034	-0.012	-0.002
7966652	0	79606	12056	-0.1	0.87	-11.27	-0.03599	0.031	-0.001
7966752	0	79607	12156	0.07	1	-10.76	-0.039	0.023	-0.003
7966853	0	79608	12256	0.04	1.03	-9.9	-0.065	0.039	-0.002
7966953	0	79609	12356	0.19	1.2	-8.88	-0.077	0.039	0.003
7967053	0	79610	12456	0.46	1.57	-9.28	-0.098	0.061	0
7967153	0	79611	12556	0.79	1.91	-10.22	-0.111	0.074	0.003
7967253	0	79612	12656	1.22	2.28	-9.09	-0.118	0.084	0.003
7967353	0	79613	12756	1.27	2.46	-8.6	-0.125	0.107	0.004
7967453	0	79614	12856	1.45	2.5	-8.54	-0.126	0.108	0.001
7967553	0	79615	12956	1.05	2.35	-8.06	-0.112	0.091	0
7967653	0	79616	13056	1.37	2.3	-8.09	-0.128	0.091	0.002
7967753	0	79617	13156	1.46	2.5	-8.02	-0.133	0.095	0.005
7967853	0	79618	13256	1.51	2.75	-7.8	-0.131	0.119	0.001
7967953	0	79619	13356	1.75	3.05	-5.58	-0.139	0.111	0.007
7968053	0	79620	13456	1.78	2.64	-6.29	-0.124	0.094	0.004
7968153	0	79621	13556	1.88	2.6099	-5.4899	-0.14	0.088	0.004
7968254	0	79622	13656	1.48	2.33	-6.37	-0.128	0.095	0.004
7968354	0	79623	13756	1.28	2.1099	-5.94	-0.108	0.08	0.002
7968454	0	79624	13856	0.99	2.05	-5.08	-0.087	0.068	0.005
7968554	0	79625	13956	0.8	1.62	-5.14	-0.096	0.047	0
7968654	0	79626	14056	-0.5299	0.61	-4.25	-0.008	0.006	0.001
7968754	0	79627	14156	-0.89	-0.19	-4.05	0.004	-0.03	0.003
7968854	0	79628	14256	-0.92	-0.15	-4.03	0.01	-0.034	0
7968954	0	79629	14356	-1.25	0.06	-1.62	0.015	-0.045	0.002
7969054	0	79630	14456	-1.03	-0.12	-2.9	0.006	-0.042	0.003
7969154	0	79631	14556	-1.1	-0.24	-2.84	-0.001	-0.044	-0.004
7969254	0	79632	14656	-1.07	-0.11	-2.3599	0.014	-0.05	-0.001
7969354	0	79633	14756	-0.92	-0.18	-2.69	0.00899	-0.058	-0.001
7969455	0	79634	14856	-1.11	0.01	-1.22	0.017	-0.05	0.004
7969555	0	79635	14956	-1.13	-0.07	-0.24	0.011	-0.041	0.004
7969655	0	79636	15056	-1.3099	-0.35	-1.45	0.017	-0.052	-0.002
7969755	0	79637	15156	-1.5599	-0.62	-2.89	0.043	-0.069	-0.003
7969855	0	79638	15256	-1.93	-1.15	-1.54	0.07	-0.091	0.003
7969955	0	79639	15356	-2.1099	-1.1799	-2.28	0.064	-0.105	0.002
7970055	0	79640	15456	-2.22	-0.96	-1.77	0.059	-0.113	0
7970155	0	79641	15556	-2.21	-0.33	-0.46	0.037	-0.07599	0.004
7970255	0	79642	15656	-2.3599	-0.6	-0.95	0.033	-0.107	0.004
7970355	0	79643	15756	-1.59	-0.11	-0.63	0.022	-0.08	0.003
7970455	0	79644	15856	-1.11	0.25	-0.81	0.017	-0.048	0.003
7970555	0	79645	15956	-0.63	1.09	-0.15	-0.032	-0.021	0.006
7970655	0	79646	16056	-0.28	1.5599	-0.97	-0.043	-0.008	0.003
7970755	0	79647	16156	1.15	2.57	-0.48	-0.113	0.062	0.008
7970856	0	79648	16256	1.39	2.78	-0.67	-0.124	0.08	0.005
7970956	0	79649	16356	1	2.52	-0.36	-0.111	0.058	0.005
7971056	0	79650	16456	-0.98	0.27	-0.14	0.001	-0.057	0.003
7971156	0	79651	16556	-1.68	-0.8	-0.61	0.063	-0.103	0.004
7971256	0	79652	16656	-1.5599	-0.45	-1.15	0.04	-0.091	0
7971356	0	79653	16756	0.08	1.3	-0.77	-0.068	0.01	0.002
7971456	0	79654	16856	-0.61	0.84	-0.34	-0.013	-0.011	0.001
7971556	0	79655	16956	-2.01	-0.96	-0.09	0.045	-0.112	0
7971656	0	79656	17056	-1.4	0.18	-0.44	0.013	-0.083	0.004
7971756	0	79657	17156	0.31	1.83	-0.22	-0.085	0.025	0.007
7971856	0	79658	17256	0.86	2.6	1.41	-0.087	0.045	0.003
7971956	0	79659	17356	0.98	2.52	0.26	-0.103	0.04	0.006
7972057	0	79660	17456	-1.53	0.14	0.76	0.031	-0.071	0.004
7972157	0	79661	17556	-1.4	0.15	0.29	0.02	-0.079	0.002
7972257	0	79662	17656	0.41	2.2	1.82	-0.087	0.032	0.002
7972357	0	79663	17756	1.05	2.57	0.72	-0.109	0.059	0.005
7972457	0	79664	17856	0.98	2.5	1.1	-0.089	0.037	0.006
7972557	0	79665	17956	0.95	2.34	1.33	-0.114	0.042	0.007
7972657	0	79666	18056	-0.05	1.55	0.97	-0.067	0.006	0.007
7972757	0	79667	18156	-1.27	0.25	1.1	0.003	-0.073	0.002
7972857	0	79668	18256	-1.8	-0.14	0.69	0.041	-0.075	0.004
7972957	0	79669	18356	-1.32	-0.03	0.15	0.013	-0.07599	0.002
7973057	0	79670	18456	-0.51	1.1799	2.26	-0.007	-0.03599	0.007
7973157	0	79671	18556	0.28	1.78	0.96	-0.075	0.014	0.005
7973257	0	79672	18656	0.74	2.46	2.19	-0.088	0.03799	0.007
7973358	0	79673	18756	0.94	2.66	1.6	-0.108	0.046	0.006
7973458	0	79674	18856	0.91	2.51	1.97	-0.092	0.039	0.002
7973558	0	79675	18956	0.73	2.58	2.29	-0.093	0.03799	0.002
7973658	0	79676	19056	0.62	2.45	2.42	-0.089	0.032	0.003
7973758	0	79677	19156	0.96	2.29	1.79	-0.087	0.013	0.006
7973858	0	79678	19256	0.6	2.49	3.24	-0.085	0.033	0.007
7973958	0	79679	19356	0.64	2.34	2.85	-0.086	0.01899	0.006
7974058	0	79680	19456	0.65	2.24	2.48	-0.092	0.024	0.004
7974158	0	79681	19556	0.63	2.27	3.25	-0.089	0.016	0.004
7974258	0	79682	19656	0.54	2.34	2.52	-0.096	0.021	0.008
7974358	0	79683	19756	0.37	2.3599	2.43	-0.074	0.039	0.004
7974458	0	79684	19856	0.55	2.2	1.65	-0.092	0.014	0.004
7974558	0	79685	19956	0.71	2.13	2.77	-0.089	0.008	0.005
7974658	0	79686	20056	0.6	2.13	2.53	-0.101	0.01	0.008
7974759	0	79687	20156	0.44	2.27	3	-0.079	0.027	0.006
7974859	0	79688	20256	0.37	2.32	3.58	-0.078	0.026	0.005
7974959	0	79689	20356	0.44	2.29	2.76	-0.075	0.025	0.004
7975059	0	79690	20456	0.48	2.16	3.1199	-0.094	0.034	0.007
7975159	0	79691	20556	0.52	2.1199	2.95	-0.088	0.01799	0.006
7975259	0	79692	20656	0.48	2.1	2.22	-0.089	0.008	0.005
7975359	0	79693	20756	0.55	2.24	4.05	-0.075	0.012	0.008
7975459	0	79694	20856	0.51	2.18	2.94	-0.074	0.012	0.005
7975559	0	79695	20956	0.55	2.21	3.61	-0.083	0.013	0.002
7975659	0	79696	21056	0.52	2.22	3.62	-0.077	0.004	0.004
7975759	0	79697	21156	0.43	2.21	3.15	-0.08	0.014	0.007
7975859	0	79698	21256	0.3	2.18	3.35	-0.099	0.039	0.007
7975959	0	79699	21356	0.37	2.21	3.82	-0.073	-0.002	0.007
7976060	0	79700	21456	0.5	2.41	3.8	-0.08	0.014	0.006
7976160	0	79701	21556	0.37	2.05	3.51	-0.075	0.017	0.008
7976260	0	79702	21656	0.16	1.8	3.28	-0.069	-0.02	0.005
7976360	0	79703	21756	-1.1	0.41	3.35	0.006	-0.069	0.005
7976460	0	79704	21856	-1.11	0.47	3.66	0.001	-0.052	0.004
7976560	0	79705	21956	-0.49	1.17	3.6	-0.027	-0.035	0.003
7976660	0	79706	22056	-1.26	0.24	3.53	0.01	-0.083	0.001
7976760	0	79707	22156	-1.09	0.58	4.13	-0.01799	-0.055	0.004
7976860	0	79708	22256	-0.56	1.23	4.7399	-0.029	-0.03799	0.002
7976960	0	79709	22356	-0.93	0.3899	3.03	-0.032	-0.065	0.005
7977060	0	79710	22456	-0.83	0.64	4.57	-0.011	-0.078	0.002
7977160	0	79711	22556	-0.67	0.93	4.34	-0.045	-0.048	0.003
7977260	0	79712	22656	-1.36	0.38	4.52	0.023	-0.07599	0.004
7977361	0	79713	22756	-0.84	0.47	4.33	-0.021	-0.069	0.005
7977461	0	79714	22856	-0.85	0.33	3.58	-0.006	-0.07599	0.003
7977561	0	79715	22956	-0.98	0.67	4.95	-0.01	-0.066	0.005
7977661	0	79716	23056	-0.42	1.39	4.54	-0.049	-0.041	0.003
7977761	0	79717	23156	-0.2	1.84	5.34	-0.045	-0.03	0.004
7977861	0	79718	23256	0.16	2.02	4.9	-0.054	-0.023	0.002
7977961	0	79719	23356	0.02	2.19	6.42	-0.071	-0.008	0.006
7978061	0	79720	23456	0.26	2.17	5.98	-0.08	-0.011	0.006
7978161	0	79721	23556	0.2	2.23	6.11	-0.07599	-0.002	0.006
7978261	0	79722	23656	0.14	2.16	6.23	-0.07599	-0.008	0.005
7978361	0	79723	23756	0.07	2.25	6.74	-0.079	-0.006	0.004
7978461	0	79724	23856	0.18	2.23	6.12	-0.07	-0.012	0.008
7978561	0	79725	23956	0.13	2.19	6.84	-0.073	-0.015	0.008
7978662	0	79726	24056	-0.02	2.31	6.65	-0.069	-0.012	0.005
7978762	0	79727	24156	0.06	2.21	7.32	-0.066	-0.024	0.007
7978862	0	79728	24256	0.11	2	5.76	-0.099	-0.012	0.005
7978962	0	79729	24356	-0.12	2.3	7.69	-0.055	-0.01	0.004
7979062	0	79730	24456	-0.03	2.18	6.79	-0.074	-0.014	0.00899
7979162	0	79731	24556	0.17	1.99	6.46	-0.085	-0.011	0.007
7979262	0	79732	24656	0.08	2.17	7.97	-0.07	-0.011	0.005
7979362	0	79733	24756	0.14	2.1099	7.09	-0.087	-0.006	0.01
7979462	0	79734	24856	0.21	2.09	7.09	-0.073	-0.022	0.007
7979562	0	79735	24956	0.25	2.07	7.89	-0.083	-0.035	0.007
7979662	0	79736	25056	0.21	2.06	7.59	-0.078	-0.016	0.003
7979762	0	79737	25156	0.28	2.08	7.62	-0.068	-0.029	0.007
7979862	0	79738	25256	0.05	2.02	7.06	-0.086	-0.014	0.006
7979963	0	79739	25356	0.2	1.85	7.39	-0.093	-0.029	0.006
7980063	0	79740	25456	0.13	1.99	7.3	-0.073	-0.029	0.008
7980163	0	79741	25556	0.12	2.09	7.03	-0.07599	-0.011	0.005
7980263	0	79742	25656	0.08	2.05	7.99	-0.074	-0.021	0.005
7980363	0	79743	25756	0.13	2	7.35	-0.07199	-0.01899	0.004
7980463	0	79744	25856	-0.13	2.1099	7.77	-0.062	-0.013	0.005
7980563	0	79745	25956	0.1	1.94	7.52	-0.082	-0.024	0.006
7980663	0	79746	26056	0.1	1.87	7.08	-0.091	-0.021	0.004
7980763	0	79747	26156	-0.08	2.16	7.72	-0.05	-0.029	0.003
7980863	0	79748	26256	0.16	1.78	6.96	-0.086	-0.023	0.007
7980963	0	79749	26356	0.04	1.99	7.97	-0.075	-0.035	0.006
7981063	0	79750	26456	-0.03	2.02	8.38	-0.064	-0.027	0.003
7981163	0	79751	26556	-0.06	1.95	8.7299	-0.075	-0.01899	0.007
7981264	0	79752	26656	-0.05	1.91	7.63	-0.069	-0.025	0.006
7981364	0	79753	26756	-0.04	1.98	9.2	-0.069	-0.035	0.006
7981464	0	79754	26856	0.02	1.91	7.42	-0.07	-0.026	0.006
7981564	0	79755	26956	0.02	2.06	9.13	-0.067	-0.037	0.004
7981664	0	79756	27056	-0.03	1.87	8.01	-0.073	-0.035	0.007
7981764	0	79757	27156	-0.18	2.03	8.85	-0.066	-0.02	0.005
7981864	0	79758	27256	-0.04	1.95	8.71	-0.071	-0.033	0.006
7981964	0	79759	27356	-0.11	1.99	9.2	-0.065	-0.032	0.007
7982064	0	79760	27456	0.16	1.95	8.54	-0.066	-0.04	0.006
7982164	0	79761	27556	0.14	1.93	8.78	-0.07599	-0.034	0.01
7982264	0	79762	27656	0.14	1.88	8.63	-0.078	-0.03799	0.008
7982364	0	79763	27756	0.15	1.91	7.86	-0.07599	-0.03599	0.005
7982464	0	79764	27856	0.11	1.81	8.66	-0.08	-0.04	0.008
7982565	0	79765	27956	0.06	2.04	9.55	-0.064	-0.03599	0.011
7982665	0	79766	28056	-0.21	2.08	9.93	-0.069	-0.026	0.007
7982765	0	79767	28156	0.13	1.87	9.67	-0.074	-0.042	0.011
7982865	0	79768	28256	-0.14	2.1099	10.2299	-0.051	-0.03599	0.008
7982965	0	79769	28356	-0.17	1.95	8.38	-0.07199	-0.026	0.007
7983065	0	79770	28456	-0.02	2.03	9.7299	-0.064	-0.044	0.004
7983165	0	79771	28556	-0.08	1.98	9.6899	-0.064	-0.041	0.008
7983265	0	79772	28656	-0.03	1.88	9.51	-0.07199	-0.045	0.00899
7983365	0	79773	28756	-0.17	2.16	9.59	-0.052	-0.027	0.008
7983465	0	79774	28856	-0.12	1.9	8.82	-0.085	-0.034	0.005
7983565	0	79775	28956	-0.23	2.07	10.14	-0.062	-0.037	0.00899
7983665	0	79776	29056	-0.37	2.1099	10.39	-0.062	-0.037	0.00899
7983765	0	79777	29156	-0.32	2.18	10.62	-0.045	-0.032	0.006
7983866	0	79778	29256	-0.24	1.95	10.06	-0.061	-0.055	0.007
7983966	0	79779	29356	-0.2	1.96	9.38	-0.066	-0.031	0.00899
7984066	0	79780	29456	-0.19	2	10.31	-0.063	-0.05	0.00899
7984166	0	79781	29556	-0.38	2.03	10.11	-0.061	-0.044	0.008
7984266	0	79782	29656	-0.12	1.9	10.21	-0.066	-0.054	0.00899
7984366	0	79783	29756	-0.2	2.05	10.37	-0.053	-0.059	0.008
7984466	0	79784	29856	-0.37	1.96	9.78	-0.066	-0.054	0.007
7984566	0	79785	29956	-0.47	1.84	10.08	-0.074	-0.048	0.006
7984666	0	79786	30056	-0.29	1.95	10.14	-0.062	-0.056	0.00899
7984766	0	79787	30156	-0.22	1.89	9.67	-0.074	-0.061	0.006
7984866	0	79788	30256	-0.38	1.91	10.16	-0.06	-0.051	0.008
7984966	0	79789	30356	-0.34	1.87	10.03	-0.062	-0.064	0.005
7985066	0	79790	30456	-0.4	1.94	10.62	-0.059	-0.057	0.008
7985167	0	79791	30556	-0.44	1.9	10.38	-0.055	-0.063	0.007
7985267	0	79792	30656	-0.46	1.79	9.7	-0.065	-0.063	0.01
7985367	0	79793	30756	-0.56	1.83	10.54	-0.056	-0.066	0.011
7985467	0	79794	30856	-0.49	1.77	10.9	-0.062	-0.069	0.01
7985567	0	79795	30956	-0.62	1.96	12.03	-0.046	-0.062	0.008
7985667	0	79796	31056	-0.54	1.81	10.79	-0.05	-0.067	0.008
7985767	0	79797	31156	-0.38	1.8	10.83	-0.051	-0.086	0.012
7985867	0	79798	31256	-0.44	1.73	10.86	-0.053	-0.077	0.00899
7985967	0	79799	31356	-0.56	1.84	11.13	-0.055	-0.064	0.01
7986067	0	79800	31456	-0.46	1.79	10.93	-0.05	-0.075	0.00899
7986167	0	79801	31556	-0.64	1.84	11.89	-0.057	-0.067	0.00899
7986267	0	79802	31656	-0.6	1.75	11.86	-0.047	-0.077	0.008
7986368	0	79803	31756	-0.38	1.66	10.53	-0.067	-0.067	0.006
7986468	0	79804	31856	-0.62	1.7	11.79	-0.06	-0.07	0.01
7986568	0	79805	31956	-0.44	1.73	11.96	-0.054	-0.078	0.011
7986668	0	79806	32056	-0.76	1.78	12.67	-0.049	-0.063	0.011
7986768	0	79807	32156	-0.66	1.85	11.61	-0.034	-0.073	0.008
7986868	0	79808	32256	-0.5899	1.67	11.28	-0.06	-0.07	0.007
7986968	0	79809	32356	-0.66	1.86	11.79	-0.046	-0.066	0.007
7987068	0	79810	32456	-0.61	1.79	12.35	-0.049	-0.068	0.007
7987168	0	79811	32556	-0.67	1.63	12.83	-0.047	-0.063	0.004
7987268	0	79812	32656	-0.4	1.68	13.13	-0.035	-0.079	0.012
7987368	0	79813	32756	-0.36	1.23	12.02	-0.051	-0.07599	0.008
7987468	0	79814	32856	-0.6	1.55	13.75	-0.023	-0.074	0.006
7987568	0	79815	32956	-0.58	1.45	13.25	-0.032	-0.063	0.00899
7987668	0	79816	33056	-0.52	1.4299	14.72	-0.02	-0.071	0.006
7987768	0	79817	33156	-0.45	1.38	14.27	-0.03799	-0.073	0.00899
7987869	0	79818	33256	-0.4	1.42	14.4	-0.022	-0.09	0.006
7987969	0	79819	33356	-0.48	1.44	13.75	-0.015	-0.079	0.005
7988069	0	79820	33456	-0.6	1.49	13.93	-0.01899	-0.058	0.005
7988169	0	79821	33556	-0.28	1.24	13.45	-0.031	-0.081	0.008
7988269	0	79822	33656	-0.5299	1.38	13.92	-0.029	-0.063	0.00899
7988369	0	79823	33756	-0.35	1.3099	13.8	-0.043	-0.075	0.008
7988469	0	79824	33856	-0.43	1.38	12.7	-0.027	-0.077	0.006
7988569	0	79825	33956	-0.58	1.42	13.23	-0.031	-0.063	0.006
7988669	0	79826	34056	-0.45	1.46	13.85	-0.01899	-0.07599	0.006
7988769	0	79827	34156	-0.37	1.23	12.9399	-0.04	-0.071	0.006
7988869	0	79828	34256	-0.48	1.39	14.14	-0.022	-0.074	0.004
7988969	0	79829	34356	-0.31	1.26	12.9799	-0.033	-0.077	0.006
7989070	0	79830	34456	-0.3899	1.39	13.6	-0.021	-0.077	0.008
7989170	0	79831	34556	-0.28	1.36	13.66	-0.016	-0.082	0.006
7989270	0	79832	34656	-0.62	1.42	13.97	-0.02	-0.064	0.006
7989370	0	79833	34756	-0.43	1.35	14.28	-0.021	-0.086	0.00899
7989470	0	79834	34856	-0.44	1.35	13.84	-0.02	-0.073	0.007
7989570	0	79835	34956	-0.3899	1.32	14.12	-0.027	-0.07	0.004
7989670	0	79836	35056	-0.52	1.51	15.19	-0.017	-0.073	0.008
7989770	0	79837	35156	-0.52	1.28	13.67	-0.042	-0.08	0.004
7989870	0	79838	35256	-0.33	1.34	13.94	-0.028	-0.078	0.006
7989970	0	79839	35356	-0.5299	1.47	14.41	-0.014	-0.065	0.005
7990070	0	79840	35456	-0.51	1.35	14.11	-0.029	-0.077	0.007
7990170	0	79841	35556	-0.57	1.52	14.02	-0.016	-0.064	0.006
7990270	0	79842	35656	-0.46	1.3	13.68	-0.03599	-0.079	0.006
7990370	0	79843	35756	-0.63	1.36	13.21	-0.031	-0.064	0.006
