# Supplementary material for: Robot-Based Calibration Procedure for Graphene Electronic Skin
Source: Sensors (Basel). 2022 Aug 16;22(16):6122. doi: 10.3390/s22166122 (PMC9416129; doi:10.3390/s22166122)
Supplement: Supplementary file 1 [file sensors-22-06122-s001.zip › measurements/sensor_row_11_col_17_hex_load.dat]

#ID ES_1_V1
#SIZE ROW 16 COL 32
#DIR LOAD
#sensor: hex
#coord: row_11_col_17
system_time	status	sequence_number	hex_sample_counter	Fx	Fy	Fz	Tx	Ty	Tz
7845259	0	78393	21828	-0.38	1.4	13.77	-0.022	-0.075	0.004
7845359	0	78394	21928	-0.51	1.46	14.44	-0.027	-0.062	0.007
7845460	0	78395	22028	-0.33	1.3	13.96	-0.01899	-0.087	0.006
7845560	0	78396	22128	-0.3899	1.25	13.21	-0.03	-0.07	0.006
7845660	0	78397	22228	-0.31	1.27	13.16	-0.032	-0.081	0.003
7845760	0	78398	22328	-0.34	1.19	12.7299	-0.031	-0.067	0.004
7845860	0	78399	22428	-0.65	1.37	14.6	-0.037	-0.059	0.007
7845960	0	78400	22528	-0.54	1.33	13.76	-0.01899	-0.075	0.008
7846060	0	78401	22628	-0.49	1.48	14.12	-0.011	-0.075	0.008
7846160	0	78402	22728	-0.43	1.42	13.92	-0.024	-0.071	0.00899
7846260	0	78403	22828	-0.27	1.04	13.3	-0.052	-0.075	0.011
7846360	0	78404	22928	-0.44	1.44	14.31	-0.017	-0.07	0.006
7846460	0	78405	23028	-0.5	1.41	13.66	-0.02	-0.071	0.005
7846560	0	78406	23128	-0.56	1.42	14.49	-0.032	-0.074	0.007
7846661	0	78407	23228	-0.35	1.37	14.36	-0.02	-0.088	0.006
7846761	0	78408	23328	-0.5899	1.52	14.1	-0.004	-0.065	0.008
7846861	0	78409	23428	-0.57	1.3	13.79	-0.032	-0.061	0.008
7846961	0	78410	23528	-0.3899	1.28	13.76	-0.024	-0.081	0.006
7847061	0	78411	23628	-0.55	1.39	14.26	-0.017	-0.069	0.008
7847161	0	78412	23728	-0.57	1.42	13.93	-0.025	-0.069	0.006
7847261	0	78413	23828	-0.43	1.25	12.84	-0.027	-0.075	0.008
7847361	0	78414	23928	-0.34	1.3	13.24	-0.027	-0.069	0.003
7847461	0	78415	24028	-0.36	1.21	13.5	-0.021	-0.09	0.004
7847561	0	78416	24128	-0.57	1.51	14.16	-0.003	-0.07199	0.005
7847661	0	78417	24228	-0.44	1.27	13.94	-0.03599	-0.085	0.00899
7847761	0	78418	24328	-0.62	1.44	14.4	-0.013	-0.066	0.008
7847861	0	78419	24428	-0.55	1.36	13.78	-0.021	-0.071	0.007
7847961	0	78420	24528	-0.45	1.22	13.98	-0.03	-0.084	0.007
7848062	0	78421	24628	-0.31	1.32	13.14	-0.01899	-0.079	0.004
7848162	0	78422	24728	-0.54	1.3	12.58	-0.017	-0.065	0.008
7848262	0	78423	24828	-0.37	1.05	12.95	-0.021	-0.084	0.004
7848362	0	78424	24928	-0.5299	1.01	12.6	-0.015	-0.07599	0.008
7848462	0	78425	25028	-0.52	0.89	11.2	-0.021	-0.08	0.008
7848562	0	78426	25128	-0.64	0.91	10.4	-0.021	-0.066	0.007
7848662	0	78427	25228	-0.51	0.84	11.04	-0.004	-0.092	0.005
7848762	0	78428	25328	-0.72	0.92	11.52	-0.014	-0.083	0.006
7848862	0	78429	25428	-0.5299	0.82	10.46	-0.014	-0.079	0.005
7848962	0	78430	25528	-0.68	1.04	12.05	0.00899	-0.082	0.007
7849062	0	78431	25628	-0.64	0.83	10.16	-0.023	-0.071	0.006
7849162	0	78432	25728	-0.56	0.9	10.97	-0.008	-0.07599	0.005
7849262	0	78433	25828	-0.76	1.0599	12.2299	0.001	-0.081	0.007
7849363	0	78434	25928	-0.49	0.79	9.96	-0.01799	-0.068	0.006
7849463	0	78435	26028	-0.7	0.94	10.74	-0.01799	-0.074	0.007
7849563	0	78436	26128	-0.72	0.95	10.99	0.005	-0.079	0.004
7849663	0	78437	26228	-0.62	0.86	10.22	-0.021	-0.077	0.004
7849763	0	78438	26328	-0.49	0.85	10.06	-0.007	-0.082	0.006
7849863	0	78439	26428	-0.61	1	11.05	0.004	-0.07599	0.004
7849963	0	78440	26528	-0.56	0.71	9.7299	-0.028	-0.069	0.006
7850063	0	78441	26628	-0.62	0.83	10.62	-0.021	-0.057	0.001
7850163	0	78442	26728	-0.46	0.7799	10.1899	-0.017	-0.07599	0.006
7850263	0	78443	26828	-0.72	0.97	10.27	-0.002	-0.061	0.006
7850363	0	78444	26928	-0.58	0.8	10.84	-0.005	-0.07199	0.008
7850463	0	78445	27028	-0.66	0.79	10.56	-0.015	-0.065	0.006
7850563	0	78446	27128	-0.4	0.66	9.5	-0.017	-0.077	0.007
7850664	0	78447	27228	-0.58	0.65	9.93	-0.027	-0.065	0.007
7850764	0	78448	27328	-0.5299	0.7799	10.12	-0.005	-0.069	0.006
7850864	0	78449	27428	-0.76	1.01	10.06	0.011	-0.062	0.007
7850964	0	78450	27528	-0.63	0.94	10.27	-0.012	-0.067	0.004
7851064	0	78451	27628	-0.45	0.64	8.65	-0.013	-0.069	0.005
7851164	0	78452	27728	-0.69	0.81	9.9	-0.012	-0.06	0.008
7851264	0	78453	27828	-0.43	0.5899	8.27	-0.01	-0.067	0.002
7851364	0	78454	27928	-0.5899	0.8	9.15	-0.008	-0.056	0.003
7851464	0	78455	28028	-0.54	0.68	8.56	-0.015	-0.06	0.004
7851564	0	78456	28128	-0.57	0.65	9.04	-0.013	-0.056	0.005
7851664	0	78457	28228	-0.55	0.64	8.72	-0.008	-0.054	0.00899
7851764	0	78458	28328	-0.54	0.69	8.8	-0.01	-0.063	0.003
7851864	0	78459	28428	-0.54	0.54	8.5	-0.028	-0.046	0.004
7851965	0	78460	28528	-0.47	0.66	8.86	-0.005	-0.046	0.002
7852065	0	78461	28628	-0.44	0.66	8.65	-0.006	-0.068	0.002
7852165	0	78462	28728	-0.5299	0.5899	8.96	-0.01	-0.063	0.003
7852265	0	78463	28828	-0.44	0.66	8.7299	-0.004	-0.052	0.003
7852365	0	78464	28928	-0.3	0.63	8.05	-0.006	-0.063	0.003
7852465	0	78465	29028	-0.4	0.5299	7.78	-0.01	-0.054	0.006
7852565	0	78466	29128	-0.38	0.68	8.78	0.022	-0.062	0.002
7852665	0	78467	29228	-0.31	0.5	8.63	-0.014	-0.058	0.006
7852765	0	78468	29328	-0.4	0.45	7.6	-0.016	-0.057	0.003
7852865	0	78469	29428	-0.5899	0.63	9.06	-0.003	-0.044	0.003
7852965	0	78470	29528	-0.26	0.5	8.39	-0.006	-0.062	0.004
7853065	0	78471	29628	-0.49	0.56	8.1899	-0.00899	-0.043	0.004
7853165	0	78472	29728	-0.23	0.47	7.75	-0.002	-0.056	0.004
7853265	0	78473	29828	-0.43	0.63	7.82	0.004	-0.05	0.005
7853366	0	78474	29928	-0.48	0.61	7.45	0.002	-0.044	0.002
7853466	0	78475	30028	-0.27	0.48	7.65	0	-0.056	0.005
7853566	0	78476	30128	-0.23	0.43	7.57	-0.012	-0.049	0.008
7853666	0	78477	30228	-0.38	0.52	8.15	-0.002	-0.043	0.004
7853766	0	78478	30328	-0.26	0.51	7.98	0.005	-0.053	0.004
7853866	0	78479	30428	-0.35	0.5	8.15	0.011	-0.043	0.004
7853966	0	78480	30528	-0.13	0.3899	6.65	-0.005	-0.042	0.003
7854066	0	78481	30628	-0.18	0.57	8.63	0.015	-0.041	0.006
7854166	0	78482	30728	-0.26	0.37	7.29	0.003	-0.046	0.005
7854266	0	78483	30828	-0.31	0.44	7.42	0.01	-0.037	0.004
7854366	0	78484	30928	-0.22	0.5299	8.4399	0.02	-0.043	0.003
7854466	0	78485	31028	-0.3899	0.44	7.82	0.008	-0.039	0.002
7854567	0	78486	31128	-0.03	0.3	6.92	0.007	-0.043	0
7854667	0	78487	31228	-0.23	0.4	7.56	0.002	-0.034	0.003
7854767	0	78488	31328	-0.36	0.41	7.71	0.015	-0.042	0.001
7854867	0	78489	31428	-0.31	0.51	7.43	0.004	-0.039	0.002
7854967	0	78490	31528	-0.3	0.4	6.42	0.01	-0.03599	0.002
7855067	0	78491	31628	-0.16	0.33	6.53	0.007	-0.034	0.003
7855167	0	78492	31728	-0.11	0.26	6.09	0	-0.035	0.003
7855267	0	78493	31828	-0.08	0.27	6.41	0.003	-0.03799	0.003
7855367	0	78494	31928	-0.08	0.25	6.26	-0.002	-0.033	0.004
7855467	0	78495	32028	-0.23	0.32	6.2	0.002	-0.029	0.002
7855567	0	78496	32128	-0.31	0.34	6.8	0.007	-0.023	0.001
7855667	0	78497	32228	-0.19	0.37	6	0.007	-0.028	0.006
7855767	0	78498	32328	-0.13	0.35	6.42	0.007	-0.042	0.004
7855867	0	78499	32428	-0.21	0.4	6.19	0.02	-0.037	0.003
7855968	0	78500	32528	-0.26	0.3899	6.77	0.017	-0.028	0.003
7856068	0	78501	32628	-0.12	0.2	5.52	-0.001	-0.04	0.001
7856168	0	78502	32728	-0.15	0.29	5.3	0.008	-0.034	0.001
7856268	0	78503	32828	-0.13	0.3899	6.85	0.011	-0.035	0.002
7856368	0	78504	32928	-0.28	0.3	5	-0.004	-0.024	0.001
7856468	0	78505	33028	-0.11	0.32	5.86	0.004	-0.039	0.007
7856568	0	78506	33128	-0.04	0.14	5.6	-0.016	-0.03599	0.005
7856668	0	78507	33228	-0.09	0.31	5.45	0.007	-0.027	0.002
7856768	0	78508	33328	-0.28	0.5	5.95	0.024	-0.03	0.001
7856868	0	78509	33428	-0.23	0.29	5.08	0.007	-0.02	0.001
7856968	0	78510	33528	-0.11	0.15	4.71	0	-0.025	0.003
7857068	0	78511	33628	-0.16	0.24	4.62	-0.002	-0.013	0.005
7857169	0	78512	33728	-0.05	0.29	4.7199	0.008	-0.02	0.004
7857269	0	78513	33828	-0.29	0.33	5.02	0.002	-0.011	-0.002
7857369	0	78514	33928	-0.08	0.32	4.83	0.012	-0.025	0.004
7857469	0	78515	34028	-0.15	0.28	5.02	0.001	-0.022	0.001
7857569	0	78516	34128	0.21	0.18	4.33	0.002	-0.042	0.002
7857669	0	78517	34228	-0.13	0.25	5.7	0.014	-0.022	0.004
7857769	0	78518	34328	0.02	0.22	4.64	0.023	-0.03	0
7857869	0	78519	34428	-0.07	0.3	5.08	0.013	-0.027	0.001
7857969	0	78520	34528	-0.14	0.16	4.8	0	-0.02	0.004
7858069	0	78521	34628	-0.03	0.2	4.01	0.006	-0.023	0.002
7858169	0	78522	34728	0.07	0.24	4.55	0.004	-0.023	0.002
7858269	0	78523	34828	0.05	0.28	3.56	0.00899	-0.013	0.003
7858369	0	78524	34928	0.02	0.34	3.41	0.017	-0.021	0.001
7858469	0	78525	35028	-0.08	0.34	3.95	0.017	-0.014	0.002
7858570	0	78526	35128	0.03	0.18	2.99	0.002	-0.01899	0
7858670	0	78527	35228	-0.06	0.27	2.91	-0.003	-0.007	0.001
7858770	0	78528	35328	-0.06	0.34	4.01	0.013	-0.016	0.002
7858870	0	78529	35428	0.03	0.24	3.35	0.011	-0.015	0.003
7858970	0	78530	35528	-0.08	0.32	3.55	0.023	-0.017	-0.003
7859070	0	78531	35628	-0.2	0.23	3.67	-0.005	-0.003	0.002
7859170	0	78532	35728	-0.13	0.22	3.91	0.001	-0.006	0
7859270	0	78533	35828	0.02	0.18	2.78	0.004	-0.01799	-0.002
7859370	0	78534	35928	0.1	0.28	3.46	0.015	-0.037	0.001
7859470	0	78535	36028	-0.04	0.25	4.14	0.012	-0.017	0.001
7859570	0	78536	36128	-0.04	0.25	2.76	0.015	-0.016	0
7859670	0	78537	36228	0.03	0.13	2.53	0.002	-0.004	-0.001
7859771	0	78538	36328	0.11	0.14	2.25	0.007	-0.026	0.004
7859871	0	78539	36428	0.18	0.1	2.57	-0.007	-0.017	0.002
7859971	0	78540	36528	-0.09	0.34	3.2	0.021	-0.001	0.002
7860071	0	78541	36628	0	0.2	2.27	0.007	-0.012	0.001
7860171	0	78542	36728	0.19	0	2.28	-0.006	-0.028	0
7860271	0	78543	36828	0.07	0.24	2.93	0.015	-0.021	-0.001
7860371	0	78544	36928	0.26	0.05	1.79	0	-0.024	0.001
7860471	0	78545	37028	0.24	0.08	2.52	0.007	-0.03599	0
7860571	0	78546	37128	0.17	-0.13	2.27	-0.021	-0.01899	-0.001
7860671	0	78547	37228	0.01	0.06	1.73	-0.001	-0.012	0.002
7860771	0	78548	37328	0.12	0.1	1.69	0.007	-0.022	-0.004
7860871	0	78549	37428	0.13	0.06	0.97	0.00899	-0.024	-0.002
7860971	0	78550	37528	-0.07	0.15	1.81	0.012	-0.016	0.002
7861071	0	78551	37628	0.14	0.04	1.45	0	-0.008	0.001
7861172	0	78552	37728	-0.11	0.22	1.79	0.02	-0.01	-0.005
7861272	0	78553	37828	-0.01	0.11	0.7	0.016	-0.00899	-0.001
7861372	0	78554	37928	0.18	-0.11	1.57	-0.005	-0.02	0.003
7861472	0	78555	38028	0.08	-0.04	2.08	0.008	-0.016	0.004
7861572	0	78556	38128	0.11	-0.09	1.48	0.012	-0.021	0
7861672	0	78557	38228	0.08	-0.19	1.41	0.013	-0.023	0.002
7861772	0	78558	38328	0.1	-0.12	1.19	0.021	-0.027	-0.003
7861872	0	78559	38428	0.03	-0.16	0.67	0.023	-0.023	0.001
7861972	0	78560	38528	-0.06	-0.09	1.51	0.016	-0.01799	0.001
7862072	0	78561	38628	-0.11	-0.11	0.47	0.01	-0.005	0.004
7862172	0	78562	38728	-0.06	-0.05	0.89	0.01799	-0.016	0.003
7862272	0	78563	38828	-0.11	-0.18	0.99	0.005	-0.00899	-0.002
7862372	0	78564	38928	-0.05	-0.3	1.1	0.006	-0.017	-0.002
7862473	0	78565	39028	-0.06	-0.26	0.5	-0.003	-0.001	0.001
7862573	0	78566	39128	-0.03	-0.18	1.88	0.01	-0.022	0.001
7862673	0	78567	39228	-0.34	-0.17	0.09	0.002	0.015	-0.001
7862773	0	78568	39328	0.03	-0.2	-0.04	0.015	-0.015	0.001
7862873	0	78569	39428	-0.06	-0.28	-0.91	0.013	-0.01	0.002
7862973	0	78570	39528	-0.06	-0.33	-1.4	0.00899	-0.005	-0.003
7863073	0	78571	39628	0	-0.31	-0.5299	0.012	-0.016	-0.001
7863173	0	78572	39728	-0.1	-0.21	-0.32	0.011	-0.008	0.001
7863273	0	78573	39828	-0.14	-0.31	-0.89	0.006	0.006	-0.002
7863373	0	78574	39928	0.01	-0.4	-1.0599	0.007	-0.017	-0.001
7863473	0	78575	40028	-0.14	-0.22	-0.41	0.01899	0	0.001
7863573	0	78576	40128	-0.17	-0.2	-0.76	0.01799	0	0
7863673	0	78577	40228	-0.25	-0.16	-0.69	0.045	-0.002	0.001
7863774	0	78578	40328	-0.15	-0.32	-1.83	0.025	-0.005	0.001
7863874	0	78579	40428	-0.16	-0.48	-1.15	0.017	-0.006	0.001
7863974	0	78580	40528	-0.32	-0.33	-0.56	0.034	-0.001	-0.001
7864074	0	78581	40628	-0.29	-0.4	-0.9	0.025	0.006	0.002
7864174	0	78582	40728	-0.2	-0.67	-2.29	0.01	-0.002	0
7864274	0	78583	40828	-0.12	-0.52	-1.86	0.023	-0.014	0.006
7864374	0	78584	40928	-0.12	-0.57	-1.57	0.022	-0.008	-0.002
7864474	0	78585	41028	-0.11	-0.51	-0.6	0.032	-0.014	-0.002
7864574	0	78586	41128	-0.18	-0.58	-1.67	0.02	-0.015	0.001
7864674	0	78587	41228	0.04	-0.68	-2.29	0.021	-0.00899	0.001
7864774	0	78588	41328	-0.2	-0.5899	-2.52	0.032	-0.011	0
7864874	0	78589	41428	-0.13	-0.5899	-2.32	0.026	0.001	0
7864974	0	78590	41528	-0.21	-0.63	-2.46	0.023	0.002	-0.002
7865075	0	78591	41628	-0.2	-0.54	-1.61	0.032	-0.007	0
7865175	0	78592	41728	-0.08	-0.5299	-0.91	0.029	-0.015	0
7865275	0	78593	41828	-0.13	-0.58	-2.39	0.03	-0.017	-0.001
7865375	0	78594	41928	-0.13	-0.65	-1.98	0.026	-0.004	0.002
7865475	0	78595	42028	-0.32	-0.3	-1.27	0.058	0	0.002
7865575	0	78596	42128	-0.13	-0.67	-2.84	0.022	-0.003	-0.002
7865675	0	78597	42228	-0.27	-0.56	-1.7	0.033	-0.001	-0.003
7865775	0	78598	42328	-0.2	-0.51	-2.94	0.042	-0.011	0.001
7865875	0	78599	42428	-0.27	-0.5	-2.41	0.039	0.001	0.001
7865975	0	78600	42528	-0.33	-0.45	-1.96	0.035	-0.003	-0.001
7866075	0	78601	42628	-0.1	-0.5899	-2.05	0.025	-0.014	-0.002
7866175	0	78602	42728	-0.13	-0.65	-3.2	0.025	-0.012	-0.001
7866275	0	78603	42828	-0.34	-0.51	-2.8699	0.035	-0.001	-0.002
7866376	0	78604	42928	-0.18	-0.88	-3.31	0.01	-0.006	0.002
7866476	0	78605	43028	-0.25	-0.68	-3.47	0.04	-0.006	0
7866576	0	78606	43128	-0.4	-0.61	-3.61	0.03799	0.001	-0.005
7866676	0	78607	43228	-0.25	-0.7799	-3.67	0.034	-0.02	-0.001
7866776	0	78608	43328	-0.38	-0.77	-4.15	0.046	-0.00899	-0.004
7866876	0	78609	43428	-0.32	-0.91	-5.13	0.03599	-0.011	0.002
7866976	0	78610	43528	-0.58	-0.72	-4.57	0.057	0.007	0.001
7867076	0	78611	43628	-0.35	-0.95	-5.62	0.043	-0.01899	-0.001
7867176	0	78612	43728	-0.38	-1.02	-6.5	0.051	-0.015	-0.002
7867276	0	78613	43828	-0.4	-1.02	-6.35	0.047	-0.004	-0.003
7867376	0	78614	43928	-0.63	-1.08	-7.25	0.041	0.006	-0.002
7867476	0	78615	44028	-0.5299	-1.05	-7.14	0.048	-0.014	-0.002
7867577	0	78616	44128	-0.55	-1.19	-6.88	0.043	-0.001	0.001
7867677	0	78617	44228	-0.6	-1.3	-7.99	0.037	0.005	-0.002
7867777	0	78618	44328	-0.37	-1.21	-7.38	0.074	-0.025	0.001
7867877	0	78619	44428	-0.49	-1.37	-8.8	0.047	-0.00899	-0.003
7867977	0	78620	44528	-0.55	-1.34	-8.96	0.065	-0.016	0
7868077	0	78621	44628	-0.6	-1.46	-9.99	0.042	-0.028	-0.003
7868177	0	78622	44728	-0.6	-1.49	-9.9799	0.06	-0.023	0
7868277	0	78623	44828	-0.67	-1.53	-9.79	0.056	-0.01899	0
7868377	0	78624	44928	-0.5299	-1.57	-10.13	0.07	-0.03	-0.001
7868477	0	78625	45028	-0.48	-1.64	-11.15	0.058	-0.022	-0.003
7868577	0	78626	45128	-0.46	-1.72	-11.18	0.066	-0.037	-0.001
7868677	0	78627	45228	-0.64	-1.79	-11.9	0.053	-0.01899	-0.003
7868777	0	78628	45328	-0.7799	-1.8	-11.62	0.066	-0.024	-0.002
7868877	0	78629	45428	-0.71	-1.75	-12.72	0.064	-0.02	-0.001
7868978	0	78630	45528	-0.71	-1.84	-13.85	0.066	-0.024	-0.001
7869078	0	78631	45628	-0.69	-1.86	-13.33	0.065	-0.02	0
7869178	0	78632	45728	-0.79	-1.91	-14.14	0.066	-0.005	-0.004
7869278	0	78633	45828	-1.03	-1.84	-13.48	0.078	-0.014	-0.002
7869378	0	78634	45928	-0.94	-1.94	-14.62	0.074	-0.028	0
7869478	0	78635	46028	-0.82	-2.22	-16.42	0.064	-0.023	-0.002
7869578	0	78636	46128	-0.79	-2.3699	-15.79	0.058	-0.039	0.002
7869678	0	78637	46228	-1.09	-2.26	-16.69	0.054	-0.01799	-0.002
7869778	0	78638	46328	-0.83	-2.19	-16.9	0.092	-0.031	-0.002
7869878	0	78639	46428	-0.96	-2.3599	-17.99	0.065	-0.01799	-0.004
7869978	0	78640	46528	-1.03	-2.38	-19.19	0.064	0.002	-0.004
7870078	0	78641	46628	-1.05	-2.41	-19.17	0.07199	-0.01899	-0.006
7870178	0	78642	46728	-0.88	-2.5	-19.25	0.086	-0.026	-0.001
7870279	0	78643	46828	-0.93	-2.49	-19.9599	0.089	-0.025	-0.003
7870379	0	78644	46928	-0.89	-2.56	-18.76	0.082	-0.037	-0.002
7870479	0	78645	47028	-1.01	-2.45	-20.26	0.095	-0.025	-0.002
7870579	0	78646	47128	-0.92	-2.76	-21.26	0.07599	-0.028	-0.004
7870679	0	78647	47228	-0.86	-2.72	-21.7	0.091	-0.041	0.001
7870779	0	78648	47328	-1.14	-2.74	-21.17	0.087	-0.015	0
7870879	0	78649	47428	-0.88	-2.97	-22.57	0.078	-0.01899	-0.003
7870979	0	78650	47528	-1.0599	-2.91	-23.48	0.083	-0.00899	-0.004
7871079	0	78651	47628	-1.14	-2.99	-23.29	0.087	-0.025	-0.004
7871179	0	78652	47728	-1.04	-3.08	-23.94	0.081	-0.01	-0.003
7871279	0	78653	47828	-0.89	-3.1099	-25.72	0.087	-0.027	0.001
7871379	0	78654	47928	-0.9	-3.16	-26.48	0.093	-0.011	-0.005
7871479	0	78655	48028	-0.92	-3.26	-26.5	0.093	-0.015	-0.004
7871580	0	78656	48128	-1.08	-3.1099	-26.39	0.106	0.001	-0.007
7871680	0	78657	48228	-0.88	-3.41	-28.21	0.095	-0.013	-0.003
7871780	0	78658	48328	-1.02	-3.39	-28.3	0.107	-0.003	-0.004
7871880	0	78659	48428	-1.05	-3.41	-28.43	0.111	-0.003	0.003
7871980	0	78660	48528	-1.0599	-3.42	-30.08	0.117	0.008	-0.007
7872080	0	78661	48628	-0.94	-3.61	-30.51	0.106	-0.005	-0.002
7872180	0	78662	48728	-0.9	-3.67	-30.63	0.087	0.00899	-0.003
7872280	0	78663	48828	-0.87	-3.78	-32.63	0.096	0.014	-0.006
7872380	0	78664	48928	-0.84	-3.87	-32.2599	0.096	0.002	-0.004
7872480	0	78665	49028	-0.79	-3.88	-33.37	0.099	0.007	-0.006
7872580	0	78666	49128	-0.98	-3.87	-33.53	0.105	0.007	-0.001
7872680	0	78667	49228	-0.82	-4.06	-34.9199	0.112	0.01	-0.004
7872781	0	78668	49328	-0.88	-4.02	-36.19	0.113	0.03599	-0.003
7872881	0	78669	49428	-0.82	-4.14	-36.84	0.104	0.033	-0.006
7872981	0	78670	49528	-0.91	-4.2	-37.11	0.104	0.013	-0.004
7873081	0	78671	49628	-0.84	-4.31	-38	0.109	0.029	-0.004
7873181	0	78672	49728	-1	-4.33	-38.62	0.114	0.04	-0.006
7873281	0	78673	49828	-0.87	-4.4699	-39.68	0.101	0.03599	-0.004
7873381	0	78674	49928	-0.9	-4.31	-39.35	0.139	0.028	-0.008
7873481	0	78675	50028	-0.68	-4.55	-40.16	0.115	0.017	-0.006
7873581	0	78676	50128	-0.72	-4.78	-41.73	0.092	0.035	-0.005
7873681	0	78677	50228	-0.75	-4.65	-42.4199	0.12	0.045	-0.005
7873781	0	78678	50328	-0.83	-4.58	-41.71	0.133	0.035	-0.005
7873881	0	78679	50428	-0.75	-4.81	-43.77	0.114	0.049	-0.004
7873981	0	78680	50528	-0.63	-4.95	-44.2599	0.113	0.03	-0.004
7874081	0	78681	50628	-0.83	-4.85	-44.86	0.127	0.048	-0.006
7874182	0	78682	50728	-0.7	-5.1	-46.13	0.114	0.041	-0.007
7874282	0	78683	50828	-0.57	-5.2	-47.15	0.106	0.044	-0.004
7874382	0	78684	50928	-0.68	-5.16	-47.28	0.128	0.039	-0.003
7874482	0	78685	51028	-0.63	-5.28	-47.72	0.123	0.045	-0.005
7874582	0	78686	51128	-0.73	-5.23	-48.66	0.13699	0.048	-0.006
7874682	0	78687	51228	-0.68	-5.46	-49.61	0.12	0.048	-0.004
7874782	0	78688	51328	-0.66	-5.46	-49.82	0.119	0.044	-0.007
7874882	0	78689	51428	-0.56	-5.66	-51.29	0.118	0.049	-0.006
7874982	0	78690	51528	-0.55	-5.62	-51.2	0.13699	0.049	-0.001
7875082	0	78691	51628	-0.7	-5.61	-51.91	0.133	0.058	-0.004
7875182	0	78692	51728	-0.46	-5.75	-53.02	0.13	0.055	-0.004
7875282	0	78693	51828	-0.62	-5.68	-52.46	0.148	0.058	-0.005
7875382	0	78694	51928	-0.38	-5.9699	-55.29	0.125	0.059	-0.006
7875483	0	78695	52028	-0.55	-5.75	-55	0.162	0.047	-0.005
7875583	0	78696	52128	-0.35	-6.05	-55.98	0.138	0.049	-0.003
7875683	0	78697	52228	-0.24	-6.2	-55.99	0.138	0.048	-0.005
7875783	0	78698	52328	-0.45	-6.02	-56.16	0.14399	0.05	-0.002
7875883	0	78699	52428	-0.32	-6.23	-57.91	0.132	0.045	-0.006
7875983	0	78700	52528	-0.36	-6.2399	-57.9	0.14	0.059	-0.004
7876083	0	78701	52628	-0.31	-6.38	-59.72	0.14399	0.071	-0.00899
7876183	0	78702	52728	-0.34	-6.4699	-58.97	0.134	0.062	-0.003
7876283	0	78703	52828	-0.34	-6.39	-60.71	0.149	0.069	-0.007
7876383	0	78704	52928	-0.3	-6.52	-61.16	0.149	0.083	-0.008
7876483	0	78705	53028	-0.31	-6.6	-62.02	0.145	0.073	-0.006
7876583	0	78706	53128	-0.16	-6.7	-62.51	0.153	0.059	-0.006
7876683	0	78707	53228	-0.34	-6.72	-63.1	0.148	0.089	-0.005
7876784	0	78708	53328	-0.13	-6.81	-63.81	0.15	0.065	-0.002
7876884	0	78709	53428	-0.13	-6.8	-64	0.172	0.057	-0.004
7876984	0	78710	53528	-0.19	-6.98	-64.56	0.162	0.074	-0.005
7877084	0	78711	53628	-0.1	-6.96	-65.64	0.165	0.07	-0.003
7877184	0	78712	53728	-0.17	-7.07	-66.17	0.15899	0.073	-0.005
7877284	0	78713	53828	-0.1	-7.11	-66.32	0.174	0.073	-0.004
7877384	0	78714	53928	-0.07	-7.29	-67.86	0.15199	0.078	-0.006
7877484	0	78715	54028	-0.01	-7.28	-68.5899	0.166	0.078	-0.004
7877584	0	78716	54128	-0.1	-7.55	-69.16	0.142	0.087	-0.004
7877684	0	78717	54228	-0.11	-7.33	-69.25	0.183	0.081	-0.006
7877784	0	78718	54328	-0.05	-7.52	-71.23	0.163	0.097	-0.002
7877884	0	78719	54428	0	-7.75	-71.86	0.149	0.099	-0.004
7877984	0	78720	54528	0.01	-7.62	-71.43	0.181	0.093	-0.005
7878085	0	78721	54628	-0.06	-7.56	-71.32	0.193	0.092	-0.00899
7878185	0	78722	54728	0.01	-7.6	-72.67	0.191	0.093	-0.007
7878285	0	78723	54828	0.03	-7.8	-74.06	0.188	0.113	-0.005
7878385	0	78724	54928	0.14	-7.94	-74.04	0.188	0.092	-0.008
7878485	0	78725	55028	0.09	-8.07	-74.78	0.165	0.112	-0.003
7878585	0	78726	55128	0.03	-8.01	-74.83	0.191	0.118	-0.006
7878685	0	78727	55228	0.16	-8.1	-76.19	0.185	0.1	-0.006
7878785	0	78728	55328	0.13	-8.13	-77.19	0.197	0.114	-0.01
7878885	0	78729	55428	0.27	-8.42	-77.62	0.173	0.099	-0.006
7878985	0	78730	55528	0.08	-8.29	-78.45	0.184	0.117	-0.005
7879085	0	78731	55628	0.17	-8.34	-78.07	0.188	0.109	-0.005
7879185	0	78732	55728	0.26	-8.46	-79.65	0.187	0.118	-0.002
7879285	0	78733	55828	0.15	-8.42	-79.71	0.203	0.123	-0.004
7879386	0	78734	55928	0.07	-8.56	-79.8	0.179	0.122	-0.00899
7879486	0	78735	56028	0.35	-8.52	-80.16	0.2	0.11	-0.005
7879586	0	78736	56128	0.24	-8.62	-81.15	0.195	0.125	-0.006
7879686	0	78737	56228	0.26	-8.67	-80.8399	0.192	0.113	-0.007
7879786	0	78738	56328	0.29	-8.65	-81.22	0.194	0.13	-0.008
7879886	0	78739	56428	0.34	-8.55	-80.73	0.196	0.119	-0.006
7879986	0	78740	56528	0.25	-8.53	-81.51	0.208	0.106	-0.01
7880086	0	78741	56628	0.21	-8.54	-80.91	0.198	0.111	-0.007
7880186	0	78742	56728	0.15	-8.45	-80.93	0.2	0.122	-0.005
7880286	0	78743	56828	0.19	-8.4799	-82.1	0.195	0.122	-0.005
7880386	0	78744	56928	0.33	-8.5	-81.28	0.203	0.112	-0.01
7880486	0	78745	57028	0.26	-8.6	-82.11	0.181	0.127	-0.008
7880586	0	78746	57128	0.31	-8.57	-81.4	0.178	0.12	-0.01
7880686	0	78747	57228	0.41	-8.71	-82.0899	0.171	0.12	-0.006
7880787	0	78748	57328	0.25	-8.4799	-80.89	0.186	0.12	-0.007
