# Supplementary material for: Robot-Based Calibration Procedure for Graphene Electronic Skin
Source: Sensors (Basel). 2022 Aug 16;22(16):6122. doi: 10.3390/s22166122 (PMC9416129; doi:10.3390/s22166122)
Supplement: Supplementary file 1 [file sensors-22-06122-s001.zip › measurements/sensor_row_11_col_17_hex_unload.dat]

#ID ES_1_V1
#SIZE ROW 16 COL 32
#DIR UNLOAD
#sensor: hex
#coord: row_11_col_17
system_time	status	sequence_number	hex_sample_counter	Fx	Fy	Fz	Tx	Ty	Tz
7880887	0	78749	57428	0.34	-8.63	-81.63	0.19	0.112	-0.00899
7880987	0	78750	57528	0.23	-8.6	-81.82	0.175	0.114	-0.006
7881087	0	78751	57628	0.28	-8.58	-81	0.171	0.123	-0.005
7881187	0	78752	57728	0.29	-8.51	-80.81	0.183	0.119	-0.005
7881287	0	78753	57828	0.33	-8.52	-80.73	0.188	0.11	-0.008
7881387	0	78754	57928	0.29	-8.46	-80.92	0.175	0.11	-0.007
7881487	0	78755	58028	0.31	-8.46	-80.78	0.181	0.117	-0.006
7881587	0	78756	58128	0.22	-8.3	-79.72	0.186	0.131	-0.00899
7881687	0	78757	58228	0.13	-8.28	-79.16	0.174	0.128	-0.007
7881787	0	78758	58328	0.23	-8.21	-79.91	0.18	0.106	-0.007
7881887	0	78759	58428	0.18	-8.2	-79.46	0.172	0.122	-0.007
7881988	0	78760	58528	0.07	-8.03	-78.06	0.177	0.124	-0.008
7882088	0	78761	58628	0.15	-8.13	-77.87	0.148	0.119	-0.007
7882188	0	78762	58728	0.11	-7.97	-77.33	0.155	0.116	-0.008
7882288	0	78763	58828	0.27	-7.74	-75.7699	0.175	0.099	-0.006
7882388	0	78764	58928	0.2	-7.76	-76.33	0.15	0.105	-0.007
7882488	0	78765	59028	0.13	-7.59	-74.68	0.153	0.107	-0.007
7882588	0	78766	59128	0.13	-7.48	-74.22	0.143	0.096	-0.006
7882688	0	78767	59228	0	-7.23	-73.13	0.154	0.102	-0.005
7882788	0	78768	59328	-0.01	-7.26	-71.98	0.141	0.097	-0.005
7882888	0	78769	59428	-0.2	-7.04	-71.05	0.15	0.102	-0.003
7882988	0	78770	59528	-0.1	-7	-71.3399	0.131	0.107	-0.006
7883088	0	78771	59628	-0.24	-6.72	-69.56	0.165	0.092	-0.008
7883188	0	78772	59728	-0.08	-6.8	-70.33	0.135	0.089	-0.007
7883288	0	78773	59828	-0.22	-6.4899	-68.76	0.157	0.1	-0.008
7883389	0	78774	59928	-0.16	-6.51	-67.57	0.125	0.088	-0.007
7883489	0	78775	60028	-0.15	-6.43	-66.92	0.12	0.082	-0.003
7883589	0	78776	60128	-0.18	-6.33	-66.55	0.117	0.08	-0.005
7883689	0	78777	60228	-0.12	-6.3	-66.29	0.112	0.078	-0.006
7883789	0	78778	60328	-0.1	-5.94	-64.66	0.118	0.07199	-0.004
7883889	0	78779	60428	-0.38	-5.98	-64.35	0.114	0.085	-0.007
7883989	0	78780	60528	-0.29	-5.88	-63.61	0.108	0.084	-0.004
7884089	0	78781	60628	-0.24	-5.8	-62.47	0.103	0.074	-0.003
7884189	0	78782	60728	-0.27	-5.61	-61.51	0.101	0.068	-0.006
7884289	0	78783	60828	-0.17	-5.57	-61.25	0.099	0.066	-0.005
7884389	0	78784	60928	-0.24	-5.48	-60.69	0.09	0.063	-0.006
7884489	0	78785	61028	-0.31	-5.25	-59.36	0.11	0.059	-0.005
7884590	0	78786	61128	-0.32	-5.15	-59.31	0.099	0.06	-0.006
7884690	0	78787	61228	-0.34	-5.19	-58.56	0.083	0.061	-0.003
7884790	0	78788	61328	-0.5	-4.89	-56.5	0.083	0.071	-0.005
7884890	0	78789	61428	-0.37	-4.96	-58.24	0.081	0.054	-0.004
7884990	0	78790	61528	-0.48	-4.81	-55.68	0.084	0.06	-0.005
7885090	0	78791	61628	-0.38	-4.81	-56.3	0.073	0.056	-0.005
7885190	0	78792	61728	-0.34	-4.69	-54.91	0.066	0.041	-0.007
7885290	0	78793	61828	-0.32	-4.6	-54.86	0.06	0.041	-0.003
7885390	0	78794	61928	-0.51	-4.64	-54.14	0.042	0.048	-0.002
7885490	0	78795	62028	-0.48	-4.27	-52.02	0.066	0.03599	-0.004
7885590	0	78796	62128	-0.47	-4.25	-52.04	0.047	0.051	-0.004
7885690	0	78797	62228	-0.58	-4.2	-51.91	0.039	0.053	-0.006
7885790	0	78798	62328	-0.52	-3.93	-50.23	0.06	0.039	-0.003
7885891	0	78799	62428	-0.63	-3.91	-50.1699	0.05	0.03799	-0.007
7885991	0	78800	62528	-0.62	-3.9	-49.74	0.03799	0.03599	-0.005
7886091	0	78801	62628	-0.54	-3.73	-47.16	0.04	0.026	0.001
7886191	0	78802	62728	-0.6	-3.65	-47.27	0.037	0.033	-0.003
7886291	0	78803	62828	-0.68	-3.51	-46.81	0.03599	0.03599	-0.004
7886391	0	78804	62928	-0.71	-3.53	-47.07	0.027	0.026	-0.008
7886491	0	78805	63028	-0.58	-3.5	-45.48	0.033	0.01	-0.002
7886591	0	78806	63128	-0.94	-3.3	-44.2599	0.051	0.04	-0.006
7886691	0	78807	63228	-0.64	-3.4	-44.58	0.02	0.02	0
7886791	0	78808	63328	-0.93	-3.25	-43.55	0.014	0.034	-0.002
7886891	0	78809	63428	-0.87	-3.13	-42.49	0.032	0.013	-0.003
7886991	0	78810	63528	-0.86	-3.29	-43.19	0.014	0.01799	-0.003
7887091	0	78811	63628	-0.93	-3.14	-41.15	0.017	0.01899	-0.006
7887192	0	78812	63728	-0.96	-3.05	-41.04	0.02	0.024	-0.006
7887292	0	78813	63828	-0.86	-3.05	-39.75	0.03	0.004	0
7887392	0	78814	63928	-1.14	-2.76	-39.2	0.044	0.024	-0.004
7887492	0	78815	64028	-1.1	-2.88	-38.75	0.021	0.026	-0.004
7887592	0	78816	64128	-0.93	-2.8699	-37.29	0.026	0.003	0
7887692	0	78817	64228	-1.05	-2.8599	-37.08	0.007	0	-0.004
7887792	0	78818	64328	-1.01	-2.84	-35.4	0.017	-0.012	0.001
7887892	0	78819	64428	-1.19	-2.58	-35.05	0.035	-0.004	-0.002
7887992	0	78820	64528	-1.19	-2.56	-34.8	0.03599	-0.004	-0.006
7888092	0	78821	64628	-1.1799	-2.53	-33.9199	0.026	0	-0.004
7888192	0	78822	64728	-1.1799	-2.67	-33.66	0.01	-0.003	-0.005
7888292	0	78823	64828	-0.95	-2.6199	-33.38	0.011	-0.02	-0.005
7888392	0	78824	64928	-1.29	-2.38	-31.37	0.015	-0.008	-0.002
7888492	0	78825	65028	-1.16	-2.32	-31.53	0.026	-0.026	-0.001
7888593	0	78826	65128	-1.22	-2.23	-30.22	0.023	-0.024	-0.005
7888693	0	78827	65228	-1.2	-2.18	-30.2	0.00899	-0.02	-0.001
7888793	0	78828	65328	-1.34	-1.87	-28.39	0.035	-0.022	-0.004
7888893	0	78829	65428	-1.19	-1.97	-28.2	0.006	-0.023	-0.002
7888993	0	78830	65528	-1.19	-1.94	-28.09	0.014	-0.03799	-0.004
7889093	0	78831	92	-1.05	-1.92	-27.35	0.005	-0.03799	0
7889193	0	78832	192	-1.24	-1.68	-26.61	-0.001	-0.031	-0.003
7889293	0	78833	292	-1.26	-1.57	-25.49	-0.006	-0.027	-0.002
7889393	0	78834	392	-1.35	-1.37	-24.92	0.011	-0.01899	0
7889493	0	78835	492	-1.23	-1.34	-24.27	0.003	-0.034	0
7889593	0	78836	592	-1.29	-1.36	-23.36	-0.013	-0.032	-0.004
7889693	0	78837	692	-1.26	-1.21	-21.85	-0.007	-0.03599	-0.001
7889793	0	78838	792	-1.26	-1.14	-21.76	-0.005	-0.03599	-0.001
7889894	0	78839	892	-1.23	-1.09	-21.93	-0.021	-0.03599	-0.003
7889994	0	78840	992	-1.26	-1.07	-20.28	-0.026	-0.031	-0.005
7890094	0	78841	1092	-1.11	-1	-21.49	-0.027	-0.03	-0.002
7890194	0	78842	1192	-1.08	-0.92	-20.19	-0.016	-0.052	-0.002
7890294	0	78843	1292	-1.05	-0.81	-20.11	-0.013	-0.04	-0.002
7890394	0	78844	1392	-1.27	-0.65	-18.34	-0.015	-0.048	-0.002
7890494	0	78845	1492	-1.29	-0.56	-17.45	-0.01799	-0.04	0.002
7890594	0	78846	1592	-1.39	-0.48	-17.51	-0.028	-0.026	0.002
7890694	0	78847	1692	-1.33	-0.46	-17.2	-0.022	-0.032	-0.003
7890794	0	78848	1792	-1.21	-0.37	-16.2	-0.008	-0.04	-0.006
7890894	0	78849	1892	-1.23	-0.42	-16.75	-0.03	-0.04	-0.002
7890994	0	78850	1992	-1.17	-0.25	-15.48	-0.002	-0.046	-0.004
7891094	0	78851	2092	-1.1	-0.22	-14.73	-0.01799	-0.042	-0.003
7891195	0	78852	2192	-1.27	-0.15	-13.86	-0.012	-0.031	-0.003
7891295	0	78853	2292	-1.25	-0.15	-14.61	-0.024	-0.035	-0.001
7891395	0	78854	2392	-1.09	-0.28	-14.64	-0.033	-0.037	-0.003
7891495	0	78855	2492	-1.02	-0.2	-14.4	-0.029	-0.022	-0.004
7891595	0	78856	2592	-1.19	0	-12.13	-0.027	-0.03799	-0.004
7891695	0	78857	2692	-1.07	-0.07	-11.9	-0.021	-0.04	-0.004
7891795	0	78858	2792	-1.11	0.09	-11.36	-0.026	-0.031	-0.002
7891895	0	78859	2892	-1.04	0.07	-11.36	-0.025	-0.026	0
7891995	0	78860	2992	-0.96	0.12	-10.9	-0.017	-0.039	-0.003
7892095	0	78861	3092	-0.94	0.15	-9.64	-0.015	-0.032	-0.004
7892195	0	78862	3192	-0.94	0.23	-9.04	-0.00899	-0.026	0.001
7892295	0	78863	3292	-0.97	0.19	-9.03	-0.027	-0.023	-0.001
7892395	0	78864	3392	-0.86	0.3	-9.36	-0.01799	-0.023	-0.002
7892496	0	78865	3492	-0.87	0.19	-9.35	-0.03	-0.02	0
7892596	0	78866	3592	-0.95	0.54	-7.04	-0.005	-0.015	-0.003
7892696	0	78867	3692	-0.81	0.33	-8.11	-0.027	-0.027	-0.001
7892796	0	78868	3792	-0.75	0.47	-7.3	-0.028	-0.025	-0.004
7892896	0	78869	3892	-0.62	0.3899	-7.49	-0.04	-0.024	0
7892996	0	78870	3992	-0.57	0.49	-6.91	-0.027	-0.01899	0.001
7893096	0	78871	4092	-0.83	0.74	-6.68	-0.013	-0.002	-0.002
7893196	0	78872	4192	-0.5899	0.54	-6.51	-0.031	-0.00899	-0.002
7893296	0	78873	4292	-0.54	0.6	-5.19	-0.03	-0.015	0.002
7893396	0	78874	4392	-0.48	0.63	-5.64	-0.026	-0.008	0
7893496	0	78875	4492	-0.58	0.85	-4.57	-0.017	-0.004	-0.003
7893596	0	78876	4592	-0.37	0.68	-5.08	-0.01799	-0.012	0.002
7893696	0	78877	4692	-0.43	0.85	-4.35	-0.011	-0.01	-0.001
7893797	0	78878	4792	-0.32	0.7	-3.88	-0.024	-0.008	-0.001
7893897	0	78879	4892	-0.24	0.69	-3.63	-0.051	0.016	0.001
7893997	0	78880	4992	-0.37	0.98	-2.58	-0.01899	-0.006	0.002
7894097	0	78881	5092	-0.18	0.83	-3.94	-0.034	0.001	0
7894197	0	78882	5192	-0.19	0.84	-2.93	-0.039	0.001	0
7894297	0	78883	5292	-0.24	0.92	-2.88	-0.028	0.002	0.001
7894397	0	78884	5392	-0.14	1.02	-2.04	-0.022	-0.003	0
7894497	0	78885	5492	-0.09	0.88	-3.21	-0.045	0.011	0.003
7894597	0	78886	5592	-0.31	0.97	-1.73	-0.041	0.003	0
7894697	0	78887	5692	-0.22	1.11	-1.45	-0.027	0.004	0.002
7894797	0	78888	5792	-0.22	0.97	-2.27	-0.042	0.01799	0.003
7894897	0	78889	5892	-0.08	1.0599	-1.21	-0.039	-0.004	0.003
7894998	0	78890	5992	-0.05	0.93	-2.54	-0.047	-0.006	0.002
7895098	0	78891	6092	-0.07	1.08	-1.37	-0.035	0.005	0.001
7895198	0	78892	6192	-0.18	1.13	-1.54	-0.026	0.01	0.004
7895298	0	78893	6292	-0.14	1.21	-0.5899	-0.04	-0.005	0.003
7895398	0	78894	6392	-0.18	1.29	-1.14	-0.028	0.012	0.002
7895498	0	78895	6492	-0.17	1.22	-1.08	-0.03799	0.01899	-0.001
7895598	0	78896	6592	-0.03	1.01	-1.03	-0.058	0.006	0.001
7895698	0	78897	6692	-0.21	1.19	-0.5299	-0.05	0.00899	0.005
7895798	0	78898	6792	-0.16	1.05	-1.39	-0.067	0.011	0.003
7895898	0	78899	6892	-0.22	1.16	-0.84	-0.047	-0.002	0.002
7895998	0	78900	6992	-0.2	1.2	-0.32	-0.049	0.007	0.003
7896098	0	78901	7092	-0.24	1.21	-1.15	-0.034	0.004	0.003
7896198	0	78902	7192	-0.21	1.21	-0.86	-0.044	0.012	0.002
7896298	0	78903	7292	-0.14	1.15	-1.49	-0.041	0.001	0.001
7896399	0	78904	7392	-0.18	1.09	-0.86	-0.063	0.007	0.002
7896499	0	78905	7492	-0.26	1.24	-0.5899	-0.042	0.006	0.002
7896599	0	78906	7592	-0.3899	1.23	-0.54	-0.035	0.001	0.002
7896699	0	78907	7692	-0.22	1.13	-0.23	-0.053	0.006	0.002
7896799	0	78908	7792	-0.19	1.13	-0.23	-0.041	0	0.003
7896899	0	78909	7892	-0.17	1.15	-0.5299	-0.04	-0.007	0.001
7896999	0	78910	7992	-0.06	0.98	-0.56	-0.05	-0.00899	0.001
7897099	0	78911	8092	-0.23	1.12	0.32	-0.051	0.007	0.004
7897199	0	78912	8192	-0.09	1.13	0	-0.04	-0.00899	0.005
7897299	0	78913	8292	-0.17	1.1	-0.29	-0.043	-0.001	0.002
7897399	0	78914	8392	-0.26	1.02	-0.74	-0.046	-0.006	0.002
7897499	0	78915	8492	-0.29	1.04	-0.27	-0.05	0.01	0
7897600	0	78916	8592	-0.09	1.04	0.11	-0.05	-0.004	0.003
7897700	0	78917	8692	0.01	1.0599	0.23	-0.051	-0.013	0.003
7897800	0	78918	8792	-0.21	1.07	0.75	-0.043	-0.014	0.006
7897900	0	78919	8892	-0.15	1.09	0.07	-0.029	-0.011	0.001
7898000	0	78920	8992	-0.2	1.05	-0.04	-0.039	-0.008	0.003
7898100	0	78921	9092	-0.33	1.15	0.69	-0.033	-0.012	0.004
7898200	0	78922	9192	-0.44	1.09	1.13	-0.033	-0.016	0.003
7898300	0	78923	9292	-0.32	1.1799	1.66	-0.022	-0.013	0.005
7898400	0	78924	9392	-0.21	1.01	1	-0.032	-0.015	0.004
7898500	0	78925	9492	-0.26	1.11	1.5	-0.033	-0.01899	0.007
7898600	0	78926	9592	-0.43	1.27	1.07	-0.015	-0.024	0.005
7898700	0	78927	9692	-0.31	1.08	0.7799	-0.032	-0.024	0.002
7898800	0	78928	9792	-0.08	0.96	1.29	-0.043	-0.026	0.003
7898901	0	78929	9892	-0.2	1.14	2.1	-0.025	-0.022	0.003
7899001	0	78930	9992	-0.27	0.95	1.51	-0.044	-0.015	0.003
7899101	0	78931	10092	-0.25	0.99	1.62	-0.046	-0.02	0.001
7899201	0	78932	10192	-0.22	1.04	1.1	-0.029	-0.022	0.003
7899301	0	78933	10292	-0.3899	1.22	2.03	-0.014	-0.011	0.001
7899401	0	78934	10392	-0.17	1.01	2.85	-0.033	-0.024	0.001
7899501	0	78935	10492	-0.28	1.0599	1.75	-0.03599	-0.025	0.002
7899601	0	78936	10592	-0.28	1.15	2.6199	-0.025	-0.015	0
7899701	0	78937	10692	-0.26	1.1	2.45	-0.031	-0.01899	0.003
7899801	0	78938	10792	-0.35	1.11	2.24	-0.024	-0.011	0.002
7899901	0	78939	10892	-0.2	1.0599	2.46	-0.034	-0.033	0.004
7900001	0	78940	10992	-0.23	1.11	2.79	-0.023	-0.027	0.003
7900101	0	78941	11092	-0.12	1.17	2.07	-0.023	-0.031	0.001
7900201	0	78942	11192	-0.27	1.22	2.46	-0.022	-0.034	0.003
7900302	0	78943	11292	-0.25	1.12	2.92	-0.032	-0.032	0.004
7900402	0	78944	11392	-0.21	1.07	3.34	-0.04	-0.024	0
7900502	0	78945	11492	-0.36	1.3	3.44	-0.01799	-0.021	0.001
7900602	0	78946	11592	-0.27	1.04	3.52	-0.03599	-0.025	0.003
7900702	0	78947	11692	-0.24	1.16	3.71	-0.027	-0.027	0.001
7900802	0	78948	11792	-0.2	0.96	1.91	-0.057	-0.015	0.003
7900902	0	78949	11892	-0.22	1.1799	3.52	-0.03	-0.029	-0.002
7901002	0	78950	11992	-0.22	1.02	2.73	-0.04	-0.023	0.001
7901102	0	78951	12092	-0.17	0.99	3.14	-0.045	-0.028	0.004
7901202	0	78952	12192	-0.22	1.13	3.54	-0.03799	-0.025	0.003
7901302	0	78953	12292	-0.36	1.15	3.32	-0.035	-0.021	0.002
7901402	0	78954	12392	-0.3	1.1	3.67	-0.041	-0.01899	0.003
7901503	0	78955	12492	-0.48	1.17	3.4	-0.044	-0.01899	0.003
7901603	0	78956	12592	-0.2	1.05	2.92	-0.045	-0.024	0.002
7901703	0	78957	12692	-0.11	0.92	3.67	-0.052	-0.04	0.004
7901803	0	78958	12792	-0.36	1.24	5.2399	-0.02	-0.032	0.003
7901903	0	78959	12892	-0.24	1.12	3.83	-0.03	-0.039	0
7902003	0	78960	12992	-0.34	1.07	4.6	-0.029	-0.034	0.004
7902103	0	78961	13092	-0.47	1.33	4.81	-0.017	-0.025	0.006
7902203	0	78962	13192	-0.16	1.03	5.51	-0.033	-0.044	0.006
7902303	0	78963	13292	-0.41	1.14	4.38	-0.021	-0.03599	0.002
7902403	0	78964	13392	-0.38	1.26	4.04	-0.025	-0.032	0.002
7902503	0	78965	13492	-0.34	1.14	4.4	-0.027	-0.041	0.005
7902603	0	78966	13592	-0.35	1.13	4.7399	-0.04	-0.028	0.003
7902703	0	78967	13692	-0.32	1.0599	4.95	-0.033	-0.039	0.001
7902803	0	78968	13792	-0.54	1.27	5.27	-0.013	-0.032	0
7902904	0	78969	13892	-0.42	1.2	5.28	-0.03599	-0.042	0.003
7903004	0	78970	13992	-0.41	1.08	5	-0.03	-0.042	0.001
7903104	0	78971	14092	-0.3	1.04	4.68	-0.028	-0.039	0
7903204	0	78972	14192	-0.31	1.13	5.59	-0.032	-0.045	0.004
7903304	0	78973	14292	-0.24	0.96	5.14	-0.024	-0.05	0.002
7903404	0	78974	14392	-0.16	0.96	4.95	-0.035	-0.058	0.004
7903504	0	78975	14492	-0.38	1.09	5.4899	-0.034	-0.043	0.003
7903604	0	78976	14592	-0.4	1.17	5.44	-0.024	-0.041	0
7903704	0	78977	14692	-0.32	1.1	5.69	-0.01899	-0.056	0.001
7903804	0	78978	14792	-0.51	1.08	5.69	-0.03	-0.04	0.002
7903904	0	78979	14892	-0.4	0.96	5.57	-0.04	-0.043	0.003
7904004	0	78980	14992	-0.28	1.12	5.98	-0.03	-0.052	0.005
7904104	0	78981	15092	-0.44	1.16	6.05	-0.025	-0.047	0.004
7904205	0	78982	15192	-0.35	1.04	5.98	-0.037	-0.049	0.005
7904305	0	78983	15292	-0.41	1.04	6.32	-0.039	-0.051	0.002
7904405	0	78984	15392	-0.17	0.86	5.54	-0.073	-0.062	0.004
7904505	0	78985	15492	-0.37	1.2	6.87	-0.027	-0.052	0.002
7904605	0	78986	15592	-0.3899	1.21	6.52	-0.032	-0.049	0.003
7904705	0	78987	15692	-0.44	1.14	6.12	-0.044	-0.042	0.006
7904805	0	78988	15792	-0.32	1.01	5.93	-0.058	-0.047	0.002
7904905	0	78989	15892	-0.49	1.1799	5.4699	-0.027	-0.03799	0.001
7905005	0	78990	15992	-0.58	1.15	7.04	-0.047	-0.045	0.002
7905105	0	78991	16092	-0.36	1.1	6.1	-0.039	-0.055	0.001
7905205	0	78992	16192	-0.38	1.22	7.21	-0.042	-0.053	0.005
7905305	0	78993	16292	-0.45	1.3099	8.61	-0.043	-0.052	0.006
7905405	0	78994	16392	-0.36	1.12	7.14	-0.048	-0.055	0.005
7905506	0	78995	16492	-0.44	1.46	7.44	-0.026	-0.052	0.002
7905606	0	78996	16592	-0.52	1.23	7.82	-0.07	-0.054	0.005
7905706	0	78997	16692	-0.47	1.28	7.14	-0.032	-0.049	0.004
7905806	0	78998	16792	-0.51	1.3099	7.27	-0.033	-0.051	0.001
7905906	0	78999	16892	-0.41	1.34	7.63	-0.033	-0.057	0.008
7906006	0	79000	16992	-0.46	1.24	7.53	-0.048	-0.051	0.005
7906106	0	79001	17092	-0.29	1.19	7.2	-0.058	-0.064	0.006
7906206	0	79002	17192	-0.46	1.22	7.17	-0.049	-0.045	0
7906306	0	79003	17292	-0.47	1.39	8.49	-0.051	-0.055	0.005
7906406	0	79004	17392	-0.43	1.41	8.67	-0.043	-0.065	0.006
7906506	0	79005	17492	-0.43	1.41	8.41	-0.047	-0.062	0.006
7906606	0	79006	17592	-0.46	1.38	7.61	-0.045	-0.046	0.005
7906706	0	79007	17692	-0.42	1.54	9.29	-0.029	-0.067	0.004
7906807	0	79008	17792	-0.44	1.41	8.07	-0.042	-0.05	0.003
7906907	0	79009	17892	-0.34	1.5	9	-0.029	-0.066	0.007
7907007	0	79010	17992	-0.38	1.28	8.09	-0.053	-0.052	0.007
7907107	0	79011	18092	-0.3	1.41	8.64	-0.03799	-0.064	0.006
7907207	0	79012	18192	-0.27	1.39	8.08	-0.053	-0.058	0.004
7907307	0	79013	18292	-0.51	1.61	9.96	-0.032	-0.046	0.005
7907407	0	79014	18392	-0.31	1.26	7.99	-0.046	-0.068	0.006
7907507	0	79015	18492	-0.28	1.4	8.51	-0.041	-0.068	0.006
7907607	0	79016	18592	-0.36	1.4	8.68	-0.042	-0.061	0.00899
7907707	0	79017	18692	-0.29	1.36	8.92	-0.056	-0.057	0.006
7907807	0	79018	18792	-0.46	1.37	8.67	-0.056	-0.044	0.005
7907907	0	79019	18892	-0.38	1.44	8.97	-0.058	-0.06	0.005
7908007	0	79020	18992	-0.35	1.5	9.31	-0.047	-0.055	0.004
7908108	0	79021	19092	-0.36	1.5599	10.25	-0.052	-0.062	0.007
7908208	0	79022	19192	-0.35	1.6	9.4	-0.039	-0.062	0.008
7908308	0	79023	19292	-0.35	1.51	10.04	-0.051	-0.068	0.007
7908408	0	79024	19392	-0.46	1.55	9.55	-0.041	-0.058	0.006
7908508	0	79025	19492	-0.4	1.45	8.55	-0.063	-0.049	0.005
7908608	0	79026	19592	-0.38	1.58	9.87	-0.032	-0.064	0.008
7908708	0	79027	19692	-0.41	1.5599	10.28	-0.051	-0.051	0.008
7908808	0	79028	19792	-0.32	1.64	8.97	-0.053	-0.055	0.005
7908908	0	79029	19892	-0.32	1.7	9.77	-0.048	-0.055	0.00899
7909008	0	79030	19992	-0.34	1.61	9.31	-0.062	-0.045	0.004
7909108	0	79031	20092	-0.19	1.6	8.9399	-0.061	-0.064	0.006
7909208	0	79032	20192	-0.42	1.9	10.39	-0.048	-0.045	0.007
7909308	0	79033	20292	-0.36	1.68	10.07	-0.066	-0.065	0.00899
7909409	0	79034	20392	-0.19	1.66	10.47	-0.063	-0.078	0.007
7909509	0	79035	20492	-0.45	1.76	9.9399	-0.061	-0.055	0.006
7909609	0	79036	20592	-0.62	1.93	10.83	-0.05	-0.04	0.007
7909709	0	79037	20692	-0.45	1.73	10.05	-0.053	-0.048	0.007
7909809	0	79038	20792	-0.49	1.91	10.45	-0.049	-0.051	0.008
7909909	0	79039	20892	-0.4	1.84	10.6899	-0.052	-0.05	0.006
7910009	0	79040	20992	-0.36	1.7	11.22	-0.047	-0.065	0.008
7910109	0	79041	21092	-0.3899	1.78	10.1899	-0.039	-0.062	0.007
7910209	0	79042	21192	-0.48	1.68	10.28	-0.066	-0.055	0.007
7910309	0	79043	21292	-0.25	1.64	10.31	-0.06	-0.071	0.00899
7910409	0	79044	21392	-0.38	1.76	10.83	-0.043	-0.075	0.008
7910509	0	79045	21492	-0.45	1.68	10.24	-0.059	-0.066	0.00899
7910609	0	79046	21592	-0.58	1.61	10.29	-0.074	-0.066	0.007
7910709	0	79047	21692	-0.66	1.8	10.99	-0.04	-0.058	0.006
7910810	0	79048	21792	-0.5	1.83	11.39	-0.046	-0.065	0.007
7910910	0	79049	21892	-0.62	1.75	11.34	-0.043	-0.071	0.005
7911010	0	79050	21992	-0.61	1.84	10.85	-0.04	-0.071	0.007
7911110	0	79051	22092	-0.58	1.73	11.14	-0.047	-0.08	0.006
7911210	0	79052	22192	-0.57	1.7	11.64	-0.057	-0.069	0.008
7911310	0	79053	22292	-0.67	1.77	11.52	-0.04	-0.077	0.007
7911410	0	79054	22392	-0.56	1.6	11.59	-0.07199	-0.077	0.011
7911510	0	79055	22492	-0.67	1.62	12.01	-0.054	-0.07599	0.01
7911610	0	79056	22592	-0.73	1.6	11.46	-0.063	-0.077	0.008
7911710	0	79057	22692	-0.64	1.6	10.66	-0.05	-0.07	0.008
7911810	0	79058	22792	-0.71	1.67	11.16	-0.046	-0.077	0.007
7911910	0	79059	22892	-0.58	1.55	11.47	-0.051	-0.07599	0.007
7912011	0	79060	22992	-0.7	1.65	11.24	-0.04	-0.066	0.007
7912111	0	79061	23092	-0.65	1.6	12.2	-0.03799	-0.077	0.01
7912211	0	79062	23192	-0.82	1.66	11.4399	-0.026	-0.078	0.008
7912311	0	79063	23292	-0.81	1.68	11.61	-0.034	-0.068	0.005
7912411	0	79064	23392	-0.65	1.7	12.6	-0.045	-0.066	0.012
7912511	0	79065	23492	-0.54	1.58	12.9799	-0.046	-0.079	0.007
7912611	0	79066	23592	-0.49	1.5599	12.4399	-0.04	-0.079	0.005
7912711	0	79067	23692	-0.57	1.68	13.42	-0.024	-0.07199	0.006
7912811	0	79068	23792	-0.63	1.55	13.61	-0.034	-0.075	0.007
7912911	0	79069	23892	-0.5	1.35	13.28	-0.039	-0.08	0.008
7913011	0	79070	23992	-0.4	1.28	13.36	-0.033	-0.07599	0.008
7913111	0	79071	24092	-0.57	1.25	13.78	-0.04	-0.066	0.006
7913211	0	79072	24192	-0.47	1.37	14.05	-0.022	-0.078	0.006
7913311	0	79073	24292	-0.56	1.4	14.09	-0.027	-0.066	0.008
7913412	0	79074	24392	-0.52	1.27	13.55	-0.043	-0.065	0.00899
7913512	0	79075	24492	-0.3899	1.32	13.64	-0.02	-0.07199	0.007
7913612	0	79076	24592	-0.44	1.45	14.21	-0.015	-0.07599	0.00899
7913712	0	79077	24692	-0.43	1.37	13.21	-0.015	-0.07	0.004
7913812	0	79078	24792	-0.51	1.39	13.69	-0.028	-0.063	0.006
7913912	0	79079	24892	-0.46	1.4	13.68	-0.024	-0.065	0.005
7914012	0	79080	24992	-0.55	1.42	14.69	-0.026	-0.08	0.007
7914112	0	79081	25092	-0.51	1.35	13.47	-0.027	-0.068	0.005
7914212	0	79082	25192	-0.49	1.38	13.43	-0.03	-0.064	0.008
7914312	0	79083	25292	-0.36	1.32	13.48	-0.029	-0.087	0.008
7914412	0	79084	25392	-0.64	1.51	15.35	-0.021	-0.065	0.007
7914512	0	79085	25492	-0.49	1.28	13.5	-0.043	-0.07599	0.007
7914613	0	79086	25592	-0.51	1.38	14.27	-0.028	-0.077	0.005
7914713	0	79087	25692	-0.42	1.35	14.09	-0.01899	-0.075	0.006
7914813	0	79088	25792	-0.38	1.25	14.06	-0.03	-0.08	0.005
7914913	0	79089	25892	-0.56	1.44	14.17	-0.011	-0.069	0.01
7915013	0	79090	25992	-0.54	1.49	14.29	-0.016	-0.064	0.008
7915113	0	79091	26092	-0.62	1.5599	15.13	-0.014	-0.065	0.00899
7915213	0	79092	26192	-0.49	1.3099	13.9	-0.022	-0.063	0.007
7915313	0	79093	26292	-0.44	1.46	14.18	-0.006	-0.083	0.006
7915413	0	79094	26392	-0.43	1.26	12.9	-0.028	-0.063	0.008
7915513	0	79095	26492	-0.42	1.39	13.81	-0.024	-0.074	0.00899
7915613	0	79096	26592	-0.44	1.28	14.13	-0.028	-0.069	0.006
7915713	0	79097	26692	-0.33	1.33	14.16	-0.031	-0.086	0.004
7915813	0	79098	26792	-0.3899	1.32	14.41	-0.023	-0.083	0.01
7915913	0	79099	26892	-0.43	1.34	13.18	-0.037	-0.055	0.002
7916014	0	79100	26992	-0.46	1.4299	14.58	-0.013	-0.077	0.008
7916114	0	79101	27092	-0.51	1.35	13.45	-0.029	-0.066	0.005
7916214	0	79102	27192	-0.68	1.4	13.83	-0.031	-0.057	0.004
7916314	0	79103	27292	-0.43	1.27	13.73	-0.021	-0.075	0.006
