# Supplementary material for: Robot-Based Calibration Procedure for Graphene Electronic Skin
Source: Sensors (Basel). 2022 Aug 16;22(16):6122. doi: 10.3390/s22166122 (PMC9416129; doi:10.3390/s22166122)
Supplement: Supplementary file 1 [file sensors-22-06122-s001.zip › measurements/sensor_row_11_col_18_hex_load.dat]

#ID ES_1_V1
#SIZE ROW 16 COL 32
#DIR LOAD
#sensor: hex
#coord: row_11_col_18
system_time	status	sequence_number	hex_sample_counter	Fx	Fy	Fz	Tx	Ty	Tz
7771203	0	77653	13364	-0.58	1.35	14.2	-0.033	-0.063	0.006
7771303	0	77654	13464	-0.47	1.34	14.82	-0.027	-0.07199	0.01
7771403	0	77655	13564	-0.46	1.36	14.81	-0.021	-0.064	0.011
7771503	0	77656	13664	-0.37	1.23	13.76	-0.034	-0.071	0.006
7771603	0	77657	13764	-0.52	1.33	13.59	-0.024	-0.064	0.002
7771703	0	77658	13864	-0.43	1.4299	14.25	-0.016	-0.081	0.01
7771803	0	77659	13964	-0.41	1.3	13.77	-0.024	-0.074	0.005
7771903	0	77660	14064	-0.38	1.44	14.17	-0.011	-0.078	0.00899
7772003	0	77661	14164	-0.47	1.41	13.96	-0.006	-0.081	0.005
7772103	0	77662	14264	-0.41	1.4299	14.76	-0.00899	-0.082	0.007
7772203	0	77663	14364	-0.32	1.3	13.5	-0.03	-0.079	0.00899
7772304	0	77664	14464	-0.5	1.32	13.99	-0.028	-0.074	0.003
7772404	0	77665	14564	-0.32	1.3	13.51	-0.029	-0.059	0.006
7772504	0	77666	14664	-0.5899	1.44	14.76	-0.017	-0.079	0.005
7772604	0	77667	14764	-0.63	1.4299	13.57	-0.01799	-0.057	0.007
7772704	0	77668	14864	-0.29	1.25	13.87	-0.033	-0.075	0.008
7772804	0	77669	14964	-0.54	1.35	13.62	-0.028	-0.064	0.003
7772904	0	77670	15064	-0.33	1.28	13.62	-0.03599	-0.077	0.006
7773004	0	77671	15164	-0.45	1.19	13.59	-0.024	-0.075	0.007
7773104	0	77672	15264	-0.44	1.34	14.63	-0.025	-0.079	0.005
7773204	0	77673	15364	-0.4	1.48	13.95	-0.011	-0.081	0.008
7773304	0	77674	15464	-0.49	1.39	14.43	-0.027	-0.067	0.007
7773404	0	77675	15564	-0.46	1.32	14.08	-0.034	-0.071	0.007
7773504	0	77676	15664	-0.5299	1.52	14.18	-0.006	-0.07199	0.007
7773604	0	77677	15764	-0.28	1.27	12.83	-0.033	-0.073	0.004
7773705	0	77678	15864	-0.36	1.35	14.4	-0.03	-0.094	0.008
7773805	0	77679	15964	-0.5899	1.4	14.48	-0.025	-0.067	0.008
7773905	0	77680	16064	-0.56	1.32	14.39	-0.032	-0.063	0.004
7774005	0	77681	16164	-0.31	1.22	13.81	-0.034	-0.092	0.00899
7774105	0	77682	16264	-0.61	1.29	13.99	-0.023	-0.075	0.005
7774205	0	77683	16364	-0.65	1.22	13.02	-0.011	-0.058	0.006
7774305	0	77684	16464	-0.52	1.1	12.83	-0.01	-0.075	0.01
7774405	0	77685	16564	-0.55	0.88	12.02	-0.025	-0.079	0.007
7774505	0	77686	16664	-0.81	0.95	11.83	-0.01	-0.073	0.005
7774605	0	77687	16764	-0.63	0.9	12.16	-0.014	-0.075	0.013
7774705	0	77688	16864	-0.68	0.89	11.31	-0.00899	-0.069	0.006
7774805	0	77689	16964	-0.7	0.93	11.78	-0.014	-0.089	0.008
7774906	0	77690	17064	-0.79	1	11.71	-0.008	-0.071	0.006
7775006	0	77691	17164	-0.76	0.83	10.99	-0.025	-0.07199	0.008
7775106	0	77692	17264	-0.74	0.95	11.18	-0.008	-0.07	0.005
7775206	0	77693	17364	-0.62	0.91	11.28	0.005	-0.077	0.007
7775306	0	77694	17464	-0.7799	0.96	11.36	-0.008	-0.079	0.006
7775406	0	77695	17564	-0.5	0.74	10.9	-0.029	-0.087	0.005
7775506	0	77696	17664	-0.76	0.92	10.95	-0.024	-0.068	0.008
7775606	0	77697	17764	-0.6	0.9	11.08	-0.004	-0.073	0.007
7775706	0	77698	17864	-0.62	0.94	11.02	-0.00899	-0.068	0.008
7775806	0	77699	17964	-0.42	0.91	11.2	-0.017	-0.088	0.008
7775906	0	77700	18064	-0.55	0.94	10.62	-0.014	-0.079	0.007
7776006	0	77701	18164	-0.46	0.93	10.39	-0.005	-0.074	0.00899
7776106	0	77702	18264	-0.7	1.02	10.85	0.003	-0.064	0.007
7776206	0	77703	18364	-0.52	0.77	10.15	-0.017	-0.071	0.004
7776307	0	77704	18464	-0.5899	0.87	10.37	-0.002	-0.073	0.006
7776407	0	77705	18564	-0.54	0.83	9.11	-0.008	-0.063	0.005
7776507	0	77706	18664	-0.58	0.83	9.54	-0.006	-0.068	0.002
7776607	0	77707	18764	-0.52	0.73	9.4399	-0.033	-0.066	0.007
7776707	0	77708	18864	-0.38	0.67	9.82	-0.024	-0.08	0.008
7776807	0	77709	18964	-0.5899	0.7799	10.3	-0.014	-0.059	0.004
7776907	0	77710	19064	-0.41	0.71	9.36	-0.022	-0.066	0.006
7777007	0	77711	19164	-0.54	0.76	9.9799	-0.01799	-0.066	0.006
7777107	0	77712	19264	-0.52	0.67	9.12	-0.031	-0.06	0.006
7777207	0	77713	19364	-0.55	0.84	9.39	-0.007	-0.054	0.004
7777307	0	77714	19464	-0.54	0.7799	9.06	-0.016	-0.052	0.005
7777407	0	77715	19564	-0.4	0.74	8.29	-0.017	-0.062	0.003
7777507	0	77716	19664	-0.48	0.71	8.84	-0.022	-0.065	0.004
7777608	0	77717	19764	-0.54	0.79	9.03	-0.014	-0.046	0.006
7777708	0	77718	19864	-0.33	0.57	8.76	-0.015	-0.071	0.007
7777808	0	77719	19964	-0.48	0.81	9.61	0.007	-0.061	0.007
7777908	0	77720	20064	-0.5	0.5899	8.63	-0.015	-0.064	0.006
7778008	0	77721	20164	-0.48	0.7799	8.91	0	-0.05	0.004
7778108	0	77722	20264	-0.36	0.5299	8.3	-0.022	-0.054	0.006
7778208	0	77723	20364	-0.18	0.51	7.85	-0.017	-0.065	0.005
7778308	0	77724	20464	-0.37	0.73	9.03	-0.026	-0.051	0.007
7778408	0	77725	20564	-0.34	0.72	8.51	0.011	-0.059	0.001
7778508	0	77726	20664	-0.38	0.64	7.65	-0.00899	-0.05	0.005
7778608	0	77727	20764	-0.2	0.56	7.62	-0.01899	-0.058	0.00899
7778708	0	77728	20864	-0.51	0.66	8.34	-0.01899	-0.047	0.006
7778808	0	77729	20964	-0.31	0.55	7.73	-0.013	-0.052	0.006
7778909	0	77730	21064	-0.15	0.49	8.4	-0.024	-0.048	0.008
7779009	0	77731	21164	-0.21	0.6	8.24	-0.003	-0.046	0.002
7779109	0	77732	21264	-0.28	0.66	8.57	0.004	-0.047	0.004
7779209	0	77733	21364	-0.22	0.61	7.99	0.00899	-0.044	0
7779309	0	77734	21464	-0.3	0.6	8.2299	-0.001	-0.051	0.004
7779409	0	77735	21564	-0.18	0.44	7.32	-0.014	-0.052	0.003
7779509	0	77736	21664	-0.23	0.56	6.81	-0.003	-0.047	0.004
7779609	0	77737	21764	-0.1	0.41	7.07	-0.014	-0.046	0.005
7779709	0	77738	21864	-0.23	0.72	9.07	0	-0.058	0.007
7779809	0	77739	21964	-0.38	0.56	8.05	-0.006	-0.037	0.003
7779909	0	77740	22064	-0.19	0.56	6.99	-0.008	-0.039	0.002
7780009	0	77741	22164	-0.18	0.48	7.12	-0.006	-0.039	0.004
7780110	0	77742	22264	-0.05	0.45	7.27	-0.006	-0.041	0.001
7780210	0	77743	22364	-0.06	0.5	7.13	-0.011	-0.043	0.003
7780310	0	77744	22464	-0.12	0.49	7.05	-0.013	-0.043	0.002
7780410	0	77745	22564	-0.17	0.44	7.26	-0.00899	-0.027	0.004
7780510	0	77746	22664	-0.22	0.4	6.96	-0.02	-0.033	0.005
7780610	0	77747	22764	-0.25	0.5899	7.15	-0.008	-0.026	0.004
7780710	0	77748	22864	-0.12	0.48	6.7	-0.004	-0.039	0.005
7780810	0	77749	22964	-0.09	0.5899	7.59	0.004	-0.04	0.003
7780910	0	77750	23064	-0.22	0.61	7.15	0.005	-0.03799	0.002
7781010	0	77751	23164	0	0.32	6.62	-0.01	-0.041	0.005
7781110	0	77752	23264	-0.29	0.61	6.73	0.002	-0.022	0.002
7781210	0	77753	23364	-0.31	0.57	7.02	-0.004	-0.022	0.002
7781310	0	77754	23464	-0.08	0.5	6.53	0.002	-0.043	0.001
7781410	0	77755	23564	-0.23	0.46	6.45	0.001	-0.029	0.003
7781511	0	77756	23664	-0.02	0.38	6.01	-0.004	-0.031	0.002
7781611	0	77757	23764	-0.07	0.3899	5.91	-0.014	-0.022	0.002
7781711	0	77758	23864	-0.19	0.51	6.4699	-0.008	-0.03	-0.003
7781811	0	77759	23964	-0.16	0.42	6.36	-0.015	-0.028	0.004
7781911	0	77760	24064	-0.16	0.48	5.53	-0.002	-0.025	0.001
7782011	0	77761	24164	-0.29	0.4	6.81	-0.017	-0.013	0.002
7782111	0	77762	24264	-0.28	0.48	7.26	-0.008	-0.023	0.005
7782211	0	77763	24364	-0.08	0.29	5.54	-0.017	-0.03	0.003
7782311	0	77764	24464	-0.05	0.55	5.7399	0.004	-0.016	0.003
7782411	0	77765	24564	0.04	0.37	5.27	-0.003	-0.03799	-0.001
7782511	0	77766	24664	-0.03	0.34	4.78	-0.017	-0.017	0.003
7782611	0	77767	24764	0.03	0.42	4.56	0.006	-0.026	0.001
7782712	0	77768	24864	-0.07	0.4	5.43	-0.013	-0.03	0.005
7782812	0	77769	24964	0.01	0.3899	5.67	-0.005	-0.031	0.004
7782912	0	77770	25064	-0.02	0.32	5.2399	-0.013	-0.022	0.002
7783012	0	77771	25164	0.02	0.44	5.29	-0.002	-0.023	0.004
7783112	0	77772	25264	-0.03	0.37	5.07	-0.015	-0.02	0.003
7783212	0	77773	25364	0	0.25	4.5	-0.01899	-0.028	0.001
7783312	0	77774	25464	0.06	0.31	5.56	-0.012	-0.027	0.006
7783412	0	77775	25564	-0.03	0.48	4.58	-0.006	-0.021	0.003
7783512	0	77776	25664	0.02	0.46	4.59	0.00899	-0.017	0.002
7783612	0	77777	25764	0.09	0.29	4.89	-0.015	-0.022	0.004
7783712	0	77778	25864	-0.01	0.37	4.46	-0.005	-0.023	0.002
7783812	0	77779	25964	-0.02	0.47	4.85	0	-0.01799	0.002
7783912	0	77780	26064	0.04	0.27	3.71	-0.015	-0.017	0.005
7784012	0	77781	26164	0.02	0.41	4.76	-0.001	-0.008	0.003
7784113	0	77782	26264	0.28	0.2	3.51	-0.013	-0.017	0.004
7784213	0	77783	26364	-0.02	0.32	3.58	-0.006	-0.021	0.003
7784313	0	77784	26464	-0.08	0.29	3.28	0.001	-0.005	0.002
7784413	0	77785	26564	0.01	0.38	4.12	-0.001	-0.00899	0.004
7784513	0	77786	26664	-0.03	0.33	4.18	0.001	-0.011	0.002
7784613	0	77787	26764	-0.07	0.47	3.74	0.014	-0.00899	0.003
7784713	0	77788	26864	0	0.34	3.04	-0.003	-0.02	0.003
7784813	0	77789	26964	0	0.2	2.94	-0.015	-0.017	0.001
7784913	0	77790	27064	-0.02	0.4	4.35	0.007	-0.007	0.003
7785013	0	77791	27164	0.02	0.31	2.5	-0.011	-0.012	0.001
7785113	0	77792	27264	0.04	0.29	3.1099	-0.007	-0.016	0.003
7785213	0	77793	27364	0.04	0.33	2.95	-0.002	-0.00899	0.001
7785314	0	77794	27464	0.07	0.27	4.05	-0.003	-0.029	0.006
7785414	0	77795	27564	0.03	0.25	2.69	-0.014	-0.017	0.004
7785514	0	77796	27664	-0.03	0.34	3.18	0.014	-0.023	0.004
7785614	0	77797	27764	-0.08	0.32	3.54	-0.003	-0.01	0.002
7785714	0	77798	27864	-0.2	0.38	2.45	0.007	-0.007	-0.002
7785814	0	77799	27964	0.12	0.3	2.27	0.005	-0.02	0.003
7785914	0	77800	28064	-0.06	0.3	2.3599	0	-0.01	0.001
7786014	0	77801	28164	0.04	0.21	2.6199	0.003	-0.021	0
7786114	0	77802	28264	0.15	0.09	1.21	-0.005	-0.015	0.002
7786214	0	77803	28364	0.12	0.24	2.15	0.001	-0.024	0.003
7786314	0	77804	28464	0.11	0.08	2.03	-0.003	-0.02	0.002
7786414	0	77805	28564	0.03	0.12	0.79	0.004	-0.011	0.001
7786514	0	77806	28664	-0.05	0.18	1.96	0.002	-0.017	0.002
7786615	0	77807	28764	0.1	0.17	2.26	0.008	-0.023	0.002
7786715	0	77808	28864	0.11	0.05	1.85	-0.004	-0.012	0.001
7786815	0	77809	28964	0.16	0.28	1.86	0.002	-0.007	0.003
7786915	0	77810	29064	0	0.16	1.03	0.006	-0.012	0.003
7787015	0	77811	29164	0.12	0.04	1.37	0.00899	-0.013	0.004
7787115	0	77812	29264	0.05	0.03	1.34	-0.005	-0.01	0.002
7787215	0	77813	29364	0.09	0.01	0.47	-0.00899	-0.00899	0.001
7787315	0	77814	29464	-0.01	0.18	2.06	0.01799	-0.017	0.003
7787415	0	77815	29564	0	-0.02	1	0.012	-0.006	-0.001
7787515	0	77816	29664	0.02	-0.11	0.24	0.003	-0.007	0.001
7787615	0	77817	29764	-0.09	0.03	1.14	0.014	-0.015	0.002
7787715	0	77818	29864	-0.15	0.07	1.25	0.014	-0.016	0.001
7787815	0	77819	29964	-0.08	-0.09	0.74	0.011	-0.01899	0
7787915	0	77820	30064	-0.11	-0.2	1.0599	-0.001	-0.008	0.004
7788016	0	77821	30164	-0.04	-0.04	0.55	0.017	-0.002	0
7788116	0	77822	30264	-0.09	-0.14	0	0.013	-0.011	0
7788216	0	77823	30364	0.07	-0.15	1.39	0.017	-0.02	-0.001
7788316	0	77824	30464	-0.05	-0.21	-0.21	0.006	0	-0.001
7788416	0	77825	30564	-0.27	-0.08	0.5899	0.014	-0.005	0
7788516	0	77826	30664	-0.1	-0.02	0.87	0.024	-0.015	0.002
7788616	0	77827	30764	-0.14	-0.22	0.01	0.006	-0.008	-0.002
7788716	0	77828	30864	-0.2	-0.29	-1.2	0.013	-0.00899	-0.002
7788816	0	77829	30964	-0.15	-0.2	0.32	0.008	-0.017	0.002
7788916	0	77830	31064	-0.24	-0.13	0.2	0.023	-0.013	0.002
7789016	0	77831	31164	-0.14	-0.31	-0.62	0.008	-0.015	0.003
7789116	0	77832	31264	-0.1	-0.23	0.17	0.028	-0.021	0.004
7789216	0	77833	31364	-0.24	-0.32	-0.93	0.024	-0.014	0.002
7789317	0	77834	31464	-0.17	-0.33	-0.15	0.01899	-0.023	0
7789417	0	77835	31564	-0.23	-0.41	-2.57	0.008	-0.01	0.001
7789517	0	77836	31664	-0.19	-0.5899	-1.69	-0.002	-0.00899	0.003
7789617	0	77837	31764	-0.13	-0.48	-1.45	0.004	-0.011	0.001
7789717	0	77838	31864	-0.19	-0.61	-1.83	0	-0.004	-0.002
7789817	0	77839	31964	-0.24	-0.3899	-1.37	0.017	-0.011	0
7789917	0	77840	32064	-0.35	-0.23	-0.77	0.03799	-0.01	0.002
7790017	0	77841	32164	-0.19	-0.57	-0.99	0.014	-0.01899	0.001
7790117	0	77842	32264	-0.23	-0.49	-2.4	0.022	-0.006	-0.002
7790217	0	77843	32364	-0.34	-0.48	-1.93	0.007	-0.001	-0.003
7790317	0	77844	32464	-0.13	-0.5	-1.69	0.01	-0.013	0.003
7790417	0	77845	32564	-0.36	-0.43	-1.44	0.016	-0.001	0.002
7790517	0	77846	32664	-0.43	-0.3	-2.35	0.028	0.002	-0.001
7790618	0	77847	32764	-0.33	-0.37	-1.5599	0.012	0.001	0
7790718	0	77848	32864	-0.24	-0.31	-1.26	0.034	-0.01799	0.003
7790818	0	77849	32964	-0.14	-0.36	-1.79	0.022	-0.022	0.001
7790918	0	77850	33064	-0.17	-0.3	-1.84	0.023	-0.006	0
7791018	0	77851	33164	-0.24	-0.28	-2.4	0.03	-0.002	-0.002
7791118	0	77852	33264	-0.23	-0.42	-1.73	0.027	-0.015	-0.001
7791218	0	77853	33364	-0.3899	-0.3	-1.76	0.039	-0.006	-0.003
7791318	0	77854	33464	-0.21	-0.56	-2.54	0.001	-0.008	-0.001
7791418	0	77855	33564	-0.36	-0.4	-2.47	0.01899	-0.005	-0.002
7791518	0	77856	33664	-0.1	-0.46	-1.93	0.022	-0.032	-0.001
7791618	0	77857	33764	-0.21	-0.37	-1.94	0.028	-0.01	-0.001
7791718	0	77858	33864	-0.15	-0.6	-3.22	0.013	-0.014	-0.001
7791818	0	77859	33964	-0.3899	-0.44	-2.2	0.037	-0.004	0.001
7791919	0	77860	34064	-0.19	-0.55	-3.65	0.017	-0.013	-0.003
7792019	0	77861	34164	-0.2	-0.69	-3.53	0.025	-0.005	0
7792119	0	77862	34264	-0.28	-0.61	-4.45	0.04	-0.012	-0.002
7792219	0	77863	34364	-0.42	-0.7799	-5.31	0.00899	0.002	-0.001
7792319	0	77864	34464	-0.37	-0.68	-5.66	0.046	-0.001	-0.003
7792419	0	77865	34564	-0.43	-0.79	-5.01	0.03799	0.011	0.001
7792519	0	77866	34664	-0.41	-0.7799	-5	0.026	0	0
7792619	0	77867	34764	-0.21	-0.97	-5.9699	0.024	-0.016	-0.004
7792719	0	77868	34864	-0.31	-1.04	-5.54	0.035	-0.014	0.002
7792819	0	77869	34964	-0.51	-0.89	-6.51	0.041	0.003	-0.004
7792919	0	77870	35064	-0.31	-1.02	-7.56	0.045	-0.007	-0.001
7793019	0	77871	35164	-0.27	-1.13	-7.71	0.033	-0.014	0
7793119	0	77872	35264	-0.29	-1.2	-8.2299	0.032	-0.024	-0.001
7793220	0	77873	35364	-0.32	-1.38	-9.7	0.01899	-0.006	-0.004
7793320	0	77874	35464	-0.45	-1.1799	-7.95	0.044	-0.017	0.002
7793420	0	77875	35564	-0.48	-1.25	-10.09	0.043	-0.00899	0.001
7793520	0	77876	35664	-0.43	-1.3099	-10.03	0.041	-0.017	0.001
7793620	0	77877	35764	-0.42	-1.34	-9.79	0.05	-0.022	-0.003
7793720	0	77878	35864	-0.51	-1.49	-11.55	0.034	-0.015	-0.005
7793820	0	77879	35964	-0.45	-1.32	-10.22	0.05	-0.026	-0.004
7793920	0	77880	36064	-0.5299	-1.42	-11.68	0.057	-0.013	-0.002
7794020	0	77881	36164	-0.66	-1.55	-11.7	0.029	-0.01	0.003
7794120	0	77882	36264	-0.54	-1.5	-11.84	0.048	-0.021	-0.001
7794220	0	77883	36364	-0.55	-1.65	-12.07	0.041	-0.032	-0.001
7794320	0	77884	36464	-0.43	-1.66	-13.1	0.041	-0.025	0.001
7794421	0	77885	36564	-0.5299	-1.71	-12.79	0.056	-0.027	-0.002
7794521	0	77886	36664	-0.52	-1.79	-13.89	0.043	-0.022	0
7794621	0	77887	36764	-0.8	-1.6	-14.01	0.057	-0.013	0
7794721	0	77888	36864	-0.7	-1.87	-15.06	0.041	-0.01899	0.002
7794821	0	77889	36964	-0.63	-1.8	-15.14	0.061	-0.026	-0.002
7794921	0	77890	37064	-0.81	-1.9	-16.27	0.047	-0.029	-0.003
7795021	0	77891	37164	-0.94	-1.73	-15.67	0.062	-0.012	-0.002
7795121	0	77892	37264	-0.77	-2.01	-17.1299	0.046	-0.00899	0
7795222	0	77893	37364	-0.7	-2.16	-17.01	0.044	-0.028	-0.001
7795321	0	77894	37464	-0.84	-2.1	-16.91	0.049	-0.026	0
7795421	0	77895	37564	-0.96	-2.1	-17.95	0.057	-0.016	0.002
7795521	0	77896	37664	-0.96	-2.1	-19.08	0.067	-0.016	-0.004
7795621	0	77897	37764	-0.86	-2.3	-18.85	0.047	-0.017	-0.002
7795721	0	77898	37864	-0.86	-2.18	-18.66	0.065	-0.025	-0.002
7795822	0	77899	37964	-0.96	-2.3699	-19.87	0.055	-0.022	-0.002
7795922	0	77900	38064	-0.81	-2.42	-21.47	0.06	-0.015	0
7796022	0	77901	38164	-0.93	-2.45	-21.26	0.077	-0.033	0.002
7796122	0	77902	38264	-0.8	-2.58	-22.2	0.064	-0.028	-0.001
7796222	0	77903	38364	-0.79	-2.8599	-23.55	0.039	-0.01799	-0.001
7796322	0	77904	38464	-0.93	-2.65	-23.9	0.08	-0.012	-0.001
7796422	0	77905	38564	-0.9	-2.83	-24.68	0.069	-0.016	-0.001
7796522	0	77906	38664	-0.9	-2.89	-24.8799	0.067	-0.008	-0.001
7796622	0	77907	38764	-0.82	-2.8699	-25.57	0.075	-0.01799	-0.001
7796722	0	77908	38864	-0.94	-2.9	-25.69	0.078	-0.006	-0.002
7796822	0	77909	38964	-0.86	-3.04	-25.98	0.08	-0.014	-0.002
7796922	0	77910	39064	-0.87	-2.95	-25.54	0.087	-0.012	-0.002
7797022	0	77911	39164	-1.0599	-3.18	-27.43	0.069	0.005	-0.002
7797123	0	77912	39264	-0.91	-3.24	-29.15	0.074	-0.007	-0.006
7797223	0	77913	39364	-0.95	-3.32	-29.52	0.091	0.004	0.002
7797323	0	77914	39464	-0.81	-3.42	-29.28	0.073	0.002	-0.001
7797423	0	77915	39564	-1.01	-3.31	-30.67	0.091	0.006	-0.002
7797523	0	77916	39664	-0.81	-3.48	-31.22	0.093	-0.008	-0.003
7797623	0	77917	39764	-0.96	-3.77	-32.56	0.062	0.014	-0.003
7797723	0	77918	39864	-0.83	-3.71	-32.88	0.079	0.008	-0.001
7797823	0	77919	39964	-0.91	-3.71	-33.37	0.081	0.01	-0.005
7797923	0	77920	40064	-0.81	-3.88	-34.55	0.083	0.026	-0.002
7798023	0	77921	40164	-0.71	-3.97	-34.65	0.085	0.008	-0.005
7798123	0	77922	40264	-0.5899	-4.12	-36.38	0.073	0.021	-0.005
7798223	0	77923	40364	-0.71	-4.06	-36.85	0.093	0.011	-0.003
7798323	0	77924	40464	-0.82	-4.07	-36.1699	0.074	0.025	-0.001
7798424	0	77925	40564	-0.76	-4.2399	-37.9	0.084	0.02	-0.007
7798524	0	77926	40664	-0.88	-4.17	-37.5099	0.085	0.029	-0.005
7798624	0	77927	40764	-0.7799	-4.21	-38.86	0.111	0.014	-0.006
7798724	0	77928	40864	-0.64	-4.41	-39.27	0.078	0.026	-0.004
7798824	0	77929	40964	-0.79	-4.35	-40.11	0.1	0.032	-0.003
7798924	0	77930	41064	-0.76	-4.62	-41.32	0.081	0.04	-0.004
7799024	0	77931	41164	-0.7	-4.57	-41.73	0.087	0.033	-0.002
7799124	0	77932	41264	-0.74	-4.56	-43.5099	0.106	0.04	-0.007
7799224	0	77933	41364	-0.61	-4.69	-43.15	0.098	0.047	-0.003
7799324	0	77934	41464	-0.61	-4.7199	-44.53	0.094	0.039	-0.004
7799424	0	77935	41564	-0.5899	-4.94	-45.66	0.088	0.032	-0.005
7799524	0	77936	41664	-0.54	-4.93	-46.37	0.095	0.042	-0.008
7799624	0	77937	41764	-0.66	-4.9	-45.97	0.106	0.034	-0.004
7799725	0	77938	41864	-0.48	-5.08	-47.77	0.091	0.048	-0.003
7799825	0	77939	41964	-0.73	-4.87	-46.5099	0.122	0.044	-0.006
7799925	0	77940	42064	-0.52	-5.2199	-48.74	0.107	0.05	-0.004
7800025	0	77941	42164	-0.46	-5.31	-49.95	0.108	0.047	-0.005
7800125	0	77942	42264	-0.55	-5.26	-49.31	0.113	0.051	-0.006
7800225	0	77943	42364	-0.5299	-5.31	-50.65	0.126	0.047	-0.005
7800325	0	77944	42464	-0.5	-5.43	-50.96	0.119	0.05	-0.001
7800425	0	77945	42564	-0.58	-5.54	-52.39	0.112	0.057	-0.006
7800525	0	77946	42664	-0.38	-5.57	-52.4199	0.109	0.049	-0.002
7800625	0	77947	42764	-0.48	-5.64	-54.51	0.116	0.052	-0.006
7800725	0	77948	42864	-0.2	-5.88	-54.53	0.095	0.04	-0.001
7800825	0	77949	42964	-0.29	-5.79	-54.95	0.116	0.058	-0.006
7800925	0	77950	43064	-0.4	-5.84	-54.89	0.123	0.055	-0.003
7801025	0	77951	43164	-0.44	-5.86	-56.33	0.13	0.056	-0.006
7801126	0	77952	43264	-0.3	-5.85	-56.54	0.13699	0.056	-0.004
7801226	0	77953	43364	-0.37	-6.05	-57.51	0.121	0.059	-0.003
7801326	0	77954	43464	-0.38	-6.07	-58.15	0.134	0.06	-0.003
7801426	0	77955	43564	-0.2	-6.06	-59.17	0.138	0.062	-0.003
7801526	0	77956	43664	-0.14	-6.31	-60.7	0.123	0.062	-0.006
7801626	0	77957	43764	-0.19	-6.28	-60.59	0.133	0.053	-0.005
7801726	0	77958	43864	-0.12	-6.48	-62.25	0.123	0.063	-0.002
7801826	0	77959	43964	-0.2	-6.46	-61.85	0.124	0.074	-0.007
7801926	0	77960	44064	-0.18	-6.45	-62.55	0.138	0.07599	-0.005
7802026	0	77961	44164	-0.27	-6.4699	-64.19	0.143	0.077	-0.008
7802126	0	77962	44264	-0.34	-6.43	-63.11	0.15	0.087	-0.004
7802226	0	77963	44364	-0.04	-6.66	-65.24	0.142	0.07	-0.005
7802327	0	77964	44464	-0.18	-6.66	-65.58	0.139	0.083	-0.004
7802427	0	77965	44564	-0.09	-6.84	-66.72	0.135	0.07599	-0.003
7802527	0	77966	44664	-0.13	-6.9	-66.25	0.142	0.084	-0.004
7802627	0	77967	44764	-0.04	-6.91	-67.21	0.15099	0.082	-0.00899
7802727	0	77968	44864	-0.09	-6.93	-67.56	0.15099	0.089	-0.005
7802827	0	77969	44964	-0.08	-6.8	-67.9	0.173	0.08	-0.002
7802927	0	77970	45064	0.03	-7.09	-69.13	0.15199	0.089	-0.004
7803027	0	77971	45164	-0.18	-7	-69.11	0.15899	0.093	-0.004
7803127	0	77972	45264	-0.11	-7.03	-68.88	0.167	0.087	-0.002
7803227	0	77973	45364	0.01	-7.39	-71.81	0.138	0.086	-0.006
7803327	0	77974	45464	0.02	-7.42	-73.1	0.143	0.096	-0.002
7803427	0	77975	45564	0.07	-7.31	-72.1	0.16	0.083	-0.004
7803527	0	77976	45664	0.05	-7.42	-73.36	0.15099	0.113	-0.003
7803627	0	77977	45764	0.13	-7.55	-74.56	0.15899	0.101	-0.003
7803728	0	77978	45864	0.16	-7.71	-74.28	0.135	0.094	-0.006
7803828	0	77979	45964	-0.01	-7.53	-74.04	0.153	0.115	-0.002
7803928	0	77980	46064	0.16	-7.94	-77.05	0.139	0.107	-0.004
7804028	0	77981	46164	0.13	-7.87	-77.41	0.153	0.11	-0.004
7804128	0	77982	46264	0.28	-7.88	-77.5199	0.168	0.098	-0.004
7804228	0	77983	46364	0.17	-8.03	-77.38	0.165	0.111	-0.003
7804328	0	77984	46464	0.11	-7.93	-78.35	0.166	0.115	-0.007
7804428	0	77985	46564	0.3	-8.16	-79.2699	0.163	0.113	-0.008
7804528	0	77986	46664	0.29	-8.2	-79.46	0.179	0.111	-0.006
7804628	0	77987	46764	0.51	-8.49	-81.37	0.156	0.114	-0.005
7804728	0	77988	46864	0.27	-8.2299	-80.61	0.188	0.111	-0.006
7804828	0	77989	46964	0.28	-8.4799	-81.12	0.162	0.117	-0.003
7804929	0	77990	47064	0.27	-8.5	-83.51	0.169	0.134	-0.004
7805029	0	77991	47164	0.41	-8.68	-83.8399	0.155	0.117	-0.004
7805129	0	77992	47264	0.3899	-8.5	-83.72	0.175	0.12	-0.006
7805229	0	77993	47364	0.25	-8.47	-82.35	0.174	0.115	-0.006
7805329	0	77994	47464	0.49	-8.75	-84.49	0.166	0.115	-0.005
7805429	0	77995	47564	0.51	-8.56	-83.5199	0.177	0.116	-0.005
7805529	0	77996	47664	0.31	-8.57	-84.74	0.181	0.126	-0.006
7805629	0	77997	47764	0.38	-8.53	-84.47	0.202	0.124	-0.007
7805729	0	77998	47864	0.4	-8.66	-85.53	0.179	0.118	-0.006
7805829	0	77999	47964	0.4	-8.59	-85.06	0.183	0.118	-0.00899
7805929	0	78000	48064	0.36	-8.6	-84.57	0.194	0.12	-0.007
7806029	0	78001	48164	0.55	-8.68	-85.11	0.181	0.113	-0.005
7806129	0	78002	48264	0.5	-8.61	-84.46	0.176	0.117	-0.003
7806229	0	78003	48364	0.45	-8.74	-85.44	0.158	0.116	-0.006
7806330	0	78004	48464	0.5899	-8.77	-86.19	0.171	0.111	-0.007
7806430	0	78005	48564	0.24	-8.5	-85.12	0.188	0.122	-0.004
7806530	0	78006	48664	0.51	-8.62	-85.44	0.169	0.117	-0.004
7806630	0	78007	48764	0.48	-8.52	-85.24	0.172	0.122	-0.006
