# Supplementary material for: Robot-Based Calibration Procedure for Graphene Electronic Skin
Source: Sensors (Basel). 2022 Aug 16;22(16):6122. doi: 10.3390/s22166122 (PMC9416129; doi:10.3390/s22166122)
Supplement: Supplementary file 1 [file sensors-22-06122-s001.zip › measurements/sensor_row_11_col_18_hex_unload.dat]

#ID ES_1_V1
#SIZE ROW 16 COL 32
#DIR UNLOAD
#sensor: hex
#coord: row_11_col_18
system_time	status	sequence_number	hex_sample_counter	Fx	Fy	Fz	Tx	Ty	Tz
7806730	0	78008	48864	0.35	-8.52	-85.15	0.175	0.116	-0.005
7806830	0	78009	48964	0.3899	-8.58	-85.96	0.171	0.119	-0.006
7806930	0	78010	49064	0.6	-8.53	-85.82	0.172	0.112	-0.007
7807030	0	78011	49164	0.64	-8.71	-85.49	0.146	0.114	-0.007
7807130	0	78012	49264	0.32	-8.38	-84.67	0.184	0.118	-0.00899
7807230	0	78013	49364	0.47	-8.58	-84.76	0.162	0.117	-0.006
7807330	0	78014	49464	0.23	-8.39	-84.36	0.178	0.126	-0.007
7807430	0	78015	49564	0.38	-8.36	-84.54	0.172	0.117	-0.007
7807531	0	78016	49664	0.32	-8.22	-83.29	0.184	0.122	-0.007
7807631	0	78017	49764	0.3899	-8.31	-83.38	0.173	0.117	-0.006
7807731	0	78018	49864	0.4	-8.3	-83	0.15099	0.113	-0.007
7807831	0	78019	49964	0.3899	-8.26	-82.68	0.153	0.116	-0.008
7807931	0	78020	50064	0.37	-8.14	-82.01	0.157	0.122	-0.012
7808031	0	78021	50164	0.33	-7.93	-81.31	0.164	0.121	-0.006
7808131	0	78022	50264	0.3899	-7.95	-80.5199	0.134	0.119	-0.006
7808231	0	78023	50364	0.33	-7.86	-80.17	0.132	0.117	-0.008
7808331	0	78024	50464	0.18	-7.66	-79.21	0.147	0.122	-0.008
7808431	0	78025	50564	0.28	-7.61	-78.6	0.14	0.107	-0.006
7808531	0	78026	50664	0.38	-7.62	-78.56	0.124	0.106	-0.01
7808631	0	78027	50764	0.16	-7.32	-77.51	0.133	0.118	-0.007
7808731	0	78028	50864	0.21	-7.34	-77.08	0.115	0.098	-0.007
7808832	0	78029	50964	0.13	-7.04	-75	0.134	0.1	-0.007
7808932	0	78030	51064	0	-6.92	-74.54	0.136	0.108	-0.006
7809032	0	78031	51164	-0.06	-6.76	-73.86	0.131	0.105	-0.01
7809132	0	78032	51264	-0.03	-6.56	-73.15	0.13	0.102	-0.005
7809232	0	78033	51364	0.04	-6.73	-72.46	0.09	0.097	-0.001
7809332	0	78034	51464	-0.18	-6.45	-72.0899	0.114	0.108	-0.007
7809432	0	78035	51564	-0.04	-6.53	-70.91	0.1	0.09	-0.008
7809532	0	78036	51664	-0.15	-6.2	-70.0899	0.107	0.103	-0.008
7809632	0	78037	51764	-0.01	-6.21	-68.74	0.093	0.087	-0.005
7809732	0	78038	51864	-0.1	-6.1	-69.04	0.095	0.094	-0.003
7809832	0	78039	51964	0.1	-5.92	-67.88	0.112	0.063	-0.003
7809932	0	78040	52064	0	-5.9699	-67.9	0.084	0.066	-0.006
7810032	0	78041	52164	-0.12	-5.69	-67.24	0.082	0.091	-0.004
7810132	0	78042	52264	-0.23	-5.73	-65.72	0.08	0.092	-0.004
7810233	0	78043	52364	-0.19	-5.4899	-65	0.083	0.089	-0.003
7810333	0	78044	52464	-0.2	-5.37	-62.44	0.085	0.056	-0.006
7810433	0	78045	52564	-0.14	-5.3	-62.95	0.091	0.059	-0.002
7810533	0	78046	52664	-0.12	-5.2199	-62.16	0.084	0.066	-0.003
7810633	0	78047	52764	-0.17	-5.33	-62.72	0.064	0.058	-0.007
7810733	0	78048	52864	-0.15	-5.09	-61.13	0.071	0.057	-0.002
7810833	0	78049	52964	-0.04	-5.01	-60.38	0.058	0.046	-0.001
7810933	0	78050	53064	-0.21	-4.91	-60.1	0.048	0.055	-0.003
7811033	0	78051	53164	-0.44	-4.73	-59.75	0.062	0.073	-0.003
7811133	0	78052	53264	-0.26	-4.71	-58.62	0.058	0.059	-0.004
7811233	0	78053	53364	-0.41	-4.56	-57.33	0.047	0.058	-0.004
7811333	0	78054	53464	-0.24	-4.53	-56.85	0.052	0.044	-0.002
7811434	0	78055	53564	-0.4	-4.4	-56.25	0.043	0.054	-0.003
7811534	0	78056	53664	-0.37	-4.09	-55.39	0.055	0.06	-0.002
7811634	0	78057	53764	-0.29	-4.2199	-55.11	0.034	0.051	-0.006
7811734	0	78058	53864	-0.3899	-4.19	-54.12	0.029	0.047	-0.004
7811834	0	78059	53964	-0.37	-3.93	-52.78	0.028	0.045	-0.004
7811934	0	78060	54064	-0.36	-3.93	-52.22	0.01799	0.024	-0.001
7812034	0	78061	54164	-0.41	-3.87	-51.82	0.015	0.042	-0.004
7812134	0	78062	54264	-0.44	-3.75	-50.74	0.028	0.035	0
7812234	0	78063	54364	-0.55	-3.61	-50.2	0.024	0.026	-0.006
7812334	0	78064	54464	-0.55	-3.66	-50.24	0.01799	0.033	-0.004
7812434	0	78065	54564	-0.42	-3.74	-49.27	0.01	0.025	-0.002
7812534	0	78066	54664	-0.75	-3.57	-48.5099	-0.002	0.047	-0.005
7812634	0	78067	54764	-0.51	-3.66	-47.38	-0.001	0.013	-0.005
7812734	0	78068	54864	-0.58	-3.61	-47.02	-0.007	0.016	-0.003
7812835	0	78069	54964	-0.79	-3.36	-46.6699	0.007	0.023	-0.002
7812935	0	78070	55064	-0.85	-3.24	-44.88	0.01799	0.035	-0.002
7813035	0	78071	55164	-0.76	-3.28	-44.58	0.006	0.014	-0.002
7813135	0	78072	55264	-0.83	-3.09	-43.66	0.023	0.006	-0.005
7813235	0	78073	55364	-0.97	-3.09	-42.45	0.005	0.01899	-0.001
7813335	0	78074	55464	-0.93	-3.02	-42.4	0.015	0.00899	-0.001
7813435	0	78075	55564	-0.97	-2.99	-41.75	-0.003	0.01	-0.003
7813535	0	78076	55664	-1.17	-2.7	-40.06	0.026	0.01	-0.006
7813635	0	78077	55764	-0.91	-2.94	-40.0099	0.004	0.006	0.001
7813735	0	78078	55864	-1.15	-2.73	-39.1699	0.01799	0.016	-0.004
7813835	0	78079	55964	-0.97	-2.71	-38.89	0.014	0.01	-0.002
7813935	0	78080	56064	-1.08	-2.74	-37.2599	0.002	-0.008	-0.002
7814035	0	78081	56164	-1	-2.77	-36.66	-0.003	-0.011	0.001
7814136	0	78082	56264	-1.1	-2.56	-37.03	-0.002	0.004	-0.003
7814236	0	78083	56364	-1.08	-2.42	-35.84	0.006	0.002	-0.004
7814336	0	78084	56464	-1.09	-2.35	-35.29	-0.002	-0.008	-0.001
7814436	0	78085	56564	-1.2	-2.15	-34.4	-0.002	-0.006	-0.003
7814536	0	78086	56664	-1.11	-2.1199	-33.45	-0.011	-0.015	-0.004
7814636	0	78087	56764	-1.19	-1.9	-32.25	-0.004	-0.007	0
7814736	0	78088	56864	-1.24	-1.88	-32.07	-0.012	0.001	-0.004
7814836	0	78089	56964	-1.13	-1.79	-31.87	-0.023	-0.012	0
7814936	0	78090	57064	-1.14	-1.71	-30.8	-0.015	-0.021	-0.001
7815036	0	78091	57164	-0.96	-1.67	-29.95	-0.024	-0.022	-0.001
7815136	0	78092	57264	-1.12	-1.55	-29.73	-0.017	-0.023	0
7815236	0	78093	57364	-1.05	-1.49	-29.7	-0.042	-0.004	-0.005
7815336	0	78094	57464	-1.03	-1.37	-28.04	-0.033	-0.027	-0.002
7815437	0	78095	57564	-1.21	-1.07	-27.53	-0.039	-0.005	0
7815537	0	78096	57664	-1.19	-1.03	-25.36	-0.03799	-0.01799	0.001
7815637	0	78097	57764	-1.0599	-1.17	-27	-0.046	-0.01	-0.003
7815737	0	78098	57864	-1.29	-0.86	-24.66	-0.039	-0.024	0
7815837	0	78099	57964	-1.19	-0.81	-24.39	-0.046	-0.031	-0.003
7815937	0	78100	58064	-1.09	-0.69	-23.45	-0.039	-0.028	0.002
7816037	0	78101	58164	-1.09	-0.64	-23.34	-0.063	-0.026	0.004
7816137	0	78102	58264	-1.13	-0.47	-22.45	-0.049	-0.027	-0.001
7816237	0	78103	58364	-1.0599	-0.36	-21.89	-0.037	-0.027	0
7816337	0	78104	58464	-0.91	-0.42	-21.77	-0.053	-0.048	-0.001
7816437	0	78105	58564	-1	-0.33	-21.77	-0.053	-0.024	0
7816537	0	78106	58664	-1.12	-0.25	-19.62	-0.058	-0.03	0.003
7816637	0	78107	58764	-1.0599	-0.14	-19.59	-0.058	-0.023	-0.002
7816738	0	78108	58864	-0.99	-0.12	-20.33	-0.059	-0.035	-0.001
7816838	0	78109	58964	-1.03	0.05	-18.54	-0.05	-0.031	0
7816938	0	78110	59064	-0.99	0.02	-18.05	-0.058	-0.028	-0.001
7817038	0	78111	59164	-1.08	0.14	-17.11	-0.04	-0.035	-0.001
7817138	0	78112	59264	-1.16	0.22	-16.15	-0.062	-0.022	-0.002
7817238	0	78113	59364	-1.09	0.32	-15.63	-0.051	-0.035	0
7817338	0	78114	59464	-1.01	0.22	-15.92	-0.053	-0.029	-0.002
7817438	0	78115	59564	-0.9	0.27	-15.37	-0.054	-0.029	0
7817538	0	78116	59664	-1.05	0.32	-14.83	-0.058	-0.023	-0.003
7817638	0	78117	59764	-0.97	0.34	-14.06	-0.062	-0.022	0
7817738	0	78118	59864	-1.03	0.54	-13.09	-0.046	-0.015	0.001
7817838	0	78119	59964	-0.95	0.5	-12.91	-0.035	-0.028	-0.002
7817938	0	78120	60064	-0.98	0.44	-13.13	-0.05	-0.022	-0.003
7818039	0	78121	60164	-1.01	0.67	-11.76	-0.052	-0.021	-0.004
7818139	0	78122	60264	-1.01	0.75	-11.34	-0.044	-0.02	0.002
7818239	0	78123	60364	-0.71	0.82	-10.55	-0.03799	-0.039	0.005
7818339	0	78124	60464	-0.73	0.65	-10.97	-0.064	-0.034	-0.001
7818439	0	78125	60564	-0.69	0.75	-10.82	-0.057	-0.008	-0.001
7818539	0	78126	60664	-0.73	0.82	-9.2299	-0.055	-0.023	-0.001
7818639	0	78127	60764	-0.77	0.95	-9.34	-0.044	-0.01799	0.001
7818739	0	78128	60864	-0.5899	0.71	-9.2299	-0.071	-0.026	0.001
7818839	0	78129	60964	-0.75	0.99	-7.86	-0.056	-0.006	0.003
7818939	0	78130	61064	-0.61	0.87	-7.8	-0.065	-0.01899	0.002
7819039	0	78131	61164	-0.69	1.1799	-6.67	-0.039	-0.01799	0.004
7819139	0	78132	61264	-0.49	1.11	-7.21	-0.046	-0.01899	0
7819239	0	78133	61364	-0.48	1.03	-7.54	-0.07199	-0.007	0
7819340	0	78134	61464	-0.5	1.08	-6.75	-0.057	-0.011	-0.003
7819440	0	78135	61564	-0.5	1.15	-6	-0.059	-0.004	-0.002
7819540	0	78136	61664	-0.42	1.24	-5.7	-0.039	-0.005	0.002
7819640	0	78137	61764	-0.44	1.23	-5.67	-0.05	0.005	0.001
7819740	0	78138	61864	-0.25	1.13	-5.14	-0.061	-0.003	0.004
7819840	0	78139	61964	-0.13	1.21	-4.7199	-0.063	0.002	0.003
7819940	0	78140	62064	-0.27	1.34	-4.6	-0.034	0.006	-0.001
7820040	0	78141	62164	-0.2	1.12	-4.48	-0.067	0.006	0.003
7820140	0	78142	62264	-0.09	1.23	-3.81	-0.048	-0.007	0.002
7820240	0	78143	62364	-0.17	1.29	-4.02	-0.047	0.002	-0.002
7820340	0	78144	62464	-0.08	1.25	-3.36	-0.047	0.002	-0.001
7820440	0	78145	62564	-0.04	1.23	-3.58	-0.058	0.004	0.002
7820540	0	78146	62664	-0.06	1.22	-3.13	-0.06	0.005	0.003
7820641	0	78147	62764	-0.31	1.4299	-1.74	-0.041	0.011	0.001
7820741	0	78148	62864	-0.4	1.5	-1.55	-0.048	0.01	0.003
7820841	0	78149	62964	-0.07	1.3099	-2.7	-0.043	0.011	0.002
7820941	0	78150	63064	-0.24	1.33	-1.5	-0.041	0.007	0
7821041	0	78151	63164	-0.21	1.33	-2.32	-0.035	0.007	0.001
7821141	0	78152	63264	-0.16	1.26	-1.5599	-0.046	-0.004	0.006
7821241	0	78153	63364	-0.09	1.14	-2.27	-0.054	0.005	0.006
7821341	0	78154	63464	-0.12	1.12	-2.01	-0.051	0.012	0.002
7821441	0	78155	63564	-0.1	1.19	-1.6	-0.046	-0.003	0.001
7821541	0	78156	63664	-0.1	1.22	-0.7	-0.048	0.006	0.002
7821641	0	78157	63764	-0.12	1.24	-1.05	-0.052	0.004	0.003
7821741	0	78158	63864	0.03	1.23	-1.3099	-0.045	-0.012	0.002
7821841	0	78159	63964	-0.17	1.42	-0.5	-0.032	0.008	0.005
7821942	0	78160	64064	-0.14	1.29	-1	-0.05	0	0.003
7822042	0	78161	64164	-0.2	1.24	-1.15	-0.055	0.007	0.002
7822142	0	78162	64264	-0.05	1.29	-1.0599	-0.042	-0.002	0.004
7822242	0	78163	64364	-0.09	1.24	-0.42	-0.047	0.002	0.003
7822342	0	78164	64464	-0.21	1.33	-1.07	-0.042	0.00899	0
7822442	0	78165	64564	0.03	1.1	-0.49	-0.062	-0.001	0.004
7822542	0	78166	64664	-0.24	1.42	0.1	-0.032	0	0.001
7822642	0	78167	64764	-0.21	1.33	-0.22	-0.049	0.006	0.003
7822742	0	78168	64864	-0.14	1.29	0.02	-0.035	-0.001	0.003
7822842	0	78169	64964	-0.12	1.41	0.28	-0.029	-0.003	-0.001
7822942	0	78170	65064	-0.17	1.3	-1.04	-0.043	0.007	0
7823042	0	78171	65164	-0.16	1.3099	-0.1	-0.053	0.00899	0.002
7823142	0	78172	65264	-0.17	1.29	-0.94	-0.054	0.011	0.006
7823243	0	78173	65364	-0.02	1.38	0.69	-0.033	-0.016	0.004
7823343	0	78174	65464	-0.06	1.24	0.22	-0.054	-0.006	0.005
7823443	0	78175	28	-0.15	1.28	0.25	-0.047	-0.002	0
7823543	0	78176	128	-0.18	1.35	0.66	-0.037	0.002	0.003
7823643	0	78177	228	-0.09	1.24	0.72	-0.055	-0.008	0.003
7823743	0	78178	328	-0.17	1.32	0.77	-0.046	0.002	0.002
7823843	0	78179	428	0.12	1.32	1.25	-0.045	-0.016	0.002
7823943	0	78180	528	-0.11	1.44	1.11	-0.048	-0.001	0.003
7824043	0	78181	628	-0.17	1.34	0.81	-0.058	0.007	0.002
7824143	0	78182	728	-0.12	1.3099	1.15	-0.049	-0.004	0.004
7824243	0	78183	828	0.1	1.27	0.72	-0.048	-0.014	0.001
7824343	0	78184	928	0.04	1.3099	0.77	-0.044	-0.001	0.003
7824443	0	78185	1028	0.06	1.2	-0.16	-0.057	-0.001	0.004
7824544	0	78186	1128	0	1.32	1.11	-0.051	-0.003	-0.001
7824644	0	78187	1228	0.07	1.24	1.86	-0.06	-0.015	0.002
7824744	0	78188	1328	-0.1	1.35	2.01	-0.06	0.004	0.002
7824844	0	78189	1428	-0.01	1.47	0.98	-0.05	-0.003	0.002
7824944	0	78190	1528	0.07	1.36	1.39	-0.048	-0.01	0
7825044	0	78191	1628	0.04	1.46	2.59	-0.037	-0.014	0.004
7825144	0	78192	1728	0.11	1.27	1.59	-0.057	-0.003	0.005
7825244	0	78193	1828	0.03	1.23	1.77	-0.051	-0.007	0.002
7825344	0	78194	1928	0.02	1.29	1.2	-0.053	-0.01	0.005
7825444	0	78195	2028	0.11	1.28	1.54	-0.053	-0.006	0.001
7825544	0	78196	2128	0.04	1.25	2.25	-0.051	0.005	0.003
7825644	0	78197	2228	0.08	1.38	2.6	-0.048	-0.012	0.005
7825744	0	78198	2328	0.04	1.34	1.6	-0.046	-0.006	0.001
7825845	0	78199	2428	-0.01	1.46	3.25	-0.035	-0.004	0.003
7825945	0	78200	2528	0.06	1.28	2.2	-0.049	-0.015	0.005
7826045	0	78201	2628	0.09	1.29	3.52	-0.052	-0.031	0.00899
7826145	0	78202	2728	0.08	1.25	3.09	-0.043	-0.028	0.003
7826245	0	78203	2828	-0.05	1.27	2.97	-0.052	-0.023	0.003
7826345	0	78204	2928	0.1	1.15	3.07	-0.052	-0.029	0.003
7826445	0	78205	3028	-0.14	1.29	3.43	-0.052	-0.015	0.003
7826545	0	78206	3128	-0.05	1.34	2.38	-0.03599	-0.023	0.004
7826645	0	78207	3228	0.14	1.1799	1.55	-0.052	-0.03	-0.001
7826745	0	78208	3328	0.03	1.38	3.45	-0.039	-0.022	0.001
7826845	0	78209	3428	-0.11	1.35	3.46	-0.046	-0.033	0.001
7826945	0	78210	3528	-0.14	1.33	3.16	-0.053	-0.006	0.003
7827045	0	78211	3628	-0.15	1.4	2.42	-0.042	-0.01799	0
7827146	0	78212	3728	-0.04	1.4299	3.7	-0.043	-0.021	0.001
7827246	0	78213	3828	-0.11	1.3	3.8	-0.044	-0.01799	0.003
7827346	0	78214	3928	-0.05	1.36	4.39	-0.039	-0.022	0.007
7827446	0	78215	4028	0	1.27	4.26	-0.044	-0.026	0.006
7827546	0	78216	4128	-0.11	1.25	3.22	-0.051	-0.01799	0.002
7827646	0	78217	4228	-0.14	1.26	4.07	-0.05	-0.022	-0.001
7827746	0	78218	4328	0.02	1.26	4.12	-0.058	-0.026	0.006
7827846	0	78219	4428	-0.16	1.41	4.4699	-0.043	-0.027	0.003
7827946	0	78220	4528	0.03	1.35	4.07	-0.028	-0.043	0.006
7828046	0	78221	4628	-0.06	1.34	4.66	-0.044	-0.037	0.006
7828146	0	78222	4728	-0.17	1.39	4.87	-0.045	-0.027	0.005
7828246	0	78223	4828	-0.09	1.4	4.34	-0.045	-0.029	0
7828346	0	78224	4928	-0.22	1.4	5.07	-0.031	-0.03	-0.001
7828446	0	78225	5028	-0.15	1.32	5.27	-0.042	-0.031	0.004
7828547	0	78226	5128	-0.19	1.32	5.03	-0.041	-0.029	0.006
7828647	0	78227	5228	-0.02	1.27	5	-0.035	-0.03599	0.001
7828747	0	78228	5328	-0.14	1.39	5.59	-0.039	-0.039	0.001
7828847	0	78229	5428	-0.2	1.32	4.93	-0.054	-0.024	0.005
7828947	0	78230	5528	-0.14	1.26	3.8	-0.037	-0.04	0.003
7829047	0	78231	5628	-0.15	1.4	5.3	-0.021	-0.033	0.005
7829147	0	78232	5728	-0.04	1.26	5.4	-0.05	-0.047	0.003
7829247	0	78233	5828	-0.14	1.2	5.2199	-0.043	-0.03599	0.004
7829347	0	78234	5928	-0.11	1.12	5.19	-0.049	-0.041	0.003
7829447	0	78235	6028	0	1.1	4.94	-0.051	-0.045	0
7829547	0	78236	6128	-0.01	1.22	5.81	-0.051	-0.037	0.006
7829647	0	78237	6228	-0.2	1.3	6.32	-0.039	-0.037	0.004
7829748	0	78238	6328	-0.02	1.07	5.5	-0.057	-0.045	0.005
7829848	0	78239	6428	-0.12	1.15	5.1	-0.063	-0.04	0.002
7829948	0	78240	6528	-0.38	1.5	7.1	-0.022	-0.039	0.002
7830048	0	78241	6628	-0.2	1.19	5.23	-0.041	-0.026	0.002
7830148	0	78242	6728	-0.17	1.2	6.29	-0.049	-0.05	0.003
7830248	0	78243	6828	-0.3	1.26	6.23	-0.039	-0.031	0.003
7830348	0	78244	6928	-0.22	1.3	6.54	-0.029	-0.039	0.003
7830448	0	78245	7028	-0.14	1.13	5.62	-0.057	-0.03	0.007
7830548	0	78246	7128	-0.25	1.38	6.59	-0.035	-0.041	0.003
7830648	0	78247	7228	-0.13	1.4	7.31	-0.034	-0.054	0.004
7830748	0	78248	7328	-0.14	1.36	7.22	-0.035	-0.051	0.006
7830848	0	78249	7428	-0.01	1.3099	5.41	-0.04	-0.055	0.002
7830949	0	78250	7528	-0.22	1.49	7.26	-0.039	-0.037	0.002
7831049	0	78251	7628	-0.16	1.33	7.04	-0.057	-0.049	0.005
7831149	0	78252	7728	-0.13	1.3099	6.45	-0.049	-0.048	0.003
7831249	0	78253	7828	-0.2	1.49	7.69	-0.042	-0.053	0.004
7831349	0	78254	7928	-0.16	1.46	7.06	-0.03599	-0.044	0.006
7831449	0	78255	8028	-0.28	1.44	6.7	-0.044	-0.061	0.005
7831549	0	78256	8128	-0.13	1.3	6.57	-0.051	-0.057	0.002
7831649	0	78257	8228	-0.32	1.5599	8.14	-0.041	-0.051	0.003
7831749	0	78258	8328	-0.14	1.36	7.79	-0.048	-0.045	0.003
7831849	0	78259	8428	-0.21	1.36	7.04	-0.054	-0.052	0.005
7831949	0	78260	8528	-0.12	1.28	6.76	-0.054	-0.055	0.001
7832049	0	78261	8628	-0.15	1.37	7.01	-0.055	-0.03799	0.001
7832149	0	78262	8728	-0.26	1.49	7.46	-0.044	-0.049	0.002
7832249	0	78263	8828	-0.23	1.58	8.15	-0.042	-0.039	0.003
7832350	0	78264	8928	-0.13	1.52	7.97	-0.051	-0.048	0.003
7832450	0	78265	9028	-0.05	1.4299	8.01	-0.06	-0.058	0.005
7832550	0	78266	9128	-0.28	1.61	8.37	-0.045	-0.046	0.004
7832650	0	78267	9228	-0.27	1.51	8.65	-0.051	-0.042	0.006
7832750	0	78268	9328	-0.11	1.39	8.16	-0.07199	-0.046	0.006
7832850	0	78269	9428	-0.14	1.5599	8.01	-0.05	-0.052	0.006
7832950	0	78270	9528	-0.18	1.72	8.06	-0.051	-0.033	0.005
7833050	0	78271	9628	-0.33	1.66	9.1899	-0.046	-0.046	0.003
7833150	0	78272	9728	-0.07	1.61	7.91	-0.055	-0.041	0.005
7833250	0	78273	9828	-0.33	1.74	9.1	-0.053	-0.03799	0.003
7833350	0	78274	9928	-0.12	1.66	8.91	-0.051	-0.049	0.005
7833450	0	78275	10028	-0.24	1.5599	8.31	-0.063	-0.043	0.005
7833550	0	78276	10128	-0.18	1.55	8.41	-0.074	-0.039	0.006
7833650	0	78277	10228	-0.27	1.67	9.56	-0.066	-0.05	0.008
7833751	0	78278	10328	-0.14	1.68	8.26	-0.071	-0.043	0.005
7833851	0	78279	10428	0	1.53	9.12	-0.079	-0.047	0.006
7833951	0	78280	10528	-0.22	1.72	9.59	-0.059	-0.044	0.008
7834051	0	78281	10628	-0.21	1.69	9.53	-0.068	-0.051	0.003
7834151	0	78282	10728	-0.28	1.92	9.68	-0.057	-0.034	0.004
7834251	0	78283	10828	-0.14	1.59	9.01	-0.078	-0.045	0.004
7834351	0	78284	10928	-0.29	1.84	10.2	-0.078	-0.039	0.006
7834451	0	78285	11028	-0.26	1.8	9.4799	-0.065	-0.041	0.006
7834551	0	78286	11128	-0.18	1.77	9.78	-0.07199	-0.052	0.007
7834651	0	78287	11228	-0.19	1.78	9.28	-0.068	-0.043	0.007
7834751	0	78288	11328	-0.3	1.9	9.32	-0.054	-0.047	0.005
7834851	0	78289	11428	-0.3	1.89	10.4399	-0.065	-0.055	0.008
7834951	0	78290	11528	-0.4	1.89	11.12	-0.068	-0.056	0.01
7835052	0	78291	11628	-0.22	1.8	9.97	-0.059	-0.049	0.005
7835152	0	78292	11728	-0.28	1.89	9.79	-0.046	-0.058	0.008
7835252	0	78293	11828	-0.33	1.73	9.63	-0.069	-0.057	0.004
7835352	0	78294	11928	-0.4	1.81	10.34	-0.059	-0.059	0.007
7835452	0	78295	12028	-0.3	1.76	9.65	-0.073	-0.067	0.008
7835552	0	78296	12128	-0.41	1.96	10.42	-0.043	-0.057	0.005
7835652	0	78297	12228	-0.33	1.85	10.27	-0.061	-0.066	0.007
7835752	0	78298	12328	-0.3899	1.79	8.84	-0.063	-0.054	0.004
7835852	0	78299	12428	-0.32	1.85	9.4	-0.058	-0.064	0.00899
7835952	0	78300	12528	-0.38	1.71	9.83	-0.074	-0.068	0.007
7836052	0	78301	12628	-0.44	1.75	10.8	-0.068	-0.065	0.006
7836152	0	78302	12728	-0.45	1.79	9.9799	-0.062	-0.057	0.008
7836252	0	78303	12828	-0.47	1.82	11.21	-0.05	-0.068	0.006
7836353	0	78304	12928	-0.47	1.84	9.7299	-0.053	-0.063	0.005
7836453	0	78305	13028	-0.6	1.77	10.4399	-0.045	-0.057	0.005
7836553	0	78306	13128	-0.5299	1.59	10.3	-0.08	-0.06	0.007
7836653	0	78307	13228	-0.5299	1.8	11.21	-0.055	-0.067	0.006
7836753	0	78308	13328	-0.72	1.78	10.42	-0.054	-0.057	0.005
7836853	0	78309	13428	-0.69	1.85	10.11	-0.043	-0.07199	0.006
7836953	0	78310	13528	-0.64	1.79	11.08	-0.048	-0.062	0.008
7837053	0	78311	13628	-0.7	1.75	11.26	-0.057	-0.063	0.00899
7837153	0	78312	13728	-0.5899	1.74	11.49	-0.055	-0.07	0.00899
7837253	0	78313	13828	-0.61	1.62	11.29	-0.063	-0.066	0.00899
7837353	0	78314	13928	-0.57	1.8	11.66	-0.035	-0.082	0.007
7837453	0	78315	14028	-0.7799	1.73	11.59	-0.053	-0.065	0.01
7837553	0	78316	14128	-0.54	1.41	10.54	-0.074	-0.068	0.01
7837654	0	78317	14228	-0.64	1.64	11.28	-0.044	-0.079	0.007
7837754	0	78318	14328	-0.54	1.5599	11.12	-0.055	-0.07599	0.006
7837854	0	78319	14428	-0.65	1.54	11.54	-0.06	-0.073	0.008
7837954	0	78320	14528	-0.7	1.53	10.85	-0.055	-0.069	0.006
7838054	0	78321	14628	-0.81	1.58	10.64	-0.043	-0.075	0.003
7838154	0	78322	14728	-0.57	1.76	11.96	-0.037	-0.065	0.01
7838254	0	78323	14828	-0.49	1.64	12.29	-0.043	-0.08	0.006
7838354	0	78324	14928	-0.5899	1.78	11.96	-0.034	-0.069	0.007
7838454	0	78325	15028	-0.57	1.58	13.84	-0.039	-0.081	0.008
7838554	0	78326	15128	-0.5899	1.73	12.83	-0.004	-0.07199	0.004
7838654	0	78327	15228	-0.41	1.46	13.6	-0.028	-0.085	0.008
7838754	0	78328	15328	-0.45	1.5599	14.15	-0.015	-0.079	0.004
7838854	0	78329	15428	-0.64	1.54	13.74	-0.01	-0.057	0.007
7838955	0	78330	15528	-0.52	1.37	13.73	-0.037	-0.065	0.008
7839055	0	78331	15628	-0.41	1.14	13.75	-0.04	-0.07599	0.008
7839155	0	78332	15728	-0.3899	1.3099	13.1	-0.032	-0.07599	0.005
7839255	0	78333	15828	-0.64	1.47	13.91	-0.029	-0.066	0.007
7839355	0	78334	15928	-0.47	1.45	14.44	-0.021	-0.069	0.005
7839455	0	78335	16028	-0.33	1.23	13.73	-0.03799	-0.074	0.008
7839555	0	78336	16128	-0.51	1.52	14.02	-0.013	-0.063	0.007
7839655	0	78337	16228	-0.3899	1.4	14.3	-0.023	-0.073	0.005
7839755	0	78338	16328	-0.67	1.3	13.54	-0.03799	-0.06	0.006
7839855	0	78339	16428	-0.57	1.44	13.92	-0.017	-0.069	0.006
7839955	0	78340	16528	-0.47	1.24	13.53	-0.033	-0.063	0.006
7840055	0	78341	16628	-0.66	1.53	14.34	-0.017	-0.067	0.004
7840155	0	78342	16728	-0.56	1.35	13.7	-0.022	-0.062	0.005
7840256	0	78343	16828	-0.47	1.44	13.79	-0.028	-0.068	0.005
7840356	0	78344	16928	-0.44	1.32	13.5	-0.03599	-0.066	0.003
7840456	0	78345	17028	-0.34	1.25	14.69	-0.03	-0.079	0.006
7840556	0	78346	17128	-0.37	1.41	13.26	-0.02	-0.081	0.008
7840656	0	78347	17228	-0.36	1.37	13.21	-0.008	-0.069	0.007
7840756	0	78348	17328	-0.3	1.25	13.83	-0.022	-0.088	0.003
7840856	0	78349	17428	-0.56	1.44	14.59	-0.017	-0.067	0.006
7840956	0	78350	17528	-0.5299	1.33	13.98	-0.021	-0.07599	0.008
7841056	0	78351	17628	-0.22	1.21	14.37	-0.033	-0.087	0.006
7841156	0	78352	17728	-0.35	1.36	13.95	-0.03	-0.078	0.005
7841256	0	78353	17828	-0.57	1.3099	14.44	-0.024	-0.065	0.007
7841356	0	78354	17928	-0.41	1.24	13.46	-0.035	-0.079	0.005
7841456	0	78355	18028	-0.57	1.42	13.86	-0.031	-0.062	0.005
7841557	0	78356	18128	-0.52	1.29	13.97	-0.046	-0.069	0.008
7841657	0	78357	18228	-0.46	1.22	13.08	-0.047	-0.069	0.006
7841757	0	78358	18328	-0.56	1.46	14.44	-0.006	-0.066	0.008
7841857	0	78359	18428	-0.52	1.42	14.46	-0.017	-0.067	0.008
7841957	0	78360	18528	-0.42	1.34	14.13	-0.023	-0.074	0.008
7842057	0	78361	18628	-0.46	1.38	14.18	-0.022	-0.079	0.007
7842157	0	78362	18728	-0.3899	1.33	13.83	-0.023	-0.07599	0.008
