# Supplementary material for: Robot-Based Calibration Procedure for Graphene Electronic Skin
Source: Sensors (Basel). 2022 Aug 16;22(16):6122. doi: 10.3390/s22166122 (PMC9416129; doi:10.3390/s22166122)
Supplement: Supplementary file 1 [file sensors-22-06122-s001.zip › measurements/sensor_row_11_col_19_hex_load.dat]

#ID ES_1_V1
#SIZE ROW 16 COL 32
#DIR LOAD
#sensor: hex
#coord: row_11_col_19
system_time	status	sequence_number	hex_sample_counter	Fx	Fy	Fz	Tx	Ty	Tz
7697046	0	76912	4800	-0.46	1.34	14.06	-0.02	-0.075	0.006
7697146	0	76913	4900	-0.44	1.3099	13.87	-0.032	-0.07199	0.00899
7697246	0	76914	5000	-0.46	1.34	14.04	-0.042	-0.062	0.008
7697346	0	76915	5100	-0.5	1.4299	14.23	-0.021	-0.078	0.007
7697446	0	76916	5200	-0.4	1.3099	13.76	-0.015	-0.082	0.006
7697546	0	76917	5300	-0.44	1.36	14.34	-0.01799	-0.07199	0.003
7697646	0	76918	5400	-0.44	1.39	13.8	-0.016	-0.079	0.005
7697746	0	76919	5500	-0.44	1.36	13.28	-0.022	-0.07199	0.005
7697847	0	76920	5600	-0.27	1.21	13.61	-0.022	-0.081	0.007
7697947	0	76921	5700	-0.44	1.32	14.82	-0.02	-0.078	0.01
7698047	0	76922	5800	-0.31	1.42	14.46	-0.017	-0.077	0.007
7698147	0	76923	5900	-0.63	1.44	13.99	-0.027	-0.055	0.007
7698247	0	76924	6000	-0.5299	1.59	14.28	-0.007	-0.078	0.006
7698347	0	76925	6100	-0.6	1.41	13.86	-0.025	-0.07199	0.006
7698447	0	76926	6200	-0.36	1.44	14.4	-0.01	-0.077	0.008
7698547	0	76927	6300	-0.4	1.39	14.04	-0.025	-0.075	0.006
7698647	0	76928	6400	-0.52	1.38	13.9	-0.027	-0.08	0.003
7698747	0	76929	6500	-0.49	1.41	14.46	-0.014	-0.069	0.008
7698847	0	76930	6600	-0.58	1.49	14.44	-0.006	-0.073	0.007
7698947	0	76931	6700	-0.63	1.45	15.14	-0.023	-0.059	0.007
7699047	0	76932	6800	-0.56	1.49	15.01	-0.008	-0.063	0.004
7699147	0	76933	6900	-0.44	1.15	13.15	-0.05	-0.071	0.007
7699248	0	76934	7000	-0.45	1.36	14.33	-0.033	-0.07199	0.00899
7699348	0	76935	7100	-0.3899	1.3099	13.12	-0.025	-0.063	0.003
7699448	0	76936	7200	-0.42	1.3	14.12	-0.03799	-0.062	0.008
7699548	0	76937	7300	-0.26	1.1799	13.19	-0.048	-0.082	0.007
7699648	0	76938	7400	-0.41	1.2	12.78	-0.029	-0.085	0.006
7699748	0	76939	7500	-0.48	1.24	13.7	-0.021	-0.078	0.004
7699848	0	76940	7600	-0.47	1.17	12.02	-0.024	-0.081	0.008
7699948	0	76941	7700	-0.48	1.13	12.25	-0.022	-0.082	0.007
7700048	0	76942	7800	-0.57	1.12	11.85	-0.006	-0.075	0.00899
7700148	0	76943	7900	-0.74	0.98	11.39	-0.01899	-0.084	0.005
7700248	0	76944	8000	-0.67	0.87	11.34	-0.021	-0.079	0.006
7700348	0	76945	8100	-0.76	0.93	10.34	-0.02	-0.066	0.006
7700449	0	76946	8200	-0.94	1.03	10.6899	-0.012	-0.067	0.005
7700549	0	76947	8300	-0.65	0.92	10.42	-0.014	-0.07199	0.002
7700649	0	76948	8400	-0.7799	0.93	10.84	-0.01799	-0.07	0.008
7700749	0	76949	8500	-0.67	1	11.15	-0.007	-0.068	0.011
7700849	0	76950	8600	-0.63	1.01	10.81	-0.003	-0.07599	0.00899
7700949	0	76951	8700	-0.65	0.94	10.31	-0.013	-0.071	0.004
7701049	0	76952	8800	-0.8	1	11.54	-0.00899	-0.078	0.007
7701149	0	76953	8900	-0.76	1.04	11.35	-0.01799	-0.07599	0.006
7701249	0	76954	9000	-0.6	0.98	9.9799	-0.013	-0.068	0.004
7701349	0	76955	9100	-0.69	1.03	11.47	-0.023	-0.067	0.007
7701449	0	76956	9200	-0.9	0.97	10.06	-0.022	-0.056	0.003
7701549	0	76957	9300	-0.56	0.94	10.49	-0.016	-0.074	0.006
7701649	0	76958	9400	-0.57	0.74	9.56	-0.03	-0.069	0.007
7701749	0	76959	9500	-0.51	0.9	10.08	-0.016	-0.077	0.007
7701850	0	76960	9600	-0.7	0.9	10.05	-0.013	-0.068	0.006
7701950	0	76961	9700	-0.58	0.82	9.56	-0.017	-0.077	0.005
7702050	0	76962	9800	-0.49	0.77	8.9	-0.03	-0.067	0.006
7702150	0	76963	9900	-0.52	0.7799	9.1	-0.016	-0.066	0.004
7702250	0	76964	10000	-0.3899	0.88	9.55	-0.01	-0.08	0.006
7702350	0	76965	10100	-0.5899	0.81	9.05	-0.016	-0.059	0.006
7702450	0	76966	10200	-0.73	1.14	10.27	0.017	-0.068	0.004
7702550	0	76967	10300	-0.44	0.76	9.04	-0.024	-0.067	0.004
7702650	0	76968	10400	-0.67	0.79	9.25	-0.02	-0.064	0.00899
7702750	0	76969	10500	-0.4	0.74	8.13	-0.011	-0.067	0.006
7702850	0	76970	10600	-0.75	0.7799	8.82	-0.01799	-0.049	0.004
7702950	0	76971	10700	-0.62	0.89	9.36	-0.001	-0.073	0.002
7703050	0	76972	10800	-0.58	0.91	9.01	-0.006	-0.061	0.005
7703151	0	76973	10900	-0.64	0.76	7.97	-0.01799	-0.042	0.003
7703251	0	76974	11000	-0.51	0.79	8.81	-0.00899	-0.065	0.003
7703351	0	76975	11100	-0.48	0.8	9.34	0	-0.065	0.002
7703451	0	76976	11200	-0.4	0.7	8.62	-0.01	-0.064	0.004
7703551	0	76977	11300	-0.49	0.7799	9.2299	-0.003	-0.058	0.006
7703651	0	76978	11400	-0.5899	0.67	8.65	-0.013	-0.048	0.004
7703751	0	76979	11500	-0.4	0.71	9.13	-0.026	-0.06	0.004
7703851	0	76980	11600	-0.64	0.76	9.09	-0.017	-0.058	0.005
7703951	0	76981	11700	-0.52	0.7799	8.83	-0.006	-0.064	0.006
7704051	0	76982	11800	-0.43	0.62	8.51	-0.013	-0.055	0.005
7704151	0	76983	11900	-0.43	0.66	7.04	-0.006	-0.048	0.002
7704251	0	76984	12000	-0.33	0.47	7.78	-0.03	-0.043	0.002
7704351	0	76985	12100	-0.46	0.62	7.43	-0.012	-0.043	0.003
7704452	0	76986	12200	-0.41	0.63	9.03	-0.014	-0.051	0.002
7704552	0	76987	12300	-0.33	0.61	7.38	-0.023	-0.058	0.004
7704652	0	76988	12400	-0.15	0.64	8.45	-0.004	-0.06	0.005
7704752	0	76989	12500	-0.37	0.58	7.29	-0.00899	-0.047	0.002
7704852	0	76990	12600	-0.45	0.75	8.1	0.003	-0.04	0.003
7704952	0	76991	12700	-0.33	0.54	7.58	-0.007	-0.054	0.003
7705052	0	76992	12800	-0.23	0.54	7.67	-0.011	-0.061	0.006
7705152	0	76993	12900	-0.09	0.54	7.11	-0.016	-0.055	0.003
7705252	0	76994	13000	-0.3899	0.7	7.19	-0.006	-0.028	0.006
7705352	0	76995	13100	-0.3899	0.77	8.03	0.01	-0.042	0.003
7705452	0	76996	13200	-0.26	0.58	7.24	-0.008	-0.035	0.006
7705552	0	76997	13300	-0.13	0.63	6.87	0	-0.041	0.001
7705652	0	76998	13400	-0.26	0.65	7.33	0.003	-0.033	0.002
7705753	0	76999	13500	-0.05	0.49	6.83	0.002	-0.061	0.002
7705853	0	77000	13600	-0.29	0.54	7.62	-0.007	-0.043	0.005
7705953	0	77001	13700	-0.33	0.64	6.18	0.004	-0.03	0.002
7706053	0	77002	13800	-0.11	0.49	7.12	-0.004	-0.052	0.002
7706153	0	77003	13900	-0.17	0.34	5.95	-0.021	-0.024	0.001
7706253	0	77004	14000	-0.14	0.55	5.76	-0.001	-0.04	0.002
7706353	0	77005	14100	-0.25	0.55	7.27	0.003	-0.035	0.002
7706453	0	77006	14200	-0.16	0.63	6.73	0.01	-0.033	0.004
7706553	0	77007	14300	-0.23	0.45	7	-0.016	-0.022	0.002
7706653	0	77008	14400	0.01	0.34	5.57	-0.025	-0.027	0.005
7706753	0	77009	14500	-0.3	0.38	6.23	-0.013	-0.024	0.003
7706853	0	77010	14600	-0.3	0.47	6.65	-0.00899	-0.022	0.003
7706954	0	77011	14700	-0.01	0.32	6.38	-0.01	-0.041	0.003
7707054	0	77012	14800	-0.19	0.38	6.13	-0.013	-0.014	0.004
7707154	0	77013	14900	-0.01	0.35	7.14	-0.005	-0.03599	0.002
7707254	0	77014	15000	-0.22	0.36	6.11	-0.01	-0.01799	0.004
7707354	0	77015	15100	-0.11	0.3	5.2399	-0.014	-0.022	0.002
7707454	0	77016	15200	-0.16	0.49	6.02	0.006	-0.02	0.001
7707554	0	77017	15300	-0.03	0.41	6.04	-0.003	-0.022	-0.001
7707654	0	77018	15400	-0.02	0.28	5.9	0.002	-0.024	0.003
7707754	0	77019	15500	-0.18	0.3899	5.43	0.005	-0.01	-0.001
7707854	0	77020	15600	0.09	0.25	5.67	-0.01	-0.027	0.002
7707954	0	77021	15700	-0.04	0.22	4.52	-0.003	-0.01	-0.001
7708054	0	77022	15800	0.07	0.26	4.92	-0.00899	-0.024	0
7708154	0	77023	15900	0.07	0.43	5.91	0.017	-0.032	0
7708254	0	77024	16000	-0.05	0.48	5.92	0.01799	-0.025	0.004
7708355	0	77025	16100	-0.11	0.41	5.32	0.008	-0.012	0.003
7708455	0	77026	16200	0	0.3	4.54	-0.004	-0.011	0.004
7708555	0	77027	16300	-0.1	0.33	4.89	0.012	-0.008	0
7708655	0	77028	16400	0.06	0.33	4.39	0.016	-0.023	0.001
7708755	0	77029	16500	0.07	0.25	3.84	0.003	-0.01	-0.001
7708855	0	77030	16600	0.14	0.26	4.57	0.00899	-0.023	0.003
7708955	0	77031	16700	0.09	0.3	3.82	0.022	-0.015	0.003
7709055	0	77032	16800	-0.13	0.28	4.38	0	-0.002	0.002
7709155	0	77033	16900	0.1	0.29	3.76	0.017	-0.021	0.002
7709255	0	77034	17000	0.04	0.27	4.04	0.01	-0.01	0.002
7709355	0	77035	17100	-0.01	0.31	4.61	0.013	-0.01899	0.002
7709455	0	77036	17200	0.05	0.42	4.8	0.014	-0.01899	0.003
7709555	0	77037	17300	0.27	0.14	2.8	-0.00899	-0.003	0.002
7709656	0	77038	17400	0.11	0.12	2.3699	-0.01	-0.003	-0.001
7709756	0	77039	17500	0.1	0.25	3.24	0.006	-0.024	0.005
7709856	0	77040	17600	0.19	0.31	4.63	0.00899	-0.022	0.002
7709956	0	77041	17700	0.15	0.04	2.76	-0.017	-0.022	0.005
7710056	0	77042	17800	0.2	0.08	2.96	0.003	-0.029	0.002
7710156	0	77043	17900	-0.01	0.3	2.85	0.012	-0.01	0.001
7710256	0	77044	18000	0.18	0.22	2.95	0.001	-0.031	0
7710356	0	77045	18100	0.08	0.25	2.8699	0.008	-0.028	0.001
7710456	0	77046	18200	0.1	0.19	2.8699	-0.011	-0.015	0.001
7710556	0	77047	18300	0.21	0.13	3.1	-0.006	-0.02	0
7710656	0	77048	18400	0.16	0.02	1.86	-0.004	-0.025	0.003
7710756	0	77049	18500	0.04	0.22	3.66	0.007	-0.00899	-0.001
7710856	0	77050	18600	0.19	0.06	2.44	-0.006	-0.027	0.003
7710957	0	77051	18700	-0.02	0.03	2.1099	0.003	-0.008	0.002
7711057	0	77052	18800	-0.07	0.05	2.33	0.001	-0.011	0
7711157	0	77053	18900	-0.09	0.1	2.07	0.011	-0.008	0.002
7711257	0	77054	19000	0.06	0.11	2.72	0.01	-0.025	0
7711357	0	77055	19100	0.05	0.11	2.1099	0.013	-0.011	0.003
7711457	0	77056	19200	0.07	0.06	2.3	-0.001	-0.00899	0.003
7711557	0	77057	19300	0.13	0	1.74	-0.002	-0.026	-0.001
7711657	0	77058	19400	0.07	0.15	2.72	0.012	-0.023	0.002
7711757	0	77059	19500	0.06	0.11	1.68	0.01	-0.01899	0
7711857	0	77060	19600	0.08	0.05	2.35	0.00899	-0.012	0.003
7711957	0	77061	19700	0.05	-0.03	1.46	0.011	-0.024	-0.001
7712057	0	77062	19800	0.1	0.11	2.18	0.014	-0.027	0
7712157	0	77063	19900	0.01	0.02	1.92	0.011	-0.03	0.003
7712258	0	77064	20000	-0.06	0.08	1.88	0.00899	-0.004	0.001
7712358	0	77065	20100	-0.03	-0.17	0.74	0.001	-0.015	0.001
7712458	0	77066	20200	-0.14	0.1	2.8	0.025	-0.02	0.002
7712558	0	77067	20300	0.01	-0.25	1.16	-0.001	-0.01	-0.003
7712658	0	77068	20400	-0.04	-0.08	1.44	0.012	-0.012	0.003
7712758	0	77069	20500	-0.18	0.01	1.0599	0.01899	-0.015	-0.002
7712858	0	77070	20600	-0.03	-0.18	0.07	0.003	-0.007	0.001
7712958	0	77071	20700	-0.17	-0.11	0.66	0.012	-0.008	-0.002
7713058	0	77072	20800	-0.21	-0.15	-0.22	0.015	-0.002	0
7713158	0	77073	20900	-0.09	-0.11	0.33	0.026	-0.02	-0.002
7713258	0	77074	21000	-0.19	-0.08	0.93	0.017	-0.005	0
7713358	0	77075	21100	-0.06	-0.33	0.13	0.00899	-0.012	0.002
7713458	0	77076	21200	0.04	-0.31	0.25	0.001	-0.024	0.005
7713558	0	77077	21300	-0.19	-0.06	1.0599	0.033	-0.021	0.001
7713659	0	77078	21400	-0.11	-0.3	-0.3	0.006	-0.007	0.002
7713759	0	77079	21500	-0.05	-0.21	0.49	0.027	-0.024	0.001
7713859	0	77080	21600	-0.13	-0.3	0.08	0.00899	-0.005	0.002
7713959	0	77081	21700	-0.14	-0.09	0.24	0.035	-0.022	0
7714059	0	77082	21800	-0.18	-0.24	-0.96	0.01899	-0.015	0.001
7714159	0	77083	21900	-0.23	-0.26	-0.32	0.017	-0.01799	0.001
7714259	0	77084	22000	-0.19	-0.24	-1.51	0.014	-0.014	0.001
7714359	0	77085	22100	-0.26	-0.4	-1.51	0.006	0.001	-0.001
7714459	0	77086	22200	-0.13	-0.29	-0.85	0.01899	-0.023	-0.003
7714559	0	77087	22300	-0.32	-0.25	-0.23	0.026	0	0.002
7714659	0	77088	22400	-0.3899	-0.36	-1.28	0.011	-0.005	0
7714759	0	77089	22500	-0.22	-0.34	-1.3099	0.03	0	-0.005
7714860	0	77090	22600	-0.24	-0.42	-0.75	0.01899	-0.003	-0.001
7714960	0	77091	22700	-0.26	-0.48	-1.42	0.02	-0.001	0
7715060	0	77092	22800	-0.37	-0.33	-0.77	0.03	-0.00899	0.001
7715160	0	77093	22900	-0.17	-0.55	-1.83	0.017	-0.011	0.002
7715260	0	77094	23000	-0.31	-0.3899	-1.85	0.01899	-0.005	-0.001
7715360	0	77095	23100	-0.27	-0.38	-1.78	0.039	-0.017	-0.002
7715460	0	77096	23200	-0.19	-0.3	-0.97	0.053	-0.014	0.001
7715560	0	77097	23300	-0.14	-0.5299	-1.76	0.022	-0.022	0.003
7715660	0	77098	23400	-0.26	-0.37	-1.05	0.024	-0.003	0
7715760	0	77099	23500	-0.34	-0.44	-1.78	0.031	-0.015	-0.002
7715860	0	77100	23600	-0.31	-0.29	-1.38	0.046	0	0.003
7715960	0	77101	23700	-0.26	-0.31	-1.54	0.041	-0.006	-0.004
7716060	0	77102	23800	0.01	-0.48	-2.3599	0.021	-0.017	0.002
7716161	0	77103	23900	-0.23	-0.47	-1.82	0.016	-0.005	0.001
7716261	0	77104	24000	-0.22	-0.47	-1.65	0.022	0	0.001
7716361	0	77105	24100	-0.2	-0.62	-2.52	0.011	0.001	0.004
7716461	0	77106	24200	-0.18	-0.4	-1.11	0.025	-0.013	0
7716561	0	77107	24300	-0.26	-0.38	-2.54	0.029	0	-0.002
7716661	0	77108	24400	-0.07	-0.58	-2.52	0.012	-0.001	0.002
7716761	0	77109	24500	-0.31	-0.34	-1.15	0.029	-0.005	0.002
7716861	0	77110	24600	-0.3899	-0.42	-2.34	0.017	0.005	-0.001
7716961	0	77111	24700	-0.24	-0.41	-2.15	0.04	-0.013	0
7717061	0	77112	24800	-0.13	-0.64	-2.81	0.02	-0.014	-0.002
7717161	0	77113	24900	-0.36	-0.56	-3.08	0.024	0.001	0.001
7717261	0	77114	25000	-0.31	-0.55	-3.8	0.03599	-0.005	0
7717361	0	77115	25100	-0.35	-0.55	-4.07	0.034	0.001	-0.001
7717462	0	77116	25200	-0.33	-0.7	-4.37	0.039	-0.00899	-0.002
7717562	0	77117	25300	-0.3	-0.72	-5.13	0.028	-0.006	0
7717662	0	77118	25400	-0.36	-0.82	-5.85	0.031	-0.004	-0.004
7717762	0	77119	25500	-0.29	-0.93	-5.79	0.03	-0.021	-0.001
7717862	0	77120	25600	-0.38	-0.9	-6.21	0.029	0.001	0
7717962	0	77121	25700	-0.51	-0.92	-7.35	0.033	0.002	-0.002
7718062	0	77122	25800	-0.57	-0.69	-5.93	0.055	-0.00899	-0.003
7718162	0	77123	25900	-0.51	-0.85	-6.84	0.042	0.001	-0.001
7718262	0	77124	26000	-0.46	-0.83	-7.32	0.054	-0.008	0.001
7718362	0	77125	26100	-0.65	-0.95	-7.09	0.045	-0.008	-0.004
7718462	0	77126	26200	-0.43	-1.17	-8.75	0.049	-0.002	-0.004
7718562	0	77127	26300	-0.43	-1.21	-8.45	0.043	-0.01899	0.003
7718662	0	77128	26400	-0.51	-1.2	-9.56	0.048	-0.01	-0.003
7718762	0	77129	26500	-0.56	-1.15	-9.17	0.062	-0.01899	-0.002
7718863	0	77130	26600	-0.5299	-1.28	-10.02	0.047	-0.017	-0.002
7718963	0	77131	26700	-0.61	-1.3	-11.01	0.045	-0.017	-0.004
7719063	0	77132	26800	-0.71	-1.4299	-10.86	0.052	-0.007	-0.001
7719163	0	77133	26900	-0.51	-1.3099	-10.5	0.065	-0.025	-0.003
7719263	0	77134	27000	-0.65	-1.52	-11.8	0.041	-0.003	0
7719363	0	77135	27100	-0.5299	-1.46	-11.7	0.056	-0.027	0
7719463	0	77136	27200	-0.74	-1.58	-11.59	0.037	-0.013	0.001
7719563	0	77137	27300	-0.5899	-1.63	-12.63	0.05	-0.02	-0.004
7719663	0	77138	27400	-0.54	-1.6	-13.09	0.055	-0.024	-0.003
7719763	0	77139	27500	-0.8	-1.67	-13.57	0.044	-0.013	0.001
7719863	0	77140	27600	-0.73	-1.68	-14.11	0.056	-0.012	-0.001
7719963	0	77141	27700	-0.77	-1.64	-14.43	0.052	-0.005	-0.001
7720064	0	77142	27800	-0.56	-1.86	-15.1	0.045	-0.023	-0.003
7720164	0	77143	27900	-0.67	-1.88	-15.81	0.048	-0.029	-0.001
7720264	0	77144	28000	-0.88	-1.82	-16.22	0.058	-0.022	-0.003
7720364	0	77145	28100	-0.5299	-2.07	-16.4	0.045	-0.025	0
7720464	0	77146	28200	-0.8	-1.92	-16.54	0.061	-0.022	-0.003
7720564	0	77147	28300	-0.68	-2.05	-16.8	0.064	-0.017	-0.002
7720664	0	77148	28400	-0.74	-2.23	-17.6299	0.05	-0.017	-0.001
7720764	0	77149	28500	-0.7799	-2.14	-17.92	0.057	-0.015	-0.002
7720864	0	77150	28600	-0.94	-2.04	-18.51	0.07599	-0.013	-0.004
7720964	0	77151	28700	-0.91	-2.1199	-18.98	0.07199	-0.017	-0.002
7721064	0	77152	28800	-0.82	-2.27	-19.16	0.067	-0.024	-0.001
7721164	0	77153	28900	-0.96	-2.33	-20.95	0.074	-0.016	0
7721264	0	77154	29000	-1.0599	-2.35	-20.6299	0.075	-0.008	-0.003
7721364	0	77155	29100	-0.88	-2.41	-21.02	0.071	-0.016	-0.001
7721465	0	77156	29200	-0.83	-2.7	-21.92	0.071	-0.029	-0.004
7721565	0	77157	29300	-0.9	-2.64	-23.28	0.063	-0.008	-0.003
7721665	0	77158	29400	-0.93	-2.7	-23.31	0.073	-0.016	-0.004
7721765	0	77159	29500	-0.7799	-2.73	-23.33	0.08	-0.026	-0.001
7721865	0	77160	29600	-0.89	-2.66	-23.86	0.089	-0.00899	-0.004
7721965	0	77161	29700	-0.81	-2.81	-24.07	0.091	-0.014	-0.004
7722065	0	77162	29800	-0.9	-2.99	-26.64	0.084	0.003	-0.005
7722165	0	77163	29900	-0.85	-3.03	-26.74	0.079	-0.007	-0.003
7722265	0	77164	30000	-0.93	-3.02	-26.78	0.09	-0.005	-0.002
7722365	0	77165	30100	-0.75	-3.03	-27.44	0.099	-0.006	-0.005
7722465	0	77166	30200	-0.72	-3.15	-27.68	0.102	-0.014	-0.002
7722565	0	77167	30300	-0.77	-3.45	-29.56	0.067	0.007	-0.002
7722666	0	77168	30400	-0.92	-3.14	-28.56	0.108	0.003	0
7722766	0	77169	30500	-0.72	-3.45	-30.08	0.091	0.003	-0.002
7722866	0	77170	30600	-0.75	-3.52	-31.06	0.085	0.011	-0.003
7722966	0	77171	30700	-0.82	-3.61	-31.89	0.092	0.011	-0.002
7723066	0	77172	30800	-0.82	-3.71	-32.84	0.078	0.015	-0.005
7723166	0	77173	30900	-0.79	-3.71	-33.1	0.088	0.007	-0.001
7723266	0	77174	31000	-0.84	-3.75	-33.6	0.095	0.01	-0.003
7723366	0	77175	31100	-0.7799	-3.73	-34.19	0.109	0.017	-0.006
7723466	0	77176	31200	-0.55	-3.88	-34.46	0.085	0.017	-0.002
7723566	0	77177	31300	-0.8	-3.83	-35.4199	0.105	0.027	-0.007
7723666	0	77178	31400	-0.77	-4.04	-37.4	0.097	0.03599	-0.001
7723766	0	77179	31500	-0.5	-4.14	-37.93	0.097	0.015	-0.006
7723866	0	77180	31600	-0.69	-4.25	-38.6699	0.086	0.039	-0.001
7723967	0	77181	31700	-0.73	-4.27	-38.4199	0.095	0.03	-0.004
7724067	0	77182	31800	-0.8	-4.2	-39.61	0.12	0.029	-0.004
7724167	0	77183	31900	-0.5899	-4.38	-39.27	0.103	0.027	-0.004
7724267	0	77184	32000	-0.66	-4.48	-40.96	0.106	0.04	-0.004
7724367	0	77185	32100	-0.58	-4.48	-40.71	0.105	0.032	-0.003
7724467	0	77186	32200	-0.76	-4.57	-42.25	0.116	0.049	-0.006
7724567	0	77187	32300	-0.55	-4.81	-43.2	0.095	0.048	-0.004
7724667	0	77188	32400	-0.52	-4.7399	-43.61	0.105	0.033	-0.004
7724767	0	77189	32500	-0.55	-4.91	-44.57	0.099	0.048	-0.003
7724867	0	77190	32600	-0.58	-4.85	-44.72	0.111	0.056	-0.006
7724967	0	77191	32700	-0.46	-4.9699	-46.6699	0.106	0.041	-0.007
7725067	0	77192	32800	-0.64	-4.9699	-46.1	0.12	0.052	-0.003
7725167	0	77193	32900	-0.52	-5.08	-46.82	0.124	0.043	-0.005
7725267	0	77194	33000	-0.34	-5.2	-48.24	0.114	0.03799	-0.005
7725368	0	77195	33100	-0.4	-5.32	-48.89	0.109	0.054	-0.005
7725468	0	77196	33200	-0.51	-5.16	-48.73	0.149	0.048	-0.005
7725568	0	77197	33300	-0.38	-5.55	-50.31	0.114	0.063	-0.002
7725668	0	77198	33400	-0.34	-5.56	-51.1	0.117	0.054	-0.006
7725768	0	77199	33500	-0.27	-5.53	-52.34	0.12	0.061	-0.004
7725868	0	77200	33600	-0.35	-5.56	-52.38	0.13	0.059	-0.006
7725968	0	77201	33700	-0.2	-5.79	-53.76	0.116	0.049	-0.005
7726068	0	77202	33800	-0.35	-5.84	-53.63	0.108	0.07	-0.004
7726168	0	77203	33900	-0.18	-5.94	-55.07	0.11	0.058	-0.003
7726268	0	77204	34000	-0.33	-5.78	-54.55	0.13	0.073	-0.001
7726368	0	77205	34100	-0.33	-5.77	-55.68	0.14399	0.064	-0.00899
7726468	0	77206	34200	-0.15	-5.96	-57.05	0.13699	0.059	-0.006
7726568	0	77207	34300	-0.17	-6.14	-57.49	0.131	0.069	-0.003
7726669	0	77208	34400	0.01	-6.18	-58.98	0.139	0.069	-0.005
7726769	0	77209	34500	-0.19	-5.89	-58.12	0.17	0.071	-0.006
7726869	0	77210	34600	-0.12	-6.17	-58.81	0.153	0.077	-0.004
7726969	0	77211	34700	-0.14	-6.3	-60.8	0.146	0.088	-0.006
7727069	0	77212	34800	-0.05	-6.41	-60.42	0.131	0.075	-0.005
7727169	0	77213	34900	-0.09	-6.4699	-61.43	0.147	0.079	-0.002
7727269	0	77214	35000	-0.08	-6.44	-60.64	0.15	0.08	-0.005
7727369	0	77215	35100	-0.25	-6.38	-61.93	0.172	0.093	-0.006
7727469	0	77216	35200	0.2	-6.56	-62.98	0.16	0.066	-0.005
7727569	0	77217	35300	0.12	-6.76	-64.83	0.15	0.089	-0.005
7727669	0	77218	35400	0.08	-6.74	-64.64	0.15899	0.089	-0.008
7727769	0	77219	35500	0.18	-6.83	-64.63	0.156	0.077	-0.004
7727869	0	77220	35600	0.03	-6.85	-65.64	0.165	0.085	-0.001
7727970	0	77221	35700	0.13	-7.01	-66.24	0.15099	0.094	-0.003
7728070	0	77222	35800	0.21	-7	-67.38	0.168	0.094	-0.003
7728170	0	77223	35900	0.27	-7.19	-68.61	0.155	0.085	-0.007
7728270	0	77224	36000	0.32	-7.34	-69.44	0.154	0.088	-0.007
7728370	0	77225	36100	0.15	-7.36	-68.87	0.15	0.111	-0.006
7728470	0	77226	36200	0.4	-7.45	-70.45	0.155	0.087	-0.005
7728570	0	77227	36300	0.35	-7.34	-69.92	0.17	0.092	-0.002
7728670	0	77228	36400	0.25	-7.4	-70.42	0.167	0.097	-0.003
7728770	0	77229	36500	0.3899	-7.51	-71.24	0.168	0.089	-0.002
7728870	0	77230	36600	0.3	-7.57	-72.9	0.156	0.109	-0.008
7728970	0	77231	36700	0.44	-7.7	-74.39	0.167	0.112	-0.00899
7729070	0	77232	36800	0.49	-7.71	-73.5899	0.169	0.105	-0.004
7729170	0	77233	36900	0.38	-7.76	-73.74	0.178	0.115	-0.008
7729271	0	77234	37000	0.3	-7.91	-75.12	0.158	0.118	-0.001
7729371	0	77235	37100	0.66	-8.16	-75.94	0.155	0.117	-0.005
7729471	0	77236	37200	0.51	-8.04	-76.83	0.172	0.125	-0.005
7729571	0	77237	37300	0.47	-8.07	-76.9	0.182	0.125	-0.004
7729671	0	77238	37400	0.5	-8.17	-77.05	0.182	0.122	-0.008
7729771	0	77239	37500	0.5	-8.27	-79.2	0.177	0.121	-0.004
7729871	0	77240	37600	0.47	-8.29	-79.96	0.183	0.131	-0.004
7729971	0	77241	37700	0.69	-8.36	-80.61	0.188	0.123	-0.004
7730071	0	77242	37800	0.5	-8.34	-79.51	0.2	0.116	-0.003
7730171	0	77243	37900	0.69	-8.59	-80.88	0.193	0.116	-0.006
7730271	0	77244	38000	0.66	-8.64	-81.78	0.18	0.134	-0.005
7730371	0	77245	38100	0.68	-8.56	-82.12	0.217	0.142	0
7730471	0	77246	38200	0.58	-8.61	-82.78	0.204	0.13	-0.005
7730572	0	77247	38300	0.75	-8.87	-84.45	0.189	0.125	-0.004
7730672	0	77248	38400	0.84	-8.96	-84.53	0.193	0.135	-0.003
7730772	0	77249	38500	0.79	-8.79	-85.23	0.21	0.136	-0.004
7730872	0	77250	38600	0.71	-9.04	-86.01	0.202	0.126	-0.008
7730972	0	77251	38700	0.76	-8.97	-87.14	0.208	0.142	-0.003
7731072	0	77252	38800	0.66	-8.99	-86.96	0.212	0.139	-0.004
7731172	0	77253	38900	0.74	-9.17	-87.37	0.204	0.133	-0.005
7731272	0	77254	39000	0.93	-9.29	-87.86	0.204	0.12899	-0.008
7731372	0	77255	39100	0.82	-9.11	-87.53	0.22	0.139	-0.006
7731472	0	77256	39200	0.79	-9.39	-88.43	0.2	0.14	-0.01
7731572	0	77257	39300	0.7799	-9.14	-88.41	0.217	0.136	-0.008
7731672	0	77258	39400	0.96	-9.33	-88.74	0.212	0.119	-0.004
7731772	0	77259	39500	0.75	-9.2	-89.13	0.216	0.136	-0.007
7731873	0	77260	39600	0.89	-9.39	-89.64	0.197	0.133	-0.008
7731973	0	77261	39700	0.74	-9.32	-87.63	0.199	0.139	-0.00899
7732073	0	77262	39800	0.91	-9.24	-89.62	0.216	0.135	-0.00899
7732173	0	77263	39900	0.66	-9.29	-89.72	0.196	0.142	-0.008
7732273	0	77264	40000	0.76	-9.3	-89.4	0.211	0.15199	-0.005
7732373	0	77265	40100	0.77	-9.2299	-88.16	0.207	0.135	-0.005
7732473	0	77266	40200	0.96	-9.37	-89.45	0.197	0.131	-0.005
