# Supplementary material for: Robot-Based Calibration Procedure for Graphene Electronic Skin
Source: Sensors (Basel). 2022 Aug 16;22(16):6122. doi: 10.3390/s22166122 (PMC9416129; doi:10.3390/s22166122)
Supplement: Supplementary file 1 [file sensors-22-06122-s001.zip › measurements/sensor_row_11_col_19_hex_unload.dat]

#ID ES_1_V1
#SIZE ROW 16 COL 32
#DIR UNLOAD
#sensor: hex
#coord: row_11_col_19
system_time	status	sequence_number	hex_sample_counter	Fx	Fy	Fz	Tx	Ty	Tz
7732573	0	77267	40300	0.83	-9.18	-88.38	0.214	0.141	-0.004
7732673	0	77268	40400	0.84	-9.37	-89.16	0.198	0.13699	-0.005
7732773	0	77269	40500	0.74	-9.28	-89.16	0.195	0.141	-0.005
7732873	0	77270	40600	0.79	-9.14	-88.44	0.211	0.13699	-0.007
7732973	0	77271	40700	0.7799	-9.1	-87.99	0.199	0.135	-0.005
7733073	0	77272	40800	0.8	-9.06	-87.83	0.219	0.132	-0.006
7733174	0	77273	40900	0.88	-9.1899	-89.19	0.201	0.136	-0.006
7733274	0	77274	41000	0.84	-9.03	-87.88	0.204	0.143	-0.008
7733374	0	77275	41100	0.93	-9.18	-87.6	0.182	0.131	-0.00899
7733474	0	77276	41200	0.8	-9.03	-87.81	0.188	0.139	-0.008
7733574	0	77277	41300	0.81	-8.88	-85.89	0.189	0.139	-0.004
7733674	0	77278	41400	0.83	-8.71	-85.19	0.211	0.125	-0.006
7733774	0	77279	41500	0.52	-8.56	-84.89	0.195	0.14399	-0.005
7733874	0	77280	41600	0.74	-8.58	-84.28	0.192	0.142	-0.005
7733974	0	77281	41700	0.66	-8.47	-83.4	0.195	0.122	-0.007
7734074	0	77282	41800	0.69	-8.49	-83.24	0.178	0.128	-0.011
7734174	0	77283	41900	0.74	-8.46	-82.92	0.172	0.113	-0.008
7734274	0	77284	42000	0.6	-8.31	-82.36	0.168	0.125	-0.00899
7734374	0	77285	42100	0.58	-8.06	-80.85	0.178	0.116	-0.007
7734475	0	77286	42200	0.77	-8.08	-80.18	0.165	0.109	-0.004
7734575	0	77287	42300	0.49	-7.67	-78.47	0.183	0.126	-0.005
7734675	0	77288	42400	0.5899	-7.96	-79.12	0.139	0.11	-0.006
7734775	0	77289	42500	0.48	-7.73	-77.33	0.148	0.118	-0.003
7734875	0	77290	42600	0.42	-7.49	-76.35	0.155	0.113	-0.005
7734975	0	77291	42700	0.34	-7.44	-76.54	0.145	0.122	-0.008
7735075	0	77292	42800	0.32	-7.36	-74.56	0.134	0.127	-0.003
7735175	0	77293	42900	0.19	-7.13	-74.89	0.13	0.122	-0.005
7735275	0	77294	43000	0.47	-7.14	-73.94	0.125	0.107	-0.007
7735375	0	77295	43100	0.49	-6.94	-73.2	0.131	0.093	-0.005
7735475	0	77296	43200	0.17	-6.66	-71.69	0.147	0.104	-0.005
7735575	0	77297	43300	0.36	-6.89	-71.83	0.114	0.107	-0.003
7735675	0	77298	43400	0.16	-6.61	-71.12	0.114	0.116	-0.006
7735776	0	77299	43500	0.19	-6.5	-69.63	0.125	0.101	-0.004
7735876	0	77300	43600	0.36	-6.55	-69.18	0.104	0.092	-0.003
7735976	0	77301	43700	0.11	-6.11	-67.25	0.123	0.091	-0.00899
7736076	0	77302	43800	0.09	-6.17	-68.58	0.098	0.114	-0.005
7736176	0	77303	43900	0.1	-6.2199	-66.82	0.089	0.093	-0.007
7736276	0	77304	44000	0.08	-5.85	-65.45	0.114	0.09	-0.003
7736376	0	77305	44100	0.08	-5.87	-65.61	0.104	0.086	-0.006
7736476	0	77306	44200	0.12	-5.7199	-64.92	0.107	0.08	-0.004
7736576	0	77307	44300	0.04	-5.65	-64.67	0.097	0.085	-0.003
7736676	0	77308	44400	0.08	-5.5	-63.06	0.099	0.085	-0.003
7736776	0	77309	44500	0.06	-5.44	-62.59	0.097	0.067	-0.007
7736876	0	77310	44600	0.07	-5.36	-62.44	0.091	0.073	-0.004
7736976	0	77311	44700	0.01	-5.21	-61.41	0.091	0.078	-0.004
7737077	0	77312	44800	0	-5.1	-60.69	0.089	0.071	-0.004
7737177	0	77313	44900	-0.01	-5.25	-60.95	0.06	0.079	0
7737277	0	77314	45000	0.05	-4.9	-58.35	0.082	0.063	-0.002
7737377	0	77315	45100	-0.01	-4.87	-58.92	0.074	0.066	-0.002
7737477	0	77316	45200	-0.14	-4.82	-57.67	0.066	0.067	-0.004
7737577	0	77317	45300	0.1	-4.7	-57.35	0.066	0.057	-0.002
7737677	0	77318	45400	-0.18	-4.46	-55.53	0.08	0.062	-0.003
7737777	0	77319	45500	-0.09	-4.35	-54.89	0.079	0.03599	-0.006
7737877	0	77320	45600	-0.19	-4.4	-54.68	0.044	0.061	-0.003
7737977	0	77321	45700	-0.26	-4.27	-54.91	0.042	0.066	-0.006
7738077	0	77322	45800	-0.36	-4.05	-53.26	0.063	0.054	-0.002
7738177	0	77323	45900	-0.22	-4.11	-53.46	0.057	0.045	-0.002
7738277	0	77324	46000	-0.2	-4.1	-52.85	0.039	0.053	0.001
7738378	0	77325	46100	-0.3	-3.86	-51.52	0.041	0.045	-0.001
7738478	0	77326	46200	-0.46	-3.92	-51.3	0.01799	0.069	-0.005
7738578	0	77327	46300	-0.4	-3.85	-50.35	0.024	0.04	-0.003
7738678	0	77328	46400	-0.45	-3.8	-48.71	0.021	0.03799	-0.004
7738778	0	77329	46500	-0.51	-3.79	-48.43	0.02	0.044	-0.003
7738878	0	77330	46600	-0.5	-3.77	-47.72	0.022	0.047	-0.002
7738978	0	77331	46700	-0.49	-3.58	-46.59	0.03	0.03	-0.002
7739078	0	77332	46800	-0.5299	-3.46	-46.21	0.035	0.023	-0.004
7739178	0	77333	46900	-0.5899	-3.32	-45.05	0.042	0.03799	-0.004
7739278	0	77334	47000	-0.66	-3.27	-44.7	0.01799	0.03599	0
7739378	0	77335	47100	-0.71	-3.33	-44.31	0.027	0.03	-0.002
7739478	0	77336	47200	-0.66	-3.23	-42.97	0.027	0.025	-0.004
7739578	0	77337	47300	-0.55	-3.26	-42.62	0.021	0.017	-0.004
7739679	0	77338	47400	-0.84	-3.16	-42.83	0.016	0.031	-0.003
7739779	0	77339	47500	-0.69	-2.93	-39.91	0.031	0.01799	0.004
7739879	0	77340	47600	-0.76	-3.1	-41.25	0.011	0.01899	-0.003
7739979	0	77341	47700	-0.73	-2.88	-38.95	0.026	0.012	0.001
7740079	0	77342	47800	-0.79	-2.92	-39.3	0.022	0.017	-0.001
7740179	0	77343	47900	-0.84	-2.79	-38.39	0.027	0.00899	0.001
7740279	0	77344	48000	-0.94	-2.74	-37.6699	0.031	0.008	0
7740379	0	77345	48100	-0.87	-2.85	-37.62	0.007	0.01	-0.001
7740479	0	77346	48200	-0.95	-2.66	-35.53	0.017	0.008	-0.002
7740579	0	77347	48300	-0.98	-2.63	-35.18	0.011	0.007	-0.001
7740679	0	77348	48400	-0.91	-2.63	-34.49	0.007	0.003	-0.001
7740779	0	77349	48500	-0.9	-2.51	-33.89	0.012	-0.015	-0.001
7740879	0	77350	48600	-1.01	-2.45	-33.86	0.016	-0.011	-0.003
7740980	0	77351	48700	-0.91	-2.28	-32.39	0.02	-0.012	-0.002
7741080	0	77352	48800	-1.05	-2.22	-31.99	0.011	-0.015	-0.001
7741180	0	77353	48900	-1.03	-2.13	-32.12	0.006	-0.006	-0.002
7741280	0	77354	49000	-1.02	-2.05	-31.16	-0.004	-0.008	0
7741380	0	77355	49100	-0.97	-2.13	-31.01	-0.015	-0.002	-0.003
7741480	0	77356	49200	-1.14	-1.72	-28.86	0.013	-0.02	-0.003
7741580	0	77357	49300	-1.07	-1.73	-29.24	0.007	-0.00899	-0.004
7741680	0	77358	49400	-0.93	-1.64	-27.9	-0.001	-0.026	0.001
7741780	0	77359	49500	-0.93	-1.68	-27.45	-0.017	-0.015	0
7741880	0	77360	49600	-1.05	-1.46	-27.18	-0.01799	-0.023	-0.003
7741980	0	77361	49700	-0.95	-1.49	-25.74	-0.028	-0.032	0
7742080	0	77362	49800	-1.01	-1.37	-25.66	-0.032	-0.028	-0.003
7742180	0	77363	49900	-1.11	-1.15	-24.33	-0.02	-0.023	-0.003
7742281	0	77364	50000	-1.07	-1.02	-23.61	-0.01	-0.039	-0.001
7742381	0	77365	50100	-1.1	-0.91	-23.3	-0.00899	-0.03	0
7742481	0	77366	50200	-1.16	-0.86	-22.74	-0.023	-0.017	-0.001
7742581	0	77367	50300	-0.93	-0.79	-22.3799	-0.025	-0.044	-0.002
7742681	0	77368	50400	-1.15	-0.66	-21.75	-0.01899	-0.029	-0.004
7742781	0	77369	50500	-1.08	-0.5299	-20.33	-0.007	-0.034	0
7742881	0	77370	50600	-0.97	-0.61	-20.05	-0.025	-0.05	-0.002
7742981	0	77371	50700	-1.21	-0.52	-20.02	-0.031	-0.02	-0.005
7743081	0	77372	50800	-1.1799	-0.4	-18.84	-0.035	-0.032	-0.002
7743181	0	77373	50900	-1.09	-0.31	-18.67	-0.034	-0.025	-0.001
7743281	0	77374	51000	-1.0599	-0.23	-17.53	-0.028	-0.03799	0
7743381	0	77375	51100	-0.89	-0.3	-17.44	-0.047	-0.029	-0.001
7743481	0	77376	51200	-1	-0.32	-16.17	-0.042	-0.031	0
7743581	0	77377	51300	-0.9	-0.38	-16.73	-0.057	-0.028	-0.002
7743682	0	77378	51400	-1.01	-0.13	-16.14	-0.037	-0.02	-0.003
7743782	0	77379	51500	-1	-0.14	-15.08	-0.03799	-0.024	-0.002
7743882	0	77380	51600	-1.02	-0.05	-14.72	-0.031	-0.01899	-0.002
7743982	0	77381	51700	-1.1	0.08	-13.76	-0.023	-0.023	0.002
7744082	0	77382	51800	-1.11	0.07	-13.13	-0.025	-0.024	-0.006
7744182	0	77383	51900	-0.95	0.14	-12.99	-0.03	-0.028	-0.002
7744282	0	77384	52000	-0.99	0.06	-13.59	-0.044	-0.012	-0.002
7744382	0	77385	52100	-1.11	0.23	-12.74	-0.028	-0.01	0
7744482	0	77386	52200	-0.75	0.07	-12.27	-0.042	-0.027	0
7744582	0	77387	52300	-0.94	0.27	-11.1	-0.04	-0.01899	-0.006
7744682	0	77388	52400	-0.77	0.23	-10.9399	-0.043	-0.031	0
7744782	0	77389	52500	-0.85	0.5	-9.74	-0.027	-0.01799	0.001
7744883	0	77390	52600	-0.76	0.42	-9.85	-0.024	-0.025	0.002
7744983	0	77391	52700	-0.76	0.52	-8.96	-0.03599	-0.024	0.001
7745083	0	77392	52800	-0.75	0.68	-8.86	-0.024	-0.013	0.001
7745183	0	77393	52900	-0.65	0.44	-9.12	-0.03599	-0.01899	0
7745283	0	77394	53000	-0.5899	0.55	-9.54	-0.042	-0.016	-0.003
7745383	0	77395	53100	-0.5299	0.48	-8.68	-0.053	-0.012	-0.002
7745483	0	77396	53200	-0.66	0.76	-7.39	-0.027	-0.02	-0.001
7745583	0	77397	53300	-0.74	0.77	-7.24	-0.032	-0.003	-0.001
7745683	0	77398	53400	-0.5299	0.72	-6.91	-0.046	-0.001	0
7745783	0	77399	53500	-0.38	0.81	-6.67	-0.03	-0.00899	-0.002
7745883	0	77400	53600	-0.52	0.75	-5.88	-0.048	0.008	0.001
7745983	0	77401	53700	-0.33	0.87	-5.26	-0.044	-0.011	0
7746083	0	77402	53800	-0.33	0.95	-4.85	-0.03799	-0.00899	0.001
7746183	0	77403	53900	-0.34	0.95	-5.16	-0.043	0.005	0.001
7746284	0	77404	54000	-0.24	0.9	-4.83	-0.05	-0.001	-0.003
7746384	0	77405	54100	-0.04	0.86	-4.16	-0.046	-0.006	0.002
7746484	0	77406	54200	-0.14	0.97	-4.12	-0.043	0.014	0.002
7746584	0	77407	54300	-0.17	1.1799	-2.58	-0.022	0	0
7746684	0	77408	54400	-0.07	1.04	-4.19	-0.042	0.004	0.001
7746784	0	77409	54500	0.03	0.99	-3.99	-0.051	0.007	-0.001
7746884	0	77410	54600	-0.1	1.19	-2.3599	-0.03799	0.011	0.004
7746984	0	77411	54700	-0.07	1.26	-1.92	-0.031	0.006	0.002
7747084	0	77412	54800	-0.03	1.22	-2.18	-0.027	0.011	0.004
7747184	0	77413	54900	0.06	1.19	-1.79	-0.045	0	0.002
7747284	0	77414	55000	-0.03	1.24	-1.05	-0.041	0.002	0.002
7747384	0	77415	55100	-0.06	1.24	-1.0599	-0.031	0.002	0.004
7747485	0	77416	55200	0.07	1.1799	-1.09	-0.033	0.005	0.001
7747585	0	77417	55300	-0.06	1.14	-1.84	-0.049	0.02	0.002
7747685	0	77418	55400	-0.1	1.28	-1.07	-0.035	0.02	0.003
7747785	0	77419	55500	-0.16	1.29	-0.81	-0.034	0.023	0.003
7747885	0	77420	55600	0.08	1.17	-1.7	-0.03599	-0.002	0.002
7747985	0	77421	55700	0.07	1.14	-2.48	-0.044	0.002	0.001
7748085	0	77422	55800	0.05	1.22	-0.96	-0.04	0.004	0.003
7748185	0	77423	55900	0.08	1.22	-0.46	-0.033	-0.00899	0.003
7748285	0	77424	56000	-0.03	1.15	0.03	-0.055	0.01	0.005
7748385	0	77425	56100	-0.02	1.25	-1.05	-0.039	0.006	0.002
7748485	0	77426	56200	0.02	1.32	-1.21	-0.028	0.003	0.002
7748585	0	77427	56300	0.13	1.11	-1.73	-0.043	-0.004	0.003
7748685	0	77428	56400	0.06	1.24	-0.4	-0.043	0	0.004
7748785	0	77429	56500	0.03	1.17	-0.74	-0.035	0.001	0.003
7748886	0	77430	56600	0.05	1.34	0.47	-0.026	-0.012	0.003
7748986	0	77431	56700	0.05	1.28	-0.85	-0.023	-0.01	0.001
7749086	0	77432	56800	0.08	1.17	-1.41	-0.046	0.013	0.004
7749186	0	77433	56900	0.01	1.25	-0.07	-0.055	-0.005	0.001
7749286	0	77434	57000	0.07	1.25	0.44	-0.042	-0.005	0.005
7749386	0	77435	57100	0.06	1.34	-0.1	-0.043	0.002	0.002
7749486	0	77436	57200	0.05	1.3	0.65	-0.035	-0.01	0.001
7749586	0	77437	57300	0.04	1.32	0.5	-0.033	0.007	0
7749686	0	77438	57400	0	1.28	0.15	-0.033	-0.003	0.005
7749786	0	77439	57500	-0.09	1.4	0.35	-0.041	0.003	0.002
7749886	0	77440	57600	0.32	1.13	0.5299	-0.047	-0.021	0.006
7749986	0	77441	57700	0.13	1.05	0.17	-0.059	-0.01	0.005
7750087	0	77442	57800	0.06	1.22	0.66	-0.05	0.006	0.007
7750187	0	77443	57900	-0.04	1.34	0.79	-0.053	0.014	0.005
7750287	0	77444	58000	-0.12	1.4299	1.33	-0.031	0.001	0.003
7750387	0	77445	58100	0.08	1.25	0.7	-0.046	-0.012	0.002
7750487	0	77446	58200	-0.01	1.1799	0.5	-0.069	0.00899	0.005
7750587	0	77447	58300	-0.08	1.48	1.62	-0.026	-0.01	0.002
7750687	0	77448	58400	0.01	1.32	0.74	-0.042	-0.002	0.004
7750787	0	77449	58500	0.27	1.19	0.48	-0.061	-0.00899	0
7750887	0	77450	58600	-0.04	1.3099	1.8	-0.047	-0.011	0.004
7750987	0	77451	58700	0.03	1.27	0.69	-0.052	-0.006	0.007
7751087	0	77452	58800	-0.13	1.35	0.99	-0.055	0.01	-0.001
7751187	0	77453	58900	0.17	1.32	1.0599	-0.044	-0.014	0
7751287	0	77454	59000	0.16	1.28	1.15	-0.059	-0.004	0.005
7751387	0	77455	59100	0.03	1.33	1.99	-0.046	-0.012	0.003
7751488	0	77456	59200	-0.08	1.46	2.06	-0.044	-0.011	0.005
7751588	0	77457	59300	-0.12	1.42	1.65	-0.045	-0.004	0.001
7751688	0	77458	59400	0.16	1.47	2.24	-0.037	-0.025	0.002
7751788	0	77459	59500	0.04	1.37	2.75	-0.049	-0.012	0.005
7751888	0	77460	59600	0.08	1.39	1.5	-0.053	-0.007	0.005
7751988	0	77461	59700	0.13	1.38	1.25	-0.06	-0.008	0.003
7752088	0	77462	59800	0.15	1.33	1.81	-0.06	-0.013	0.001
7752188	0	77463	59900	-0.12	1.59	2.55	-0.029	-0.005	0.001
7752288	0	77464	60000	0.04	1.33	2.79	-0.056	-0.003	0.002
7752388	0	77465	60100	0.08	1.46	2.58	-0.024	-0.01799	0.004
7752488	0	77466	60200	-0.01	1.35	2.32	-0.03799	-0.008	0.002
7752588	0	77467	60300	0.06	1.37	2.06	-0.029	-0.01899	0.002
7752689	0	77468	60400	0.06	1.32	3.06	-0.045	-0.028	0.005
7752789	0	77469	60500	-0.02	1.51	3.13	-0.023	-0.014	0.002
7752889	0	77470	60600	0.25	1.24	2.74	-0.053	-0.029	0.002
7752989	0	77471	60700	-0.18	1.49	3.78	-0.03599	-0.003	0.005
7753089	0	77472	60800	0.06	1.3099	3.64	-0.035	-0.011	0.004
7753189	0	77473	60900	-0.06	1.42	2.78	-0.035	-0.01899	0.001
7753289	0	77474	61000	-0.05	1.36	3.24	-0.03799	-0.016	0.002
7753389	0	77475	61100	-0.04	1.45	3.56	-0.03599	-0.022	0.006
7753489	0	77476	61200	0.02	1.42	4.57	-0.034	-0.023	0.005
7753589	0	77477	61300	-0.07	1.29	3.32	-0.04	-0.016	0.001
7753689	0	77478	61400	-0.02	1.27	3.48	-0.059	-0.023	0.006
7753789	0	77479	61500	0.01	1.38	3.65	-0.031	-0.032	0.002
7753889	0	77480	61600	0	1.28	4.14	-0.051	-0.013	0.006
7753989	0	77481	61700	-0.07	1.4	3.8	-0.035	-0.01899	0
7754090	0	77482	61800	-0.18	1.55	4.38	-0.017	-0.03	0.006
7754190	0	77483	61900	-0.13	1.4299	3.81	-0.034	-0.016	0.007
7754290	0	77484	62000	-0.01	1.28	3.94	-0.045	-0.022	0.001
7754390	0	77485	62100	-0.14	1.33	3.23	-0.048	-0.01799	-0.001
7754490	0	77486	62200	-0.24	1.38	4.4	-0.047	-0.01	0.004
7754590	0	77487	62300	-0.05	1.24	4.67	-0.048	-0.03	0.001
7754690	0	77488	62400	-0.13	1.35	4.4899	-0.027	-0.027	0.004
7754790	0	77489	62500	-0.29	1.34	4.27	-0.041	-0.017	0.006
7754890	0	77490	62600	-0.22	1.26	3.92	-0.054	-0.023	0.006
7754990	0	77491	62700	-0.15	1.17	4.5	-0.052	-0.022	0.003
7755090	0	77492	62800	-0.03	1.33	4.89	-0.044	-0.041	0.004
7755190	0	77493	62900	-0.08	1.34	5.2399	-0.037	-0.03599	0.004
7755290	0	77494	63000	0.06	1.14	4.04	-0.047	-0.043	0.004
7755391	0	77495	63100	-0.19	1.26	4.9899	-0.04	-0.022	0.003
7755491	0	77496	63200	-0.22	1.3	5.34	-0.045	-0.03599	0.004
7755591	0	77497	63300	0.04	1.26	4.88	-0.03	-0.053	0.003
7755691	0	77498	63400	-0.17	1.26	4.43	-0.035	-0.03599	0.004
7755791	0	77499	63500	-0.29	1.33	5.39	-0.034	-0.026	0.003
7755891	0	77500	63600	-0.17	1.3099	5.07	-0.035	-0.032	0.004
7755991	0	77501	63700	-0.21	1.26	5.16	-0.044	-0.033	0.004
7756091	0	77502	63800	-0.2	1.12	5.44	-0.051	-0.039	0.004
7756191	0	77503	63900	-0.18	1.35	5.6	-0.03599	-0.047	0.002
7756291	0	77504	64000	-0.12	1.25	6.4899	-0.035	-0.057	0.003
7756391	0	77505	64100	-0.36	1.27	5.88	-0.035	-0.04	0.003
7756491	0	77506	64200	-0.23	1.25	6.33	-0.025	-0.052	0.003
7756591	0	77507	64300	-0.31	1.1	5.9899	-0.049	-0.043	0.003
7756692	0	77508	64400	-0.29	1.2	6.52	-0.046	-0.052	0.002
7756792	0	77509	64500	-0.31	1.25	5.73	-0.024	-0.048	0.004
7756892	0	77510	64600	-0.16	1.1799	5.89	-0.04	-0.044	0.004
7756992	0	77511	64700	-0.19	1.32	6.04	-0.027	-0.047	0.003
7757092	0	77512	64800	-0.29	1.32	6.33	-0.033	-0.035	0.005
7757192	0	77513	64900	-0.41	1.48	7.16	-0.024	-0.05	0.003
7757292	0	77514	65000	-0.17	1.24	6.4699	-0.047	-0.06	0.004
7757392	0	77515	65100	-0.3899	1.21	5.81	-0.047	-0.03599	-0.001
7757492	0	77516	65200	-0.07	1.19	6.46	-0.03799	-0.046	0.002
7757592	0	77517	65300	-0.32	1.3099	6.64	-0.035	-0.053	0.002
7757692	0	77518	65400	-0.05	1.29	7.14	-0.047	-0.058	0.005
7757792	0	77519	65500	-0.29	1.23	7.34	-0.054	-0.052	0.003
7757892	0	77520	64	-0.2	1.2	6.2	-0.049	-0.05	0.005
7757993	0	77521	164	-0.3	1.29	7.64	-0.055	-0.048	0.005
7758093	0	77522	264	-0.17	1.37	7.61	-0.04	-0.068	0.002
7758193	0	77523	364	-0.27	1.41	7.31	-0.041	-0.039	0.005
7758293	0	77524	464	-0.25	1.44	7.92	-0.047	-0.05	0.002
7758393	0	77525	564	-0.12	1.2	6.27	-0.069	-0.03599	0.005
7758493	0	77526	664	-0.26	1.3099	7.14	-0.061	-0.03599	0.002
7758593	0	77527	764	-0.25	1.52	7.71	-0.035	-0.046	0.006
7758693	0	77528	864	-0.12	1.35	7.71	-0.065	-0.049	0.004
7758793	0	77529	964	-0.38	1.52	7.65	-0.037	-0.041	0.004
7758893	0	77530	1064	-0.26	1.4	8.05	-0.058	-0.045	0.003
7758993	0	77531	1164	-0.11	1.5	8.65	-0.042	-0.052	0.006
7759093	0	77532	1264	-0.23	1.42	7.42	-0.052	-0.044	0.006
7759194	0	77533	1364	-0.28	1.4299	8.33	-0.061	-0.03799	0.006
7759294	0	77534	1464	-0.12	1.37	7.56	-0.054	-0.044	0.004
7759394	0	77535	1564	-0.08	1.38	8.25	-0.074	-0.051	0.007
7759494	0	77536	1664	-0.25	1.74	8.45	-0.043	-0.047	0.005
7759594	0	77537	1764	-0.1	1.38	7.96	-0.071	-0.044	0.006
7759694	0	77538	1864	-0.15	1.55	7.63	-0.057	-0.034	0.005
7759794	0	77539	1964	-0.2	1.5599	8.72	-0.052	-0.04	0.003
7759894	0	77540	2064	-0.18	1.4	8.2299	-0.071	-0.04	0.006
7759994	0	77541	2164	-0.15	1.6	8.86	-0.063	-0.046	0.007
7760094	0	77542	2264	-0.2	1.5599	9.24	-0.069	-0.032	0.003
7760194	0	77543	2364	-0.17	1.51	8.5	-0.06	-0.04	0.005
7760294	0	77544	2464	-0.07	1.5	8.05	-0.061	-0.046	0.003
7760394	0	77545	2564	-0.18	1.51	9.96	-0.066	-0.054	0.006
7760495	0	77546	2664	-0.35	1.7	9.38	-0.049	-0.037	0.004
7760595	0	77547	2764	-0.01	1.4299	8.54	-0.056	-0.057	0.006
7760695	0	77548	2864	-0.21	1.54	9.29	-0.052	-0.045	0.006
7760795	0	77549	2964	-0.13	1.58	8.9399	-0.055	-0.048	0.007
7760895	0	77550	3064	-0.26	1.67	9.41	-0.054	-0.045	0.004
7760995	0	77551	3164	-0.25	1.63	9.52	-0.05	-0.047	0.006
7761095	0	77552	3264	-0.14	1.63	9.4	-0.054	-0.048	0.006
7761195	0	77553	3364	-0.15	1.48	9.38	-0.074	-0.053	0.006
7761295	0	77554	3464	-0.36	1.68	9.81	-0.062	-0.03599	0.005
7761395	0	77555	3564	-0.2	1.69	10.12	-0.059	-0.03599	0.007
7761495	0	77556	3664	0	1.45	9.28	-0.063	-0.071	0.00899
7761595	0	77557	3764	-0.32	1.52	10.39	-0.077	-0.049	0.008
7761695	0	77558	3864	-0.32	1.72	10.17	-0.065	-0.044	0.006
7761795	0	77559	3964	-0.49	1.74	10.63	-0.058	-0.045	0.00899
7761896	0	77560	4064	-0.51	1.9	10.68	-0.03599	-0.042	0.001
7761996	0	77561	4164	-0.29	1.73	10.72	-0.051	-0.055	0.005
7762096	0	77562	4264	-0.3899	1.73	10.78	-0.059	-0.055	0.007
7762196	0	77563	4364	-0.15	1.61	10.3	-0.061	-0.052	0.008
7762296	0	77564	4464	-0.52	1.83	10.39	-0.051	-0.05	0.008
7762396	0	77565	4564	-0.26	1.77	10.41	-0.047	-0.06	0.00899
7762496	0	77566	4664	-0.35	1.74	11.38	-0.058	-0.066	0.008
7762596	0	77567	4764	-0.37	1.74	10.18	-0.058	-0.044	0.006
7762696	0	77568	4864	-0.49	1.88	11.75	-0.041	-0.063	0.008
7762796	0	77569	4964	-0.48	1.71	11.54	-0.051	-0.07	0.00899
7762896	0	77570	5064	-0.44	1.76	11.13	-0.055	-0.064	0.007
7762996	0	77571	5164	-0.45	1.77	10.99	-0.054	-0.064	0.006
7763096	0	77572	5264	-0.57	1.71	12.11	-0.049	-0.069	0.007
7763197	0	77573	5364	-0.6	1.77	10.54	-0.041	-0.066	0.007
7763297	0	77574	5464	-0.33	1.61	11.83	-0.061	-0.073	0.008
7763397	0	77575	5564	-0.5899	1.64	10.84	-0.053	-0.064	0.007
7763497	0	77576	5664	-0.41	1.71	11.39	-0.043	-0.087	0.007
7763597	0	77577	5764	-0.48	1.57	11.1	-0.066	-0.069	0.005
7763697	0	77578	5864	-0.7	1.71	11.68	-0.049	-0.067	0.00899
7763797	0	77579	5964	-0.63	1.61	11.11	-0.064	-0.061	0.00899
7763897	0	77580	6064	-0.51	1.63	11.66	-0.058	-0.082	0.012
7763997	0	77581	6164	-0.68	1.55	10.99	-0.063	-0.062	0.008
7764097	0	77582	6264	-0.56	1.65	10.26	-0.045	-0.07199	0.007
7764197	0	77583	6364	-0.66	1.63	10.65	-0.05	-0.053	0.007
7764297	0	77584	6464	-0.63	1.7	12.37	-0.049	-0.062	0.01
7764397	0	77585	6564	-0.43	1.47	11.71	-0.054	-0.07599	0.01
7764498	0	77586	6664	-0.41	1.42	13.05	-0.057	-0.07199	0.007
7764598	0	77587	6764	-0.43	1.57	12.46	-0.022	-0.065	0.006
7764698	0	77588	6864	-0.4	1.46	13.87	-0.037	-0.08	0.00899
7764798	0	77589	6964	-0.49	1.34	13.46	-0.034	-0.073	0.008
7764898	0	77590	7064	-0.46	1.36	13.25	-0.01899	-0.077	0.008
7764998	0	77591	7164	-0.4	1.39	13.91	-0.024	-0.07599	0.003
7765098	0	77592	7264	-0.4	1.36	13.16	-0.01899	-0.084	0.006
7765198	0	77593	7364	-0.54	1.29	13.65	-0.029	-0.065	0.006
7765298	0	77594	7464	-0.5899	1.42	14.43	-0.026	-0.054	0.008
7765398	0	77595	7564	-0.45	1.33	14.21	-0.015	-0.073	0.006
7765498	0	77596	7664	-0.49	1.28	13.66	-0.03799	-0.075	0.006
7765598	0	77597	7764	-0.42	1.47	14.42	-0.02	-0.079	0.008
7765698	0	77598	7864	-0.45	1.33	13.47	-0.033	-0.07	0.007
7765798	0	77599	7964	-0.65	1.39	13.68	-0.024	-0.068	0.008
7765899	0	77600	8064	-0.45	1.21	13.49	-0.03599	-0.075	0.008
7765999	0	77601	8164	-0.51	1.35	13.47	-0.028	-0.078	0.006
7766099	0	77602	8264	-0.44	1.23	12.4799	-0.028	-0.067	0.003
7766199	0	77603	8364	-0.54	1.23	13.28	-0.03799	-0.064	0.008
7766299	0	77604	8464	-0.48	1.41	13.99	-0.00899	-0.075	0.008
7766399	0	77605	8564	-0.49	1.34	13.61	-0.024	-0.067	0.006
7766499	0	77606	8664	-0.62	1.44	13.95	-0.024	-0.065	0.00899
7766599	0	77607	8764	-0.47	1.34	14.47	-0.015	-0.074	0.005
7766699	0	77608	8864	-0.49	1.26	13.5	-0.03599	-0.066	0.007
7766799	0	77609	8964	-0.58	1.4299	13.55	-0.017	-0.07	0.008
7766899	0	77610	9064	-0.57	1.41	14.3	-0.022	-0.069	0.01
7766999	0	77611	9164	-0.44	1.42	13.48	-0.016	-0.056	0.008
7767100	0	77612	9264	-0.41	1.38	14.24	-0.024	-0.082	0.008
7767200	0	77613	9364	-0.5299	1.53	14.02	-0.005	-0.066	0.007
7767300	0	77614	9464	-0.42	1.25	13.12	-0.035	-0.06	0.008
7767400	0	77615	9564	-0.44	1.22	13.44	-0.028	-0.066	0.00899
7767500	0	77616	9664	-0.49	1.33	13.66	-0.031	-0.066	0.004
7767600	0	77617	9764	-0.52	1.3	13.48	-0.03	-0.068	0.007
7767700	0	77618	9864	-0.3899	1.33	14.09	-0.022	-0.079	0.005
7767800	0	77619	9964	-0.74	1.4299	14.18	-0.016	-0.06	0.005
7767900	0	77620	10064	-0.67	1.4	13.66	-0.02	-0.05	0.004
7768000	0	77621	10164	-0.69	1.59	13.75	0.003	-0.059	0.006
7768100	0	77622	10264	-0.58	1.44	14.01	-0.02	-0.07199	0.006
