# Supplementary material for: Robot-Based Calibration Procedure for Graphene Electronic Skin
Source: Sensors (Basel). 2022 Aug 16;22(16):6122. doi: 10.3390/s22166122 (PMC9416129; doi:10.3390/s22166122)
Supplement: Supplementary file 1 [file sensors-22-06122-s001.zip › measurements/sensor_row_11_col_20_hex_load.dat]

#ID ES_1_V1
#SIZE ROW 16 COL 32
#DIR LOAD
#sensor: hex
#coord: row_11_col_20
system_time	status	sequence_number	hex_sample_counter	Fx	Fy	Fz	Tx	Ty	Tz
7622889	0	76171	61772	-0.54	1.4	13.94	-0.021	-0.061	0.006
7622989	0	76172	61872	-0.5	1.34	14.04	-0.03	-0.073	0.007
7623089	0	76173	61972	-0.42	1.46	14.14	-0.012	-0.075	0.008
7623189	0	76174	62072	-0.47	1.47	13.6	-0.012	-0.069	0.004
7623289	0	76175	62172	-0.37	1.13	13.78	-0.043	-0.081	0.008
7623389	0	76176	62272	-0.44	1.33	15.24	-0.025	-0.071	0.011
7623490	0	76177	62372	-0.48	1.4299	14.07	-0.01899	-0.064	0.005
7623590	0	76178	62472	-0.61	1.34	13.89	-0.03599	-0.061	0.007
7623690	0	76179	62572	-0.62	1.32	14.76	-0.031	-0.074	0.00899
7623790	0	76180	62672	-0.5	1.32	13.37	-0.025	-0.061	0.006
7623890	0	76181	62772	-0.41	1.26	14.29	-0.04	-0.062	0.005
7623990	0	76182	62872	-0.47	1.4299	13.11	-0.023	-0.07	0.007
7624090	0	76183	62972	-0.61	1.32	13.3	-0.024	-0.063	0.005
7624190	0	76184	63072	-0.3899	1.35	14.14	-0.013	-0.081	0.006
7624290	0	76185	63172	-0.5	1.32	13.43	-0.034	-0.067	0.007
7624390	0	76186	63272	-0.47	1.26	12.71	-0.031	-0.066	0.003
7624490	0	76187	63372	-0.5	1.26	13.64	-0.028	-0.057	0.005
7624590	0	76188	63472	-0.41	1.33	13.48	-0.011	-0.075	0.00899
7624690	0	76189	63572	-0.6	1.55	14.53	-0.004	-0.06	0.008
7624791	0	76190	63672	-0.41	1.24	13.77	-0.031	-0.07599	0.00899
7624891	0	76191	63772	-0.48	1.29	14.3	-0.023	-0.07	0.007
7624991	0	76192	63872	-0.55	1.25	13.37	-0.023	-0.07	0.007
7625091	0	76193	63972	-0.48	1.0599	12.9399	-0.021	-0.079	0.008
7625191	0	76194	64072	-0.84	1.09	12.61	-0.00899	-0.06	0.007
7625291	0	76195	64172	-0.63	0.99	11.76	-0.008	-0.07599	0.006
7625391	0	76196	64272	-0.7799	0.95	11.32	-0.006	-0.063	0.006
7625491	0	76197	64372	-0.65	0.95	11.63	-0.026	-0.07	0.008
7625591	0	76198	64472	-0.57	0.91	10.66	-0.011	-0.066	0.011
7625691	0	76199	64572	-0.62	0.97	10.81	-0.006	-0.07199	0.01
7625791	0	76200	64672	-0.75	1.11	11.24	0.001	-0.07199	0.005
7625891	0	76201	64772	-0.56	0.86	10.42	-0.017	-0.07599	0.00899
7625991	0	76202	64872	-0.5299	0.89	10.84	-0.011	-0.078	0.006
7626092	0	76203	64972	-0.73	0.96	11.62	-0.004	-0.07199	0.006
7626192	0	76204	65072	-0.5899	0.86	10.97	-0.013	-0.07599	0.007
7626292	0	76205	65172	-0.52	0.88	10.53	-0.01799	-0.077	0.006
7626392	0	76206	65272	-0.68	1.01	10.8	-0.002	-0.068	0.004
7626492	0	76207	65372	-0.49	0.92	11.2	0.006	-0.08	0.007
7626592	0	76208	65472	-0.65	0.91	10.96	-0.02	-0.071	0.006
7626692	0	76209	36	-0.52	0.87	10.11	-0.006	-0.066	0.005
7626792	0	76210	136	-0.73	0.91	10.83	-0.011	-0.063	0.005
7626892	0	76211	236	-0.71	1.1	10.81	0.014	-0.07599	0.005
7626992	0	76212	336	-0.55	0.94	10.71	-0.006	-0.073	0.007
7627092	0	76213	436	-0.68	0.99	11.02	-0.012	-0.07199	0.006
7627192	0	76214	536	-0.51	0.86	10.34	-0.00899	-0.07199	0.008
7627292	0	76215	636	-0.58	0.83	9.17	-0.013	-0.066	0.005
7627393	0	76216	736	-0.52	0.7799	10.32	-0.014	-0.07	0.008
7627493	0	76217	836	-0.57	0.83	9.92	-0.006	-0.075	0.004
7627593	0	76218	936	-0.46	0.76	9.9799	-0.012	-0.07199	0.008
7627693	0	76219	1036	-0.55	0.75	9.12	-0.014	-0.073	0.006
7627793	0	76220	1136	-0.61	0.8	9.59	-0.01	-0.059	0.004
7627893	0	76221	1236	-0.44	0.74	9.6899	-0.015	-0.07	0.005
7627993	0	76222	1336	-0.44	0.64	9.6	-0.01899	-0.068	0.003
7628093	0	76223	1436	-0.6	0.79	9.8	-0.005	-0.066	0.007
7628193	0	76224	1536	-0.47	0.62	9.31	-0.022	-0.07199	0.005
7628293	0	76225	1636	-0.56	0.75	8.49	-0.013	-0.054	0.003
7628393	0	76226	1736	-0.33	0.66	10.29	-0.011	-0.085	0.006
7628493	0	76227	1836	-0.38	0.67	9.38	-0.016	-0.07	0.004
7628593	0	76228	1936	-0.47	0.71	8.06	-0.003	-0.042	0.004
7628694	0	76229	2036	-0.5	0.71	8.61	-0.005	-0.052	0.003
7628794	0	76230	2136	-0.3899	0.54	8.35	-0.029	-0.049	0.003
7628894	0	76231	2236	-0.42	0.69	9.52	-0.01	-0.056	0.005
7628994	0	76232	2336	-0.36	0.62	8.62	-0.01899	-0.052	0.002
7629094	0	76233	2436	-0.28	0.5899	8.06	-0.011	-0.05	0.002
7629194	0	76234	2536	-0.2	0.55	8.4	-0.015	-0.061	0.005
7629294	0	76235	2636	-0.37	0.56	8.11	-0.022	-0.044	0.003
7629394	0	76236	2736	-0.28	0.44	7.43	-0.021	-0.041	0.004
7629494	0	76237	2836	-0.34	0.64	8.39	0.005	-0.049	0.004
7629594	0	76238	2936	-0.32	0.62	8.22	-0.005	-0.034	0.003
7629694	0	76239	3036	-0.3	0.69	9.09	0.01799	-0.055	0.002
7629794	0	76240	3136	-0.25	0.57	9.63	0.01	-0.056	0.001
7629894	0	76241	3236	-0.29	0.51	7.8	-0.007	-0.05	0.004
7629995	0	76242	3336	-0.31	0.64	8.84	0.008	-0.044	0.003
7630095	0	76243	3436	-0.22	0.4	7.68	-0.024	-0.061	0.002
7630195	0	76244	3536	-0.11	0.5	7.47	-0.003	-0.055	0.003
7630295	0	76245	3636	-0.21	0.57	8.93	0.007	-0.049	0.004
7630395	0	76246	3736	-0.26	0.57	8.4	0.003	-0.047	0.006
7630495	0	76247	3836	-0.16	0.56	8.12	-0.006	-0.03799	0.004
7630595	0	76248	3936	-0.17	0.49	7.63	-0.004	-0.047	0.006
7630695	0	76249	4036	-0.14	0.5899	7.96	0.01	-0.039	0.006
7630795	0	76250	4136	-0.08	0.46	7.93	-0.003	-0.043	0.005
7630895	0	76251	4236	-0.07	0.57	8.51	0.002	-0.044	0.004
7630995	0	76252	4336	-0.17	0.5299	8.54	0.003	-0.037	0.004
7631095	0	76253	4436	-0.24	0.46	7.48	0.003	-0.034	-0.001
7631195	0	76254	4536	0	0.5299	7.17	0.01	-0.061	0.003
7631296	0	76255	4636	-0.14	0.32	7.47	-0.015	-0.029	0.003
7631396	0	76256	4736	0.06	0.37	6.08	-0.007	-0.044	0.001
7631496	0	76257	4836	-0.27	0.51	6.93	-0.005	-0.028	0.002
7631596	0	76258	4936	0.02	0.27	6.06	-0.007	-0.028	0.004
7631696	0	76259	5036	-0.06	0.24	5.7199	-0.021	-0.025	0
7631796	0	76260	5136	-0.15	0.44	6.64	-0.001	-0.026	0.003
7631896	0	76261	5236	0.02	0.38	6.4699	-0.00899	-0.032	0.002
7631996	0	76262	5336	-0.08	0.44	6.46	-0.005	-0.029	0.001
7632096	0	76263	5436	-0.02	0.45	6.78	-0.01	-0.03599	0.003
7632196	0	76264	5536	-0.02	0.48	6.86	-0.003	-0.029	0.002
7632296	0	76265	5636	-0.07	0.54	6.32	0.004	-0.022	0.004
7632396	0	76266	5736	0.06	0.41	6.61	0.012	-0.039	0.002
7632496	0	76267	5836	0.18	0.37	5.44	0.003	-0.037	-0.002
7632597	0	76268	5936	-0.01	0.29	5.42	-0.013	-0.021	0.002
7632697	0	76269	6036	-0.01	0.3899	6.31	0.004	-0.028	0.005
7632797	0	76270	6136	-0.03	0.47	6.19	0.016	-0.028	0.003
7632897	0	76271	6236	-0.07	0.29	6.67	-0.003	-0.031	0.004
7632997	0	76272	6336	-0.15	0.48	6.65	0.002	-0.023	0.005
7633097	0	76273	6436	0	0.45	6.74	-0.004	-0.04	0
7633197	0	76274	6536	-0.11	0.38	5.34	-0.004	-0.021	0.002
7633297	0	76275	6636	0.14	0.42	4.7199	0.002	-0.022	0.001
7633397	0	76276	6736	-0.01	0.41	5.07	0.002	-0.011	0.003
7633497	0	76277	6836	0.07	0.3	5.27	-0.008	-0.031	0.003
7633597	0	76278	6936	-0.2	0.63	5.96	0.017	-0.00899	0
7633697	0	76279	7036	0	0.42	5.27	0.002	-0.01799	0.005
7633797	0	76280	7136	0.2	0.26	5.1	-0.017	-0.029	0.001
7633897	0	76281	7236	0.21	0.35	4.76	-0.004	-0.01899	0.003
7633998	0	76282	7336	0.01	0.31	4.58	-0.017	-0.015	0.001
7634098	0	76283	7436	0.13	0.36	4.3	-0.003	-0.02	0.003
7634198	0	76284	7536	0.18	0.4	4.59	0.008	-0.029	0.003
7634298	0	76285	7636	0.05	0.47	4.82	0.013	-0.017	0.002
7634398	0	76286	7736	0.22	0.31	3.82	-0.011	-0.028	0.002
7634498	0	76287	7836	0.18	0.41	4.39	0.008	-0.017	0.003
7634598	0	76288	7936	-0.01	0.45	3.94	0.004	-0.012	-0.001
7634698	0	76289	8036	0.05	0.36	3.76	0.005	-0.02	-0.002
7634798	0	76290	8136	0.13	0.27	3.86	-0.008	-0.014	0.002
7634898	0	76291	8236	0.2	0.41	3.81	0.008	-0.011	0.001
7634998	0	76292	8336	0.21	0.34	3.84	0.003	-0.017	0
7635098	0	76293	8436	0.09	0.33	3.93	-0.003	-0.013	0.001
7635199	0	76294	8536	0.07	0.24	2.82	-0.006	-0.004	0.001
7635299	0	76295	8636	0.02	0.45	4.42	0.011	-0.013	0.002
7635399	0	76296	8736	-0.03	0.35	2.84	-0.003	-0.01	-0.001
7635499	0	76297	8836	0.08	0.43	2.88	0.022	-0.01	0.001
7635599	0	76298	8936	0.11	0.21	2.82	-0.021	-0.006	0.002
7635699	0	76299	9036	0.14	0.24	2.16	-0.004	0.001	0
7635799	0	76300	9136	0.25	0.29	3.46	0.004	-0.027	0.001
7635899	0	76301	9236	0.09	0.31	3.01	-0.008	-0.016	-0.001
7635999	0	76302	9336	-0.03	0.38	3.49	0.008	-0.00899	0.002
7636099	0	76303	9436	0.18	0.31	3.88	0.002	-0.024	0.003
7636199	0	76304	9536	0.19	0.33	2.78	0.005	-0.02	-0.001
7636299	0	76305	9636	0.04	0.3899	3.15	0.021	-0.02	0.002
7636399	0	76306	9736	0.37	0.17	2.6	-0.004	-0.034	0
7636500	0	76307	9836	0.22	0.19	3.08	0.004	-0.016	0.001
7636600	0	76308	9936	0.06	0.17	3.48	-0.02	0.006	0.002
7636700	0	76309	10036	0.15	0.15	2.67	0	-0.026	0.003
7636800	0	76310	10136	0.3	0.12	2.41	-0.01	-0.016	0.004
7636900	0	76311	10236	0.19	0.28	2.65	0.012	-0.01799	0.001
7637000	0	76312	10336	0.23	0.15	2.04	0.004	-0.005	0.004
7637100	0	76313	10436	0.2	0.16	2.63	-0.022	-0.005	0.004
7637200	0	76314	10536	0.19	0.27	2.53	0.011	-0.007	0
7637300	0	76315	10636	0.23	0.05	2.15	-0.00899	-0.00899	0.001
7637400	0	76316	10736	0.18	0.16	1.5	-0.012	-0.013	-0.002
7637500	0	76317	10836	0.27	0.16	2.3699	0.014	-0.00899	0.001
7637600	0	76318	10936	0.18	0.19	2.49	0.012	-0.00899	0.001
7637700	0	76319	11036	0.18	0.16	2.15	0.016	-0.011	0.004
7637801	0	76320	11136	0.15	0.1	1.37	-0.004	0.013	0.003
7637901	0	76321	11236	0.29	0.05	1.09	0.003	-0.008	0.003
7638001	0	76322	11336	0.3899	-0.12	1.29	-0.00899	-0.025	-0.001
7638101	0	76323	11436	0.24	-0.04	0.61	0.005	-0.00899	-0.001
7638201	0	76324	11536	0.13	0.1	0.98	0.031	-0.008	0.001
7638301	0	76325	11636	0.15	-0.19	0.82	-0.003	-0.00899	0.002
7638401	0	76326	11736	0.32	-0.07	0.69	0.01	-0.014	0.001
7638501	0	76327	11836	0.2	-0.25	-0.04	0.003	-0.006	-0.001
7638601	0	76328	11936	0.11	-0.06	0.27	0.02	-0.006	0.001
7638701	0	76329	12036	0.01	-0.09	0.31	0.013	-0.003	-0.001
7638801	0	76330	12136	0.09	-0.14	1.07	0.015	-0.013	0.002
7638901	0	76331	12236	-0.04	-0.19	0.5899	0.016	-0.006	0.004
7639001	0	76332	12336	0.03	-0.27	0.49	0.017	0.001	0
7639101	0	76333	12436	0.15	-0.21	0.27	0.00899	0	0
7639202	0	76334	12536	0.03	-0.26	-0.29	0.012	-0.00899	0.003
7639302	0	76335	12636	-0.04	-0.22	-1.17	0.017	-0.001	-0.004
7639402	0	76336	12736	0.11	-0.23	-0.13	0.022	-0.005	0
7639502	0	76337	12836	-0.08	-0.23	-0.05	0.013	-0.007	0.003
7639602	0	76338	12936	-0.02	-0.12	-0.42	0.034	-0.004	-0.001
7639702	0	76339	13036	-0.04	-0.26	-1.14	0.024	0	-0.001
7639802	0	76340	13136	-0.06	-0.26	0.1	0.02	-0.008	0.001
7639902	0	76341	13236	-0.12	-0.19	0.22	0.01799	-0.004	-0.001
7640002	0	76342	13336	-0.06	-0.28	-0.93	0.01899	-0.014	0.001
7640102	0	76343	13436	0.06	-0.31	-1.57	0.01	-0.014	0
7640202	0	76344	13536	0.08	-0.34	-1.64	0.021	-0.015	0.001
7640302	0	76345	13636	-0.15	-0.23	-1.28	0.024	0.003	0.001
7640403	0	76346	13736	-0.12	-0.25	-0.9	0.026	-0.004	0.002
7640503	0	76347	13836	-0.2	-0.22	-1.17	0.034	-0.004	-0.001
7640603	0	76348	13936	-0.01	-0.42	-2.4	0.014	-0.008	0.001
7640703	0	76349	14036	0.02	-0.4	-2.28	0.03599	-0.02	0
7640803	0	76350	14136	-0.32	-0.4	-0.44	0.011	0.001	0.003
7640903	0	76351	14236	0.01	-0.54	-2.38	0.00899	0	0.001
7641003	0	76352	14336	-0.09	-0.34	-0.7799	0.028	-0.011	0
7641103	0	76353	14436	-0.18	-0.4	-1.85	0.023	0	0.001
7641203	0	76354	14536	-0.15	-0.51	-2.4	0.025	-0.001	-0.004
7641303	0	76355	14636	-0.05	-0.51	-2.34	0.023	-0.01	0
7641403	0	76356	14736	-0.15	-0.45	-1.62	0.03599	-0.008	-0.001
7641503	0	76357	14836	-0.06	-0.64	-2.29	0.025	0.004	-0.001
7641603	0	76358	14936	0.03	-0.49	-1.51	0.041	-0.011	-0.001
7641703	0	76359	15036	-0.02	-0.34	-1.4299	0.03799	-0.015	0.002
7641804	0	76360	15136	-0.05	-0.54	-2.18	0.022	-0.003	-0.004
7641904	0	76361	15236	-0.12	-0.28	-1.49	0.041	-0.001	-0.001
7642004	0	76362	15336	-0.04	-0.56	-1.77	0.023	0.004	-0.003
7642104	0	76363	15436	-0.05	-0.43	-1.26	0.043	-0.00899	0.002
7642204	0	76364	15536	-0.11	-0.5899	-3.29	0.029	0.021	-0.002
7642304	0	76365	15636	-0.12	-0.42	-1.68	0.032	-0.001	0
7642404	0	76366	15736	-0.09	-0.35	-1.82	0.05	0.002	-0.002
7642504	0	76367	15836	-0.14	-0.46	-2.02	0.042	-0.006	-0.001
7642604	0	76368	15936	-0.22	-0.43	-2.58	0.025	0.01	-0.003
7642704	0	76369	16036	-0.05	-0.5299	-2.78	0.034	-0.00899	-0.003
7642804	0	76370	16136	-0.22	-0.5	-1.97	0.042	-0.002	-0.002
7642904	0	76371	16236	-0.23	-0.5	-2.56	0.033	0.005	0.002
7643005	0	76372	16336	-0.01	-0.5899	-3.38	0.035	-0.007	-0.001
7643105	0	76373	16436	-0.17	-0.64	-3.58	0.042	0.006	-0.001
7643205	0	76374	16536	-0.18	-0.83	-4.84	0.023	0.001	-0.001
7643305	0	76375	16636	-0.18	-0.73	-3.67	0.029	-0.01	-0.002
7643405	0	76376	16736	-0.23	-0.83	-5.2399	0.032	-0.005	-0.001
7643505	0	76377	16836	-0.2	-0.85	-5.2399	0.048	-0.013	-0.002
7643605	0	76378	16936	-0.17	-0.89	-5.5	0.051	-0.008	-0.003
7643705	0	76379	17036	-0.29	-0.93	-5.88	0.04	0.003	0
7643805	0	76380	17136	-0.34	-0.94	-6.83	0.045	-0.001	-0.003
7643905	0	76381	17236	-0.31	-0.91	-6.96	0.058	-0.011	-0.004
7644005	0	76382	17336	-0.41	-0.93	-6.6	0.059	0.003	-0.003
7644105	0	76383	17436	-0.34	-1.11	-7.9	0.04	0.006	-0.002
7644205	0	76384	17536	-0.36	-1.15	-7.28	0.05	-0.008	0.003
7644305	0	76385	17636	-0.46	-1.04	-6.97	0.065	-0.008	0
7644406	0	76386	17736	-0.4	-1.32	-8.17	0.05	-0.012	-0.001
7644506	0	76387	17836	-0.29	-1.22	-8.58	0.073	-0.008	-0.002
7644606	0	76388	17936	-0.41	-1.4299	-9.08	0.044	-0.017	-0.001
7644706	0	76389	18036	-0.46	-1.39	-9.84	0.06	-0.006	-0.004
7644806	0	76390	18136	-0.46	-1.54	-10.43	0.052	-0.007	-0.002
7644906	0	76391	18236	-0.51	-1.46	-10.14	0.064	-0.016	-0.003
7645006	0	76392	18336	-0.45	-1.51	-10.32	0.059	-0.011	-0.001
7645106	0	76393	18436	-0.63	-1.53	-10.65	0.07	0.002	-0.002
7645206	0	76394	18536	-0.45	-1.57	-11.29	0.071	-0.02	0
7645306	0	76395	18636	-0.44	-1.73	-12.93	0.066	-0.011	-0.003
7645406	0	76396	18736	-0.56	-1.82	-12.5	0.042	-0.006	0.002
7645506	0	76397	18836	-0.62	-1.77	-13.52	0.063	-0.00899	-0.002
7645607	0	76398	18936	-0.51	-1.85	-13.76	0.065	-0.012	-0.003
7645707	0	76399	19036	-0.37	-1.94	-12.88	0.067	-0.022	0
7645807	0	76400	19136	-0.5899	-1.84	-14.7	0.069	-0.01	-0.003
7645907	0	76401	19236	-0.61	-2.03	-14.13	0.059	-0.027	-0.002
7646007	0	76402	19336	-0.57	-2.17	-15.41	0.057	-0.022	-0.001
7646107	0	76403	19436	-0.65	-1.94	-15.1	0.081	-0.025	0.001
7646207	0	76404	19536	-0.61	-2.1199	-15.88	0.07	-0.02	-0.001
7646307	0	76405	19636	-0.87	-1.92	-15.61	0.084	-0.006	-0.005
7646407	0	76406	19736	-0.73	-2.22	-18.33	0.075	-0.01	-0.005
7646507	0	76407	19836	-0.7	-2.23	-17.74	0.075	-0.015	-0.002
7646607	0	76408	19936	-0.68	-2.43	-18.79	0.063	-0.027	-0.002
7646707	0	76409	20036	-0.58	-2.41	-18.29	0.081	-0.03	-0.002
7646807	0	76410	20136	-0.69	-2.42	-18.78	0.086	-0.024	-0.002
7646907	0	76411	20236	-0.88	-2.31	-19.84	0.088	-0.00899	-0.003
7647008	0	76412	20336	-0.72	-2.35	-19.2	0.102	-0.03	0.001
7647108	0	76413	20436	-0.84	-2.57	-21	0.092	-0.005	-0.001
7647208	0	76414	20536	-0.93	-2.57	-19.92	0.09	-0.004	-0.003
7647308	0	76415	20636	-0.76	-2.78	-21.17	0.086	-0.013	-0.003
7647408	0	76416	20736	-0.68	-2.8599	-22.59	0.075	-0.002	-0.006
7647508	0	76417	20836	-0.7	-2.98	-23.6299	0.085	-0.011	0
7647608	0	76418	20936	-0.77	-2.85	-23.7099	0.097	-0.014	-0.004
7647708	0	76419	21036	-0.57	-3.21	-24.91	0.078	-0.008	-0.001
7647808	0	76420	21136	-0.79	-3.1199	-25.2	0.092	0.002	-0.006
7647908	0	76421	21236	-0.63	-3.19	-25.64	0.087	0.007	-0.004
7648008	0	76422	21336	-0.71	-3.23	-26.6	0.104	-0.00899	-0.003
7648108	0	76423	21436	-0.7799	-3.26	-27.05	0.099	0.01	-0.004
7648208	0	76424	21536	-0.81	-3.24	-27.33	0.109	0.001	-0.004
7648309	0	76425	21636	-0.68	-3.41	-27.82	0.11	-0.007	-0.003
7648409	0	76426	21736	-0.6	-3.54	-28.95	0.095	-0.001	-0.004
7648509	0	76427	21836	-0.5299	-3.66	-29.37	0.095	-0.007	-0.005
7648609	0	76428	21936	-0.7	-3.55	-29.78	0.108	0.014	-0.005
7648709	0	76429	22036	-0.74	-3.6	-30.74	0.102	0.01799	-0.003
7648809	0	76430	22136	-0.54	-3.83	-31.75	0.101	0.015	-0.002
7648909	0	76431	22236	-0.72	-3.71	-32.27	0.118	0.012	-0.005
7649009	0	76432	22336	-0.72	-3.82	-32.9	0.1	0.022	-0.002
7649109	0	76433	22436	-0.47	-4.03	-34.12	0.11	0.01	-0.007
7649209	0	76434	22536	-0.52	-3.94	-34.34	0.114	0.011	-0.003
7649309	0	76435	22636	-0.63	-4.04	-34.91	0.118	0.026	-0.005
7649409	0	76436	22736	-0.49	-4.2199	-35.41	0.1	0.024	-0.004
7649509	0	76437	22836	-0.52	-4.26	-35.91	0.111	0.013	-0.003
7649610	0	76438	22936	-0.61	-4.32	-37.63	0.1	0.034	-0.003
7649710	0	76439	23036	-0.48	-4.45	-38.55	0.11	0.037	-0.005
7649810	0	76440	23136	-0.32	-4.56	-39.02	0.106	0.028	-0.004
7649910	0	76441	23236	-0.56	-4.51	-38.91	0.119	0.031	-0.003
7650010	0	76442	23336	-0.57	-4.51	-39.79	0.119	0.03599	-0.004
7650110	0	76443	23436	-0.33	-4.78	-40.86	0.1	0.028	-0.004
7650210	0	76444	23536	-0.44	-4.7	-41.62	0.121	0.039	-0.004
7650310	0	76445	23636	-0.3899	-4.8	-42.0099	0.118	0.034	-0.004
7650410	0	76446	23736	-0.31	-4.85	-42.36	0.126	0.033	-0.003
7650510	0	76447	23836	-0.56	-4.75	-42.18	0.124	0.056	0
7650610	0	76448	23936	-0.35	-4.96	-43.74	0.136	0.048	-0.002
7650710	0	76449	24036	-0.32	-5.12	-45.3	0.122	0.048	-0.006
7650810	0	76450	24136	-0.19	-5.26	-46.31	0.116	0.041	-0.004
7650911	0	76451	24236	-0.33	-5.23	-45.4	0.122	0.045	-0.001
7651011	0	76452	24336	-0.08	-5.45	-47.66	0.119	0.044	-0.003
7651111	0	76453	24436	-0.4	-5.44	-47.33	0.122	0.067	-0.003
7651211	0	76454	24536	-0.38	-5.4899	-47.81	0.12	0.058	-0.002
7651311	0	76455	24636	-0.18	-5.62	-48.64	0.127	0.047	-0.003
7651411	0	76456	24736	-0.19	-5.53	-49.48	0.138	0.04	-0.006
7651511	0	76457	24836	-0.16	-5.73	-51.0099	0.118	0.057	-0.003
7651611	0	76458	24936	-0.08	-5.84	-51.06	0.128	0.057	-0.005
7651711	0	76459	25036	-0.23	-5.91	-51.33	0.134	0.063	-0.002
7651811	0	76460	25136	-0.14	-5.91	-52.28	0.136	0.053	-0.002
7651911	0	76461	25236	-0.1	-5.98	-53.36	0.13	0.079	-0.002
7652011	0	76462	25336	-0.26	-5.84	-53.29	0.141	0.071	-0.005
7652111	0	76463	25436	-0.07	-5.9899	-54.47	0.15199	0.067	-0.005
7652212	0	76464	25536	-0.14	-6.15	-54.75	0.142	0.063	-0.004
7652312	0	76465	25636	-0.03	-6.2399	-55.62	0.131	0.068	-0.002
7652412	0	76466	25736	-0.13	-6.18	-56.09	0.141	0.07599	-0.005
7652512	0	76467	25836	-0.07	-6.26	-56.63	0.157	0.079	-0.005
7652612	0	76468	25936	0.05	-6.32	-57.1	0.162	0.069	-0.002
7652712	0	76469	26036	-0.03	-6.44	-59.15	0.145	0.083	-0.003
7652812	0	76470	26136	-0.01	-6.58	-59.4	0.145	0.084	-0.002
7652912	0	76471	26236	-0.01	-6.48	-59.2	0.163	0.077	-0.002
7653012	0	76472	26336	0.13	-6.7	-61.19	0.15199	0.086	-0.004
7653112	0	76473	26436	0	-6.65	-61.54	0.16	0.093	-0.003
7653212	0	76474	26536	0.18	-6.73	-61.98	0.171	0.088	-0.006
7653312	0	76475	26636	0.04	-6.75	-62.69	0.167	0.101	-0.004
7653412	0	76476	26736	0.19	-7	-63.79	0.161	0.085	-0.007
7653513	0	76477	26836	0.23	-7	-63.35	0.165	0.08	-0.004
7653613	0	76478	26936	0.07	-6.92	-63.12	0.17	0.094	-0.003
7653713	0	76479	27036	0.43	-7.2	-65.05	0.154	0.084	-0.004
7653813	0	76480	27136	0.22	-7.05	-64.92	0.172	0.079	-0.005
7653913	0	76481	27236	0.36	-7.15	-66.99	0.177	0.095	-0.008
7654013	0	76482	27336	0.46	-7.38	-66.98	0.169	0.08	-0.003
7654113	0	76483	27436	0.33	-7.31	-67.24	0.172	0.085	-0.006
7654213	0	76484	27536	0.24	-7.47	-68.53	0.165	0.108	-0.004
7654313	0	76485	27636	0.47	-7.52	-68.36	0.18	0.084	-0.004
7654413	0	76486	27736	0.31	-7.43	-68.47	0.189	0.098	-0.004
7654513	0	76487	27836	0.51	-7.63	-69.71	0.176	0.096	-0.003
7654613	0	76488	27936	0.37	-7.62	-70.92	0.17	0.114	-0.004
7654713	0	76489	28036	0.5	-7.85	-72.08	0.168	0.107	-0.004
7654814	0	76490	28136	0.33	-7.8	-72.05	0.19	0.122	-0.002
7654914	0	76491	28236	0.5	-7.89	-73	0.194	0.1	-0.007
7655014	0	76492	28336	0.42	-7.9	-72.91	0.184	0.107	-0.005
7655114	0	76493	28436	0.56	-8.06	-74.36	0.184	0.114	-0.005
7655214	0	76494	28536	0.49	-7.95	-73.5199	0.198	0.112	-0.001
7655314	0	76495	28636	0.56	-8.12	-74.91	0.195	0.115	-0.004
7655414	0	76496	28736	0.68	-8.36	-75.99	0.176	0.108	-0.005
7655514	0	76497	28836	0.7	-8.56	-77.69	0.177	0.119	-0.005
7655614	0	76498	28936	0.67	-8.54	-77.3399	0.17	0.123	-0.003
7655714	0	76499	29036	0.73	-8.55	-78.62	0.206	0.115	-0.007
7655814	0	76500	29136	0.5299	-8.51	-77.89	0.204	0.119	-0.005
7655914	0	76501	29236	0.7799	-8.78	-79.54	0.183	0.115	-0.003
7656014	0	76502	29336	0.81	-8.72	-79.83	0.196	0.114	-0.005
7656115	0	76503	29436	0.77	-8.66	-80.86	0.22	0.109	-0.005
7656215	0	76504	29536	0.73	-8.78	-80.15	0.197	0.121	-0.004
7656315	0	76505	29636	0.86	-8.86	-81.11	0.207	0.122	-0.005
7656415	0	76506	29736	0.65	-8.89	-81.9	0.211	0.13699	-0.005
7656515	0	76507	29836	0.95	-9.09	-82.99	0.203	0.116	-0.002
7656615	0	76508	29936	0.82	-8.95	-82.9	0.216	0.114	-0.007
7656715	0	76509	30036	0.92	-9.03	-84.13	0.223	0.125	-0.004
7656815	0	76510	30136	0.9	-9.21	-84.58	0.218	0.12899	-0.003
7656915	0	76511	30236	0.96	-9.35	-85.66	0.201	0.125	-0.003
7657015	0	76512	30336	1.01	-9.24	-85	0.217	0.116	-0.002
7657115	0	76513	30436	0.98	-9.32	-86.68	0.22	0.126	-0.003
7657215	0	76514	30536	1.04	-9.31	-86.04	0.218	0.125	-0.006
7657315	0	76515	30636	0.74	-9.3	-87.61	0.213	0.15	-0.008
7657416	0	76516	30736	0.92	-9.31	-86.96	0.208	0.13699	-0.004
7657516	0	76517	30836	0.88	-9.38	-86.98	0.209	0.13	-0.003
7657616	0	76518	30936	0.94	-9.28	-87.4	0.215	0.13	-0.006
7657716	0	76519	31036	0.92	-9.29	-87.54	0.22	0.13	-0.004
7657816	0	76520	31136	0.99	-9.26	-87.06	0.229	0.122	-0.005
7657916	0	76521	31236	0.95	-9.32	-87.46	0.215	0.133	-0.005
7658016	0	76522	31336	0.93	-9.32	-87.37	0.205	0.131	-0.00899
7658116	0	76523	31436	0.9	-9.17	-86.0199	0.22	0.138	-0.005
7658216	0	76524	31536	0.98	-9.37	-87.66	0.205	0.127	-0.004
7658316	0	76525	31636	1.01	-9.34	-88.51	0.214	0.136	-0.004
7658416	0	76526	31736	0.89	-9.24	-87.17	0.217	0.13699	-0.006
