# Supplementary material for: Robot-Based Calibration Procedure for Graphene Electronic Skin
Source: Sensors (Basel). 2022 Aug 16;22(16):6122. doi: 10.3390/s22166122 (PMC9416129; doi:10.3390/s22166122)
Supplement: Supplementary file 1 [file sensors-22-06122-s001.zip › measurements/sensor_row_11_col_20_hex_unload.dat]

#ID ES_1_V1
#SIZE ROW 16 COL 32
#DIR UNLOAD
#sensor: hex
#coord: row_11_col_20
system_time	status	sequence_number	hex_sample_counter	Fx	Fy	Fz	Tx	Ty	Tz
7658516	0	76527	31836	1.04	-9.37	-86.95	0.197	0.132	-0.007
7658616	0	76528	31936	0.92	-9.1899	-87.28	0.22	0.12899	-0.008
7658717	0	76529	32036	0.96	-9.13	-86.51	0.216	0.143	-0.004
7658817	0	76530	32136	0.98	-9.36	-87.33	0.193	0.131	-0.006
7658917	0	76531	32236	0.77	-9.1899	-87.5899	0.211	0.15	-0.005
7659017	0	76532	32336	0.99	-9.3	-87.08	0.194	0.131	-0.005
7659117	0	76533	32436	0.81	-9.06	-85.97	0.202	0.141	-0.005
7659217	0	76534	32536	0.9	-9.16	-87.21	0.197	0.133	-0.008
7659317	0	76535	32636	1.01	-9.06	-85.47	0.213	0.133	-0.005
7659417	0	76536	32736	0.88	-9.1	-85.4	0.21	0.133	-0.007
7659517	0	76537	32836	0.86	-8.87	-83.87	0.203	0.123	-0.007
7659617	0	76538	32936	0.97	-8.88	-83.74	0.202	0.124	-0.006
7659717	0	76539	33036	0.74	-8.65	-82.9	0.203	0.124	-0.006
7659817	0	76540	33136	0.8	-8.7	-82.01	0.19	0.117	-0.005
7659917	0	76541	33236	0.85	-8.7	-82.58	0.192	0.12	-0.006
7660018	0	76542	33336	0.74	-8.38	-80.36	0.191	0.121	-0.005
7660118	0	76543	33436	0.75	-8.43	-81.5899	0.178	0.12	-0.006
7660218	0	76544	33536	0.7	-8.2	-79.88	0.189	0.117	-0.006
7660318	0	76545	33636	0.61	-8.2	-80.04	0.175	0.138	-0.00899
7660418	0	76546	33736	0.65	-7.96	-78.04	0.182	0.109	-0.007
7660518	0	76547	33836	0.48	-7.93	-77.98	0.161	0.123	-0.005
7660618	0	76548	33936	0.62	-7.91	-77.22	0.15899	0.118	-0.006
7660718	0	76549	34036	0.67	-7.86	-76.51	0.14399	0.11	-0.005
7660818	0	76550	34136	0.57	-7.63	-75.23	0.142	0.107	-0.008
7660918	0	76551	34236	0.42	-7.42	-74.29	0.15199	0.121	-0.006
7661018	0	76552	34336	0.46	-7.28	-73.62	0.15199	0.112	-0.008
7661118	0	76553	34436	0.5899	-7.36	-73.73	0.131	0.111	-0.005
7661218	0	76554	34536	0.55	-7.17	-72.56	0.14	0.104	-0.001
7661318	0	76555	34636	0.37	-6.89	-71.6	0.145	0.1	-0.004
7661419	0	76556	34736	0.46	-6.92	-70.95	0.134	0.094	-0.003
7661519	0	76557	34836	0.41	-6.85	-69.64	0.124	0.097	-0.005
7661619	0	76558	34936	0.4	-6.83	-69.75	0.115	0.098	-0.007
7661719	0	76559	35036	0.27	-6.56	-68.04	0.139	0.09	-0.005
7661819	0	76560	35136	0.35	-6.36	-66.5899	0.123	0.086	-0.004
7661919	0	76561	35236	0.17	-6.35	-67.01	0.108	0.1	-0.005
7662019	0	76562	35336	0.38	-6.25	-65.38	0.12	0.066	-0.003
7662119	0	76563	35436	0.21	-6.11	-66.32	0.12899	0.087	-0.001
7662219	0	76564	35536	0.23	-5.98	-64.19	0.123	0.073	-0.004
7662319	0	76565	35636	0.22	-5.91	-63.91	0.115	0.082	-0.005
7662419	0	76566	35736	0.1	-5.7	-62.58	0.116	0.086	-0.005
7662519	0	76567	35836	0.04	-5.71	-62.1	0.105	0.079	-0.001
7662620	0	76568	35936	0.05	-5.73	-62.3	0.098	0.071	-0.004
7662720	0	76569	36036	0.2	-5.54	-61.47	0.094	0.064	-0.003
7662820	0	76570	36136	0.07	-5.4	-59.77	0.097	0.073	-0.005
7662920	0	76571	36236	0.25	-5.44	-60.48	0.089	0.062	-0.002
7663020	0	76572	36336	-0.02	-5.3	-59.64	0.085	0.062	-0.004
7663120	0	76573	36436	0.05	-5.13	-59.05	0.075	0.066	0
7663220	0	76574	36536	-0.04	-4.9699	-58	0.089	0.058	-0.003
7663320	0	76575	36636	-0.09	-4.81	-56.94	0.097	0.068	-0.001
7663420	0	76576	36736	-0.05	-4.77	-56.35	0.08	0.062	-0.003
7663520	0	76577	36836	0.01	-4.6	-54.65	0.083	0.06	0.001
7663620	0	76578	36936	0.02	-4.71	-55.43	0.053	0.052	-0.003
7663720	0	76579	37036	-0.13	-4.51	-54.46	0.055	0.055	-0.003
7663820	0	76580	37136	-0.04	-4.4	-52.89	0.073	0.03599	-0.005
7663920	0	76581	37236	-0.2	-4.28	-52.24	0.06	0.055	0
7664021	0	76582	37336	-0.05	-4.25	-52.2599	0.052	0.044	-0.005
7664121	0	76583	37436	-0.19	-4.11	-51.21	0.051	0.042	-0.003
7664221	0	76584	37536	-0.16	-4	-50.82	0.052	0.044	-0.003
7664321	0	76585	37636	-0.22	-4.05	-50.7	0.03	0.049	-0.005
7664421	0	76586	37736	-0.26	-3.8	-50.32	0.049	0.047	-0.004
7664521	0	76587	37836	-0.16	-3.82	-49.58	0.029	0.028	-0.003
7664621	0	76588	37936	-0.31	-3.68	-47.94	0.035	0.037	-0.004
7664721	0	76589	38036	-0.32	-3.69	-48.0099	0.012	0.045	-0.002
7664821	0	76590	38136	-0.26	-3.68	-47.98	0.014	0.037	-0.005
7664921	0	76591	38236	-0.37	-3.54	-46.47	0.021	0.032	-0.004
7665021	0	76592	38336	-0.42	-3.41	-46.5	0.039	0.034	-0.007
7665121	0	76593	38436	-0.62	-3.27	-44.81	0.037	0.043	-0.004
7665222	0	76594	38536	-0.58	-3.32	-44.78	0.022	0.03799	-0.003
7665322	0	76595	38636	-0.41	-3.26	-43.03	0.017	0.014	-0.005
7665422	0	76596	38736	-0.7	-3.03	-42.25	0.034	0.027	-0.003
7665522	0	76597	38836	-0.5899	-3.22	-42.44	0.003	0.029	-0.005
7665622	0	76598	38936	-0.54	-3.17	-41.2	0.014	0.021	-0.005
7665722	0	76599	39036	-0.5899	-3.05	-41.19	0.021	0.005	-0.002
7665822	0	76600	39136	-0.63	-3.05	-39.82	0.014	0.011	-0.003
7665922	0	76601	39236	-0.57	-2.91	-39.69	0.01899	0.015	-0.006
7666022	0	76602	39336	-0.64	-2.89	-38.4199	0.03	0.00899	-0.003
7666122	0	76603	39436	-0.68	-3.03	-39.08	-0.005	0.017	-0.003
7666222	0	76604	39536	-0.82	-2.74	-36.9199	0.027	0.026	-0.003
7666322	0	76605	39636	-0.77	-2.81	-36.55	0.01899	0.004	-0.003
7666422	0	76606	39736	-0.82	-2.74	-36.36	0.024	0.004	-0.005
7666522	0	76607	39836	-0.88	-2.75	-35.45	0.005	0.01	0
7666623	0	76608	39936	-0.7799	-2.73	-34.38	0.014	0	-0.003
7666723	0	76609	40036	-0.87	-2.6	-33.59	0.007	-0.006	-0.001
7666823	0	76610	40136	-0.79	-2.51	-33.08	0.033	-0.017	-0.001
7666923	0	76611	40236	-0.7799	-2.46	-32.4199	0.01899	-0.015	-0.005
7667023	0	76612	40336	-0.9	-2.3599	-32.33	0.00899	-0.011	-0.005
7667123	0	76613	40436	-0.88	-2.23	-30.46	0.01899	-0.016	-0.004
7667223	0	76614	40536	-0.85	-2.1199	-30.18	0.011	-0.023	-0.002
7667323	0	76615	40636	-0.81	-2.1099	-29.85	0.011	-0.026	-0.004
7667423	0	76616	40736	-0.84	-2.08	-29.95	-0.006	-0.015	-0.002
7667523	0	76617	40836	-0.95	-1.82	-28.1	0.01899	-0.022	-0.004
7667623	0	76618	40936	-0.98	-1.96	-28.03	-0.01	-0.013	0
7667724	0	76619	41036	-0.89	-1.67	-27.58	0.013	-0.025	-0.004
7667824	0	76620	41136	-0.95	-1.55	-25.48	-0.002	-0.01799	-0.004
7667924	0	76621	41236	-0.98	-1.39	-25.1299	0.005	-0.032	-0.002
7668024	0	76622	41336	-0.99	-1.27	-24.81	-0.002	-0.035	-0.001
7668124	0	76623	41436	-0.85	-1.3099	-24.36	-0.008	-0.039	-0.001
7668224	0	76624	41536	-0.93	-1.08	-22.43	0.002	-0.034	0.001
7668324	0	76625	41636	-0.89	-1.01	-22.36	0.002	-0.041	-0.003
7668424	0	76626	41736	-1.08	-1	-22.3799	-0.013	-0.01799	-0.001
7668524	0	76627	41836	-0.96	-1.03	-22.4599	-0.028	-0.032	-0.004
7668624	0	76628	41936	-0.92	-0.87	-21.02	-0.031	-0.024	0.002
7668724	0	76629	42036	-1.02	-0.77	-20.15	-0.00899	-0.033	-0.004
7668824	0	76630	42136	-1.05	-0.71	-20.06	-0.023	-0.029	0
7668924	0	76631	42236	-0.96	-0.5299	-19.07	-0.008	-0.033	0
7669024	0	76632	42336	-0.92	-0.65	-18.15	-0.037	-0.03799	0.003
7669124	0	76633	42436	-0.98	-0.41	-17.03	-0.013	-0.032	0.002
7669225	0	76634	42536	-1.07	-0.32	-16.74	-0.015	-0.027	0
7669325	0	76635	42636	-0.9	-0.33	-15.86	-0.022	-0.033	-0.001
7669425	0	76636	42736	-1.03	-0.26	-16.03	-0.026	-0.024	-0.003
7669525	0	76637	42836	-0.82	-0.35	-15.87	-0.035	-0.03599	0.003
7669625	0	76638	42936	-0.9	-0.19	-15.15	-0.006	-0.027	0
7669725	0	76639	43036	-0.66	-0.44	-15.7	-0.043	-0.041	-0.001
7669825	0	76640	43136	-0.7799	-0.21	-14.95	-0.035	-0.028	-0.002
7669925	0	76641	43236	-0.86	-0.12	-14.41	-0.01799	-0.032	-0.006
7670025	0	76642	43336	-0.96	-0.06	-13.89	-0.033	-0.027	0
7670125	0	76643	43436	-0.86	0	-12.76	-0.026	-0.023	-0.005
7670225	0	76644	43536	-0.72	-0.22	-13.68	-0.046	-0.031	0
7670325	0	76645	43636	-0.89	0.07	-12.4799	-0.023	-0.025	-0.002
7670426	0	76646	43736	-0.95	0.15	-11.6899	-0.026	-0.021	-0.005
7670526	0	76647	43836	-0.83	0.19	-11.07	-0.015	-0.022	-0.004
7670626	0	76648	43936	-0.7799	0.13	-10.64	-0.017	-0.023	-0.002
7670726	0	76649	44036	-0.63	0.05	-11.08	-0.037	-0.027	-0.002
7670826	0	76650	44136	-0.74	0.26	-9.33	-0.017	-0.02	-0.002
7670926	0	76651	44236	-0.72	0.37	-9.77	-0.017	-0.005	-0.001
7671026	0	76652	44336	-0.61	0.13	-9.15	-0.03799	-0.022	-0.002
7671126	0	76653	44436	-0.7799	0.47	-8.04	-0.014	-0.02	-0.001
7671226	0	76654	44536	-0.74	0.44	-9.51	-0.01799	-0.011	-0.005
7671326	0	76655	44636	-0.54	0.3	-7.96	-0.032	-0.012	0
7671426	0	76656	44736	-0.68	0.35	-8.2	-0.03	-0.004	0
7671526	0	76657	44836	-0.69	0.57	-6.76	-0.024	-0.005	-0.001
7671626	0	76658	44936	-0.38	0.44	-7.1	-0.03599	-0.011	-0.002
7671727	0	76659	45036	-0.24	0.46	-5.62	-0.026	-0.034	0.001
7671827	0	76660	45136	-0.3899	0.62	-6.44	-0.03599	-0.005	0
7671927	0	76661	45236	-0.42	0.85	-5.33	-0.014	-0.002	-0.002
7672027	0	76662	45336	-0.38	0.83	-4.64	-0.021	-0.005	0
7672127	0	76663	45436	-0.29	0.7799	-4.4899	-0.027	-0.013	0.001
7672227	0	76664	45536	-0.18	0.7799	-3.97	-0.03	-0.006	0
7672327	0	76665	45636	-0.16	0.76	-4	-0.037	0	0.001
7672427	0	76666	45736	-0.05	0.75	-4.14	-0.039	0.011	-0.001
7672527	0	76667	45836	-0.1	0.9	-3.77	-0.025	0.00899	-0.001
7672627	0	76668	45936	0.05	0.86	-3.96	-0.034	-0.012	-0.003
7672727	0	76669	46036	-0.14	1.01	-2.68	-0.015	0.006	0
7672827	0	76670	46136	0.14	0.85	-3.28	-0.034	-0.004	0.003
7672927	0	76671	46236	-0.08	0.95	-3.04	-0.033	0.017	0.002
7673027	0	76672	46336	0.14	1.01	-1.41	-0.032	-0.008	0.001
7673128	0	76673	46436	0	1.01	-2.06	-0.039	-0.008	0.001
7673228	0	76674	46536	-0.03	1.05	-1.6	-0.026	0.002	0.002
7673328	0	76675	46636	0.02	1.05	-1.82	-0.032	-0.005	0.003
7673428	0	76676	46736	-0.07	1.09	-1.91	-0.03	0.002	0
7673528	0	76677	46836	-0.06	1.05	-2.44	-0.027	0.011	0.001
7673628	0	76678	46936	0	1.13	-1.5	-0.026	-0.002	0.002
7673728	0	76679	47036	0.04	1.03	-1.68	-0.03799	0.014	0
7673828	0	76680	47136	0.06	1.15	-1.07	-0.01899	-0.003	0.003
7673928	0	76681	47236	0.08	1.05	-0.87	-0.041	-0.003	0.002
7674028	0	76682	47336	0	1.17	-1.32	-0.037	0.007	0.004
7674128	0	76683	47436	-0.12	1.26	-0.66	-0.03799	0.00899	0.001
7674228	0	76684	47536	0.01	1.16	-1.19	-0.037	-0.006	0.003
7674328	0	76685	47636	0.01	1.17	-1.58	-0.05	0.016	0
7674429	0	76686	47736	0.08	1.23	-0.77	-0.027	-0.011	0.001
7674529	0	76687	47836	-0.03	1.24	-0.45	-0.033	-0.003	0
7674629	0	76688	47936	0.04	1.35	-0.73	-0.027	-0.004	0.001
7674729	0	76689	48036	-0.03	1.23	-0.75	-0.045	0.005	0.005
7674829	0	76690	48136	0.12	1.22	-0.3	-0.03799	-0.00899	0.003
7674929	0	76691	48236	0.04	1.3099	-0.3899	-0.041	0.003	-0.001
7675029	0	76692	48336	-0.08	1.28	-0.09	-0.03599	0.001	0.003
7675129	0	76693	48436	0.09	1.29	-0.9	-0.03799	0.001	0
7675229	0	76694	48536	0.05	1.11	-0.46	-0.053	0	0.004
7675329	0	76695	48636	-0.03	1.36	-0.86	-0.039	0.003	-0.001
7675429	0	76696	48736	0.1	1.17	-0.68	-0.054	0.002	0.004
7675529	0	76697	48836	-0.04	1.29	0.16	-0.049	0.005	0.003
7675629	0	76698	48936	0.14	1.1799	-0.72	-0.059	0.001	0.001
7675730	0	76699	49036	0.1	1.23	0.38	-0.045	-0.015	0.001
7675830	0	76700	49136	-0.06	1.49	0.5299	-0.01899	0.002	0.004
7675930	0	76701	49236	0.24	1.2	0.09	-0.056	-0.013	0.003
7676030	0	76702	49336	-0.17	1.37	-0.04	-0.047	0.013	0.002
7676130	0	76703	49436	0.13	1.26	0.85	-0.06	0.005	0.002
7676230	0	76704	49536	0.13	1.2	-0.33	-0.058	-0.004	0.001
7676330	0	76705	49636	0.18	1.35	-0.22	-0.045	-0.003	-0.001
7676430	0	76706	49736	0.15	1.38	0.86	-0.05	-0.001	0.004
7676530	0	76707	49836	0.17	1.48	1.07	-0.034	0.004	0.004
7676630	0	76708	49936	0.14	1.48	0.14	-0.037	-0.002	-0.001
7676730	0	76709	50036	0.18	1.39	1.3099	-0.043	-0.02	0.005
7676830	0	76710	50136	0.07	1.47	0.62	-0.054	0.001	0.002
7676930	0	76711	50236	0.2	1.38	0.6	-0.066	0	0.004
7677031	0	76712	50336	0.18	1.45	1.61	-0.046	-0.014	0.003
7677131	0	76713	50436	0.15	1.47	0.68	-0.051	-0.003	0
7677231	0	76714	50536	0.03	1.46	1.3099	-0.052	0.005	0.002
7677331	0	76715	50636	0.21	1.42	0.77	-0.057	0.004	0.003
7677431	0	76716	50736	0.18	1.39	1.0599	-0.057	0.004	0.002
7677531	0	76717	50836	0.08	1.6	1.04	-0.037	0.002	0
7677631	0	76718	50936	-0.02	1.65	1.46	-0.034	0.012	0.004
7677731	0	76719	51036	0.18	1.46	0.67	-0.052	0.008	0.002
7677831	0	76720	51136	0.31	1.5599	2.01	-0.03799	-0.004	0.008
7677931	0	76721	51236	0.33	1.48	1.35	-0.052	-0.007	0.003
7678031	0	76722	51336	0	1.68	2.47	-0.037	0.007	0.001
7678131	0	76723	51436	0.24	1.46	1.95	-0.055	-0.01	0.004
7678231	0	76724	51536	0.29	1.55	2.49	-0.055	-0.01	0.004
7678332	0	76725	51636	0.34	1.45	2.18	-0.061	-0.012	0.002
7678432	0	76726	51736	0.18	1.5599	2.92	-0.059	-0.01	0.003
7678532	0	76727	51836	0.16	1.53	3.09	-0.055	-0.004	0.002
7678632	0	76728	51936	0.14	1.44	2.34	-0.055	-0.002	0
7678732	0	76729	52036	0.18	1.53	1.86	-0.041	-0.003	0
7678832	0	76730	52136	0.12	1.58	2.85	-0.041	-0.007	0.003
7678932	0	76731	52236	0.24	1.39	2.05	-0.05	-0.013	0.002
7679032	0	76732	52336	0.04	1.69	3.68	-0.039	-0.007	0.003
7679132	0	76733	52436	0.22	1.4	2.23	-0.064	-0.01	0.005
7679232	0	76734	52536	0.18	1.55	2.79	-0.03599	0	0.003
7679332	0	76735	52636	0.2	1.47	2.3599	-0.043	-0.011	0.005
7679432	0	76736	52736	0.25	1.62	3.28	-0.033	-0.027	0.004
7679532	0	76737	52836	0.29	1.34	3	-0.066	-0.01899	0.002
7679633	0	76738	52936	0.22	1.55	3.41	-0.047	-0.02	0.005
7679733	0	76739	53036	0.15	1.5	3.17	-0.054	-0.013	0.002
7679833	0	76740	53136	-0.08	1.59	3.25	-0.048	-0.003	0.004
7679933	0	76741	53236	0.04	1.52	3.91	-0.048	-0.004	0.005
7680033	0	76742	53336	0.06	1.46	3.49	-0.052	-0.015	0.001
7680133	0	76743	53436	0.05	1.46	3.79	-0.043	-0.015	0.005
7680233	0	76744	53536	0.09	1.52	3.39	-0.046	-0.017	0.001
7680333	0	76745	53636	0.21	1.58	4.25	-0.043	-0.023	0.002
7680433	0	76746	53736	0	1.57	2.79	-0.049	-0.021	0.004
7680533	0	76747	53836	0.02	1.52	4.51	-0.062	-0.016	0.002
7680633	0	76748	53936	0.22	1.63	4.44	-0.041	-0.017	0.007
7680733	0	76749	54036	0.07	1.66	4.52	-0.051	-0.013	-0.001
7680833	0	76750	54136	-0.05	1.58	4.77	-0.057	-0.005	0.002
7680934	0	76751	54236	0.22	1.54	4.25	-0.052	-0.026	0.002
7681034	0	76752	54336	0.05	1.59	4.86	-0.048	-0.011	0.002
7681134	0	76753	54436	0.13	1.48	4.17	-0.063	-0.027	0.005
7681234	0	76754	54536	0.16	1.62	5.63	-0.047	-0.029	0.005
7681334	0	76755	54636	0.16	1.66	4.08	-0.043	-0.03	0.001
7681434	0	76756	54736	0.01	1.61	5.2399	-0.049	-0.031	0.003
7681534	0	76757	54836	0	1.6	5.79	-0.052	-0.024	0.006
7681634	0	76758	54936	0.14	1.46	4.86	-0.069	-0.027	0.006
7681734	0	76759	55036	0.03	1.71	5.87	-0.03799	-0.029	0.005
7681834	0	76760	55136	0.14	1.6	4.79	-0.048	-0.035	0.002
7681934	0	76761	55236	-0.03	1.58	4.42	-0.059	-0.016	0
7682034	0	76762	55336	0.04	1.63	4.96	-0.054	-0.032	0.005
7682134	0	76763	55436	0.02	1.61	4.8	-0.054	-0.027	0.002
7682235	0	76764	55536	-0.01	1.58	5.83	-0.06	-0.027	0.005
7682335	0	76765	55636	-0.01	1.7	5.25	-0.035	-0.024	0.005
7682435	0	76766	55736	-0.01	1.6	5.31	-0.063	-0.034	0.005
7682535	0	76767	55836	0	1.71	5.53	-0.03799	-0.028	0.001
7682635	0	76768	55936	-0.03	1.6	6.06	-0.056	-0.027	0.003
7682735	0	76769	56036	0.08	1.57	5.86	-0.049	-0.03599	0.005
7682835	0	76770	56136	-0.06	1.5599	6.14	-0.055	-0.04	0.003
7682935	0	76771	56236	0.03	1.47	6.39	-0.06	-0.048	0.003
7683035	0	76772	56336	0.04	1.7	7	-0.044	-0.045	0.004
7683135	0	76773	56436	0	1.48	6.39	-0.055	-0.03799	0.004
7683235	0	76774	56536	0.06	1.54	6.28	-0.054	-0.048	0.002
7683335	0	76775	56636	-0.08	1.37	5.69	-0.077	-0.026	0.004
7683435	0	76776	56736	-0.08	1.58	6.94	-0.057	-0.042	0.003
7683536	0	76777	56836	-0.12	1.68	7.02	-0.046	-0.029	0.006
7683636	0	76778	56936	-0.04	1.63	6.78	-0.053	-0.03599	0.003
7683736	0	76779	57036	0.03	1.6	6.74	-0.057	-0.046	0.003
7683836	0	76780	57136	-0.04	1.66	6.16	-0.047	-0.037	-0.001
7683936	0	76781	57236	-0.07	1.75	6.71	-0.048	-0.028	0.003
7684036	0	76782	57336	0.05	1.65	7.2	-0.063	-0.039	0.001
7684136	0	76783	57436	-0.04	1.71	7.57	-0.054	-0.053	0.004
7684236	0	76784	57536	-0.04	1.6	7.05	-0.083	-0.039	0.007
7684336	0	76785	57636	0	1.71	8.12	-0.066	-0.043	0.004
7684436	0	76786	57736	-0.05	1.79	6.95	-0.059	-0.035	0.003
7684536	0	76787	57836	-0.06	1.75	6.88	-0.075	-0.03	0.003
7684636	0	76788	57936	-0.08	1.86	7.52	-0.056	-0.04	0.002
7684737	0	76789	58036	-0.02	1.8	8.02	-0.068	-0.039	0.005
7684837	0	76790	58136	-0.15	1.86	8.24	-0.065	-0.027	0.005
7684937	0	76791	58236	0.01	1.85	8.78	-0.058	-0.032	0.00899
7685037	0	76792	58336	0.06	1.89	7.72	-0.049	-0.043	0.004
7685137	0	76793	58436	-0.08	1.87	8.12	-0.057	-0.027	0.004
7685237	0	76794	58536	0.09	1.83	9.33	-0.069	-0.042	0.00899
7685337	0	76795	58636	0.05	1.84	7.89	-0.07	-0.043	0.002
7685437	0	76796	58736	-0.11	2.02	9.06	-0.051	-0.035	0.004
7685537	0	76797	58836	0.07	1.91	8.03	-0.053	-0.045	0.005
7685637	0	76798	58936	-0.03	1.99	8.65	-0.055	-0.03	0.008
7685737	0	76799	59036	0.1	1.85	8.27	-0.071	-0.034	0.005
7685837	0	76800	59136	0.1	1.77	8.2	-0.075	-0.044	0.01
7685937	0	76801	59236	-0.02	2.03	8.65	-0.052	-0.039	0.005
7686037	0	76802	59336	0.1	1.88	8.31	-0.074	-0.047	0.003
7686137	0	76803	59436	-0.12	1.96	9.53	-0.066	-0.03799	0.01
7686238	0	76804	59536	-0.21	1.89	8.26	-0.088	-0.031	0.005
7686338	0	76805	59636	-0.17	2.04	8.39	-0.07199	-0.01899	0.005
7686438	0	76806	59736	-0.19	1.86	9.39	-0.075	-0.041	0.004
7686538	0	76807	59836	-0.16	2.2	9.86	-0.046	-0.046	0.00899
7686638	0	76808	59936	-0.24	2.03	9.97	-0.059	-0.026	0.008
7686738	0	76809	60036	-0.1	2	9.03	-0.07199	-0.039	0.006
7686838	0	76810	60136	-0.08	1.94	8.55	-0.078	-0.034	0.007
7686938	0	76811	60236	-0.28	1.91	8.34	-0.081	-0.037	0.005
7687038	0	76812	60336	-0.09	1.94	8.53	-0.066	-0.056	0.006
7687138	0	76813	60436	-0.13	1.95	9.71	-0.057	-0.056	0.007
7687238	0	76814	60536	-0.16	2.1199	10.47	-0.063	-0.037	0.006
7687338	0	76815	60636	-0.29	1.98	9.27	-0.064	-0.051	0.008
7687439	0	76816	60736	-0.24	1.95	9.56	-0.06	-0.047	0.005
7687539	0	76817	60836	-0.27	2	10.43	-0.065	-0.061	0.008
7687639	0	76818	60936	-0.07	1.88	9.21	-0.067	-0.054	0.007
7687739	0	76819	61036	-0.31	1.79	9.15	-0.078	-0.041	0.005
7687839	0	76820	61136	-0.19	1.99	10.28	-0.05	-0.045	0.005
7687939	0	76821	61236	-0.16	1.84	10.32	-0.065	-0.064	0.01
7688039	0	76822	61336	-0.11	1.74	9.64	-0.065	-0.068	0.007
7688139	0	76823	61436	-0.33	1.75	9.89	-0.074	-0.065	0.007
7688239	0	76824	61536	-0.34	1.77	9.61	-0.066	-0.063	0.008
7688339	0	76825	61636	-0.41	1.92	10.55	-0.051	-0.065	0.006
7688439	0	76826	61736	-0.28	1.75	9.68	-0.068	-0.064	0.006
7688539	0	76827	61836	-0.47	1.76	10.4	-0.07599	-0.049	0.006
7688639	0	76828	61936	-0.3899	1.83	10.8	-0.041	-0.078	0.008
7688739	0	76829	62036	-0.35	1.74	9.6899	-0.07	-0.062	0.004
7688840	0	76830	62136	-0.4	1.65	9.87	-0.055	-0.055	0.006
7688940	0	76831	62236	-0.38	1.75	10.97	-0.066	-0.067	0.006
7689040	0	76832	62336	-0.5	1.72	11	-0.062	-0.063	0.008
7689140	0	76833	62436	-0.47	1.8	10.66	-0.042	-0.066	0.008
7689240	0	76834	62536	-0.26	1.67	9.9	-0.051	-0.073	0.006
7689340	0	76835	62636	-0.63	1.87	10.61	-0.044	-0.066	0.007
7689440	0	76836	62736	-0.72	1.71	10.66	-0.06	-0.061	0.008
7689540	0	76837	62836	-0.51	1.79	10.71	-0.056	-0.07	0.00899
7689640	0	76838	62936	-0.48	1.65	10.05	-0.068	-0.075	0.008
7689740	0	76839	63036	-0.51	1.74	11.35	-0.059	-0.068	0.01
7689840	0	76840	63136	-0.64	1.86	11.25	-0.042	-0.068	0.004
7689940	0	76841	63236	-0.63	1.79	11.88	-0.055	-0.066	0.013
7690041	0	76842	63336	-0.71	1.72	11.27	-0.058	-0.055	0.006
7690141	0	76843	63436	-0.51	1.66	10.36	-0.052	-0.07199	0.008
7690241	0	76844	63536	-0.58	1.69	10.82	-0.05	-0.071	0.00899
7690341	0	76845	63636	-0.51	1.57	10.57	-0.059	-0.067	0.00899
7690441	0	76846	63736	-0.65	1.83	11.68	-0.03599	-0.074	0.00899
7690541	0	76847	63836	-0.63	1.74	11.1	-0.057	-0.069	0.005
7690641	0	76848	63936	-0.4	1.64	11.62	-0.055	-0.081	0.01
7690741	0	76849	64036	-0.46	1.65	10.81	-0.056	-0.069	0.006
7690841	0	76850	64136	-0.56	1.79	12.27	-0.059	-0.07199	0.01
7690941	0	76851	64236	-0.5	1.68	12.49	-0.044	-0.07599	0.007
7691041	0	76852	64336	-0.48	1.68	13.03	-0.034	-0.068	0.004
7691141	0	76853	64436	-0.62	1.61	13.52	-0.041	-0.07199	0.008
7691241	0	76854	64536	-0.5	1.61	13.57	-0.024	-0.08	0.007
7691341	0	76855	64636	-0.46	1.51	13.2	-0.02	-0.075	0.005
7691442	0	76856	64736	-0.37	1.34	13.66	-0.034	-0.075	0.008
7691542	0	76857	64836	-0.51	1.52	13.92	-0.017	-0.068	0.005
7691642	0	76858	64936	-0.49	1.3099	13.64	-0.039	-0.056	0.00899
7691742	0	76859	65036	-0.41	1.34	13.56	-0.013	-0.083	0.006
7691842	0	76860	65136	-0.56	1.41	14.31	-0.035	-0.063	0.008
7691942	0	76861	65236	-0.58	1.57	14.16	-0.004	-0.067	0.007
7692042	0	76862	65336	-0.49	1.3	14.03	-0.029	-0.082	0.003
7692142	0	76863	65436	-0.61	1.42	13.94	-0.022	-0.062	0.008
7692242	0	76864	0	-0.62	1.55	14.23	-0.015	-0.057	0.006
7692342	0	76865	100	-0.31	1.2	13.72	-0.042	-0.084	0.004
7692442	0	76866	200	-0.5299	1.42	13.97	-0.017	-0.066	0.004
7692542	0	76867	300	-0.44	1.38	13.53	-0.026	-0.074	0.006
7692643	0	76868	400	-0.38	1.4	14.02	-0.01799	-0.081	0.006
7692743	0	76869	500	-0.5	1.37	14.28	-0.01899	-0.084	0.006
7692843	0	76870	600	-0.57	1.46	14.7	-0.003	-0.074	0.006
7692943	0	76871	700	-0.57	1.2	13.56	-0.043	-0.06	0.005
7693043	0	76872	800	-0.33	1.29	14.72	-0.023	-0.083	0.004
7693143	0	76873	900	-0.7	1.42	14.26	-0.02	-0.06	0.006
7693243	0	76874	1000	-0.42	1.35	13.81	-0.026	-0.07199	0.003
7693343	0	76875	1100	-0.41	1.35	14.14	-0.02	-0.071	0.004
7693443	0	76876	1200	-0.5899	1.4299	15.09	-0.025	-0.069	0.006
7693543	0	76877	1300	-0.46	1.25	13.63	-0.042	-0.068	0.006
7693643	0	76878	1400	-0.45	1.38	14.23	-0.031	-0.078	0.004
7693743	0	76879	1500	-0.41	1.3	13.65	-0.026	-0.068	0.005
7693843	0	76880	1600	-0.4	1.36	14.12	-0.01799	-0.073	0.008
