# Supplementary material for: Robot-Based Calibration Procedure for Graphene Electronic Skin
Source: Sensors (Basel). 2022 Aug 16;22(16):6122. doi: 10.3390/s22166122 (PMC9416129; doi:10.3390/s22166122)
Supplement: Supplementary file 1 [file sensors-22-06122-s001.zip › measurements/sensor_row_11_col_21_hex_load.dat]

#ID ES_1_V1
#SIZE ROW 16 COL 32
#DIR LOAD
#sensor: hex
#coord: row_11_col_21
system_time	status	sequence_number	hex_sample_counter	Fx	Fy	Fz	Tx	Ty	Tz
7548832	0	75431	53308	-0.36	1.35	14.68	-0.023	-0.078	0.007
7548932	0	75432	53408	-0.51	1.32	13.39	-0.024	-0.07599	0.003
7549033	0	75433	53508	-0.55	1.34	14.72	-0.023	-0.083	0.007
7549133	0	75434	53608	-0.45	1.36	13.62	-0.016	-0.071	0.007
7549233	0	75435	53708	-0.54	1.35	14.16	-0.01899	-0.066	0.008
7549333	0	75436	53808	-0.52	1.4	14.19	-0.029	-0.073	0.003
7549433	0	75437	53908	-0.5	1.49	13.2	-0.006	-0.063	0.005
7549533	0	75438	54008	-0.51	1.37	14.6	-0.021	-0.079	0.007
7549633	0	75439	54108	-0.51	1.5	13.49	-0.003	-0.083	0.005
7549733	0	75440	54208	-0.57	1.54	13.51	-0.012	-0.068	0.005
7549833	0	75441	54308	-0.45	1.26	12.66	-0.029	-0.069	0.005
7549933	0	75442	54408	-0.56	1.41	14.46	-0.008	-0.07199	0.004
7550033	0	75443	54508	-0.44	1.33	13.83	-0.028	-0.071	0.005
7550133	0	75444	54608	-0.43	1.41	13.49	-0.017	-0.066	0.005
7550233	0	75445	54708	-0.55	1.36	14.48	-0.01899	-0.066	0.006
7550334	0	75446	54808	-0.49	1.26	13.08	-0.032	-0.064	0.005
7550434	0	75447	54908	-0.34	1.19	13.31	-0.041	-0.073	0.008
7550534	0	75448	55008	-0.55	1.2	13.81	-0.03599	-0.064	0.007
7550634	0	75449	55108	-0.37	1.27	13.95	-0.026	-0.074	0.008
7550734	0	75450	55208	-0.42	1.37	13.29	-0.022	-0.06	0.008
7550834	0	75451	55308	-0.52	1.35	13.92	-0.023	-0.066	0.004
7550934	0	75452	55408	-0.24	1.24	13.73	-0.035	-0.08	0.008
7551034	0	75453	55508	-0.45	1.2	13	-0.03599	-0.075	0.006
7551134	0	75454	55608	-0.67	1.34	13.6	-0.013	-0.07	0.007
7551234	0	75455	55708	-0.63	1.15	12.93	-0.024	-0.071	0.003
7551334	0	75456	55808	-0.5899	1.15	12.71	-0.005	-0.07599	0.006
7551434	0	75457	55908	-0.83	1.08	12.47	-0.014	-0.064	0.003
7551534	0	75458	56008	-0.57	1.03	11.14	-0.005	-0.06	0.007
7551635	0	75459	56108	-0.66	0.94	10.62	-0.012	-0.082	0.00899
7551735	0	75460	56208	-0.57	0.99	10.57	-0.00899	-0.08	0.003
7551835	0	75461	56308	-0.87	1.13	10.05	0.006	-0.069	0.006
7551935	0	75462	56408	-0.67	0.94	11.04	-0.015	-0.095	0.008
7552035	0	75463	56508	-0.58	1	11.27	-0.01	-0.074	0.008
7552135	0	75464	56608	-0.81	0.99	10.63	-0.013	-0.064	0.006
7552235	0	75465	56708	-0.54	1	10.3	-0.024	-0.075	0.006
7552335	0	75466	56808	-0.72	1.1	10.38	0.004	-0.065	0.007
7552435	0	75467	56908	-0.5899	0.99	10.51	-0.012	-0.074	0.008
7552535	0	75468	57008	-0.69	1.07	11.95	-0.016	-0.077	0.007
7552635	0	75469	57108	-0.49	0.88	10.71	-0.027	-0.07599	0.005
7552735	0	75470	57208	-0.48	0.88	10.2299	-0.022	-0.082	0.007
7552835	0	75471	57308	-0.66	0.99	10.96	-0.007	-0.077	0.006
7552936	0	75472	57408	-0.66	0.97	10.18	-0.021	-0.063	0.00899
7553036	0	75473	57508	-0.62	1.02	10.65	-0.012	-0.068	0.007
7553136	0	75474	57608	-0.51	0.88	10.08	-0.013	-0.078	0.004
7553236	0	75475	57708	-0.44	0.85	10.04	-0.013	-0.081	0.00899
7553336	0	75476	57808	-0.47	0.85	9.35	-0.023	-0.075	0.005
7553436	0	75477	57908	-0.55	0.89	10.1	-0.026	-0.084	0.008
7553536	0	75478	58008	-0.68	1.07	11.25	-0.002	-0.07599	0.006
7553636	0	75479	58108	-0.65	0.86	9.61	-0.016	-0.066	0.00899
7553736	0	75480	58208	-0.71	0.96	10.2299	-0.004	-0.059	0.004
7553836	0	75481	58308	-0.42	0.74	8.51	-0.012	-0.066	0.005
7553936	0	75482	58408	-0.54	0.88	10.09	-0.00899	-0.073	0.006
7554036	0	75483	58508	-0.44	0.7	9.68	-0.029	-0.073	0.005
7554136	0	75484	58608	-0.45	0.8	9.1899	-0.017	-0.055	0.002
7554236	0	75485	58708	-0.73	0.95	9.96	-0.008	-0.046	0.003
7554337	0	75486	58808	-0.46	0.7799	8.4799	-0.013	-0.055	0.001
7554437	0	75487	58908	-0.48	0.94	9.36	-0.002	-0.059	0.005
7554537	0	75488	59008	-0.42	0.76	9.33	-0.012	-0.062	0.004
7554637	0	75489	59108	-0.45	0.73	8.2299	-0.013	-0.059	0.002
7554737	0	75490	59208	-0.57	0.75	9.52	-0.01	-0.041	0.002
7554837	0	75491	59308	-0.42	0.73	8.97	-0.003	-0.054	0.003
7554937	0	75492	59408	-0.24	0.57	8.76	-0.021	-0.06	0.003
7555037	0	75493	59508	-0.19	0.64	7.76	-0.013	-0.059	0.006
7555137	0	75494	59608	-0.57	0.76	9.32	-0.006	-0.049	0.001
7555237	0	75495	59708	-0.25	0.51	7.84	-0.021	-0.054	0.003
7555337	0	75496	59808	-0.5299	0.84	9.01	0.003	-0.04	0.005
7555437	0	75497	59908	-0.38	0.69	7.86	-0.006	-0.039	0.003
7555538	0	75498	60008	-0.38	0.69	8.65	0	-0.044	0.003
7555638	0	75499	60108	-0.5	0.75	8.92	0.011	-0.053	0.002
7555738	0	75500	60208	-0.26	0.63	9.13	-0.005	-0.057	0.004
7555838	0	75501	60308	-0.27	0.64	7.81	-0.001	-0.042	0.002
7555938	0	75502	60408	-0.36	0.54	7.66	-0.00899	-0.037	0.004
7556038	0	75503	60508	-0.16	0.47	7.89	-0.011	-0.045	0.005
7556138	0	75504	60608	-0.21	0.5299	7.87	-0.01799	-0.03799	0.004
7556238	0	75505	60708	-0.37	0.58	8.17	0.002	-0.04	0.002
7556338	0	75506	60808	-0.24	0.57	8.41	0	-0.034	0.005
7556438	0	75507	60908	-0.21	0.51	8.29	-0.01	-0.047	0.004
7556538	0	75508	61008	-0.22	0.66	7.89	-0.002	-0.049	0.002
7556638	0	75509	61108	-0.25	0.5299	7.82	-0.004	-0.03599	0.002
7556738	0	75510	61208	-0.09	0.51	8.6	0	-0.05	0.003
7556838	0	75511	61308	-0.26	0.67	8.28	0.007	-0.028	0.002
7556939	0	75512	61408	-0.18	0.54	8.16	0.007	-0.04	0.003
7557039	0	75513	61508	-0.2	0.5299	8.64	-0.004	-0.035	0.005
7557139	0	75514	61608	-0.19	0.61	7.23	-0.001	-0.023	0.002
7557239	0	75515	61708	0.06	0.41	6.88	-0.005	-0.043	0
7557339	0	75516	61808	-0.16	0.47	7.61	-0.005	-0.037	0.005
7557439	0	75517	61908	-0.04	0.54	7.17	0.015	-0.032	0.003
7557539	0	75518	62008	-0.17	0.62	8.01	0.01	-0.026	0.007
7557639	0	75519	62108	0	0.5299	7.15	0.01	-0.046	0.002
7557739	0	75520	62208	-0.16	0.46	6.3	0.008	-0.03	0
7557839	0	75521	62308	0.03	0.27	6.11	-0.023	-0.037	0.004
7557939	0	75522	62408	0.01	0.48	6.58	0.007	-0.026	0.002
7558039	0	75523	62508	-0.01	0.55	7.73	0.011	-0.037	0.002
7558140	0	75524	62608	-0.14	0.54	6.88	0.00899	-0.026	0.003
7558240	0	75525	62708	-0.09	0.44	6.4699	-0.008	-0.031	0.003
7558340	0	75526	62808	-0.02	0.38	6.33	-0.00899	-0.031	0.002
7558440	0	75527	62908	0.05	0.5	6.18	0.005	-0.03	0.002
7558540	0	75528	63008	-0.08	0.51	6.27	-0.00899	-0.017	0.003
7558640	0	75529	63108	0.01	0.3899	6.23	-0.01	-0.029	0.002
7558740	0	75530	63208	0.01	0.42	6.55	0.002	-0.037	0.002
7558840	0	75531	63308	0.06	0.32	5.81	-0.007	-0.032	-0.001
7558940	0	75532	63408	-0.15	0.45	5.42	-0.002	-0.022	0
7559040	0	75533	63508	0.05	0.4	5.65	-0.001	-0.024	-0.002
7559140	0	75534	63608	-0.03	0.34	5.63	-0.004	-0.022	0.001
7559240	0	75535	63708	-0.02	0.3899	5.48	-0.008	-0.029	0.002
7559340	0	75536	63808	-0.01	0.3899	5.56	-0.005	-0.013	-0.001
7559440	0	75537	63908	0.01	0.35	6.05	-0.00899	-0.016	0.003
7559541	0	75538	64008	0.04	0.25	5	-0.011	-0.025	0.002
7559641	0	75539	64108	0.07	0.51	5.69	0.022	-0.029	0
7559741	0	75540	64208	-0.06	0.5899	6.13	0.022	-0.01899	0.002
7559841	0	75541	64308	0.04	0.38	5.13	0	-0.01899	0.001
7559941	0	75542	64408	-0.01	0.44	4.93	0.001	-0.013	-0.001
7560041	0	75543	64508	0.01	0.5	4.9699	0.003	-0.021	0.001
7560141	0	75544	64608	-0.06	0.49	4.96	0.001	-0.015	0.001
7560241	0	75545	64708	0.14	0.42	5.36	0.002	-0.032	0.004
7560341	0	75546	64808	0.3	0.34	4.76	0.011	-0.035	0.003
7560441	0	75547	64908	0.11	0.44	5.2399	0.002	-0.014	0.001
7560541	0	75548	65008	0.1	0.37	4.59	0.001	-0.011	0.003
7560641	0	75549	65108	0.1	0.36	3.97	0.001	-0.013	0
7560742	0	75550	65208	-0.04	0.42	4.39	0.006	-0.008	0.001
7560842	0	75551	65308	0.15	0.42	4.86	0.006	-0.01799	0.003
7560942	0	75552	65408	-0.08	0.54	4.9699	0.02	-0.008	0
7561042	0	75553	65508	0.22	0.31	2.77	-0.003	-0.004	0.002
7561142	0	75554	72	0.25	0.11	3.54	-0.007	-0.021	0.002
7561242	0	75555	172	0.17	0.32	3.45	0.005	-0.004	0.002
7561342	0	75556	272	0.17	0.41	3.65	0.014	-0.016	0.001
7561442	0	75557	372	0.23	0.3899	3.1099	-0.005	-0.02	0.003
7561542	0	75558	472	0.18	0.23	4.9699	-0.003	-0.01899	0.003
7561642	0	75559	572	0.11	0.36	3.96	0.003	-0.006	0.003
7561742	0	75560	672	0.24	0.19	3.87	-0.006	-0.022	0.003
7561842	0	75561	772	0.04	0.32	3.54	-0.005	-0.005	0
7561942	0	75562	872	0	0.47	3.99	0.002	-0.002	0.004
7562042	0	75563	972	0.17	0.29	3.13	0.00899	-0.014	0.003
7562143	0	75564	1072	0.07	0.31	2.88	-0.002	0.007	0
7562243	0	75565	1172	0.27	0.19	3.17	-0.013	-0.015	0.003
7562343	0	75566	1272	0.06	0.36	2.69	0.01	-0.007	0
7562443	0	75567	1372	0.22	0.31	2.97	-0.006	-0.00899	0
7562543	0	75568	1472	0.18	0.3899	3.08	0.012	-0.003	0
7562643	0	75569	1572	0.02	0.45	3.37	0.011	0.004	-0.002
7562743	0	75570	1672	0.22	0.23	1.82	-0.012	0.008	0.001
7562843	0	75571	1772	0.23	0.16	2.23	-0.015	-0.006	0.002
7562943	0	75572	1872	0.2	0.35	2.72	0.005	-0.01	0
7563043	0	75573	1972	0.21	0.08	1.93	-0.017	-0.004	0.002
7563143	0	75574	2072	0.2	0.29	2.3	0	0	-0.001
7563243	0	75575	2172	0.08	0.42	2.8	0.015	-0.003	0.002
7563344	0	75576	2272	0.21	0.22	2.88	0	-0.013	0.001
7563444	0	75577	2372	-0.05	0.44	2.82	0.017	0.011	-0.001
7563544	0	75578	2472	0.27	0.33	1.92	0.013	-0.011	0
7563644	0	75579	2572	0.17	0.25	1.82	0.008	-0.014	0.005
7563744	0	75580	2672	0.3899	0.12	1.98	0.002	-0.01899	0.001
7563844	0	75581	2772	0.18	0.26	1.76	0.004	-0.005	0.001
7563944	0	75582	2872	0.24	0.19	1.25	-0.003	-0.004	-0.002
7564044	0	75583	2972	0.08	0.23	2.23	0.013	-0.001	-0.002
7564144	0	75584	3072	0.28	0.04	1.08	-0.004	-0.005	0.003
7564244	0	75585	3172	0.14	0.2	1.4	0.01799	0.004	-0.004
7564344	0	75586	3272	0.24	0.09	1.84	0.00899	-0.00899	0
7564444	0	75587	3372	0.06	0.13	0.94	0.012	-0.002	0
7564544	0	75588	3472	0.31	0.11	0.64	0.01799	-0.011	0.003
7564644	0	75589	3572	0.17	0.24	1.82	0.041	-0.01	0.002
7564745	0	75590	3672	0.12	0.01	1.53	0.017	-0.00899	-0.001
7564845	0	75591	3772	0.06	0.1	0.72	0.02	0.001	0.005
7564945	0	75592	3872	0.15	0.06	1.91	0.021	-0.017	0.003
7565045	0	75593	3972	0.21	0.03	1.57	0.017	-0.014	0.001
7565145	0	75594	4072	0.07	0.1	1.1799	0.032	-0.001	0.004
7565245	0	75595	4172	0.05	-0.03	0.94	0.021	-0.00899	0.002
7565345	0	75596	4272	0.22	-0.06	0.57	0.029	-0.011	0.002
7565445	0	75597	4372	0	-0.22	-0.2	0.01	0.002	0.001
7565545	0	75598	4472	0.05	-0.13	0.36	0.03	-0.007	0.002
7565645	0	75599	4572	-0.05	-0.11	-1.08	0.022	0.007	-0.004
7565745	0	75600	4672	0.09	-0.1	-0.26	0.024	-0.004	0
7565845	0	75601	4772	-0.1	-0.04	-0.19	0.03799	-0.003	0
7565945	0	75602	4872	0.11	-0.27	-0.31	0.006	-0.00899	0.001
7566046	0	75603	4972	-0.06	-0.03	0.63	0.032	-0.008	0.001
7566146	0	75604	5072	0.11	-0.09	0.09	0.022	-0.004	0.001
7566246	0	75605	5172	-0.02	-0.12	-0.43	0.026	0.004	0
7566346	0	75606	5272	-0.16	-0.08	-0.81	0.022	0.001	-0.001
7566446	0	75607	5372	0.15	0.04	0.35	0.052	-0.015	0.001
7566546	0	75608	5472	-0.03	-0.28	-1.44	0.014	0.001	-0.001
7566646	0	75609	5572	0.03	-0.21	-0.61	0.015	-0.001	0.002
7566746	0	75610	5672	0.1	-0.12	-0.47	0.03799	0.002	0.002
7566846	0	75611	5772	0.22	-0.37	-2.1099	0.004	0.001	0.002
7566946	0	75612	5872	-0.18	-0.15	-0.8	0.026	0.008	0.001
7567046	0	75613	5972	-0.1	-0.27	-1.35	0.014	0.01	0.002
7567146	0	75614	6072	-0.1	-0.31	-2.66	0.01799	0.015	0
7567246	0	75615	6172	0	-0.41	-2.26	0.013	0.003	0.002
7567347	0	75616	6272	-0.02	-0.44	-2.17	0.023	0.006	-0.002
7567447	0	75617	6372	-0.16	-0.41	-2.17	0.023	0.00899	-0.001
7567547	0	75618	6472	0.03	-0.43	-1.33	0.021	-0.007	-0.003
7567647	0	75619	6572	-0.08	-0.43	-1.81	0.037	-0.004	-0.003
7567747	0	75620	6672	-0.17	-0.37	-1.19	0.028	0.00899	0.001
7567847	0	75621	6772	0.06	-0.48	-2.4	0.026	0.003	0.001
7567947	0	75622	6872	-0.06	-0.48	-2.27	0.01899	0.007	0
7568047	0	75623	6972	-0.07	-0.3899	-2.72	0.035	-0.001	0
7568147	0	75624	7072	-0.12	-0.3	-1.76	0.045	-0.00899	0
7568247	0	75625	7172	-0.06	-0.56	-2.48	0.022	-0.002	-0.003
7568347	0	75626	7272	-0.02	-0.52	-2.8699	0.025	-0.003	0.001
7568447	0	75627	7372	-0.18	-0.34	-1.95	0.031	0.002	0
7568547	0	75628	7472	-0.07	-0.48	-1.87	0.027	0.002	-0.002
7568648	0	75629	7572	-0.24	-0.34	-1.5599	0.041	0.005	0.001
7568748	0	75630	7672	-0.03	-0.47	-2.95	0.027	0.003	0
7568848	0	75631	7772	-0.01	-0.46	-2.41	0.025	0	-0.004
7568948	0	75632	7872	-0.17	-0.35	-2.09	0.037	-0.001	-0.004
7569048	0	75633	7972	-0.05	-0.52	-2.69	0.023	0.001	-0.001
7569148	0	75634	8072	-0.13	-0.56	-2.18	0.025	-0.002	-0.001
7569248	0	75635	8172	-0.28	-0.48	-2.56	0.031	0.01	0
7569348	0	75636	8272	-0.04	-0.67	-3.68	0.021	0	-0.001
7569448	0	75637	8372	-0.26	-0.54	-3.57	0.03599	0.013	0
7569548	0	75638	8472	-0.19	-0.67	-3.51	0.025	0.008	-0.002
7569648	0	75639	8572	-0.14	-0.7	-4.01	0.045	-0.002	-0.001
7569748	0	75640	8672	-0.25	-0.62	-4.23	0.043	0.001	-0.002
7569848	0	75641	8772	-0.19	-0.7	-5.09	0.047	0.003	-0.001
7569949	0	75642	8872	-0.14	-0.74	-4.71	0.039	0.005	-0.001
7570049	0	75643	8972	-0.09	-0.94	-5.63	0.03799	0.002	-0.001
7570149	0	75644	9072	-0.05	-0.96	-6.13	0.039	0.002	0
7570249	0	75645	9172	-0.08	-0.95	-6.54	0.039	-0.001	0
7570349	0	75646	9272	-0.26	-0.86	-6.42	0.061	0.003	-0.001
7570449	0	75647	9372	-0.27	-1.17	-7.9	0.025	0.016	-0.001
7570549	0	75648	9472	-0.17	-1.03	-7.52	0.059	-0.002	-0.004
7570649	0	75649	9572	-0.25	-1.02	-7.45	0.068	-0.004	-0.006
7570749	0	75650	9672	-0.34	-1.13	-7.46	0.064	-0.016	-0.004
7570849	0	75651	9772	-0.1	-1.15	-8.16	0.068	-0.004	-0.001
7570949	0	75652	9872	-0.3	-1.26	-9.29	0.047	0.003	-0.005
7571049	0	75653	9972	-0.3	-1.28	-10.33	0.053	-0.008	-0.005
7571150	0	75654	10072	-0.37	-1.36	-9.31	0.058	-0.003	-0.001
7571250	0	75655	10172	-0.43	-1.38	-10.36	0.067	0.013	-0.003
7571350	0	75656	10272	-0.43	-1.29	-10.28	0.069	-0.008	-0.004
7571450	0	75657	10372	-0.2	-1.63	-12.45	0.047	-0.007	-0.004
7571550	0	75658	10472	-0.41	-1.72	-12.26	0.063	-0.00899	-0.001
7571650	0	75659	10572	-0.3	-1.67	-12.27	0.06	-0.017	-0.003
7571750	0	75660	10672	-0.43	-1.66	-12.05	0.067	-0.01799	-0.003
7571850	0	75661	10772	-0.43	-1.69	-12.34	0.067	-0.012	-0.002
7571950	0	75662	10872	-0.36	-1.69	-12.83	0.077	-0.01799	-0.001
7572050	0	75663	10972	-0.55	-1.92	-13.93	0.039	-0.006	-0.003
7572150	0	75664	11072	-0.47	-1.89	-14.51	0.063	-0.016	-0.002
7572250	0	75665	11172	-0.57	-1.89	-14.17	0.071	-0.006	-0.001
7572350	0	75666	11272	-0.5899	-1.87	-14.83	0.077	-0.024	-0.004
7572450	0	75667	11372	-0.5899	-1.96	-15.17	0.087	-0.016	-0.003
7572551	0	75668	11472	-0.71	-1.94	-15.59	0.084	-0.005	-0.002
7572651	0	75669	11572	-0.74	-2	-14.9	0.087	-0.01899	-0.005
7572751	0	75670	11672	-0.47	-2.27	-17.19	0.064	-0.022	-0.001
7572851	0	75671	11772	-0.61	-2.28	-17.3799	0.075	-0.021	-0.002
7572951	0	75672	11872	-0.8	-2.27	-17.1299	0.073	-0.016	-0.003
7573051	0	75673	11972	-0.5899	-2.4	-18.51	0.068	-0.01	-0.001
7573151	0	75674	12072	-0.77	-2.42	-18.8	0.077	-0.012	-0.002
7573251	0	75675	12172	-0.7	-2.27	-19.14	0.095	-0.004	-0.001
7573351	0	75676	12272	-0.72	-2.33	-19.37	0.092	-0.016	0
7573451	0	75677	12372	-0.55	-2.51	-19.57	0.086	-0.016	0.001
7573551	0	75678	12472	-0.71	-2.47	-20.06	0.099	-0.01	-0.002
7573651	0	75679	12572	-0.7799	-2.64	-21.33	0.099	-0.012	-0.004
7573751	0	75680	12672	-0.65	-2.85	-21.91	0.082	-0.015	0.001
7573852	0	75681	12772	-0.68	-2.91	-23.07	0.077	0	-0.003
7573952	0	75682	12872	-0.93	-2.84	-22.59	0.086	0.005	-0.001
7574052	0	75683	12972	-0.73	-3.08	-25.1	0.07599	0.007	-0.007
7574152	0	75684	13072	-0.62	-3.03	-25.24	0.097	-0.002	-0.004
7574252	0	75685	13172	-0.72	-3.06	-25.95	0.109	0.006	-0.005
7574352	0	75686	13272	-0.46	-3.3	-26.88	0.095	-0.001	0
7574452	0	75687	13372	-0.46	-3.31	-27.31	0.093	-0.021	-0.001
7574552	0	75688	13472	-0.49	-3.26	-27.47	0.117	-0.012	-0.004
7574652	0	75689	13572	-0.6	-3.48	-28.14	0.081	-0.003	-0.003
7574752	0	75690	13672	-0.52	-3.45	-29.61	0.104	0.014	-0.004
7574852	0	75691	13772	-0.5899	-3.5	-29.99	0.106	0.013	-0.005
7574952	0	75692	13872	-0.61	-3.61	-31.8	0.092	0.00899	-0.004
7575052	0	75693	13972	-0.31	-3.73	-31.32	0.098	-0.003	0
7575153	0	75694	14072	-0.41	-3.65	-31.87	0.128	0.01	-0.005
7575253	0	75695	14172	-0.63	-3.69	-32.31	0.106	0.028	-0.001
7575353	0	75696	14272	-0.37	-3.91	-33.32	0.114	0.015	-0.002
7575453	0	75697	14372	-0.36	-3.91	-34.19	0.109	0.021	-0.002
7575553	0	75698	14472	-0.43	-4.19	-35.32	0.087	0.01899	-0.003
7575653	0	75699	14572	-0.3	-4.14	-35.89	0.104	0.01899	-0.006
7575753	0	75700	14672	-0.42	-4	-35.38	0.127	0.034	-0.001
7575853	0	75701	14772	-0.3	-4.17	-36.7	0.114	0.016	-0.001
7575953	0	75702	14872	-0.3	-4.4699	-38.25	0.092	0.033	-0.003
7576053	0	75703	14972	-0.37	-4.31	-38.4199	0.114	0.039	-0.005
7576153	0	75704	15072	-0.22	-4.65	-39.21	0.097	0.022	-0.001
7576253	0	75705	15172	-0.23	-4.52	-40.77	0.11	0.028	-0.005
7576353	0	75706	15272	-0.41	-4.45	-40	0.126	0.039	-0.003
7576454	0	75707	15372	-0.22	-4.64	-40.91	0.127	0.027	-0.004
7576554	0	75708	15472	-0.26	-4.57	-41.7	0.131	0.03799	-0.005
7576654	0	75709	15572	-0.13	-4.76	-42.73	0.122	0.03799	-0.002
7576754	0	75710	15672	-0.27	-4.75	-42.66	0.125	0.039	-0.001
7576854	0	75711	15772	-0.28	-4.78	-43.21	0.124	0.045	-0.001
7576954	0	75712	15872	-0.16	-4.9	-44.31	0.126	0.03799	-0.002
7577054	0	75713	15972	-0.14	-5.07	-45.27	0.121	0.05	-0.003
7577154	0	75714	16072	-0.11	-5.13	-45.62	0.127	0.045	-0.001
7577254	0	75715	16172	-0.16	-5.2399	-46.72	0.111	0.059	0.001
7577354	0	75716	16272	-0.14	-5.15	-47.12	0.136	0.06	-0.001
7577454	0	75717	16372	-0.13	-5.18	-47.88	0.138	0.05	0.001
7577554	0	75718	16472	-0.22	-5.31	-48.96	0.138	0.06	-0.004
7577654	0	75719	16572	-0.08	-5.36	-48.84	0.135	0.053	-0.003
7577755	0	75720	16672	0.01	-5.6	-50.9	0.13	0.054	-0.002
7577855	0	75721	16772	-0.07	-5.59	-51.12	0.134	0.06	-0.001
7577955	0	75722	16872	-0.01	-5.58	-51.19	0.133	0.051	0.001
7578055	0	75723	16972	0.07	-5.68	-52.52	0.13699	0.058	-0.002
7578155	0	75724	17072	0.13	-5.75	-52.99	0.13699	0.06	-0.002
7578255	0	75725	17172	0.11	-5.87	-54.69	0.141	0.059	-0.003
7578355	0	75726	17272	0.04	-5.9699	-55.38	0.132	0.07199	-0.001
7578455	0	75727	17372	-0.01	-6.06	-55.93	0.134	0.07599	-0.005
7578555	0	75728	17472	0.28	-6.15	-55.73	0.145	0.063	-0.002
7578655	0	75729	17572	0.18	-6.1	-55.95	0.157	0.065	-0.004
7578755	0	75730	17672	0.16	-6.19	-58.48	0.15	0.07	-0.003
7578855	0	75731	17772	0.32	-6.34	-58.33	0.158	0.064	-0.002
7578955	0	75732	17872	0.05	-6.16	-57.07	0.161	0.078	-0.003
7579056	0	75733	17972	0.16	-6.41	-59.44	0.148	0.084	-0.004
7579156	0	75734	18072	0.34	-6.4699	-60.08	0.162	0.07199	-0.001
7579256	0	75735	18172	0.26	-6.4699	-60.15	0.162	0.077	-0.002
7579356	0	75736	18272	0.4	-6.67	-61.61	0.141	0.08	-0.003
7579456	0	75737	18372	0.28	-6.59	-62.24	0.167	0.077	0
7579556	0	75738	18472	0.3899	-6.67	-62.66	0.157	0.07199	-0.005
7579656	0	75739	18572	0.38	-6.75	-63.15	0.167	0.083	0
7579756	0	75740	18672	0.1	-6.71	-63.95	0.182	0.096	-0.004
7579856	0	75741	18772	0.52	-6.99	-65.28	0.171	0.074	0
7579956	0	75742	18872	0.58	-7.09	-65.82	0.164	0.079	0
7580056	0	75743	18972	0.37	-6.95	-65.61	0.179	0.077	-0.006
7580156	0	75744	19072	0.45	-7.09	-66.66	0.177	0.091	0.001
7580256	0	75745	19172	0.46	-7.31	-67.33	0.168	0.094	-0.001
7580357	0	75746	19272	0.64	-7.37	-68.55	0.177	0.092	-0.004
7580457	0	75747	19372	0.47	-7.27	-68.85	0.194	0.095	-0.002
7580557	0	75748	19472	0.65	-7.36	-68.44	0.183	0.089	-0.001
7580657	0	75749	19572	0.5899	-7.48	-69.68	0.187	0.087	-0.002
7580757	0	75750	19672	0.7	-7.52	-71.3399	0.19	0.089	-0.001
7580857	0	75751	19772	0.66	-7.67	-70.73	0.182	0.092	-0.002
7580957	0	75752	19872	0.65	-7.71	-72.2	0.184	0.091	-0.003
7581057	0	75753	19972	0.5	-7.75	-72.91	0.188	0.11	-0.002
7581157	0	75754	20072	0.75	-7.97	-73.8399	0.181	0.102	-0.002
7581257	0	75755	20172	0.72	-7.96	-73.85	0.182	0.098	-0.002
7581357	0	75756	20272	0.74	-8.09	-74.97	0.186	0.101	-0.004
7581457	0	75757	20372	0.66	-7.97	-75.18	0.208	0.109	-0.004
7581557	0	75758	20472	0.89	-8.18	-76.16	0.19	0.103	0.001
7581658	0	75759	20572	0.68	-8.24	-76.85	0.195	0.111	-0.006
7581758	0	75760	20672	0.69	-8.27	-76.2	0.193	0.117	-0.001
7581858	0	75761	20772	0.74	-8.2299	-77.53	0.217	0.111	-0.003
7581958	0	75762	20872	0.84	-8.4799	-78.72	0.199	0.122	0.001
7582058	0	75763	20972	0.64	-8.43	-79.19	0.208	0.119	-0.004
7582158	0	75764	21072	0.84	-8.5	-78.91	0.223	0.108	0
7582258	0	75765	21172	0.89	-8.53	-80.6	0.229	0.108	-0.001
7582358	0	75766	21272	0.8	-8.59	-81.17	0.224	0.122	-0.005
7582458	0	75767	21372	0.99	-8.74	-81.86	0.217	0.106	-0.003
7582558	0	75768	21472	0.85	-8.74	-82.62	0.219	0.115	-0.003
7582658	0	75769	21572	1.03	-8.89	-83.53	0.219	0.117	-0.002
7582758	0	75770	21672	1.11	-9.03	-83.95	0.218	0.105	-0.003
7582858	0	75771	21772	0.94	-8.86	-83.21	0.225	0.111	-0.001
7582959	0	75772	21872	1.02	-9.1	-84.35	0.214	0.12	-0.002
7583059	0	75773	21972	0.88	-8.8	-83.5199	0.245	0.123	-0.003
7583159	0	75774	22072	0.91	-8.9799	-84.92	0.222	0.121	-0.003
7583259	0	75775	22172	0.94	-9.08	-85.14	0.213	0.128	-0.003
7583359	0	75776	22272	0.97	-9.14	-85.23	0.213	0.117	-0.001
7583459	0	75777	22372	0.95	-8.9799	-84.74	0.225	0.12899	-0.001
7583559	0	75778	22472	1.02	-9.22	-85.46	0.213	0.12899	0
7583659	0	75779	22572	0.86	-9.02	-84.43	0.214	0.122	-0.003
7583759	0	75780	22672	1.01	-9	-85.21	0.22	0.125	-0.001
7583859	0	75781	22772	1.03	-9.09	-84.97	0.216	0.112	-0.001
7583959	0	75782	22872	1.01	-9.11	-85.7699	0.222	0.116	-0.003
7584059	0	75783	22972	0.97	-9.1	-85.81	0.207	0.135	-0.004
7584159	0	75784	23072	1.04	-9.12	-85.32	0.211	0.12	0.001
7584260	0	75785	23172	0.95	-8.9399	-85.26	0.224	0.112	-0.005
