# Supplementary material for: Robot-Based Calibration Procedure for Graphene Electronic Skin
Source: Sensors (Basel). 2022 Aug 16;22(16):6122. doi: 10.3390/s22166122 (PMC9416129; doi:10.3390/s22166122)
Supplement: Supplementary file 1 [file sensors-22-06122-s001.zip › measurements/sensor_row_11_col_21_hex_unload.dat]

#ID ES_1_V1
#SIZE ROW 16 COL 32
#DIR UNLOAD
#sensor: hex
#coord: row_11_col_21
system_time	status	sequence_number	hex_sample_counter	Fx	Fy	Fz	Tx	Ty	Tz
7584360	0	75786	23272	1.05	-8.9799	-85.51	0.22	0.116	-0.003
7584460	0	75787	23372	1.08	-9.24	-86.03	0.198	0.118	-0.004
7584560	0	75788	23472	0.93	-8.92	-84.55	0.21	0.122	-0.001
7584660	0	75789	23572	1.04	-9.02	-85.42	0.209	0.113	-0.006
7584760	0	75790	23672	1.11	-8.96	-84.94	0.211	0.11	-0.005
7584860	0	75791	23772	0.96	-8.9	-85.5	0.218	0.123	-0.005
7584960	0	75792	23872	1.14	-8.89	-85.32	0.21	0.113	-0.002
7585060	0	75793	23972	0.96	-8.86	-83.99	0.209	0.126	-0.003
7585160	0	75794	24072	0.98	-8.6899	-83.28	0.223	0.113	-0.006
7585260	0	75795	24172	0.96	-8.75	-83.32	0.205	0.12	-0.003
7585360	0	75796	24272	0.82	-8.68	-82.96	0.199	0.123	-0.004
7585460	0	75797	24372	1.02	-8.65	-82.3	0.197	0.11	-0.004
7585561	0	75798	24472	0.9	-8.5	-81.42	0.213	0.104	-0.002
7585661	0	75799	24572	0.94	-8.4799	-80.13	0.197	0.115	-0.002
7585761	0	75800	24672	1	-8.36	-79.65	0.194	0.107	0
7585861	0	75801	24772	0.81	-8.26	-79.24	0.194	0.115	-0.002
7585961	0	75802	24872	0.75	-8.18	-78.33	0.188	0.108	-0.002
7586061	0	75803	24972	0.79	-8.08	-77.83	0.179	0.122	-0.004
7586161	0	75804	25072	0.63	-7.85	-77.17	0.189	0.114	-0.002
7586261	0	75805	25172	0.73	-7.85	-75.35	0.181	0.103	-0.004
7586361	0	75806	25272	0.58	-7.61	-75.87	0.187	0.111	-0.003
7586461	0	75807	25372	0.6	-7.61	-75.5199	0.169	0.108	-0.005
7586561	0	75808	25472	0.5299	-7.4	-73.3399	0.168	0.103	-0.002
7586661	0	75809	25572	0.5299	-7.32	-72.78	0.17	0.108	-0.001
7586761	0	75810	25672	0.64	-7.41	-73.5199	0.15099	0.106	-0.003
7586861	0	75811	25772	0.61	-7.33	-72.6	0.134	0.101	-0.004
7586962	0	75812	25872	0.5299	-7.12	-70.98	0.149	0.092	-0.003
7587062	0	75813	25972	0.5299	-6.78	-69.56	0.166	0.089	-0.002
7587162	0	75814	26072	0.44	-6.72	-68.81	0.158	0.078	-0.003
7587262	0	75815	26172	0.55	-6.61	-68.35	0.161	0.069	-0.003
7587362	0	75816	26272	0.5299	-6.56	-68.65	0.142	0.07199	-0.005
7587462	0	75817	26372	0.4	-6.51	-67.58	0.143	0.082	-0.003
7587562	0	75818	26472	0.6	-6.48	-67.31	0.14	0.052	-0.002
7587662	0	75819	26572	0.48	-6.28	-66.98	0.134	0.074	-0.002
7587762	0	75820	26672	0.48	-6.2	-65.21	0.128	0.071	-0.002
7587862	0	75821	26772	0.46	-6.19	-65.56	0.116	0.065	-0.003
7587962	0	75822	26872	0.31	-5.91	-63.79	0.119	0.069	-0.003
7588062	0	75823	26972	0.33	-5.87	-62.85	0.112	0.07599	-0.003
7588163	0	75824	27072	0.36	-5.83	-62.54	0.105	0.063	0.003
7588263	0	75825	27172	0.34	-5.7399	-62.02	0.106	0.069	0.001
7588363	0	75826	27272	0.29	-5.6	-61.43	0.101	0.075	-0.003
7588463	0	75827	27372	0.19	-5.5	-60.92	0.094	0.064	0
7588563	0	75828	27472	0.26	-5.37	-59.5	0.107	0.053	-0.001
7588663	0	75829	27572	0.07	-5.15	-58.8	0.116	0.077	-0.002
7588763	0	75830	27672	0.23	-5.26	-57.74	0.093	0.048	-0.002
7588863	0	75831	27772	0.22	-5.05	-56.94	0.098	0.043	0
7588963	0	75832	27872	0.28	-5.03	-57.73	0.088	0.051	-0.002
7589063	0	75833	27972	0.36	-4.94	-55.79	0.088	0.046	0.002
7589163	0	75834	28072	0.14	-4.71	-55.14	0.086	0.056	-0.004
7589263	0	75835	28172	0.22	-4.71	-54.6	0.07	0.03799	0
7589363	0	75836	28272	0.16	-4.55	-53.11	0.07	0.051	-0.003
7589463	0	75837	28372	0.24	-4.4899	-53.14	0.056	0.042	-0.004
7589564	0	75838	28472	-0.07	-4.46	-52.25	0.052	0.055	-0.001
7589664	0	75839	28572	0.1	-4.28	-51.12	0.069	0.029	-0.001
7589764	0	75840	28672	0.1	-4.34	-51.49	0.03799	0.03799	-0.001
7589864	0	75841	28772	-0.02	-4.12	-50.41	0.04	0.054	-0.005
7589964	0	75842	28872	-0.02	-3.95	-50.02	0.047	0.052	-0.004
7590064	0	75843	28972	-0.19	-3.83	-48.78	0.049	0.043	-0.001
7590164	0	75844	29072	-0.14	-3.8	-48.83	0.047	0.047	-0.001
7590264	0	75845	29172	-0.27	-3.57	-47.23	0.056	0.037	0.001
7590364	0	75846	29272	-0.08	-3.6	-46.4199	0.045	0.047	-0.003
7590464	0	75847	29372	-0.24	-3.43	-46.34	0.049	0.04	-0.002
7590564	0	75848	29472	-0.12	-3.46	-45.7599	0.043	0.033	0.002
7590664	0	75849	29572	-0.24	-3.32	-44.7599	0.03	0.051	-0.001
7590764	0	75850	29672	-0.33	-3.29	-43.38	0.021	0.04	-0.001
7590865	0	75851	29772	-0.22	-3.38	-43.35	0.021	0.041	-0.002
7590965	0	75852	29872	-0.3899	-3.29	-43.24	0.012	0.046	0.001
7591065	0	75853	29972	-0.4	-3.21	-42.46	0.025	0.031	-0.001
7591165	0	75854	30072	-0.5	-3.07	-39.96	0.023	0.034	0.001
7591265	0	75855	30172	-0.36	-3.07	-40.84	0.034	0.017	0
7591365	0	75856	30272	-0.3899	-3.07	-40.43	0.025	0.01799	-0.003
7591465	0	75857	30372	-0.27	-2.94	-39.06	0.034	0.024	-0.001
7591565	0	75858	30472	-0.58	-2.92	-39.37	0.023	0.031	-0.001
7591665	0	75859	30572	-0.42	-2.98	-38.19	0.026	0.021	-0.003
7591765	0	75860	30672	-0.4	-2.97	-38.34	0.017	0.017	-0.003
7591865	0	75861	30772	-0.65	-2.8	-36.04	0.015	0.022	0
7591965	0	75862	30872	-0.45	-2.85	-36.94	0.015	0.012	0.001
7592065	0	75863	30972	-0.43	-2.7	-34.58	0.029	-0.012	0.001
7592166	0	75864	31072	-0.51	-2.78	-34.77	0.025	-0.005	0.001
7592266	0	75865	31172	-0.66	-2.52	-33.63	0.031	0.005	0
7592366	0	75866	31272	-0.67	-2.64	-33.21	0.024	0	-0.005
7592466	0	75867	31372	-0.79	-2.52	-33.03	0.021	0.007	-0.002
7592566	0	75868	31472	-0.66	-2.43	-31.39	0.02	-0.013	-0.002
7592666	0	75869	31572	-0.77	-2.44	-31.11	0.027	-0.01	-0.001
7592766	0	75870	31672	-0.7	-2.54	-30.94	0	-0.016	-0.003
7592866	0	75871	31772	-0.79	-2.38	-30.11	0.015	-0.008	0.001
7592966	0	75872	31872	-0.8	-2.24	-29.26	0.033	-0.014	-0.003
7593066	0	75873	31972	-0.84	-2.17	-28.08	0.024	-0.007	-0.001
7593166	0	75874	32072	-0.96	-1.99	-27.01	0.047	-0.026	-0.002
7593266	0	75875	32172	-1.03	-1.95	-26.3	0.035	-0.022	0
7593367	0	75876	32272	-0.96	-1.83	-25.39	0.027	-0.03799	0.001
7593467	0	75877	32372	-0.77	-1.85	-25.34	0.03	-0.03799	0.001
7593567	0	75878	32472	-0.95	-1.7	-25.18	0.032	-0.027	-0.004
7593667	0	75879	32572	-0.85	-1.69	-24.31	0.013	-0.032	-0.005
7593767	0	75880	32672	-0.74	-1.7	-24.34	0.005	-0.029	-0.002
7593867	0	75881	32772	-0.86	-1.61	-23.49	-0.015	-0.033	-0.002
7593967	0	75882	32872	-1.01	-1.35	-22.15	0.022	-0.027	-0.003
7594067	0	75883	32972	-0.85	-1.32	-21.25	0	-0.039	-0.003
7594167	0	75884	33072	-1	-1.08	-20.55	0.012	-0.033	-0.001
7594267	0	75885	33172	-0.92	-1.1	-19.9	-0.007	-0.034	0.001
7594367	0	75886	33272	-1.01	-0.99	-19.49	0.005	-0.031	-0.003
7594467	0	75887	33372	-0.86	-0.97	-18.18	-0.011	-0.046	-0.001
7594567	0	75888	33472	-0.82	-0.84	-17.11	-0.001	-0.041	0.002
7594667	0	75889	33572	-0.97	-0.77	-17.05	0.006	-0.03599	-0.003
7594768	0	75890	33672	-0.89	-0.75	-16.79	-0.007	-0.03599	-0.001
7594868	0	75891	33772	-0.82	-0.72	-15.98	-0.004	-0.047	0
7594968	0	75892	33872	-0.94	-0.52	-15.2	0.00899	-0.033	-0.002
7595068	0	75893	33972	-0.87	-0.56	-15.35	0.003	-0.03599	-0.001
7595168	0	75894	34072	-1.02	-0.41	-14.58	0.006	-0.03	-0.003
7595268	0	75895	34172	-0.91	-0.43	-13.13	0.005	-0.03799	0
7595368	0	75896	34272	-1.01	-0.47	-13.63	-0.005	-0.017	-0.004
7595468	0	75897	34372	-1.04	-0.4	-12.77	-0.006	-0.031	-0.002
7595568	0	75898	34472	-0.91	-0.3899	-12.79	0.001	-0.022	0.001
7595668	0	75899	34572	-0.84	-0.4	-13.03	-0.002	-0.016	-0.004
7595768	0	75900	34672	-0.7	-0.46	-13.02	-0.00899	-0.025	-0.005
7595868	0	75901	34772	-0.73	-0.33	-11.46	0.001	-0.024	-0.004
7595968	0	75902	34872	-0.7799	-0.2	-10.89	0.006	-0.01899	-0.004
7596069	0	75903	34972	-0.88	-0.04	-11.11	0.017	-0.012	-0.001
7596169	0	75904	35072	-0.67	-0.32	-11.1	-0.006	-0.023	-0.005
7596269	0	75905	35172	-0.88	-0.08	-9.84	0.005	-0.007	-0.004
7596369	0	75906	35272	-0.87	0.08	-8.86	0.026	-0.014	0.001
7596469	0	75907	35372	-0.6	-0.12	-9.16	0.001	-0.026	-0.006
7596569	0	75908	35472	-0.76	-0.05	-8.04	-0.014	-0.013	-0.005
7596669	0	75909	35572	-0.61	0.17	-8.49	0.008	-0.01799	-0.005
7596769	0	75910	35672	-0.66	-0.02	-8.08	-0.015	-0.00899	-0.001
7596869	0	75911	35772	-0.54	0.25	-6.2	-0.004	-0.008	-0.002
7596969	0	75912	35872	-0.49	0.05	-7.28	-0.024	-0.014	-0.005
7597069	0	75913	35972	-0.48	0.15	-6.8	-0.01899	-0.003	-0.001
7597169	0	75914	36072	-0.49	0.23	-5.86	-0.01799	-0.01	-0.003
7597270	0	75915	36172	-0.41	0.33	-5.75	-0.013	-0.002	-0.003
7597370	0	75916	36272	-0.36	0.43	-5.8	-0.008	-0.005	-0.002
7597470	0	75917	36372	-0.22	0.42	-4.65	-0.007	-0.008	-0.001
7597570	0	75918	36472	-0.2	0.44	-4.55	-0.022	-0.015	0.001
7597670	0	75919	36572	-0.17	0.55	-4.3	-0.012	-0.002	-0.002
7597770	0	75920	36672	-0.16	0.52	-5.55	-0.016	0.004	-0.004
7597870	0	75921	36772	-0.07	0.57	-3.73	-0.022	0.008	-0.002
7597970	0	75922	36872	-0.23	0.7	-3.7	-0.015	0.00899	0.002
7598070	0	75923	36972	-0.1	0.72	-2.42	-0.022	0.004	-0.002
7598170	0	75924	37072	-0.09	0.79	-2.69	-0.013	0.005	-0.002
7598270	0	75925	37172	-0.11	0.86	-2.42	-0.01899	0.002	-0.001
7598370	0	75926	37272	0	0.75	-2.93	-0.037	0.013	0.001
7598470	0	75927	37372	0.04	0.88	-1.53	-0.021	-0.004	-0.002
7598570	0	75928	37472	-0.13	0.8	-2.23	-0.039	0.004	0
7598671	0	75929	37572	-0.14	0.94	-1.28	-0.01899	0.015	0
7598771	0	75930	37672	0	0.91	-2.05	-0.022	0	-0.002
7598871	0	75931	37772	0.03	0.91	-1.86	-0.023	0.003	-0.001
7598971	0	75932	37872	0.04	0.8	-1.4299	-0.025	0.006	-0.005
7599071	0	75933	37972	0	0.84	-2.1	-0.028	-0.002	0.002
7599171	0	75934	38072	0.08	0.91	-1.4299	-0.023	-0.006	0.001
7599271	0	75935	38172	-0.04	0.96	-1.03	-0.024	0.004	-0.003
7599371	0	75936	38272	0.09	0.89	-1.32	-0.03599	0.00899	0.001
7599471	0	75937	38372	-0.02	0.94	-1.02	-0.035	0	0.004
7599571	0	75938	38472	0.02	0.95	-1.35	-0.051	0.003	0.001
7599671	0	75939	38572	0.04	0.91	-2.09	-0.039	0.006	0
7599771	0	75940	38672	0.02	1.11	-0.79	-0.029	0.001	0.004
7599871	0	75941	38772	-0.13	1.1	-0.16	-0.022	0.00899	-0.001
7599972	0	75942	38872	0.2	1.1	-0.47	-0.023	-0.011	-0.002
7600072	0	75943	38972	-0.01	0.97	-0.89	-0.029	0.013	0.002
7600172	0	75944	39072	-0.18	1.02	-0.92	-0.041	0.017	0
7600272	0	75945	39172	0.02	1.12	-0.66	-0.03	0.004	0
7600372	0	75946	39272	0.07	1.1	-0.7799	-0.027	0.011	-0.001
7600472	0	75947	39372	0.08	1.02	-0.96	-0.01899	0.004	-0.001
7600572	0	75948	39472	0.21	0.88	-0.7	-0.055	0.001	0
7600672	0	75949	39572	-0.09	0.97	-0.81	-0.049	0.01799	-0.003
7600772	0	75950	39672	0.05	0.97	-0.52	-0.047	-0.006	0.002
7600872	0	75951	39772	0.15	1.16	-0.27	-0.01	-0.003	0
7600972	0	75952	39872	-0.02	1.11	-0.43	-0.02	-0.003	-0.002
7601072	0	75953	39972	-0.19	1.1	-0.57	-0.043	0.00899	0.001
7601172	0	75954	40072	-0.01	1.09	0.54	-0.03599	-0.012	0.001
7601273	0	75955	40172	-0.14	1.03	-0.23	-0.043	0.00899	0.002
7601373	0	75956	40272	-0.13	1.14	0.97	-0.028	-0.004	0.003
7601473	0	75957	40372	-0.06	1.12	-0.21	-0.03599	0.006	0.001
7601573	0	75958	40472	0.02	1.08	0.45	-0.043	-0.015	0.002
7601673	0	75959	40572	0.03	1.15	0.56	-0.039	-0.007	-0.001
7601773	0	75960	40672	0.09	1.22	0.64	-0.01899	-0.001	0.001
7601873	0	75961	40772	0.13	1.09	0.04	-0.057	-0.003	0.002
7601973	0	75962	40872	0.01	1.27	1.14	-0.041	-0.002	0.004
7602073	0	75963	40972	-0.06	1.2	1.21	-0.042	0.004	0.003
7602173	0	75964	41072	0.03	1.27	0.49	-0.027	-0.008	0.004
7602273	0	75965	41172	0.07	1.26	1.25	-0.048	-0.00899	0.002
7602373	0	75966	41272	0.06	1.24	1.4	-0.027	-0.01899	0.002
7602473	0	75967	41372	0.16	1.13	-0.14	-0.057	-0.004	-0.001
7602574	0	75968	41472	0.02	1.32	1.23	-0.04	-0.00899	-0.001
7602674	0	75969	41572	0.02	1.26	2.3699	-0.044	-0.014	0.004
7602774	0	75970	41672	0.11	1.34	2.34	-0.03	-0.011	0.001
7602874	0	75971	41772	0.1	1.36	1.46	-0.041	-0.014	0.003
7602974	0	75972	41872	0.11	1.3	0.7	-0.03799	-0.01	0
7603074	0	75973	41972	0.07	1.35	1.58	-0.029	0	0.001
7603174	0	75974	42072	0.24	1.32	2.04	-0.037	-0.016	0.002
7603274	0	75975	42172	0.04	1.41	1.81	-0.034	-0.001	0.001
7603374	0	75976	42272	0.18	1.33	1.68	-0.046	-0.015	0.001
7603474	0	75977	42372	0.04	1.3099	1.3099	-0.044	-0.003	0.002
7603574	0	75978	42472	-0.03	1.32	2.54	-0.03	-0.006	0
7603674	0	75979	42572	-0.05	1.39	2.32	-0.037	-0.001	0.002
7603774	0	75980	42672	0	1.34	2.46	-0.042	-0.011	0.004
7603875	0	75981	42772	0.12	1.25	2.09	-0.039	-0.01899	0.003
7603975	0	75982	42872	0.21	1.03	1.12	-0.059	-0.01	0.003
7604075	0	75983	42972	-0.01	1.3099	2.94	-0.039	-0.01	0.003
7604175	0	75984	43072	0.03	1.44	2.93	-0.01899	-0.016	0.005
7604275	0	75985	43172	0.06	1.29	2.49	-0.041	-0.01	0.004
7604375	0	75986	43272	0.17	1.35	2.7	-0.03599	-0.021	0.002
7604475	0	75987	43372	0.01	1.3	2.6099	-0.053	-0.02	0.002
7604575	0	75988	43472	-0.03	1.41	2.8699	-0.032	-0.006	0.003
7604675	0	75989	43572	-0.02	1.22	2.01	-0.054	-0.004	0.002
7604775	0	75990	43672	0.17	1.3	2.96	-0.044	-0.031	0.001
7604875	0	75991	43772	0.15	1.38	2.54	-0.043	-0.027	0.001
7604975	0	75992	43872	0.04	1.41	3.41	-0.043	-0.022	0
7605075	0	75993	43972	0.16	1.22	2.8699	-0.041	-0.024	0.003
7605176	0	75994	44072	-0.07	1.5	3.81	-0.027	-0.00899	0.001
7605276	0	75995	44172	0.05	1.35	3.9	-0.043	-0.022	0.004
7605376	0	75996	44272	-0.07	1.37	3.67	-0.03799	-0.01899	0.003
7605476	0	75997	44372	0.03	1.33	2.76	-0.041	-0.025	0.001
7605576	0	75998	44472	-0.1	1.6	3.83	-0.016	-0.027	0.003
7605676	0	75999	44572	0.01	1.38	4.3	-0.033	-0.024	0.002
7605776	0	76000	44672	-0.09	1.36	3.9	-0.043	-0.016	0.003
7605876	0	76001	44772	-0.02	1.4	5.15	-0.043	-0.021	0.004
7605976	0	76002	44872	0.17	1.13	2.94	-0.051	-0.023	0.003
7606076	0	76003	44972	0.01	1.34	4.26	-0.048	-0.022	0.003
7606176	0	76004	45072	0.01	1.29	4.08	-0.04	-0.025	0.002
7606276	0	76005	45172	-0.1	1.37	4.78	-0.034	-0.02	0.002
7606376	0	76006	45272	-0.01	1.33	3.94	-0.045	-0.017	0.005
7606476	0	76007	45372	-0.07	1.41	5.58	-0.046	-0.028	0.004
7606577	0	76008	45472	-0.03	1.29	4.73	-0.037	-0.02	0.002
7606677	0	76009	45572	0.1	1.22	3.68	-0.047	-0.024	0.003
7606777	0	76010	45672	0.04	1.28	3.98	-0.03	-0.03599	0.002
7606877	0	76011	45772	0.15	1.36	4.86	-0.048	-0.028	0.005
7606977	0	76012	45872	-0.05	1.3099	4.2	-0.045	-0.028	0.002
7607077	0	76013	45972	-0.2	1.41	4.98	-0.033	-0.024	0.007
7607177	0	76014	46072	0.09	1.33	4.15	-0.046	-0.04	0.005
7607277	0	76015	46172	0.09	1.46	5.23	-0.027	-0.032	0.005
7607377	0	76016	46272	-0.08	1.48	5.26	-0.03	-0.023	0.005
7607477	0	76017	46372	0	1.42	5.3	-0.032	-0.029	0.003
7607577	0	76018	46472	0.11	1.42	5.35	-0.021	-0.043	0.004
7607677	0	76019	46572	-0.14	1.32	5.09	-0.041	-0.023	0.006
7607778	0	76020	46672	-0.08	1.38	5.64	-0.042	-0.027	0.001
7607878	0	76021	46772	0.19	1.14	4.57	-0.06	-0.034	0.005
7607978	0	76022	46872	-0.08	1.35	5.98	-0.044	-0.029	0.003
7608078	0	76023	46972	0	1.33	5.89	-0.055	-0.023	0.005
7608178	0	76024	47072	-0.16	1.48	5.5	-0.027	-0.029	0.004
7608278	0	76025	47172	0.02	1.35	5.81	-0.045	-0.042	0.003
7608378	0	76026	47272	-0.06	1.4	5.21	-0.035	-0.026	0
7608478	0	76027	47372	-0.1	1.4299	6.1	-0.039	-0.031	0.004
7608578	0	76028	47472	-0.28	1.49	6.5	-0.01899	-0.042	0.004
7608678	0	76029	47572	-0.18	1.35	5.16	-0.048	-0.035	0.003
7608778	0	76030	47672	-0.35	1.44	7	-0.03799	-0.037	0.002
7608878	0	76031	47772	0.04	1.35	5.67	-0.046	-0.046	0.005
7608978	0	76032	47872	-0.09	1.3099	6.38	-0.045	-0.03799	0.003
7609078	0	76033	47972	-0.03	1.35	5.61	-0.041	-0.03599	0.006
7609179	0	76034	48072	-0.02	1.29	6.11	-0.039	-0.042	0.003
7609279	0	76035	48172	-0.11	1.3099	5.35	-0.047	-0.03799	0.005
7609379	0	76036	48272	-0.25	1.42	7.81	-0.04	-0.034	0.005
7609479	0	76037	48372	-0.14	1.3	6.44	-0.039	-0.048	0.003
7609579	0	76038	48472	-0.17	1.35	6.29	-0.043	-0.03799	0.004
7609679	0	76039	48572	-0.3	1.41	7.34	-0.03799	-0.042	0.004
7609779	0	76040	48672	-0.11	1.1799	6.62	-0.058	-0.053	0.001
7609879	0	76041	48772	-0.22	1.19	7.29	-0.048	-0.044	0.005
7609979	0	76042	48872	-0.18	1.4	7.37	-0.027	-0.039	0.003
7610079	0	76043	48972	-0.19	1.12	6.4899	-0.05	-0.037	0.003
7610179	0	76044	49072	-0.16	1.1799	7.43	-0.037	-0.043	0.003
7610279	0	76045	49172	-0.25	1.34	8.06	-0.027	-0.04	0.003
7610380	0	76046	49272	-0.32	1.22	8.26	-0.034	-0.039	0.003
7610480	0	76047	49372	-0.29	1.21	8.81	-0.039	-0.04	0.005
7610580	0	76048	49472	-0.28	1.41	8.57	-0.013	-0.039	0.004
7610680	0	76049	49572	-0.32	1.28	8.28	-0.037	-0.03799	0.008
7610780	0	76050	49672	-0.26	1.19	8.6	-0.041	-0.053	0.005
7610880	0	76051	49772	-0.4	1.2	7.84	-0.047	-0.039	0.004
7610980	0	76052	49872	-0.23	1.21	7.78	-0.032	-0.042	0.004
7611080	0	76053	49972	-0.21	1.12	8.39	-0.056	-0.055	0.004
7611180	0	76054	50072	-0.14	1.33	8.81	-0.031	-0.063	0.006
7611280	0	76055	50172	-0.38	1.39	8.67	-0.037	-0.052	0.007
7611380	0	76056	50272	-0.34	1.24	8.56	-0.045	-0.046	0.007
7611480	0	76057	50372	-0.3	1.35	9.42	-0.039	-0.03599	0.004
7611580	0	76058	50472	-0.14	1.35	9.35	-0.033	-0.054	0.004
7611680	0	76059	50572	-0.35	1.44	8.09	-0.031	-0.041	0.001
7611781	0	76060	50672	-0.17	1.36	8.57	-0.034	-0.05	0.005
7611881	0	76061	50772	-0.07	1.22	8.41	-0.045	-0.059	0.006
7611981	0	76062	50872	-0.26	1.49	9.39	-0.03	-0.052	0.006
7612081	0	76063	50972	-0.23	1.42	8.86	-0.045	-0.053	0.006
7612181	0	76064	51072	-0.36	1.53	9.86	-0.035	-0.055	0.004
7612281	0	76065	51172	-0.35	1.5	9.93	-0.05	-0.048	0.006
7612381	0	76066	51272	-0.2	1.4299	9.17	-0.042	-0.049	0.005
7612481	0	76067	51372	-0.24	1.33	9.52	-0.056	-0.05	0.007
7612581	0	76068	51472	-0.25	1.4299	8.9399	-0.055	-0.046	0.007
7612681	0	76069	51572	-0.33	1.54	10.32	-0.035	-0.048	0.006
7612781	0	76070	51672	-0.31	1.46	9.31	-0.052	-0.03	0.007
7612881	0	76071	51772	-0.21	1.5599	9.77	-0.037	-0.048	0.006
7612982	0	76072	51872	-0.09	1.4	9.9	-0.062	-0.054	0.008
7613082	0	76073	51972	-0.24	1.55	9.41	-0.046	-0.03799	0.007
7613182	0	76074	52072	-0.27	1.58	10.43	-0.046	-0.054	0.008
7613282	0	76075	52172	-0.4	1.68	10.3	-0.059	-0.046	0.007
7613382	0	76076	52272	-0.36	1.73	11.14	-0.051	-0.042	0.008
7613482	0	76077	52372	-0.29	1.64	10.92	-0.06	-0.054	0.00899
7613582	0	76078	52472	-0.07	1.52	9.66	-0.055	-0.065	0.007
7613682	0	76079	52572	-0.33	1.74	11.22	-0.04	-0.057	0.007
7613782	0	76080	52672	-0.27	1.61	10.43	-0.057	-0.069	0.007
7613882	0	76081	52772	-0.24	1.63	9.88	-0.06	-0.049	0.003
7613982	0	76082	52872	-0.3899	1.68	10.1899	-0.051	-0.055	0.002
7614082	0	76083	52972	-0.4	1.61	10.04	-0.055	-0.053	0.006
7614182	0	76084	53072	-0.43	1.79	11.97	-0.045	-0.055	0.008
7614282	0	76085	53172	-0.32	1.52	10.46	-0.071	-0.061	0.008
7614383	0	76086	53272	-0.34	1.57	9.99	-0.048	-0.059	0.008
7614483	0	76087	53372	-0.5299	1.87	11.85	-0.034	-0.071	0.005
7614583	0	76088	53472	-0.45	1.62	11.06	-0.06	-0.06	0.014
7614683	0	76089	53572	-0.5	1.69	10.71	-0.054	-0.065	0.00899
7614783	0	76090	53672	-0.47	1.7	10.67	-0.057	-0.061	0.008
7614883	0	76091	53772	-0.45	1.65	10.09	-0.07	-0.059	0.005
7614983	0	76092	53872	-0.62	1.86	11.31	-0.044	-0.059	0.00899
7615083	0	76093	53972	-0.55	1.71	11.52	-0.049	-0.061	0.006
7615183	0	76094	54072	-0.69	1.96	11	-0.033	-0.046	0.007
7615283	0	76095	54172	-0.43	1.58	10.65	-0.056	-0.064	0.007
7615383	0	76096	54272	-0.76	1.8	10.8	-0.048	-0.058	0.007
7615483	0	76097	54372	-0.62	1.67	11	-0.054	-0.07	0.004
7615584	0	76098	54472	-0.52	1.8	11.47	-0.03799	-0.058	0.008
7615684	0	76099	54572	-0.49	1.65	11.03	-0.056	-0.08	0.00899
7615784	0	76100	54672	-0.44	1.53	10.54	-0.061	-0.071	0.006
7615884	0	76101	54772	-0.5	1.61	11.72	-0.061	-0.07	0.00899
7615984	0	76102	54872	-0.66	1.81	11.42	-0.042	-0.054	0.007
7616084	0	76103	54972	-0.5899	1.72	11.63	-0.039	-0.074	0.00899
7616184	0	76104	55072	-0.57	1.63	11.35	-0.044	-0.069	0.00899
7616284	0	76105	55172	-0.65	1.7	11.89	-0.056	-0.064	0.008
7616384	0	76106	55272	-0.6	1.7	12.02	-0.057	-0.068	0.008
7616484	0	76107	55372	-0.43	1.68	12.37	-0.044	-0.082	0.008
7616584	0	76108	55472	-0.31	1.46	12.12	-0.051	-0.079	0.008
7616684	0	76109	55572	-0.46	1.54	12.46	-0.049	-0.071	0.004
7616784	0	76110	55672	-0.5899	1.61	13.04	-0.029	-0.067	0.007
7616884	0	76111	55772	-0.56	1.6	13.72	-0.035	-0.066	0.008
7616985	0	76112	55872	-0.51	1.49	13.61	-0.015	-0.077	0.008
7617085	0	76113	55972	-0.3899	1.33	13.44	-0.039	-0.077	0.008
7617185	0	76114	56072	-0.28	1.21	13.55	-0.042	-0.086	0.007
7617285	0	76115	56172	-0.44	1.45	14.62	-0.016	-0.079	0.007
7617385	0	76116	56272	-0.27	1.38	13.47	-0.01	-0.082	0.008
7617485	0	76117	56372	-0.27	1.19	13.51	-0.032	-0.083	0.005
7617585	0	76118	56472	-0.68	1.47	15.24	-0.021	-0.066	0.005
7617685	0	76119	56572	-0.56	1.27	13.45	-0.031	-0.067	0.006
7617785	0	76120	56672	-0.35	1.3	13.7	-0.04	-0.068	0.007
7617885	0	76121	56772	-0.58	1.49	14.45	-0.012	-0.068	0.008
7617985	0	76122	56872	-0.45	1.36	13.97	-0.024	-0.071	0.007
7618085	0	76123	56972	-0.49	1.38	13.77	-0.023	-0.063	0.007
7618185	0	76124	57072	-0.43	1.4299	13.96	-0.011	-0.07599	0.004
7618286	0	76125	57172	-0.5	1.55	14.44	-0.00899	-0.07	0.008
7618386	0	76126	57272	-0.57	1.42	14.33	-0.021	-0.077	0.008
7618486	0	76127	57372	-0.47	1.35	13.63	-0.017	-0.07199	0.005
7618586	0	76128	57472	-0.62	1.39	15.12	-0.022	-0.075	0.007
7618686	0	76129	57572	-0.46	1.34	13.81	-0.012	-0.062	0.005
7618786	0	76130	57672	-0.57	1.34	13.78	-0.021	-0.065	0.007
7618886	0	76131	57772	-0.37	1.45	14.36	-0.007	-0.089	0.004
7618986	0	76132	57872	-0.54	1.4	13.92	-0.027	-0.07199	0.003
7619086	0	76133	57972	-0.63	1.39	13.91	-0.017	-0.066	0.004
7619186	0	76134	58072	-0.33	1.3	13.85	-0.028	-0.07599	0.006
7619286	0	76135	58172	-0.38	1.25	14.45	-0.035	-0.08	0.007
7619386	0	76136	58272	-0.44	1.42	15.16	-0.01899	-0.08	0.00899
7619486	0	76137	58372	-0.38	1.27	13.83	-0.024	-0.07599	0.006
7619587	0	76138	58472	-0.43	1.21	13.15	-0.035	-0.071	0.006
7619687	0	76139	58572	-0.47	1.29	13.08	-0.025	-0.071	0.007
7619787	0	76140	58672	-0.5	1.49	14.3	-0.015	-0.07599	0.007
