# Supplementary material for: Robot-Based Calibration Procedure for Graphene Electronic Skin
Source: Sensors (Basel). 2022 Aug 16;22(16):6122. doi: 10.3390/s22166122 (PMC9416129; doi:10.3390/s22166122)
Supplement: Supplementary file 1 [file sensors-22-06122-s001.zip › measurements/sensor_row_11_col_22_hex_load.dat]

#ID ES_1_V1
#SIZE ROW 16 COL 32
#DIR LOAD
#sensor: hex
#coord: row_11_col_22
system_time	status	sequence_number	hex_sample_counter	Fx	Fy	Fz	Tx	Ty	Tz
7474676	0	74690	44744	-0.45	1.38	13.78	-0.011	-0.079	0.006
7474776	0	74691	44844	-0.3899	1.36	13.5	-0.021	-0.085	0.001
7474876	0	74692	44944	-0.67	1.35	14.36	-0.035	-0.067	0.008
7474976	0	74693	45044	-0.58	1.37	13.63	-0.032	-0.07	0.004
7475076	0	74694	45144	-0.32	1.1799	13.42	-0.04	-0.07599	0.01
7475176	0	74695	45244	-0.47	1.32	13.89	-0.021	-0.067	0.004
7475276	0	74696	45344	-0.63	1.42	13.93	-0.00899	-0.066	0.003
7475376	0	74697	45444	-0.5	1.4299	14.47	-0.022	-0.068	0.01
7475476	0	74698	45544	-0.45	1.27	13.33	-0.035	-0.07199	0.004
7475576	0	74699	45644	-0.46	1.3	14.75	-0.033	-0.073	0.007
7475676	0	74700	45744	-0.5	1.46	14.81	-0.017	-0.07599	0.005
7475776	0	74701	45844	-0.47	1.39	14.14	-0.01899	-0.078	0.007
7475877	0	74702	45944	-0.54	1.46	13.98	-0.00899	-0.082	0.008
7475977	0	74703	46044	-0.52	1.34	14.09	-0.029	-0.066	0.008
7476077	0	74704	46144	-0.47	1.38	14.67	-0.01899	-0.074	0.006
7476177	0	74705	46244	-0.35	1.35	14.36	-0.027	-0.081	0.007
7476277	0	74706	46344	-0.58	1.46	15.23	-0.01799	-0.068	0.00899
7476377	0	74707	46444	-0.47	1.33	13.78	-0.025	-0.081	0.005
7476477	0	74708	46544	-0.41	1.3	13.53	-0.025	-0.068	0.005
7476577	0	74709	46644	-0.52	1.35	14.45	-0.033	-0.074	0.008
7476678	0	74710	46744	-0.57	1.34	14.56	-0.026	-0.07199	0.006
7476777	0	74711	46844	-0.58	1.4299	14.92	-0.01799	-0.074	0.004
7476877	0	74712	46944	-0.48	1.29	14.02	-0.035	-0.066	0.006
7476977	0	74713	47044	-0.49	1.41	13.53	-0.021	-0.068	0.005
7477077	0	74714	47144	-0.35	1.32	13.82	-0.027	-0.066	0.008
7477177	0	74715	47244	-0.32	1.15	13.26	-0.046	-0.07199	0.008
7477278	0	74716	47344	-0.57	1.35	13.79	0.001	-0.074	0.003
7477378	0	74717	47444	-0.4	1.05	13.27	-0.041	-0.07599	0.00899
7477478	0	74718	47544	-0.64	1.16	12.68	-0.01	-0.075	0.005
7477578	0	74719	47644	-0.47	1	11.36	-0.016	-0.073	0.005
7477678	0	74720	47744	-0.66	0.97	11.29	-0.00899	-0.078	0.00899
7477778	0	74721	47844	-0.65	0.96	11.51	-0.014	-0.085	0.007
7477878	0	74722	47944	-0.56	0.83	11.64	-0.022	-0.077	0.007
7477978	0	74723	48044	-0.73	1.07	12.24	-0.005	-0.078	0.008
7478078	0	74724	48144	-0.72	0.99	10.84	-0.014	-0.073	0.007
7478178	0	74725	48244	-0.6	0.7799	10.16	-0.024	-0.07199	0.006
7478278	0	74726	48344	-0.62	0.9	11.12	-0.014	-0.082	0.006
7478378	0	74727	48444	-0.69	1.04	11.68	-0.002	-0.081	0.007
7478479	0	74728	48544	-0.68	1.13	11.8	0.001	-0.078	0.006
7478579	0	74729	48644	-0.76	1	11.17	-0.012	-0.074	0.007
7478679	0	74730	48744	-0.5	0.79	10.51	-0.03799	-0.077	0.004
7478779	0	74731	48844	-0.69	1.04	11.32	0.001	-0.07199	0.007
7478879	0	74732	48944	-0.57	0.89	10.4	-0.013	-0.086	0.005
7478979	0	74733	49044	-0.61	0.87	10.61	-0.015	-0.067	0.006
7479079	0	74734	49144	-0.62	1.03	10.51	0.001	-0.071	0.004
7479179	0	74735	49244	-0.49	0.9	10.32	-0.008	-0.065	0.006
7479279	0	74736	49344	-0.68	0.92	10.2299	-0.004	-0.065	0.007
7479379	0	74737	49444	-0.69	0.86	10.09	-0.011	-0.063	0.004
7479479	0	74738	49544	-0.52	0.72	10.51	-0.015	-0.07199	0.005
7479579	0	74739	49644	-0.5	0.87	10.17	-0.01	-0.079	0.007
7479679	0	74740	49744	-0.5299	0.8	10.36	-0.017	-0.061	0.00899
7479779	0	74741	49844	-0.4	0.68	9.76	-0.022	-0.075	0.005
7479880	0	74742	49944	-0.5899	0.79	9.13	-0.015	-0.06	0.007
7479980	0	74743	50044	-0.5	0.8	9.25	-0.01899	-0.064	0.006
7480080	0	74744	50144	-0.66	1.01	10.32	0.003	-0.064	0.003
7480180	0	74745	50244	-0.4	0.64	8.4	-0.022	-0.071	0.00899
7480280	0	74746	50344	-0.43	0.82	9.06	0	-0.07	0.004
7480380	0	74747	50444	-0.49	0.68	9.49	-0.03	-0.056	0.007
7480480	0	74748	50544	-0.55	0.61	9.62	-0.025	-0.06	0.01
7480580	0	74749	50644	-0.63	0.85	9.1	-0.003	-0.059	0.004
7480680	0	74750	50744	-0.55	0.73	9.46	-0.011	-0.066	0.002
7480780	0	74751	50844	-0.48	0.87	9.4399	0.005	-0.074	0.005
7480880	0	74752	50944	-0.44	0.73	8.63	-0.004	-0.05	0.003
7480980	0	74753	51044	-0.41	0.67	8.91	-0.021	-0.063	0.006
7481081	0	74754	51144	-0.25	0.58	7.86	-0.016	-0.064	0.006
7481181	0	74755	51244	-0.35	0.51	7.41	-0.027	-0.063	0.001
7481281	0	74756	51344	-0.41	0.67	8.22	-0.00899	-0.059	0.005
7481381	0	74757	51444	-0.4	0.73	8.53	-0.014	-0.053	0.002
7481481	0	74758	51544	-0.34	0.62	8.79	-0.01799	-0.066	0.003
7481581	0	74759	51644	-0.3	0.69	8.1	-0.008	-0.061	0.004
7481681	0	74760	51744	-0.45	0.82	9.54	0.012	-0.055	0.004
7481781	0	74761	51844	-0.5	0.73	9.4	-0.008	-0.052	0.004
7481881	0	74762	51944	-0.28	0.52	8.28	-0.01799	-0.055	0.006
7481981	0	74763	52044	-0.3899	0.73	8.12	0.015	-0.049	0.004
7482081	0	74764	52144	-0.5899	0.76	8.8	-0.002	-0.047	0.003
7482181	0	74765	52244	-0.35	0.69	8.86	0.013	-0.049	0.004
7482281	0	74766	52344	-0.26	0.5899	7.64	-0.007	-0.03599	0.003
7482382	0	74767	52444	-0.43	0.5	7.26	-0.006	-0.025	0
7482482	0	74768	52544	-0.18	0.51	7.97	-0.01899	-0.051	0.005
7482582	0	74769	52644	-0.24	0.56	7.54	-0.001	-0.053	0.007
7482682	0	74770	52744	-0.26	0.47	8.33	-0.007	-0.055	0.006
7482782	0	74771	52844	-0.32	0.62	8.81	0.005	-0.048	0.003
7482882	0	74772	52944	-0.28	0.57	7.98	0.00899	-0.048	0.006
7482982	0	74773	53044	-0.13	0.5	6.56	-0.006	-0.049	0.001
7483082	0	74774	53144	-0.29	0.4	7.52	-0.01899	-0.041	0.007
7483182	0	74775	53244	-0.13	0.46	8.43	-0.008	-0.051	0.005
7483282	0	74776	53344	-0.15	0.42	7.5	-0.01	-0.04	0.004
7483382	0	74777	53444	-0.26	0.5	7.15	0.004	-0.03799	0.002
7483482	0	74778	53544	-0.16	0.43	7.59	0.004	-0.051	0.002
7483582	0	74779	53644	-0.25	0.33	7.41	-0.014	-0.046	0.003
7483683	0	74780	53744	-0.16	0.4	6.88	0.004	-0.043	0.004
7483783	0	74781	53844	-0.13	0.36	7.36	-0.007	-0.042	0.003
7483883	0	74782	53944	-0.17	0.3899	6.02	-0.007	-0.022	0
7483983	0	74783	54044	-0.25	0.41	7	0.008	-0.035	0.001
7484083	0	74784	54144	-0.22	0.38	7.36	-0.001	-0.035	0.005
7484183	0	74785	54244	-0.13	0.38	6.57	0.007	-0.039	0.001
7484283	0	74786	54344	-0.19	0.32	7.28	0.008	-0.043	0
7484383	0	74787	54444	-0.17	0.49	6.45	0.024	-0.031	0
7484483	0	74788	54544	-0.26	0.31	6.26	0.002	-0.028	0.001
7484583	0	74789	54644	-0.19	0.3	6.53	0.001	-0.029	0.001
7484683	0	74790	54744	-0.21	0.43	6.2	0.014	-0.026	0.002
7484783	0	74791	54844	-0.05	0.36	6.06	0.014	-0.042	0.005
7484883	0	74792	54944	-0.1	0.3	5.88	0.007	-0.021	0.003
7484983	0	74793	55044	-0.11	0.29	5.13	0.005	-0.01899	0.001
7485084	0	74794	55144	-0.13	0.33	6.05	0.013	-0.025	0.002
7485184	0	74795	55244	-0.06	0.19	5.03	0.003	-0.01799	0.003
7485284	0	74796	55344	0.01	0.21	6.03	-0.01	-0.029	0.002
7485384	0	74797	55444	-0.19	0.3899	5.04	0.016	-0.022	0
7485484	0	74798	55544	0.01	0.13	5.7399	-0.002	-0.034	0.006
7485584	0	74799	55644	-0.19	0.45	4.81	0.015	-0.015	0.001
7485684	0	74800	55744	-0.11	0.36	4.82	0.015	-0.01899	-0.003
7485784	0	74801	55844	0.04	0.16	4.94	0.01	-0.024	0.001
7485884	0	74802	55944	-0.02	0.25	5.39	0.014	-0.032	0.004
7485984	0	74803	56044	0.22	0.06	4.3	-0.014	-0.023	0
7486084	0	74804	56144	-0.11	0.32	4.87	0.016	-0.017	0.004
7486184	0	74805	56244	0.23	0.08	4.39	-0.001	-0.031	0.001
7486284	0	74806	56344	0.06	0.25	4.31	0.011	-0.025	0.002
7486385	0	74807	56444	0.02	0.23	4.94	0.006	-0.01799	0.003
7486485	0	74808	56544	-0.05	0.24	4.68	0.005	-0.016	0.005
7486585	0	74809	56644	0.09	0.25	5.15	0.01	-0.035	0.003
7486685	0	74810	56744	-0.13	0.36	5.33	0.011	-0.016	0.002
7486785	0	74811	56844	-0.01	0.15	3.83	-0.001	-0.016	0.002
7486885	0	74812	56944	0.09	0.22	4.43	0.01	-0.022	0.004
7486985	0	74813	57044	0.01	0.11	4.05	-0.001	-0.026	0.003
7487085	0	74814	57144	0.09	0.26	3.76	0.023	-0.01799	0.001
7487185	0	74815	57244	0.01	0.13	3.57	0.003	-0.015	0.003
7487285	0	74816	57344	0.05	0.25	4.95	0.01799	-0.014	0.004
7487385	0	74817	57444	0.03	0.12	4.57	0.01	-0.03	0.003
7487485	0	74818	57544	-0.05	0.22	3.98	0.013	-0.014	0.002
7487585	0	74819	57644	0.09	0.19	3.45	0.01	-0.008	0.001
7487686	0	74820	57744	0.07	0.21	3.51	0.008	-0.015	0
7487786	0	74821	57844	0.13	0.1	3.55	0	-0.012	0.005
7487886	0	74822	57944	0.11	0.23	3.53	0.02	-0.01799	0.002
7487986	0	74823	58044	0.21	0.15	3.26	0.004	-0.017	0.002
7488086	0	74824	58144	0.15	0.1	2.06	0.007	-0.013	0.002
7488186	0	74825	58244	0.05	0.07	2.73	0.014	-0.017	0.003
7488286	0	74826	58344	0.12	0.26	3.62	0.023	-0.005	0.003
7488386	0	74827	58444	0.2	0.03	2.84	-0.013	-0.02	0.003
7488486	0	74828	58544	0.1	0.28	3.34	0.026	-0.02	0.001
7488586	0	74829	58644	0.13	0.17	2.8699	0.01	-0.001	0.002
7488686	0	74830	58744	0.25	0.1	2.23	0.014	-0.00899	0.003
7488786	0	74831	58844	0.16	0.15	2.8	0.005	-0.016	0.002
7488886	0	74832	58944	0.04	0.21	3.5	0.017	-0.008	0.003
7488987	0	74833	59044	0.02	0.18	3.66	-0.001	-0.001	0.001
7489087	0	74834	59144	0.22	0.02	1.44	0.001	-0.012	-0.002
7489187	0	74835	59244	0.05	0.25	2.81	0.017	-0.004	0.003
7489287	0	74836	59344	0.38	-0.05	1.68	0.001	-0.02	0.001
7489387	0	74837	59444	0.27	0.07	1.83	0.017	-0.025	0.004
7489487	0	74838	59544	0.17	-0.02	1.41	0	0.004	0.001
7489587	0	74839	59644	0.11	0.22	2.3599	0.025	-0.007	0.001
7489687	0	74840	59744	0.27	0.16	1.33	0.013	-0.011	0.002
7489787	0	74841	59844	0.13	0.11	1.54	0.012	-0.007	0.001
7489887	0	74842	59944	0.07	0.01	1.34	-0.002	0.003	0.001
7489987	0	74843	60044	0.14	-0.02	0.67	0.004	0.004	-0.003
7490087	0	74844	60144	0.12	-0.05	1.16	0.016	-0.00899	0.002
7490187	0	74845	60244	0	-0.09	0.98	0.016	-0.007	0
7490288	0	74846	60344	0.01	-0.07	0.58	0.023	-0.008	-0.003
7490388	0	74847	60444	-0.1	0.1	1.61	0.032	-0.007	0
7490488	0	74848	60544	0.23	-0.21	-0.15	0.008	-0.008	0
7490588	0	74849	60644	0.07	-0.31	-0.21	-0.002	0.001	0.002
7490688	0	74850	60744	0.17	-0.32	-0.3	-0.003	-0.012	0.001
7490788	0	74851	60844	0.12	-0.05	1.67	0.02	-0.015	0.003
7490888	0	74852	60944	0.2	-0.3	0.31	0.005	-0.005	0.003
7490988	0	74853	61044	0.06	-0.24	0.61	0.015	-0.01	0.001
7491088	0	74854	61144	0	-0.34	-0.36	0.005	-0.006	0.001
7491188	0	74855	61244	0.05	-0.24	0.05	0.01899	-0.011	0.001
7491288	0	74856	61344	-0.04	-0.08	0.17	0.026	-0.015	0.001
7491388	0	74857	61444	-0.07	-0.07	0.63	0.039	-0.011	0.005
7491488	0	74858	61544	-0.02	-0.3	-1.09	0.00899	0.004	0.004
7491589	0	74859	61644	-0.12	-0.18	-0.42	0.026	-0.003	0.002
7491689	0	74860	61744	-0.1	-0.14	-0.7	0.03	0.004	0
7491789	0	74861	61844	-0.21	-0.21	0.67	0.017	-0.003	0.001
7491889	0	74862	61944	-0.24	-0.32	-0.69	0.013	0.006	0
7491989	0	74863	62044	-0.15	-0.31	-0.89	0.021	-0.003	-0.001
7492089	0	74864	62144	-0.17	-0.28	-1.42	0.026	-0.003	0.002
7492189	0	74865	62244	-0.19	-0.25	-0.75	0.031	-0.002	0
7492289	0	74866	62344	-0.17	-0.3899	-1.61	0.013	0.005	-0.003
7492389	0	74867	62444	-0.22	-0.16	-0.5899	0.047	0.003	-0.002
7492489	0	74868	62544	-0.19	-0.35	-1.61	0.026	0.001	-0.001
7492589	0	74869	62644	-0.22	-0.32	-1.05	0.03	0.003	0
7492689	0	74870	62744	0.06	-0.5299	-1.78	0.014	-0.004	0.002
7492790	0	74871	62844	-0.05	-0.54	-2.59	0.03599	0	0.001
7492890	0	74872	62944	-0.15	-0.5	-1.2	0.037	0.008	-0.003
7492990	0	74873	63044	-0.01	-0.63	-2.38	0.042	-0.011	-0.001
7493090	0	74874	63144	-0.19	-0.41	-0.93	0.041	-0.002	0.001
7493190	0	74875	63244	-0.08	-0.42	-1.41	0.045	-0.007	-0.002
7493290	0	74876	63344	-0.06	-0.55	-1.97	0.035	-0.008	-0.001
7493390	0	74877	63444	-0.2	-0.57	-1.47	0.03599	0.001	-0.003
7493490	0	74878	63544	-0.15	-0.55	-2.09	0.034	-0.004	-0.002
7493590	0	74879	63644	-0.16	-0.58	-2.58	0.025	0.012	-0.002
7493690	0	74880	63744	-0.16	-0.47	-1.83	0.042	-0.001	-0.002
7493790	0	74881	63844	0.03	-0.6	-1.82	0.037	-0.006	-0.002
7493890	0	74882	63944	-0.08	-0.65	-2.53	0.031	0.003	-0.002
7493990	0	74883	64044	-0.19	-0.46	-1.73	0.041	-0.001	-0.002
7494090	0	74884	64144	-0.21	-0.61	-2.24	0.028	0.007	-0.003
7494191	0	74885	64244	-0.08	-0.46	-1.97	0.031	-0.007	0
7494291	0	74886	64344	-0.19	-0.47	-2.3699	0.03799	0.005	0.001
7494391	0	74887	64444	-0.27	-0.52	-2.5	0.034	0.004	-0.002
7494491	0	74888	64544	-0.21	-0.58	-3.18	0.035	0.007	-0.001
7494591	0	74889	64644	-0.32	-0.58	-2.42	0.032	0.011	-0.001
7494691	0	74890	64744	-0.13	-0.48	-2.8599	0.045	-0.004	-0.002
7494791	0	74891	64844	-0.28	-0.63	-3.38	0.046	-0.008	-0.002
7494891	0	74892	64944	-0.27	-0.79	-3.18	0.046	-0.008	0.001
7494991	0	74893	65044	-0.18	-0.8	-3.28	0.058	-0.007	0.001
7495091	0	74894	65144	-0.27	-0.86	-4.83	0.047	-0.006	-0.003
7495191	0	74895	65244	-0.23	-0.93	-5.07	0.042	-0.002	-0.003
7495291	0	74896	65344	-0.13	-1.04	-5.83	0.034	-0.013	0
7495391	0	74897	65444	-0.24	-1.09	-7.02	0.044	-0.001	-0.004
7495492	0	74898	8	-0.21	-1.19	-6.15	0.044	-0.00899	-0.002
7495592	0	74899	108	-0.15	-1.09	-6.52	0.059	-0.01899	-0.002
7495692	0	74900	208	-0.44	-1.0599	-5.81	0.063	-0.005	0.001
7495792	0	74901	308	-0.24	-1.27	-8.33	0.056	-0.005	-0.005
7495892	0	74902	408	-0.36	-1.35	-8.79	0.047	-0.00899	-0.004
7495992	0	74903	508	-0.28	-1.16	-7.37	0.071	-0.01899	0.001
7496092	0	74904	608	-0.38	-1.17	-7.99	0.081	-0.005	0
7496192	0	74905	708	-0.3	-1.45	-9.01	0.057	-0.016	-0.002
7496292	0	74906	808	-0.3899	-1.39	-9.32	0.065	-0.005	-0.002
7496392	0	74907	908	-0.42	-1.51	-9.36	0.066	-0.00899	-0.002
7496492	0	74908	1008	-0.33	-1.63	-10.86	0.059	-0.015	-0.001
7496592	0	74909	1108	-0.47	-1.49	-10.45	0.079	-0.013	-0.002
7496692	0	74910	1208	-0.52	-1.64	-10.2299	0.075	-0.014	0.001
7496793	0	74911	1308	-0.37	-1.66	-10.63	0.075	-0.032	0
7496893	0	74912	1408	-0.5899	-1.77	-12.39	0.056	-0.007	-0.004
7496993	0	74913	1508	-0.47	-1.92	-12.78	0.056	-0.014	-0.003
7497093	0	74914	1608	-0.67	-1.9	-12.38	0.069	-0.011	-0.001
7497193	0	74915	1708	-0.63	-1.88	-13.78	0.078	-0.008	-0.003
7497293	0	74916	1808	-0.69	-1.83	-14.06	0.071	-0.016	-0.003
7497393	0	74917	1908	-0.57	-1.94	-13.39	0.074	-0.027	-0.003
7497493	0	74918	2008	-0.5899	-1.99	-14.47	0.083	-0.022	-0.002
7497593	0	74919	2108	-0.64	-2.1199	-15.11	0.078	-0.021	-0.003
7497693	0	74920	2208	-0.58	-2.3599	-17.22	0.063	-0.025	-0.004
7497793	0	74921	2308	-0.79	-2.18	-16.48	0.071	-0.014	-0.002
7497893	0	74922	2408	-0.81	-2.17	-16.39	0.085	-0.013	-0.001
7497993	0	74923	2508	-0.68	-2.2	-16.95	0.082	-0.026	-0.001
7498094	0	74924	2608	-0.8	-2.31	-17.9	0.093	-0.022	-0.003
7498194	0	74925	2708	-0.71	-2.48	-17.84	0.083	-0.031	-0.003
7498294	0	74926	2808	-0.91	-2.35	-18.44	0.1	-0.01	-0.002
7498394	0	74927	2908	-0.74	-2.42	-19.49	0.094	-0.02	-0.002
7498494	0	74928	3008	-0.69	-2.57	-20.05	0.093	-0.023	-0.001
7498594	0	74929	3108	-0.67	-2.58	-20.82	0.096	-0.035	-0.001
7498694	0	74930	3208	-0.71	-2.78	-21.12	0.071	-0.01799	-0.001
7498794	0	74931	3308	-0.94	-2.65	-21.83	0.108	-0.004	-0.005
7498894	0	74932	3408	-0.74	-2.93	-21.8799	0.07	-0.025	-0.003
7498994	0	74933	3508	-0.81	-2.72	-22.2	0.111	-0.021	-0.002
7499094	0	74934	3608	-0.72	-2.99	-23.33	0.078	-0.01	0.001
7499194	0	74935	3708	-0.88	-2.95	-23.83	0.096	-0.002	-0.002
7499294	0	74936	3808	-0.75	-3	-24.54	0.102	-0.01799	-0.004
7499394	0	74937	3908	-0.79	-3.18	-25.1299	0.086	0.001	-0.005
7499495	0	74938	4008	-0.65	-3.2	-26.43	0.103	-0.01899	-0.005
7499595	0	74939	4108	-0.62	-3.15	-26.75	0.11	-0.01	-0.004
7499695	0	74940	4208	-0.71	-3.29	-27.08	0.095	-0.006	-0.003
7499795	0	74941	4308	-0.75	-3.35	-28.06	0.106	0.001	-0.003
7499895	0	74942	4408	-0.64	-3.47	-27.96	0.091	-0.003	-0.004
7499995	0	74943	4508	-0.45	-3.52	-28.86	0.106	-0.021	-0.00899
7500095	0	74944	4608	-0.5899	-3.48	-28.85	0.103	-0.00899	-0.001
7500195	0	74945	4708	-0.67	-3.57	-30.11	0.117	0.008	-0.002
7500295	0	74946	4808	-0.61	-3.64	-30.16	0.108	-0.001	-0.003
7500395	0	74947	4908	-0.7799	-3.66	-29.95	0.11	0.012	-0.004
7500495	0	74948	5008	-0.63	-3.79	-30.9	0.113	0.008	-0.003
7500595	0	74949	5108	-0.7	-3.91	-32.89	0.093	0.023	-0.002
7500696	0	74950	5208	-0.27	-4.04	-33.9	0.117	-0.002	-0.002
7500796	0	74951	5308	-0.52	-4.14	-34.7	0.098	0.004	-0.005
7500896	0	74952	5408	-0.5899	-4.03	-34.81	0.114	0.015	-0.005
7500996	0	74953	5508	-0.5299	-4.16	-35.05	0.101	0.01899	-0.007
7501096	0	74954	5608	-0.51	-4.16	-35.52	0.106	0.01799	-0.002
7501196	0	74955	5708	-0.42	-4.21	-35.97	0.115	0.013	-0.004
7501296	0	74956	5808	-0.45	-4.23	-36.89	0.128	0.01799	-0.002
7501396	0	74957	5908	-0.57	-4.3	-37.72	0.118	0.037	-0.005
7501496	0	74958	6008	-0.38	-4.4	-38.9	0.117	0.026	-0.005
7501596	0	74959	6108	-0.56	-4.4699	-38.38	0.119	0.03	-0.004
7501696	0	74960	6208	-0.44	-4.75	-41.43	0.097	0.034	-0.005
7501796	0	74961	6308	-0.42	-4.62	-40.2	0.13	0.035	-0.007
7501896	0	74962	6408	-0.27	-4.8	-41.32	0.117	0.029	-0.006
7501997	0	74963	6508	-0.43	-4.79	-41.69	0.119	0.037	-0.005
7502097	0	74964	6608	-0.31	-4.89	-42.9199	0.119	0.03599	-0.004
7502197	0	74965	6708	-0.32	-4.93	-42.88	0.116	0.03799	-0.005
7502297	0	74966	6808	-0.22	-5.09	-43.78	0.11	0.03799	-0.005
7502397	0	74967	6908	-0.35	-5.07	-45.05	0.124	0.037	-0.008
7502497	0	74968	7008	-0.23	-5.17	-44.19	0.11	0.04	-0.001
7502597	0	74969	7108	-0.27	-5.39	-46.61	0.106	0.046	-0.003
7502697	0	74970	7208	-0.27	-5.34	-46.94	0.121	0.043	-0.002
7502797	0	74971	7308	-0.28	-5.4	-48.28	0.136	0.045	-0.003
7502897	0	74972	7408	-0.25	-5.4	-48.14	0.133	0.046	-0.006
7502997	0	74973	7508	-0.29	-5.41	-48.93	0.142	0.052	-0.005
7503097	0	74974	7608	-0.13	-5.7	-49.89	0.123	0.047	-0.003
7503197	0	74975	7708	-0.1	-5.64	-50.5099	0.13699	0.056	-0.002
7503298	0	74976	7808	-0.22	-5.7	-51.48	0.131	0.062	-0.003
7503398	0	74977	7908	-0.08	-5.91	-52.2	0.123	0.055	-0.003
7503498	0	74978	8008	-0.11	-5.87	-53.09	0.135	0.06	0
7503598	0	74979	8108	-0.25	-5.77	-52.72	0.154	0.071	-0.003
7503698	0	74980	8208	-0.19	-5.9899	-54.46	0.143	0.057	-0.003
7503798	0	74981	8308	0.03	-6.09	-55.19	0.134	0.054	-0.004
7503898	0	74982	8408	0.1	-6.08	-56.55	0.153	0.054	-0.006
7503998	0	74983	8508	-0.12	-6.18	-56.21	0.138	0.063	-0.001
7504098	0	74984	8608	0.29	-6.45	-57.22	0.132	0.054	-0.004
7504198	0	74985	8708	0.14	-6.34	-57.42	0.14399	0.07199	-0.003
7504298	0	74986	8808	0.14	-6.41	-58.16	0.145	0.07	-0.004
7504398	0	74987	8908	0	-6.3	-58.85	0.154	0.077	-0.007
7504498	0	74988	9008	0.08	-6.4699	-59.34	0.136	0.082	-0.005
7504598	0	74989	9108	0.21	-6.58	-60.43	0.15	0.071	-0.004
7504699	0	74990	9208	0.17	-6.63	-60.75	0.148	0.071	-0.006
7504799	0	74991	9308	0.23	-6.67	-61.87	0.145	0.078	-0.005
7504899	0	74992	9408	0.14	-6.56	-61.44	0.163	0.07199	-0.004
7504999	0	74993	9508	0.2	-6.69	-62.17	0.168	0.07599	-0.004
7505099	0	74994	9608	0.35	-6.84	-63.06	0.166	0.067	-0.003
7505199	0	74995	9708	0.23	-6.72	-63.51	0.188	0.079	-0.002
7505299	0	74996	9808	0.33	-6.98	-63.96	0.167	0.064	-0.003
7505399	0	74997	9908	0.4	-7.26	-66.67	0.15199	0.079	-0.007
7505499	0	74998	10008	0.37	-7.17	-66.1	0.172	0.08	-0.007
7505599	0	74999	10108	0.25	-7.23	-67.94	0.154	0.097	-0.007
7505699	0	75000	10208	0.29	-7.22	-66.76	0.165	0.083	-0.005
7505799	0	75001	10308	0.46	-7.35	-68.57	0.166	0.083	-0.005
7505900	0	75002	10408	0.58	-7.45	-68.5	0.167	0.086	-0.003
7506000	0	75003	10508	0.3899	-7.43	-69.4	0.168	0.092	-0.004
7506100	0	75004	10608	0.51	-7.51	-70.6	0.171	0.091	-0.003
7506200	0	75005	10708	0.52	-7.7	-71	0.168	0.087	-0.006
7506300	0	75006	10808	0.34	-7.71	-71.62	0.166	0.099	-0.002
7506400	0	75007	10908	0.47	-7.68	-72.26	0.181	0.1	-0.004
7506500	0	75008	11008	0.68	-7.93	-73.69	0.168	0.09	-0.001
7506600	0	75009	11108	0.62	-7.99	-74.18	0.171	0.095	-0.005
7506700	0	75010	11208	0.69	-7.97	-74.2	0.192	0.095	-0.003
7506800	0	75011	11308	0.66	-8.04	-74.67	0.172	0.099	-0.006
7506900	0	75012	11408	0.52	-8.08	-75.6	0.193	0.103	-0.005
7507000	0	75013	11508	0.71	-8.24	-75.53	0.178	0.103	-0.004
7507100	0	75014	11608	0.62	-8.33	-76.99	0.178	0.113	-0.004
7507200	0	75015	11708	0.48	-8.2	-77.66	0.2	0.123	-0.004
7507301	0	75016	11808	0.68	-8.4	-77.89	0.183	0.107	-0.005
7507401	0	75017	11908	0.71	-8.55	-78.7699	0.191	0.114	-0.005
7507501	0	75018	12008	0.82	-8.51	-79.35	0.191	0.099	-0.003
7507601	0	75019	12108	0.74	-8.52	-80.62	0.209	0.113	-0.003
7507701	0	75020	12208	0.92	-8.79	-81.61	0.186	0.107	-0.002
7507801	0	75021	12308	0.89	-8.74	-81.62	0.213	0.1	-0.004
7507901	0	75022	12408	0.81	-8.79	-82.15	0.206	0.107	-0.004
7508001	0	75023	12508	0.86	-8.96	-83.99	0.203	0.111	-0.005
7508101	0	75024	12608	0.88	-9.06	-84.83	0.2	0.119	-0.004
7508201	0	75025	12708	0.83	-8.96	-84.5	0.211	0.107	-0.003
7508301	0	75026	12808	0.87	-9.05	-84.79	0.208	0.113	-0.002
7508401	0	75027	12908	0.85	-9.06	-85.32	0.219	0.122	-0.001
7508502	0	75028	13008	0.87	-9.18	-85.96	0.208	0.124	-0.004
7508602	0	75029	13108	0.98	-9.35	-87.17	0.189	0.123	-0.005
7508702	0	75030	13208	0.76	-9.15	-86.79	0.209	0.125	-0.002
7508802	0	75031	13308	0.92	-9.32	-88.29	0.21	0.13	-0.005
7508902	0	75032	13408	0.92	-9.31	-88.61	0.219	0.132	-0.002
7509002	0	75033	13508	0.99	-9.34	-89.08	0.217	0.138	-0.006
7509102	0	75034	13608	1.2	-9.38	-88.53	0.214	0.107	-0.003
7509202	0	75035	13708	0.89	-9.27	-88.51	0.216	0.12899	-0.005
7509302	0	75036	13808	0.96	-9.22	-88.18	0.216	0.124	-0.004
7509402	0	75037	13908	0.75	-9.15	-88.6	0.225	0.138	-0.003
7509502	0	75038	14008	0.96	-9.26	-88.3	0.226	0.114	-0.003
7509602	0	75039	14108	0.96	-9.32	-88.54	0.224	0.122	-0.004
7509702	0	75040	14208	1.11	-9.33	-88.99	0.214	0.119	-0.003
7509803	0	75041	14308	1	-9.29	-89.56	0.204	0.124	-0.005
7509903	0	75042	14408	1.03	-9.15	-88.22	0.238	0.122	-0.005
7510003	0	75043	14508	0.94	-9.1899	-88.89	0.226	0.132	-0.003
7510103	0	75044	14608	0.87	-9.17	-87.97	0.219	0.125	-0.004
