# Supplementary material for: Robot-Based Calibration Procedure for Graphene Electronic Skin
Source: Sensors (Basel). 2022 Aug 16;22(16):6122. doi: 10.3390/s22166122 (PMC9416129; doi:10.3390/s22166122)
Supplement: Supplementary file 1 [file sensors-22-06122-s001.zip › measurements/sensor_row_11_col_22_hex_unload.dat]

#ID ES_1_V1
#SIZE ROW 16 COL 32
#DIR UNLOAD
#sensor: hex
#coord: row_11_col_22
system_time	status	sequence_number	hex_sample_counter	Fx	Fy	Fz	Tx	Ty	Tz
7510203	0	75045	14708	1.03	-9.29	-88.83	0.215	0.118	-0.005
7510303	0	75046	14808	0.97	-9.31	-88.9	0.2	0.136	-0.003
7510403	0	75047	14908	0.94	-9.18	-89.44	0.214	0.123	-0.006
7510503	0	75048	15008	0.98	-9.2299	-87.94	0.212	0.126	-0.004
7510603	0	75049	15108	1.09	-9.21	-89.83	0.207	0.121	-0.007
7510703	0	75050	15208	0.86	-9.1	-88.67	0.208	0.128	-0.005
7510803	0	75051	15308	0.97	-9.22	-88.39	0.205	0.132	-0.002
7510903	0	75052	15408	1.05	-9.1899	-88.3399	0.187	0.121	-0.004
7511003	0	75053	15508	1.09	-9.15	-87.95	0.199	0.12	-0.006
7511103	0	75054	15608	0.93	-8.9399	-86.74	0.204	0.123	-0.007
7511204	0	75055	15708	0.73	-8.8	-85.81	0.22	0.128	-0.006
7511304	0	75056	15808	0.95	-8.77	-86.07	0.217	0.125	-0.006
7511404	0	75057	15908	0.82	-8.83	-85.25	0.2	0.121	-0.006
7511504	0	75058	16008	0.91	-8.67	-84.43	0.203	0.116	-0.005
7511604	0	75059	16108	0.74	-8.51	-83.91	0.194	0.119	-0.006
7511704	0	75060	16208	0.9	-8.62	-83.5199	0.196	0.106	-0.004
7511804	0	75061	16308	0.81	-8.46	-82.28	0.187	0.1	-0.006
7511904	0	75062	16408	0.77	-8.45	-81.18	0.189	0.096	-0.005
7512004	0	75063	16508	0.76	-8.39	-82.16	0.161	0.113	-0.005
7512104	0	75064	16608	0.63	-8.09	-80.71	0.182	0.11	-0.007
7512204	0	75065	16708	0.5899	-8.02	-79.73	0.184	0.106	-0.004
7512304	0	75066	16808	0.5899	-7.92	-79.2	0.172	0.11	-0.004
7512404	0	75067	16908	0.45	-7.95	-77.96	0.146	0.108	-0.002
7512505	0	75068	17008	0.5899	-7.8	-78.47	0.15199	0.111	-0.007
7512605	0	75069	17108	0.54	-7.61	-77.0899	0.16	0.102	-0.004
7512705	0	75070	17208	0.55	-7.53	-76.28	0.147	0.096	-0.005
7512805	0	75071	17308	0.51	-7.38	-75.38	0.163	0.096	-0.004
7512905	0	75072	17408	0.44	-7.33	-74.75	0.138	0.098	-0.003
7513005	0	75073	17508	0.52	-7.3	-74.23	0.14399	0.091	-0.006
7513105	0	75074	17608	0.3899	-7.06	-72.0899	0.14	0.097	-0.003
7513205	0	75075	17708	0.35	-7.01	-72.0899	0.131	0.098	-0.003
7513305	0	75076	17808	0.46	-6.94	-71.48	0.121	0.102	-0.005
7513405	0	75077	17908	0.36	-6.9	-71.39	0.125	0.084	-0.003
7513505	0	75078	18008	0.36	-6.68	-70	0.138	0.089	-0.004
7513605	0	75079	18108	0.36	-6.4699	-68.65	0.135	0.085	-0.001
7513705	0	75080	18208	0.29	-6.4899	-68.93	0.125	0.089	-0.004
7513806	0	75081	18308	0.33	-6.3	-67.69	0.12	0.08	-0.002
7513906	0	75082	18408	0.31	-6.23	-67.85	0.122	0.09	0
7514006	0	75083	18508	0.29	-6.14	-66.36	0.115	0.07599	-0.004
7514106	0	75084	18608	0.22	-6.05	-65.0199	0.114	0.075	-0.005
7514206	0	75085	18708	0.25	-5.98	-65.44	0.104	0.071	-0.005
7514306	0	75086	18808	0.25	-5.79	-64.17	0.118	0.061	-0.006
7514406	0	75087	18908	0.1	-5.6	-62.52	0.114	0.064	-0.004
7514506	0	75088	19008	0.12	-5.54	-62.17	0.11	0.063	-0.004
7514606	0	75089	19108	0.27	-5.59	-61.85	0.106	0.063	-0.003
7514706	0	75090	19208	0.22	-5.45	-61.18	0.095	0.055	-0.002
7514806	0	75091	19308	0.05	-5.19	-59.87	0.118	0.053	-0.001
7514906	0	75092	19408	-0.05	-5.23	-59.67	0.092	0.067	-0.005
7515006	0	75093	19508	0.09	-5.19	-59.02	0.085	0.055	-0.002
7515107	0	75094	19608	0.03	-4.94	-58.59	0.094	0.065	-0.003
7515207	0	75095	19708	-0.03	-4.91	-57.42	0.08	0.055	-0.002
7515307	0	75096	19808	-0.07	-4.69	-57.37	0.094	0.062	-0.002
7515407	0	75097	19908	-0.07	-4.75	-57.09	0.068	0.063	-0.002
7515507	0	75098	20008	0.06	-4.69	-56.24	0.069	0.053	0
7515607	0	75099	20108	-0.03	-4.69	-54.78	0.07	0.041	-0.004
7515707	0	75100	20208	0.05	-4.57	-55.02	0.058	0.053	0.001
7515807	0	75101	20308	0	-4.43	-53.93	0.054	0.03799	-0.002
7515907	0	75102	20408	-0.05	-4.26	-52.86	0.063	0.048	-0.003
7516007	0	75103	20508	-0.02	-4.13	-51.84	0.065	0.027	-0.001
7516107	0	75104	20608	-0.01	-4.14	-50.65	0.046	0.035	-0.001
7516207	0	75105	20708	-0.09	-3.99	-50.29	0.057	0.042	-0.001
7516307	0	75106	20808	-0.3	-3.79	-49.2	0.055	0.043	0
7516408	0	75107	20908	-0.31	-3.8	-48.65	0.04	0.03599	-0.002
7516508	0	75108	21008	-0.33	-3.86	-49.0099	0.01	0.044	-0.003
7516608	0	75109	21108	-0.3	-3.75	-47.13	0.029	0.039	-0.001
7516708	0	75110	21208	-0.3899	-3.65	-47.38	0.026	0.045	-0.001
7516808	0	75111	21308	-0.45	-3.42	-46.14	0.044	0.044	-0.005
7516908	0	75112	21408	-0.47	-3.35	-46.18	0.048	0.042	-0.002
7517008	0	75113	21508	-0.32	-3.2	-44.6699	0.048	0.035	-0.003
7517108	0	75114	21608	-0.38	-3.19	-43.9	0.043	0.028	-0.003
7517208	0	75115	21708	-0.41	-3.16	-43.44	0.032	0.028	-0.002
7517308	0	75116	21808	-0.41	-3.3	-44.06	0.01899	0.044	0
7517408	0	75117	21908	-0.5899	-3.1	-41.41	0.022	0.026	-0.003
7517508	0	75118	22008	-0.56	-3.1099	-41.87	0.021	0.032	0
7517608	0	75119	22108	-0.56	-2.98	-40.39	0.032	0.022	0.001
7517709	0	75120	22208	-0.56	-3.08	-40.62	0.02	0.027	-0.004
7517809	0	75121	22308	-0.67	-2.91	-39.7	0.029	0.03599	-0.003
7517909	0	75122	22408	-0.71	-2.8599	-39.06	0.034	0.032	-0.005
7518009	0	75123	22508	-0.5299	-2.95	-38.08	0.026	0.016	-0.005
7518109	0	75124	22608	-0.71	-2.75	-37.3	0.032	0.022	-0.005
7518209	0	75125	22708	-0.7	-2.77	-37.18	0.024	0.017	-0.001
7518309	0	75126	22808	-0.64	-2.77	-35.61	0.01	0.01	-0.004
7518409	0	75127	22908	-0.69	-2.79	-35.53	0.008	0.011	-0.003
7518509	0	75128	23008	-0.9	-2.55	-34.5	0.017	-0.001	-0.003
7518609	0	75129	23108	-0.88	-2.58	-33.13	0.022	-0.004	-0.002
7518709	0	75130	23208	-0.72	-2.6099	-32.45	0.026	-0.012	-0.004
7518809	0	75131	23308	-0.84	-2.52	-33.64	0.01899	-0.001	-0.001
7518909	0	75132	23408	-0.72	-2.51	-32.03	0.015	-0.015	-0.002
7519010	0	75133	23508	-0.84	-2.45	-31.9	0.01899	-0.00899	-0.003
7519110	0	75134	23608	-0.84	-2.43	-30.82	0.021	-0.007	-0.003
7519210	0	75135	23708	-0.94	-2.27	-30.59	0.033	-0.013	-0.003
7519310	0	75136	23808	-1.01	-2.13	-29.04	0.04	-0.001	-0.007
7519410	0	75137	23908	-0.91	-2.35	-30.08	-0.001	-0.016	-0.002
7519510	0	75138	24008	-0.98	-2.1	-28.64	0.017	-0.027	-0.002
7519610	0	75139	24108	-1	-1.99	-27.17	0.021	-0.016	-0.003
7519710	0	75140	24208	-0.97	-2.02	-27.35	0.014	-0.022	-0.002
7519810	0	75141	24308	-0.87	-2	-26.43	0.001	-0.025	-0.002
7519910	0	75142	24408	-0.98	-1.72	-25.48	0.01799	-0.022	-0.004
7520010	0	75143	24508	-0.87	-1.57	-25.34	0.01799	-0.03	-0.005
7520110	0	75144	24608	-0.86	-1.6	-24.09	0.002	-0.035	-0.003
7520210	0	75145	24708	-1.04	-1.4299	-23.39	0.005	-0.039	0
7520311	0	75146	24808	-0.76	-1.38	-23.2	-0.005	-0.04	-0.002
7520411	0	75147	24908	-0.99	-1.3	-22.28	0.016	-0.042	-0.003
7520511	0	75148	25008	-1.03	-1.1	-20.79	-0.001	-0.034	-0.002
7520611	0	75149	25108	-0.7799	-1.2	-22.1	-0.013	-0.048	-0.006
7520711	0	75150	25208	-1	-1.04	-21.04	-0.001	-0.039	-0.006
7520811	0	75151	25308	-1.2	-0.73	-19.78	0.023	-0.021	-0.004
7520911	0	75152	25408	-0.76	-1.08	-20.34	-0.01899	-0.05	0
7521011	0	75153	25508	-1.16	-0.79	-18.75	-0.012	-0.029	0
7521111	0	75154	25608	-1.14	-0.56	-17.34	0.004	-0.027	-0.002
7521211	0	75155	25708	-0.96	-0.69	-17.05	-0.00899	-0.037	-0.001
7521311	0	75156	25808	-0.89	-0.5	-16.95	-0.013	-0.034	-0.001
7521411	0	75157	25908	-1.02	-0.5899	-16.56	-0.015	-0.03599	-0.002
7521511	0	75158	26008	-1.03	-0.37	-16.07	0	-0.016	0
7521612	0	75159	26108	-0.92	-0.42	-15.8	-0.003	-0.04	-0.001
7521712	0	75160	26208	-0.86	-0.37	-14.99	0.011	-0.035	-0.004
7521812	0	75161	26308	-0.92	-0.3899	-14.88	-0.011	-0.025	-0.003
7521912	0	75162	26408	-0.93	-0.28	-14.11	0.001	-0.03799	0
7522012	0	75163	26508	-0.86	-0.32	-13.33	-0.004	-0.035	-0.003
7522112	0	75164	26608	-1.03	-0.11	-12.74	0.004	-0.032	-0.003
7522212	0	75165	26708	-0.86	-0.19	-12.67	-0.008	-0.017	-0.002
7522312	0	75166	26808	-0.84	-0.2	-11.7299	-0.013	-0.022	-0.004
7522412	0	75167	26908	-0.89	-0.18	-11.84	-0.017	-0.028	-0.002
7522512	0	75168	27008	-0.91	-0.05	-10.21	-0.011	-0.01799	-0.002
7522612	0	75169	27108	-0.8	-0.15	-11.15	-0.014	-0.022	-0.003
7522712	0	75170	27208	-0.79	-0.07	-10.54	-0.014	-0.027	-0.005
7522812	0	75171	27308	-0.75	-0.07	-10.74	-0.02	-0.024	-0.001
7522913	0	75172	27408	-0.63	0	-9.31	-0.01799	-0.024	0
7523013	0	75173	27508	-0.69	0.04	-9.18	-0.00899	-0.027	-0.001
7523113	0	75174	27608	-0.66	0.16	-9.14	0.005	-0.016	-0.003
7523213	0	75175	27708	-0.5899	0.1	-9.71	-0.00899	-0.022	-0.001
7523313	0	75176	27808	-0.5299	0.12	-7.88	-0.016	-0.02	0.001
7523413	0	75177	27908	-0.58	0.3	-7.66	-0.011	-0.016	-0.004
7523513	0	75178	28008	-0.49	0.37	-6.63	-0.002	-0.01	0.003
7523613	0	75179	28108	-0.48	0.42	-5.81	-0.007	-0.006	0.001
7523713	0	75180	28208	-0.36	0.33	-5.52	-0.011	-0.012	-0.001
7523813	0	75181	28308	-0.45	0.42	-6.08	-0.016	-0.012	-0.002
7523913	0	75182	28408	-0.5299	0.56	-5.46	-0.015	0.004	0
7524013	0	75183	28508	-0.35	0.5299	-6	-0.021	-0.004	-0.002
7524113	0	75184	28608	-0.26	0.43	-5.41	-0.026	-0.01	0.001
7524214	0	75185	28708	-0.17	0.6	-4.57	-0.01899	-0.013	-0.004
7524314	0	75186	28808	-0.2	0.58	-4.07	-0.031	-0.003	0.001
7524414	0	75187	28908	-0.28	0.68	-3.3	-0.025	0.015	0
7524514	0	75188	29008	-0.21	0.83	-2.65	-0.016	0.005	0
7524614	0	75189	29108	-0.21	0.76	-3.79	-0.024	0.011	0.001
7524714	0	75190	29208	-0.11	0.91	-3.22	-0.014	-0.001	-0.001
7524814	0	75191	29308	-0.18	0.89	-2.55	-0.023	0.002	0.001
7524914	0	75192	29408	-0.02	0.87	-1.97	-0.014	-0.001	0
7525014	0	75193	29508	-0.18	0.9	-2.44	-0.01799	-0.002	-0.002
7525114	0	75194	29608	-0.06	0.87	-2.16	-0.02	0	0.001
7525214	0	75195	29708	-0.12	0.84	-0.82	-0.02	-0.003	0.003
7525314	0	75196	29808	-0.09	0.9	-1.51	-0.012	-0.004	0.001
7525414	0	75197	29908	-0.12	0.87	-1.98	-0.022	0.015	0.001
7525515	0	75198	30008	-0.09	0.83	-2.08	-0.016	0.006	0.006
7525615	0	75199	30108	0.07	0.77	-1.66	-0.022	-0.013	0.004
7525715	0	75200	30208	-0.12	0.75	-1.16	-0.04	0.002	-0.001
7525815	0	75201	30308	-0.18	0.9	-1.0599	-0.024	0.002	-0.001
7525915	0	75202	30408	-0.24	1	-0.72	-0.013	0.004	0.003
7526015	0	75203	30508	0.03	0.7	-1.29	-0.054	0	0.004
7526115	0	75204	30608	-0.08	0.88	-0.5299	-0.026	0.01	0.002
7526215	0	75205	30708	-0.05	0.71	-2.08	-0.053	-0.001	0.002
7526315	0	75206	30808	0.01	0.98	-1.62	-0.016	-0.00899	0
7526415	0	75207	30908	-0.06	0.77	-1.14	-0.046	-0.002	0.002
7526515	0	75208	31008	-0.01	0.92	-0.7799	-0.028	-0.008	0.002
7526615	0	75209	31108	-0.15	0.93	-0.54	-0.03	0.002	0.001
7526715	0	75210	31208	-0.07	0.95	-0.77	-0.031	-0.005	0
7526815	0	75211	31308	-0.16	0.91	-0.22	-0.01799	-0.002	0
7526916	0	75212	31408	-0.11	0.95	-0.3	-0.023	-0.01	0.001
7527016	0	75213	31508	-0.19	0.9	-0.65	-0.031	-0.001	0.001
7527116	0	75214	31608	-0.18	0.99	-1.13	-0.022	-0.002	0
7527216	0	75215	31708	-0.2	1.05	-0.94	-0.028	0.004	0.002
7527316	0	75216	31808	0	1.01	-0.36	-0.032	-0.015	0.001
7527416	0	75217	31908	-0.15	1	-0.27	-0.03	0.00899	0.004
7527516	0	75218	32008	0.01	1.01	0.41	-0.033	-0.021	-0.001
7527616	0	75219	32108	-0.22	0.98	-0.15	-0.031	-0.008	0.001
7527716	0	75220	32208	-0.06	0.93	0.03	-0.047	-0.007	0.002
7527816	0	75221	32308	-0.07	0.96	0.47	-0.027	-0.016	0.001
7527916	0	75222	32408	-0.31	0.97	-0.36	-0.037	-0.002	0.002
7528016	0	75223	32508	-0.17	0.77	-0.55	-0.058	-0.002	0.004
7528117	0	75224	32608	-0.29	1.0599	0.93	-0.028	0.005	0
7528217	0	75225	32708	-0.07	0.96	-0.5899	-0.039	-0.006	0.002
7528317	0	75226	32808	-0.3	1.0599	1.34	-0.026	-0.001	0.003
7528417	0	75227	32908	-0.16	1.2	1.34	-0.013	-0.023	0.002
7528517	0	75228	33008	-0.09	1.0599	-0.12	-0.035	-0.012	0.003
7528617	0	75229	33108	-0.19	1.16	0.94	-0.024	-0.012	0.002
7528717	0	75230	33208	-0.08	1.04	0.83	-0.027	-0.02	0
7528817	0	75231	33308	-0.19	1.13	2.07	-0.01899	-0.02	0.005
7528917	0	75232	33408	-0.23	1.08	1.05	-0.03799	-0.014	0.003
7529017	0	75233	33508	-0.25	1.16	2.13	-0.028	-0.006	0.004
7529117	0	75234	33608	-0.07	1.01	1.63	-0.049	-0.014	0.001
7529217	0	75235	33708	-0.07	1.09	1.52	-0.025	-0.01799	0.001
7529317	0	75236	33808	-0.08	1.22	2.15	-0.016	-0.01899	-0.001
7529417	0	75237	33908	-0.08	0.99	1.68	-0.039	-0.013	0.002
7529518	0	75238	34008	-0.05	1.1	1.78	-0.03799	-0.01799	0.002
7529618	0	75239	34108	-0.04	1.17	2.23	-0.023	-0.024	0.003
7529718	0	75240	34208	-0.04	1.2	2.6199	-0.012	-0.027	0
7529818	0	75241	34308	-0.16	1.19	1.45	-0.033	-0.008	-0.001
7529918	0	75242	34408	0.05	1.04	2.32	-0.042	-0.032	0
7530018	0	75243	34508	-0.11	1.15	3.36	-0.035	-0.033	0.002
7530118	0	75244	34608	-0.12	1.13	2.69	-0.03599	-0.027	0.002
7530218	0	75245	34708	-0.03	1.1	1.95	-0.033	-0.028	0.001
7530318	0	75246	34808	-0.17	1.23	2.6199	-0.03	-0.017	0.005
7530418	0	75247	34908	-0.12	1.11	2.39	-0.033	-0.02	0.001
7530518	0	75248	35008	-0.16	1.24	3.24	-0.01899	-0.021	0
7530618	0	75249	35108	0.02	1.02	2.32	-0.045	-0.032	0.001
7530719	0	75250	35208	-0.12	1.11	2.96	-0.034	-0.017	0.006
7530819	0	75251	35308	-0.01	1.1	3.24	-0.043	-0.033	0.002
7530919	0	75252	35408	-0.09	1.1	3.36	-0.032	-0.03599	0.002
7531019	0	75253	35508	-0.13	1.03	3.57	-0.051	-0.01899	0.004
7531119	0	75254	35608	0.05	0.98	2.71	-0.031	-0.034	0.003
7531219	0	75255	35708	-0.01	1.01	3.41	-0.031	-0.023	0.002
7531319	0	75256	35808	0.17	0.86	2.64	-0.05	-0.04	0.002
7531419	0	75257	35908	-0.12	0.99	3.84	-0.028	-0.032	0.001
7531519	0	75258	36008	-0.11	1.02	2.5	-0.023	-0.024	-0.001
7531619	0	75259	36108	-0.09	0.7799	2.71	-0.041	-0.027	-0.003
7531719	0	75260	36208	-0.16	0.88	3.59	-0.028	-0.024	0.001
7531819	0	75261	36308	-0.13	0.89	4.11	-0.026	-0.029	0
7531919	0	75262	36408	-0.06	0.79	3.9	-0.04	-0.032	0.001
7532019	0	75263	36508	-0.15	0.97	4.08	-0.029	-0.024	0.004
7532120	0	75264	36608	-0.19	1.07	4.32	-0.012	-0.032	0.002
7532220	0	75265	36708	-0.1	0.99	3.75	-0.012	-0.031	0
7532320	0	75266	36808	-0.05	0.96	4.25	-0.029	-0.035	0.002
7532420	0	75267	36908	-0.03	0.83	4.37	-0.031	-0.034	0.002
7532520	0	75268	37008	-0.15	1.07	4.96	-0.015	-0.03599	0.003
7532620	0	75269	37108	0.02	0.99	4.21	-0.017	-0.03799	0.006
7532720	0	75270	37208	-0.2	0.91	4.57	-0.032	-0.029	0.004
7532820	0	75271	37308	-0.14	0.9	4.71	-0.01799	-0.03	0.001
7532920	0	75272	37408	-0.04	0.94	4.98	-0.028	-0.034	0
7533020	0	75273	37508	0.02	0.86	4.25	-0.027	-0.04	0.002
7533120	0	75274	37608	-0.11	0.91	4.76	-0.023	-0.035	0.001
7533220	0	75275	37708	-0.04	0.79	4.93	-0.047	-0.041	0
7533321	0	75276	37808	-0.43	1.21	6.19	0.004	-0.03799	0.004
7533421	0	75277	37908	-0.05	0.7799	4.95	-0.032	-0.037	0.003
7533521	0	75278	38008	-0.22	0.88	4.9699	-0.035	-0.026	0.001
7533621	0	75279	38108	-0.12	0.8	5.46	-0.026	-0.035	0
7533721	0	75280	38208	-0.12	0.95	5.5	-0.003	-0.039	0.001
7533821	0	75281	38308	-0.06	0.82	5.91	-0.023	-0.047	0.002
7533921	0	75282	38408	-0.09	0.89	5.51	-0.02	-0.044	0.002
7534021	0	75283	38508	-0.03	0.85	4.91	-0.011	-0.042	0
7534121	0	75284	38608	-0.27	0.74	5	-0.048	-0.031	0.001
7534221	0	75285	38708	-0.28	0.94	6.56	-0.007	-0.042	0.001
7534321	0	75286	38808	-0.17	0.87	5.14	-0.011	-0.04	0.002
7534421	0	75287	38908	-0.04	0.64	4.68	-0.039	-0.039	0.001
7534521	0	75288	39008	-0.25	0.83	6.07	-0.032	-0.041	0
7534621	0	75289	39108	-0.2	0.98	7.24	-0.014	-0.051	0.003
7534722	0	75290	39208	-0.22	0.8	5.88	-0.028	-0.052	0.003
7534822	0	75291	39308	-0.34	0.8	6.31	-0.031	-0.03799	0.003
7534922	0	75292	39408	-0.19	0.84	6.29	-0.026	-0.047	0.003
7535022	0	75293	39508	-0.34	1.04	6.28	-0.016	-0.045	0
7535122	0	75294	39608	-0.13	0.97	7.11	-0.015	-0.056	0.003
7535222	0	75295	39708	-0.26	0.99	7.76	-0.017	-0.043	0.004
7535322	0	75296	39808	-0.26	1.04	6.96	-0.016	-0.054	0.005
7535422	0	75297	39908	-0.24	0.94	6.92	-0.014	-0.03599	0.003
7535522	0	75298	40008	-0.3899	1	7.99	-0.015	-0.044	0.003
7535622	0	75299	40108	-0.24	0.86	6.79	-0.034	-0.046	0.003
7535722	0	75300	40208	-0.16	0.84	6.4699	-0.03799	-0.058	0.003
7535822	0	75301	40308	-0.29	1.08	7.83	-0.01	-0.056	0.003
7535922	0	75302	40408	-0.3	1	7.61	-0.01	-0.054	0.002
7536023	0	75303	40508	-0.17	1.02	7.74	-0.014	-0.063	0.003
7536123	0	75304	40608	-0.12	0.81	7.41	-0.039	-0.057	0.001
7536223	0	75305	40708	-0.38	0.94	6.69	-0.025	-0.044	0.002
7536323	0	75306	40808	-0.32	1.03	7.91	-0.01899	-0.061	0.002
7536423	0	75307	40908	-0.3	1.0599	7.51	0.002	-0.052	0.005
7536523	0	75308	41008	-0.37	1.04	8.05	-0.024	-0.039	0.002
7536623	0	75309	41108	-0.4	1.0599	8.24	-0.016	-0.045	0.003
7536723	0	75310	41208	-0.38	1.01	7.96	-0.032	-0.039	0.004
7536823	0	75311	41308	-0.17	0.94	8.54	-0.03599	-0.061	0.005
7536923	0	75312	41408	-0.35	1.03	8.86	-0.027	-0.05	0.003
7537023	0	75313	41508	-0.25	0.91	8.67	-0.01899	-0.058	0.005
7537123	0	75314	41608	-0.22	0.92	6.89	-0.035	-0.044	0.003
7537223	0	75315	41708	-0.38	1.04	8.88	-0.022	-0.057	0.005
7537324	0	75316	41808	-0.37	1.19	8.09	-0.005	-0.043	0.003
7537424	0	75317	41908	-0.21	0.92	7.86	-0.026	-0.054	0.006
7537524	0	75318	42008	-0.16	0.96	8.04	-0.035	-0.055	0.002
7537624	0	75319	42108	-0.38	1.07	9.1899	-0.021	-0.051	0.006
7537724	0	75320	42208	-0.32	1.1	8.64	-0.024	-0.057	0.003
7537824	0	75321	42308	-0.45	1.17	9.43	-0.025	-0.052	0.005
7537924	0	75322	42408	-0.43	1.22	10.15	-0.017	-0.051	0.007
7538024	0	75323	42508	-0.21	1.19	9.58	-0.012	-0.063	0.005
7538124	0	75324	42608	-0.42	1.16	9.46	-0.028	-0.039	0.006
7538224	0	75325	42708	-0.16	1.07	8.88	-0.031	-0.058	0.004
7538324	0	75326	42808	-0.34	1.21	9.18	-0.013	-0.058	0.005
7538424	0	75327	42908	-0.12	1.09	8.99	-0.033	-0.057	0.006
7538524	0	75328	43008	-0.21	1.12	9.38	-0.028	-0.055	0.004
7538625	0	75329	43108	-0.36	1.24	9.46	-0.016	-0.061	0.006
7538725	0	75330	43208	-0.3	1.19	9.92	-0.03799	-0.06	0.007
7538825	0	75331	43308	-0.15	1.23	9.51	-0.024	-0.068	0.005
7538925	0	75332	43408	-0.33	1.21	9.05	-0.037	-0.052	0.005
7539025	0	75333	43508	-0.41	1.34	10	-0.014	-0.058	0.004
7539125	0	75334	43608	-0.26	1.21	9.78	-0.031	-0.064	0.005
7539225	0	75335	43708	-0.31	1.14	9.33	-0.039	-0.044	0.005
7539325	0	75336	43808	-0.27	1.29	9.22	-0.026	-0.064	0.007
7539425	0	75337	43908	-0.18	1.14	9.27	-0.04	-0.059	0.007
7539525	0	75338	44008	-0.26	1.4299	9.89	-0.027	-0.069	0.004
7539625	0	75339	44108	-0.33	1.36	10.14	-0.037	-0.06	0.006
7539725	0	75340	44208	-0.33	1.48	10.16	-0.026	-0.049	0.006
7539825	0	75341	44308	-0.45	1.49	10.54	-0.031	-0.059	0.005
7539926	0	75342	44408	-0.43	1.48	10.53	-0.03799	-0.063	0.004
7540026	0	75343	44508	-0.57	1.55	10.34	-0.031	-0.051	0.007
7540126	0	75344	44608	-0.34	1.38	10.5	-0.05	-0.066	0.01
7540226	0	75345	44708	-0.3	1.39	11	-0.045	-0.065	0.006
7540326	0	75346	44808	-0.45	1.41	10.67	-0.051	-0.056	0.006
7540426	0	75347	44908	-0.42	1.44	10.02	-0.046	-0.065	0.005
7540526	0	75348	45008	-0.35	1.41	11.27	-0.047	-0.071	0.01
7540626	0	75349	45108	-0.4	1.51	11.75	-0.03599	-0.07	0.01
7540726	0	75350	45208	-0.4	1.46	10.61	-0.065	-0.065	0.006
7540826	0	75351	45308	-0.56	1.58	11.32	-0.032	-0.063	0.008
7540926	0	75352	45408	-0.48	1.54	10.93	-0.037	-0.061	0.005
7541026	0	75353	45508	-0.38	1.58	10.8	-0.041	-0.064	0.007
7541126	0	75354	45608	-0.5	1.4299	10.8	-0.057	-0.067	0.007
7541227	0	75355	45708	-0.56	1.65	11.29	-0.032	-0.053	0.008
7541327	0	75356	45808	-0.45	1.38	11	-0.052	-0.069	0.006
7541427	0	75357	45908	-0.77	1.67	11.86	-0.029	-0.053	0.007
7541527	0	75358	46008	-0.67	1.62	11.86	-0.04	-0.065	0.008
7541627	0	75359	46108	-0.55	1.45	11.46	-0.053	-0.061	0.01
7541727	0	75360	46208	-0.49	1.4	10.92	-0.042	-0.074	0.00899
7541827	0	75361	46308	-0.5	1.44	11.06	-0.042	-0.077	0.007
7541927	0	75362	46408	-0.5	1.54	11.36	-0.04	-0.071	0.005
7542027	0	75363	46508	-0.56	1.62	11.72	-0.051	-0.057	0.013
7542127	0	75364	46608	-0.56	1.64	13.01	-0.05	-0.051	0.006
7542227	0	75365	46708	-0.63	1.54	12.31	-0.037	-0.059	0.008
7542327	0	75366	46808	-0.72	1.59	13.55	-0.035	-0.071	0.007
7542427	0	75367	46908	-0.45	1.57	13.41	-0.02	-0.082	0.007
7542528	0	75368	47008	-0.61	1.4299	13.58	-0.03	-0.07199	0.00899
7542628	0	75369	47108	-0.46	1.32	14.19	-0.025	-0.084	0.006
7542728	0	75370	47208	-0.42	1.33	13.69	-0.027	-0.07	0.007
7542828	0	75371	47308	-0.37	1.34	13.52	-0.016	-0.07199	0.006
7542928	0	75372	47408	-0.48	1.34	13.27	-0.022	-0.074	0.005
7543028	0	75373	47508	-0.41	1.3	13.32	-0.017	-0.084	0.003
7543128	0	75374	47608	-0.57	1.35	13.8	-0.033	-0.061	0.008
7543228	0	75375	47708	-0.51	1.38	13.22	-0.025	-0.07199	0.006
7543328	0	75376	47808	-0.51	1.42	13.81	-0.013	-0.07599	0.01
7543428	0	75377	47908	-0.43	1.37	13.58	-0.015	-0.077	0.007
7543528	0	75378	48008	-0.51	1.34	13.52	-0.025	-0.056	0.00899
7543628	0	75379	48108	-0.33	1.54	13.88	-0.008	-0.069	0.005
7543728	0	75380	48208	-0.48	1.4299	14	-0.016	-0.067	0.003
7543829	0	75381	48308	-0.55	1.38	13.55	-0.023	-0.074	0.007
7543929	0	75382	48408	-0.5299	1.52	14.83	-0.002	-0.085	0.004
7544029	0	75383	48508	-0.58	1.37	13.67	-0.037	-0.057	0.00899
7544129	0	75384	48608	-0.34	1.23	13.97	-0.04	-0.081	0.004
7544229	0	75385	48708	-0.55	1.38	13.68	-0.016	-0.066	0.006
7544329	0	75386	48808	-0.51	1.48	13.95	-0.004	-0.07	0.005
7544429	0	75387	48908	-0.46	1.38	14.63	-0.017	-0.081	0.011
7544529	0	75388	49008	-0.49	1.3099	13.74	-0.022	-0.07199	0.007
7544629	0	75389	49108	-0.49	1.35	13.56	-0.02	-0.07	0.002
7544729	0	75390	49208	-0.35	1.21	13.04	-0.035	-0.077	0.005
7544829	0	75391	49308	-0.45	1.4	14.61	-0.01899	-0.074	0.004
7544929	0	75392	49408	-0.42	1.27	13.45	-0.029	-0.075	0.004
7545030	0	75393	49508	-0.43	1.34	13.78	-0.022	-0.069	0.00899
7545130	0	75394	49608	-0.43	1.4	14.36	-0.016	-0.08	0.00899
7545230	0	75395	49708	-0.45	1.23	13.96	-0.04	-0.062	0.008
7545330	0	75396	49808	-0.51	1.37	13.82	-0.024	-0.066	0.008
7545430	0	75397	49908	-0.51	1.46	13.85	-0.014	-0.069	0.006
7545530	0	75398	50008	-0.42	1.22	13.61	-0.03	-0.07199	0.007
7545630	0	75399	50108	-0.43	1.22	13.72	-0.027	-0.073	0.007
7545730	0	75400	50208	-0.6	1.42	14.74	-0.029	-0.071	0.004
