# Supplementary material for: Robot-Based Calibration Procedure for Graphene Electronic Skin
Source: Sensors (Basel). 2022 Aug 16;22(16):6122. doi: 10.3390/s22166122 (PMC9416129; doi:10.3390/s22166122)
Supplement: Supplementary file 1 [file sensors-22-06122-s001.zip › measurements/sensor_row_11_col_23_hex_load.dat]

#ID ES_1_V1
#SIZE ROW 16 COL 32
#DIR LOAD
#sensor: hex
#coord: row_11_col_23
system_time	status	sequence_number	hex_sample_counter	Fx	Fy	Fz	Tx	Ty	Tz
7400619	0	73950	36280	-0.49	1.42	13.33	-0.012	-0.062	0.004
7400719	0	73951	36380	-0.56	1.36	14.22	-0.022	-0.074	0.007
7400819	0	73952	36480	-0.4	1.35	14.5	-0.005	-0.082	0.007
7400919	0	73953	36580	-0.57	1.4	14.09	-0.023	-0.075	0.007
7401019	0	73954	36680	-0.51	1.32	12.75	-0.01899	-0.06	0.006
7401119	0	73955	36780	-0.55	1.42	14.5	-0.013	-0.07	0.00899
7401219	0	73956	36880	-0.55	1.4	14.12	-0.021	-0.064	0.005
7401319	0	73957	36980	-0.35	1.4	14.7	-0.017	-0.083	0.005
7401420	0	73958	37080	-0.64	1.5	13.99	-0.016	-0.054	0.007
7401520	0	73959	37180	-0.56	1.4299	14.08	-0.017	-0.07199	0.005
7401620	0	73960	37280	-0.48	1.4299	13.48	-0.022	-0.07599	0.005
7401720	0	73961	37380	-0.5899	1.35	14.12	-0.022	-0.07	0.006
7401820	0	73962	37480	-0.48	1.54	15.03	-0.005	-0.079	0.008
7401920	0	73963	37580	-0.52	1.28	13.9	-0.028	-0.075	0.007
7402020	0	73964	37680	-0.3899	1.45	13.75	-0.01799	-0.081	0.004
7402120	0	73965	37780	-0.31	1.21	13.62	-0.035	-0.09	0.008
7402220	0	73966	37880	-0.68	1.36	13.39	-0.01	-0.062	0.005
7402320	0	73967	37980	-0.49	1.23	13.36	-0.01799	-0.082	0.005
7402420	0	73968	38080	-0.67	1.17	12.2	-0.013	-0.062	0.008
7402520	0	73969	38180	-0.63	1.02	11.86	-0.014	-0.084	0.005
7402620	0	73970	38280	-0.66	1.01	11.55	-0.011	-0.084	0.006
7402720	0	73971	38380	-0.54	1.0599	11.67	0.003	-0.097	0.007
7402821	0	73972	38480	-0.79	1	10.59	-0.008	-0.063	0.005
7402921	0	73973	38580	-0.5299	0.88	9.9799	-0.013	-0.079	0.007
7403021	0	73974	38680	-0.74	1.03	10.67	-0.005	-0.074	0.006
7403121	0	73975	38780	-0.64	1.04	10.91	0.003	-0.07599	0.007
7403221	0	73976	38880	-0.8	0.96	10.86	-0.008	-0.064	0.006
7403321	0	73977	38980	-0.85	1.16	10.4799	0.001	-0.07199	0.001
7403421	0	73978	39080	-0.72	0.99	11.11	-0.013	-0.078	0.006
7403521	0	73979	39180	-0.5899	0.92	11.06	-0.02	-0.085	0.00899
7403621	0	73980	39280	-0.71	0.94	11.16	-0.01799	-0.068	0.007
7403721	0	73981	39380	-0.74	0.9	10.28	-0.011	-0.07199	0.007
7403821	0	73982	39480	-0.75	1.01	9.81	0.001	-0.063	0.004
7403921	0	73983	39580	-0.7	0.9	11.57	-0.01899	-0.071	0.005
7404022	0	73984	39680	-0.63	0.92	9.55	-0.006	-0.066	0.005
7404122	0	73985	39780	-0.76	0.95	9.89	-0.01	-0.053	0.005
7404222	0	73986	39880	-0.68	0.91	10.13	-0.01	-0.069	0.008
7404322	0	73987	39980	-0.63	0.89	10.24	-0.002	-0.073	0.006
7404422	0	73988	40080	-0.77	0.82	10.63	-0.016	-0.065	0.00899
7404522	0	73989	40180	-0.68	0.91	10.79	0.008	-0.068	0.008
7404622	0	73990	40280	-0.69	0.96	10.95	0.014	-0.071	0.005
7404722	0	73991	40380	-0.62	0.72	8.2	-0.012	-0.063	0.004
7404822	0	73992	40480	-0.74	0.8	9.99	-0.001	-0.062	0.004
7404922	0	73993	40580	-0.46	0.8	9.24	-0.00899	-0.077	0.007
7405022	0	73994	40680	-0.57	0.72	9.81	-0.01899	-0.073	0.007
7405122	0	73995	40780	-0.57	0.75	8.77	-0.011	-0.063	0.005
7405222	0	73996	40880	-0.56	0.88	9.33	0	-0.075	0.005
7405323	0	73997	40980	-0.5299	0.64	9.13	-0.025	-0.07199	0.004
7405423	0	73998	41080	-0.49	0.68	8.05	-0.008	-0.055	0.005
7405523	0	73999	41180	-0.49	0.84	9.96	0.001	-0.066	0.007
7405623	0	74000	41280	-0.5299	0.76	8.7	-0.004	-0.061	0.004
7405723	0	74001	41380	-0.56	0.74	9.33	-0.004	-0.061	0.004
7405823	0	74002	41480	-0.46	0.66	8.28	-0.012	-0.069	0.003
7405923	0	74003	41580	-0.42	0.75	8.6899	-0.004	-0.063	0.005
7406023	0	74004	41680	-0.61	0.76	9.2	-0.003	-0.06	0.005
7406123	0	74005	41780	-0.43	0.6	8.78	-0.011	-0.062	0.007
7406223	0	74006	41880	-0.55	0.81	8.39	-0.002	-0.049	0.002
7406323	0	74007	41980	-0.51	0.65	7.77	-0.006	-0.057	0.005
7406423	0	74008	42080	-0.44	0.67	8.13	-0.014	-0.062	0.005
7406523	0	74009	42180	-0.49	0.58	8.5	-0.02	-0.051	0.005
7406623	0	74010	42280	-0.52	0.71	8.92	-0.002	-0.05	0.007
7406724	0	74011	42380	-0.31	0.58	8.91	-0.01	-0.057	0.005
7406824	0	74012	42480	-0.38	0.64	8.4	0.004	-0.065	0.005
7406924	0	74013	42580	-0.16	0.5	7.87	-0.021	-0.058	0.005
7407024	0	74014	42680	-0.26	0.37	7.42	-0.016	-0.062	0.007
7407124	0	74015	42780	-0.52	0.75	8.9	0.017	-0.046	0.007
7407224	0	74016	42880	-0.27	0.7	8.4	0.008	-0.07	0.002
7407324	0	74017	42980	-0.38	0.62	7.74	0.011	-0.048	0.001
7407424	0	74018	43080	-0.43	0.69	7.37	0.011	-0.044	0.002
7407524	0	74019	43180	-0.56	0.76	8.14	0.016	-0.039	0.002
7407624	0	74020	43280	-0.16	0.48	7.97	-0.007	-0.063	0.003
7407724	0	74021	43380	-0.32	0.5899	7.62	0.012	-0.044	0.004
7407824	0	74022	43480	-0.34	0.61	7.12	0.016	-0.049	0.002
7407924	0	74023	43580	-0.14	0.36	6.2199	-0.01	-0.062	0.005
7408025	0	74024	43680	-0.35	0.5	8.06	-0.01	-0.041	0.007
7408125	0	74025	43780	-0.36	0.63	6.48	0.007	-0.039	0.005
7408225	0	74026	43880	-0.12	0.35	6.89	-0.014	-0.052	0
7408325	0	74027	43980	-0.17	0.42	6.58	0.016	-0.041	0.002
7408425	0	74028	44080	-0.27	0.58	7.87	0.017	-0.048	0.004
7408525	0	74029	44180	-0.33	0.51	7.3	0.015	-0.03599	0.001
7408625	0	74030	44280	-0.14	0.31	6.4699	-0.016	-0.04	0.004
7408725	0	74031	44380	-0.12	0.33	6.89	-0.002	-0.044	0.001
7408825	0	74032	44480	-0.29	0.42	6.84	0.002	-0.03799	0.001
7408925	0	74033	44580	0.04	0.18	5.76	-0.00899	-0.042	-0.001
7409025	0	74034	44680	-0.14	0.35	5.75	0.002	-0.033	0.002
7409125	0	74035	44780	-0.17	0.5	7.17	0.016	-0.05	0.004
7409225	0	74036	44880	-0.24	0.45	7.31	0.00899	-0.03799	0.004
7409326	0	74037	44980	-0.12	0.37	6.64	0.011	-0.04	0.003
7409426	0	74038	45080	-0.21	0.42	6.82	0.007	-0.03599	0.002
7409526	0	74039	45180	-0.26	0.5299	6.38	0.015	-0.024	0.002
7409626	0	74040	45280	-0.16	0.35	5.7199	0.007	-0.034	0.001
7409726	0	74041	45380	-0.07	0.35	5.83	0.008	-0.032	0.003
7409826	0	74042	45480	-0.34	0.51	6.06	0.01799	-0.024	-0.002
7409926	0	74043	45580	-0.01	0.26	6.03	-0.006	-0.035	0.004
7410026	0	74044	45680	-0.19	0.36	6.2399	0.006	-0.026	0.005
7410126	0	74045	45780	-0.13	0.27	5.81	0.01	-0.029	0.001
7410226	0	74046	45880	-0.16	0.32	6.41	0.006	-0.023	0.002
7410326	0	74047	45980	-0.23	0.31	4.98	0.01	-0.015	0.002
7410426	0	74048	46080	-0.24	0.29	4.73	0.01	-0.015	0.002
7410526	0	74049	46180	0.02	0.19	4.69	-0.005	-0.032	0.006
7410627	0	74050	46280	-0.06	0.32	5.9899	0.001	-0.017	0.003
7410727	0	74051	46380	-0.12	0.24	5.38	0.014	-0.021	0.003
7410827	0	74052	46480	-0.07	0.11	5.04	-0.011	-0.023	0.002
7410927	0	74053	46580	0.28	-0.04	4.25	-0.00899	-0.044	0.005
7411027	0	74054	46680	-0.06	0.28	4.93	0.014	-0.01	0.001
7411127	0	74055	46780	0.08	0.16	4.27	0.003	-0.02	-0.001
7411227	0	74056	46880	-0.09	0.33	5.04	0.024	-0.011	0.003
7411327	0	74057	46980	0.12	0.24	4.58	0.017	-0.023	0.004
7411427	0	74058	47080	0.08	0.21	4.11	0.00899	-0.027	0.002
7411527	0	74059	47180	0.08	0.1	4.53	0.003	-0.024	0.004
7411627	0	74060	47280	-0.06	0.26	5.14	0.00899	-0.021	0.004
7411727	0	74061	47380	-0.11	0.21	4.23	0.013	-0.014	0.001
7411828	0	74062	47480	-0.13	0.23	4.95	0.01	-0.00899	0.001
7411928	0	74063	47580	0.09	0.25	4.27	0.01899	-0.022	-0.001
7412028	0	74064	47680	0.09	0.1	3.96	0	-0.01799	0.003
7412128	0	74065	47780	-0.02	0.18	3.82	0.01	-0.011	-0.001
7412228	0	74066	47880	0.17	0.04	3.46	-0.014	-0.017	0.003
7412328	0	74067	47980	-0.14	0.31	4.8	0.022	-0.016	0.004
7412428	0	74068	48080	-0.05	0.27	3.93	0.005	-0.01	0.007
7412528	0	74069	48180	0.03	0.11	2.83	-0.001	-0.004	0.001
7412628	0	74070	48280	0.07	0.2	3.1	0.006	-0.006	0.002
7412728	0	74071	48380	0.14	0.05	2.03	-0.003	-0.007	-0.002
7412828	0	74072	48480	0.22	0.17	2.83	0.01799	-0.021	0.005
7412928	0	74073	48580	0.14	0.2	3.01	0.011	-0.017	0.004
7413028	0	74074	48680	0.1	0.28	3.61	0.016	-0.017	0.001
7413128	0	74075	48780	0.13	0.14	3.55	0	-0.012	0.006
7413229	0	74076	48880	0.13	0.14	3.53	0.01	-0.013	0
7413329	0	74077	48980	-0.04	0.38	4.3	0.012	-0.003	-0.001
7413429	0	74078	49080	0.14	0.15	3.1099	0	-0.014	0.001
7413529	0	74079	49180	0.12	0.26	3.76	0.013	-0.01	0.002
7413629	0	74080	49280	0.1	0.27	3.38	0.013	-0.006	0.001
7413729	0	74081	49380	0.27	0.13	2.3599	0.007	-0.00899	0
7413829	0	74082	49480	0.22	0.17	1.74	0.003	-0.01	0
7413929	0	74083	49580	0.07	0.17	2.06	0.014	-0.005	-0.004
7414029	0	74084	49680	0.07	0.22	1.94	0.005	-0.004	0
7414129	0	74085	49780	0.26	0.14	1.52	0.005	-0.015	0.002
7414229	0	74086	49880	0.09	0.11	2.07	0.007	-0.006	0.001
7414329	0	74087	49980	-0.03	0.37	2.58	0.026	-0.004	0.001
7414429	0	74088	50080	0.12	0.25	2.45	0.029	-0.013	0.003
7414530	0	74089	50180	0.1	0.12	2.48	0.011	-0.003	-0.002
7414630	0	74090	50280	0.08	0.13	2.85	0.014	-0.003	0
7414730	0	74091	50380	0.2	0.05	2.35	0.01	-0.01	-0.001
7414830	0	74092	50480	0.17	0.03	1.88	0.005	-0.01799	-0.001
7414930	0	74093	50580	0.21	0.03	1.3099	0.014	-0.012	0.001
7415030	0	74094	50680	0.04	0.06	1.5	0.02	-0.011	0.001
7415130	0	74095	50780	0.09	0.06	1.13	0.025	-0.008	0.001
7415230	0	74096	50880	0.16	0.01	1.3	0.021	-0.013	-0.002
7415330	0	74097	50980	0.13	-0.01	1.73	0.01899	-0.011	0.003
7415430	0	74098	51080	0.11	-0.12	-0.32	0.012	-0.002	-0.003
7415530	0	74099	51180	-0.03	0.1	1.98	0.042	-0.003	0
7415630	0	74100	51280	0.2	-0.11	0.17	0.022	-0.012	0
7415730	0	74101	51380	0.06	-0.08	0.29	0.015	0.004	-0.001
7415831	0	74102	51480	0.18	-0.2	-0.18	0.017	-0.003	0
7415931	0	74103	51580	0.03	-0.17	0.98	0.022	0.001	0.004
7416031	0	74104	51680	0.19	-0.03	-0.03	0.026	-0.006	-0.002
7416131	0	74105	51780	-0.02	-0.02	0.58	0.032	-0.006	0
7416231	0	74106	51880	0.02	-0.19	-0.02	0.004	-0.005	-0.001
7416331	0	74107	51980	0.05	-0.21	-1.05	0.006	0.002	-0.002
7416431	0	74108	52080	0.05	-0.15	0	0.02	-0.015	-0.001
7416531	0	74109	52180	-0.02	-0.08	0.28	0.025	0.003	-0.002
7416631	0	74110	52280	-0.02	0.04	-0.45	0.03599	-0.012	0.002
7416731	0	74111	52380	0.1	-0.1	-0.58	0.031	-0.011	0
7416831	0	74112	52480	0.09	-0.08	-0.75	0.035	-0.00899	0.001
7416931	0	74113	52580	0.21	-0.33	-1.74	0.00899	-0.00899	0
7417031	0	74114	52680	-0.08	-0.1	-0.55	0.029	-0.006	0
7417132	0	74115	52780	0.06	-0.25	-0.99	0.021	0.002	0.003
7417232	0	74116	52880	-0.19	0.02	-0.03	0.042	0.006	-0.001
7417332	0	74117	52980	-0.25	-0.07	-0.55	0.03	0.011	0
7417432	0	74118	53080	-0.13	-0.14	-1.15	0.039	0.011	0
7417532	0	74119	53180	-0.03	-0.2	-0.69	0.026	0.00899	0.001
7417632	0	74120	53280	-0.14	-0.14	-1.62	0.04	0.002	-0.003
7417732	0	74121	53380	-0.17	-0.3	-2.6199	0.021	0.00899	-0.001
7417832	0	74122	53480	0.02	-0.31	-1.38	0.021	0.005	-0.001
7417932	0	74123	53580	-0.07	-0.22	-1.35	0.034	0.001	-0.001
7418032	0	74124	53680	-0.02	-0.27	-1.67	0.035	0.001	0
7418132	0	74125	53780	-0.01	-0.29	-1.38	0.022	0	0
7418232	0	74126	53880	-0.09	-0.29	-1.49	0.041	0.002	-0.002
7418332	0	74127	53980	0.07	-0.47	-2.05	0.028	-0.006	0.001
7418433	0	74128	54080	-0.02	-0.34	-2.17	0.046	-0.002	-0.003
7418533	0	74129	54180	-0.16	-0.35	-1.55	0.042	-0.003	0.001
7418633	0	74130	54280	0.01	-0.43	-1.52	0.037	-0.013	0.002
7418733	0	74131	54380	-0.07	-0.33	-1.53	0.04	0.005	0.001
7418833	0	74132	54480	-0.09	-0.45	-1.98	0.037	0.011	-0.001
7418933	0	74133	54580	-0.15	-0.41	-1.99	0.035	0.012	0.004
7419033	0	74134	54680	-0.12	-0.42	-2.4	0.029	0.004	0
7419133	0	74135	54780	0.04	-0.51	-1.71	0.035	-0.012	0.002
7419233	0	74136	54880	-0.04	-0.52	-2.55	0.025	0.003	-0.001
7419333	0	74137	54980	-0.07	-0.44	-1.52	0.037	0.005	-0.002
7419433	0	74138	55080	-0.03	-0.54	-1.13	0.023	0.004	-0.001
7419533	0	74139	55180	-0.02	-0.41	-2.3699	0.042	0.007	-0.002
7419633	0	74140	55280	-0.16	-0.42	-2.05	0.037	-0.002	-0.002
7419733	0	74141	55380	0	-0.55	-2.34	0.029	-0.004	-0.002
7419834	0	74142	55480	-0.24	-0.52	-2.45	0.041	0.002	-0.004
7419934	0	74143	55580	-0.15	-0.61	-2.3699	0.02	0.014	0.003
7420034	0	74144	55680	-0.13	-0.58	-3.17	0.04	0.002	-0.001
7420134	0	74145	55780	-0.18	-0.62	-2.91	0.03799	-0.002	-0.003
7420234	0	74146	55880	-0.23	-0.74	-4.45	0.032	0.016	0
7420334	0	74147	55980	-0.08	-0.73	-4.04	0.039	-0.00899	-0.003
7420434	0	74148	56080	-0.07	-0.79	-4.19	0.043	-0.006	0.002
7420534	0	74149	56180	-0.12	-0.76	-5.12	0.045	-0.008	0
7420634	0	74150	56280	-0.04	-0.89	-5.4	0.052	-0.017	-0.002
7420734	0	74151	56380	-0.45	-0.68	-4.88	0.062	0.014	-0.003
7420834	0	74152	56480	-0.27	-0.95	-6.83	0.03799	0.004	-0.003
7420934	0	74153	56580	-0.12	-1.09	-6.2399	0.03599	-0.007	0
7421035	0	74154	56680	-0.26	-0.96	-6.17	0.063	-0.007	0
7421135	0	74155	56780	-0.18	-1.03	-6.84	0.048	-0.024	-0.002
7421235	0	74156	56880	-0.38	-0.88	-7.52	0.057	0.003	-0.004
7421335	0	74157	56980	-0.19	-1.03	-7.05	0.065	-0.008	0
7421435	0	74158	57080	-0.26	-1.12	-7.87	0.053	0	-0.004
7421535	0	74159	57180	-0.32	-1.08	-8.31	0.065	-0.003	-0.004
7421635	0	74160	57280	-0.46	-1.05	-8.89	0.07599	0.007	-0.003
7421735	0	74161	57380	-0.48	-1.14	-9.45	0.06	0.003	-0.001
7421835	0	74162	57480	-0.38	-1.27	-9.83	0.063	-0.002	-0.003
7421935	0	74163	57580	-0.25	-1.37	-10.71	0.064	-0.005	0.001
7422035	0	74164	57680	-0.5	-1.33	-10.9399	0.069	0.008	-0.001
7422135	0	74165	57780	-0.56	-1.3099	-10.8	0.059	0.004	-0.004
7422235	0	74166	57880	-0.56	-1.26	-11.06	0.078	-0.002	-0.001
7422336	0	74167	57980	-0.38	-1.55	-11.5	0.056	-0.002	-0.003
7422436	0	74168	58080	-0.21	-1.64	-12.46	0.056	-0.01899	-0.003
7422536	0	74169	58180	-0.55	-1.5599	-12.91	0.061	0.008	-0.001
7422636	0	74170	58280	-0.51	-1.69	-12.27	0.058	-0.012	0.003
7422736	0	74171	58380	-0.45	-1.64	-13.03	0.065	-0.007	-0.002
7422836	0	74172	58480	-0.5899	-1.61	-13.58	0.075	-0.00899	-0.003
7422936	0	74173	58580	-0.61	-1.64	-13.24	0.073	-0.001	0
7423036	0	74174	58680	-0.49	-1.85	-13.93	0.067	-0.012	-0.001
7423136	0	74175	58780	-0.51	-1.93	-13.9	0.061	-0.01799	-0.005
7423236	0	74176	58880	-0.73	-1.8	-14.44	0.067	-0.004	-0.002
7423336	0	74177	58980	-0.5899	-1.95	-15.39	0.068	-0.011	-0.004
7423436	0	74178	59080	-0.86	-1.94	-16.03	0.067	0.005	-0.003
7423536	0	74179	59180	-0.75	-2.05	-17.26	0.078	-0.004	-0.005
7423637	0	74180	59280	-0.8	-2.09	-18.4599	0.069	-0.005	0
7423737	0	74181	59380	-0.69	-2	-17.47	0.099	-0.031	-0.004
7423837	0	74182	59480	-0.92	-2.05	-17.75	0.081	-0.006	-0.003
7423937	0	74183	59580	-0.62	-2.39	-18.32	0.067	-0.01799	-0.007
7424037	0	74184	59680	-0.7799	-2.22	-17.86	0.084	-0.017	0
7424137	0	74185	59780	-0.77	-2.19	-18.3	0.087	-0.025	0
7424237	0	74186	59880	-0.77	-2.44	-20.36	0.073	-0.008	-0.004
7424337	0	74187	59980	-0.61	-2.54	-21.68	0.064	-0.008	-0.004
7424437	0	74188	60080	-0.74	-2.3599	-21.01	0.099	-0.013	-0.005
7424537	0	74189	60180	-0.56	-2.63	-21.48	0.081	-0.024	-0.004
7424637	0	74190	60280	-0.79	-2.56	-22.49	0.088	-0.01	-0.005
7424737	0	74191	60380	-0.66	-2.73	-23.24	0.077	-0.008	-0.004
7424837	0	74192	60480	-0.81	-2.72	-24.23	0.079	-0.011	-0.007
7424937	0	74193	60580	-0.7799	-2.78	-24.57	0.083	-0.005	-0.002
7425038	0	74194	60680	-0.72	-2.85	-24.84	0.086	-0.007	-0.005
7425138	0	74195	60780	-0.46	-2.82	-26.41	0.103	-0.021	-0.005
7425238	0	74196	60880	-0.63	-2.98	-26.73	0.088	-0.011	-0.005
7425338	0	74197	60980	-0.67	-3.04	-27.27	0.091	0	-0.006
7425438	0	74198	61080	-0.71	-3.05	-27.47	0.093	0.00899	-0.003
7425538	0	74199	61180	-0.75	-2.98	-27.95	0.1	0.015	-0.002
7425638	0	74200	61280	-0.51	-3.32	-29.86	0.079	0.01	-0.003
7425738	0	74201	61380	-0.76	-3.17	-28.36	0.105	0.008	-0.006
7425838	0	74202	61480	-0.72	-3.39	-29.96	0.078	0.016	-0.006
7425938	0	74203	61580	-0.66	-3.38	-31.02	0.095	0.012	-0.005
7426038	0	74204	61680	-0.49	-3.56	-31.77	0.082	0.016	-0.003
7426138	0	74205	61780	-0.6	-3.56	-32.07	0.082	0.024	-0.002
7426238	0	74206	61880	-0.67	-3.44	-32.66	0.113	0.027	-0.005
7426339	0	74207	61980	-0.44	-3.64	-35.09	0.095	0.008	-0.007
7426439	0	74208	62080	-0.56	-3.63	-34.9199	0.106	0.015	-0.005
7426539	0	74209	62180	-0.5	-3.65	-35.19	0.111	0.026	-0.003
7426639	0	74210	62280	-0.54	-3.81	-36.03	0.097	0.031	-0.004
7426739	0	74211	62380	-0.24	-3.97	-37.89	0.099	0.016	-0.005
7426839	0	74212	62480	-0.48	-3.96	-37.24	0.1	0.028	-0.006
7426939	0	74213	62580	-0.44	-3.88	-36.94	0.106	0.033	-0.005
7427039	0	74214	62680	-0.36	-4.07	-38.6699	0.101	0.035	-0.005
7427139	0	74215	62780	-0.31	-4.23	-40.19	0.097	0.033	-0.003
7427239	0	74216	62880	-0.38	-4.23	-40.33	0.106	0.039	-0.006
7427339	0	74217	62980	-0.1	-4.4	-41.33	0.107	0.03	-0.002
7427439	0	74218	63080	-0.38	-4.36	-41.77	0.098	0.03799	-0.006
7427539	0	74219	63180	-0.23	-4.42	-42.09	0.111	0.03799	-0.005
7427640	0	74220	63280	-0.33	-4.68	-43.11	0.085	0.05	-0.004
7427740	0	74221	63380	-0.21	-4.58	-43.53	0.108	0.039	0
7427840	0	74222	63480	-0.2	-4.55	-45.68	0.114	0.047	-0.005
7427940	0	74223	63580	-0.41	-4.53	-44.82	0.119	0.046	-0.006
7428040	0	74224	63680	-0.22	-4.73	-45.56	0.114	0.044	-0.006
7428140	0	74225	63780	-0.26	-4.82	-46.36	0.105	0.044	-0.002
7428240	0	74226	63880	-0.35	-4.84	-45.9	0.109	0.05	-0.004
7428340	0	74227	63980	-0.25	-5.04	-48.12	0.116	0.058	-0.005
7428440	0	74228	64080	-0.2	-5.13	-49	0.1	0.051	-0.006
7428540	0	74229	64180	-0.11	-5.08	-49.31	0.119	0.044	-0.005
7428640	0	74230	64280	0	-5.32	-50.25	0.105	0.05	-0.002
7428740	0	74231	64380	0.01	-5.33	-51.21	0.112	0.046	-0.005
7428841	0	74232	64480	-0.16	-5.26	-51.18	0.12899	0.059	-0.006
7428941	0	74233	64580	-0.31	-5.21	-51.0099	0.14399	0.061	-0.004
7429041	0	74234	64680	-0.14	-5.5	-52.11	0.119	0.063	-0.004
7429141	0	74235	64780	-0.11	-5.33	-53.05	0.155	0.067	-0.006
7429241	0	74236	64880	0	-5.55	-54.3	0.132	0.068	-0.007
7429341	0	74237	64980	-0.14	-5.53	-54.55	0.13699	0.067	-0.005
7429441	0	74238	65080	-0.16	-5.65	-55.39	0.134	0.088	-0.005
7429541	0	74239	65180	-0.1	-5.73	-55.31	0.13699	0.08	-0.004
7429641	0	74240	65280	0	-5.77	-56.36	0.13	0.077	-0.005
7429741	0	74241	65380	0.17	-5.91	-57.34	0.141	0.062	-0.004
7429841	0	74242	65480	0.12	-5.94	-58.07	0.138	0.075	-0.005
7429941	0	74243	44	0.03	-5.94	-58.37	0.145	0.083	-0.006
7430041	0	74244	144	0.19	-6.12	-59.15	0.134	0.07199	-0.004
7430141	0	74245	244	0.19	-6.26	-60.76	0.13	0.08	-0.008
7430242	0	74246	344	0.32	-6.15	-59.59	0.145	0.07	-0.005
7430342	0	74247	444	0.31	-6.16	-60.9	0.162	0.074	-0.007
7430442	0	74248	544	0.15	-6.09	-61.27	0.177	0.073	-0.004
7430542	0	74249	644	0.29	-6.42	-61.4	0.146	0.075	-0.004
7430642	0	74250	744	0.24	-6.43	-62.42	0.142	0.084	-0.005
7430742	0	74251	844	0.25	-6.45	-64.14	0.153	0.091	-0.003
7430842	0	74252	944	0.26	-6.54	-64.4	0.147	0.085	-0.003
7430942	0	74253	1044	0.35	-6.44	-66.22	0.163	0.089	-0.003
7431042	0	74254	1144	0.58	-6.79	-66.54	0.158	0.074	-0.006
7431142	0	74255	1244	0.28	-6.72	-65.89	0.15199	0.09	-0.006
7431242	0	74256	1344	0.33	-6.66	-66.8399	0.156	0.101	-0.003
7431342	0	74257	1444	0.33	-6.68	-66.99	0.18	0.091	-0.004
7431443	0	74258	1544	0.49	-6.87	-68.07	0.17	0.088	-0.004
7431543	0	74259	1644	0.43	-6.96	-69.58	0.167	0.096	-0.008
7431643	0	74260	1744	0.43	-6.93	-69.05	0.167	0.092	-0.007
7431743	0	74261	1844	0.46	-6.98	-69.45	0.15899	0.096	-0.006
7431843	0	74262	1944	0.5299	-7.09	-69.97	0.165	0.094	-0.006
7431943	0	74263	2044	0.5899	-7.24	-71.44	0.15899	0.102	-0.007
7432043	0	74264	2144	0.57	-7.32	-71.94	0.16	0.092	-0.004
7432143	0	74265	2244	0.51	-7.35	-72.9	0.164	0.106	-0.006
7432243	0	74266	2344	0.64	-7.29	-73.81	0.182	0.114	-0.006
7432343	0	74267	2444	0.58	-7.5	-73.88	0.158	0.113	-0.006
7432443	0	74268	2544	0.71	-7.63	-73.96	0.168	0.101	-0.007
7432543	0	74269	2644	0.81	-7.66	-75.8399	0.164	0.107	-0.003
7432643	0	74270	2744	0.69	-7.66	-75.51	0.168	0.117	-0.008
7432743	0	74271	2844	0.69	-7.79	-77.13	0.167	0.134	-0.003
7432844	0	74272	2944	0.82	-7.82	-77	0.187	0.105	-0.005
7432944	0	74273	3044	0.7799	-7.96	-78.06	0.171	0.121	-0.006
7433044	0	74274	3144	0.58	-7.84	-78.37	0.189	0.134	-0.005
7433144	0	74275	3244	0.84	-8.11	-79.42	0.172	0.12	-0.005
7433244	0	74276	3344	0.84	-8.3	-80.28	0.166	0.11	-0.005
7433344	0	74277	3444	0.85	-8.14	-79.8399	0.189	0.123	-0.005
7433444	0	74278	3544	0.87	-8.17	-80.99	0.193	0.115	-0.006
7433544	0	74279	3644	0.85	-8.13	-81.86	0.207	0.128	-0.007
7433644	0	74280	3744	0.95	-8.3	-81.5199	0.204	0.11	-0.004
7433744	0	74281	3844	0.93	-8.43	-83.25	0.201	0.125	-0.008
7433844	0	74282	3944	0.79	-8.36	-83.47	0.196	0.131	-0.005
7433944	0	74283	4044	0.97	-8.63	-85.55	0.191	0.131	-0.00899
7434044	0	74284	4144	1.05	-8.49	-84.24	0.213	0.117	-0.004
7434145	0	74285	4244	0.9	-8.54	-85.06	0.205	0.136	-0.008
7434245	0	74286	4344	0.93	-8.7	-86.29	0.196	0.128	-0.008
7434345	0	74287	4444	1.02	-8.59	-85.92	0.216	0.127	-0.006
7434445	0	74288	4544	1.0599	-8.66	-86.63	0.217	0.13	-0.006
7434545	0	74289	4644	1.22	-8.95	-87.5899	0.196	0.118	-0.004
7434645	0	74290	4744	1.09	-8.89	-87.6	0.198	0.128	-0.003
7434745	0	74291	4844	1.02	-8.89	-88.5	0.2	0.14399	-0.007
7434845	0	74292	4944	0.96	-8.84	-87.71	0.202	0.133	-0.004
7434945	0	74293	5044	0.9	-8.79	-87.87	0.215	0.138	-0.006
7435045	0	74294	5144	1.1	-8.9799	-88.83	0.209	0.135	-0.007
7435145	0	74295	5244	1.12	-8.9	-88.15	0.218	0.131	-0.006
7435245	0	74296	5344	0.95	-8.76	-88.66	0.218	0.145	-0.008
7435345	0	74297	5444	1.12	-8.92	-88.35	0.197	0.127	-0.00899
7435446	0	74298	5544	1.26	-9.1	-90.51	0.204	0.134	-0.008
7435546	0	74299	5644	1.03	-8.85	-88.47	0.201	0.148	-0.006
7435646	0	74300	5744	1.13	-8.9	-89.7699	0.207	0.13699	-0.007
7435746	0	74301	5844	1.04	-8.84	-89.22	0.21	0.127	-0.01
7435846	0	74302	5944	1.01	-9.01	-89.2	0.198	0.13699	-0.007
7435946	0	74303	6044	1.1	-8.79	-88.95	0.217	0.14	-0.00899
