# Supplementary material for: Robot-Based Calibration Procedure for Graphene Electronic Skin
Source: Sensors (Basel). 2022 Aug 16;22(16):6122. doi: 10.3390/s22166122 (PMC9416129; doi:10.3390/s22166122)
Supplement: Supplementary file 1 [file sensors-22-06122-s001.zip › measurements/sensor_row_11_col_23_hex_unload.dat]

#ID ES_1_V1
#SIZE ROW 16 COL 32
#DIR UNLOAD
#sensor: hex
#coord: row_11_col_23
system_time	status	sequence_number	hex_sample_counter	Fx	Fy	Fz	Tx	Ty	Tz
7436046	0	74304	6144	1.19	-8.96	-89.67	0.19	0.146	-0.006
7436146	0	74305	6244	1.13	-8.91	-89.19	0.21	0.134	-0.007
7436246	0	74306	6344	1.11	-8.81	-88.72	0.208	0.126	-0.008
7436346	0	74307	6444	1.19	-8.82	-89.21	0.201	0.131	-0.006
7436446	0	74308	6544	1	-8.75	-88.47	0.211	0.135	-0.006
7436546	0	74309	6644	1.07	-8.78	-89.38	0.195	0.136	-0.005
7436646	0	74310	6744	1.19	-8.76	-88.31	0.208	0.122	-0.004
7436747	0	74311	6844	0.97	-8.7299	-88.42	0.205	0.143	-0.006
7436847	0	74312	6944	1.07	-8.7299	-88.29	0.199	0.125	-0.006
7436947	0	74313	7044	0.99	-8.67	-86.96	0.19	0.12899	-0.00899
7437047	0	74314	7144	0.89	-8.53	-87.16	0.204	0.14	-0.005
7437147	0	74315	7244	0.86	-8.38	-85.71	0.201	0.13699	-0.008
7437247	0	74316	7344	0.83	-8.34	-84.32	0.2	0.12899	-0.006
7437347	0	74317	7444	0.9	-8.28	-85.2	0.193	0.138	-0.005
7437447	0	74318	7544	0.99	-8.2299	-84.35	0.189	0.132	-0.006
7437547	0	74319	7644	0.77	-8.09	-82.75	0.189	0.134	-0.007
7437647	0	74320	7744	0.82	-8.08	-83.04	0.183	0.124	-0.007
7437747	0	74321	7844	0.7799	-7.85	-82.32	0.205	0.115	-0.00899
7437847	0	74322	7944	0.8	-7.82	-82.67	0.185	0.124	-0.00899
7437947	0	74323	8044	0.82	-7.88	-81.53	0.168	0.112	-0.006
7438048	0	74324	8144	0.73	-7.58	-79.54	0.173	0.119	-0.006
7438148	0	74325	8244	0.81	-7.68	-79.45	0.157	0.109	-0.01
7438248	0	74326	8344	0.74	-7.47	-79.63	0.156	0.112	-0.005
7438348	0	74327	8444	0.64	-7.46	-78.06	0.142	0.119	-0.003
7438448	0	74328	8544	0.66	-7.33	-77.98	0.143	0.114	-0.00899
7438548	0	74329	8644	0.43	-6.95	-75.92	0.168	0.119	-0.004
7438648	0	74330	8744	0.51	-6.99	-76.29	0.153	0.115	-0.008
7438748	0	74331	8844	0.48	-6.89	-76.08	0.15099	0.104	-0.00899
7438848	0	74332	8944	0.5899	-7.03	-74.04	0.117	0.107	-0.004
7438948	0	74333	9044	0.42	-6.67	-73.14	0.14	0.116	-0.007
7439048	0	74334	9144	0.47	-6.65	-72.95	0.132	0.108	-0.006
7439148	0	74335	9244	0.52	-6.59	-72.88	0.123	0.111	-0.005
7439248	0	74336	9344	0.47	-6.4899	-71.53	0.116	0.098	-0.007
7439349	0	74337	9444	0.5299	-6.4899	-70.94	0.104	0.092	-0.008
7439449	0	74338	9544	0.58	-6.2	-69.64	0.126	0.086	-0.002
7439549	0	74339	9644	0.34	-6.07	-68.88	0.12899	0.098	-0.005
7439649	0	74340	9744	0.46	-6.21	-69.92	0.096	0.096	-0.006
7439749	0	74341	9844	0.42	-5.84	-67.91	0.116	0.097	-0.004
7439849	0	74342	9944	0.57	-5.88	-67.68	0.114	0.077	-0.006
7439949	0	74343	10044	0.43	-5.9	-66.38	0.098	0.093	-0.005
7440049	0	74344	10144	0.26	-5.63	-66.85	0.089	0.103	-0.007
7440149	0	74345	10244	0.3	-5.51	-65.58	0.112	0.079	-0.007
7440249	0	74346	10344	0.33	-5.5	-64.5	0.099	0.085	-0.002
7440349	0	74347	10444	0.32	-5.3	-63.68	0.114	0.078	-0.002
7440449	0	74348	10544	0.3	-5.35	-63.39	0.096	0.07199	-0.006
7440549	0	74349	10644	0.12	-4.94	-60.89	0.114	0.067	-0.004
7440650	0	74350	10744	0.33	-5.12	-60.85	0.078	0.064	-0.004
7440750	0	74351	10844	0.13	-5.01	-60.57	0.079	0.077	-0.003
7440850	0	74352	10944	0.11	-4.95	-61.25	0.07	0.075	-0.006
7440950	0	74353	11044	-0.01	-4.76	-59.39	0.083	0.063	-0.006
7441050	0	74354	11144	0.27	-4.7	-58.03	0.078	0.057	-0.002
7441150	0	74355	11244	0.08	-4.6	-57.73	0.07599	0.07	-0.002
7441250	0	74356	11344	0.15	-4.6	-57.1	0.067	0.054	-0.003
7441350	0	74357	11444	0.09	-4.4699	-57.16	0.067	0.069	-0.005
7441450	0	74358	11544	0.09	-4.37	-56.22	0.069	0.053	-0.003
7441550	0	74359	11644	0.09	-4.17	-54.53	0.07	0.045	-0.001
7441650	0	74360	11744	-0.04	-4.17	-54.97	0.062	0.062	-0.00899
7441750	0	74361	11844	0.01	-4.05	-54.79	0.062	0.059	-0.003
7441850	0	74362	11944	0.08	-4.03	-53.47	0.03799	0.055	-0.001
7441951	0	74363	12044	0.05	-3.99	-52.43	0.032	0.049	0.002
7442051	0	74364	12144	0.08	-3.88	-52.85	0.031	0.043	-0.003
7442151	0	74365	12244	-0.06	-3.65	-51.1699	0.04	0.054	-0.003
7442251	0	74366	12344	-0.14	-3.64	-50.74	0.034	0.057	-0.004
7442351	0	74367	12444	-0.13	-3.63	-50.2	0.028	0.041	-0.003
7442451	0	74368	12544	-0.04	-3.43	-49.06	0.041	0.03599	-0.004
7442551	0	74369	12644	-0.18	-3.37	-48.47	0.01899	0.049	-0.001
7442651	0	74370	12744	-0.2	-3.28	-47.6	0.033	0.049	-0.004
7442751	0	74371	12844	-0.19	-3.23	-46.89	0.034	0.044	-0.001
7442851	0	74372	12944	-0.22	-3.31	-46.74	0.023	0.032	-0.002
7442951	0	74373	13044	-0.24	-3.26	-45.24	0.011	0.037	-0.003
7443051	0	74374	13144	-0.49	-3.04	-45.64	0.03799	0.043	-0.004
7443151	0	74375	13244	-0.6	-2.93	-44.6	0.01899	0.048	-0.002
7443252	0	74376	13344	-0.49	-2.95	-44.06	0.03	0.035	-0.002
7443352	0	74377	13444	-0.64	-2.85	-42.88	0.031	0.05	-0.005
7443452	0	74378	13544	-0.36	-2.95	-43.56	0.013	0.032	-0.004
7443552	0	74379	13644	-0.54	-2.9	-41.6699	0.021	0.03799	-0.003
7443652	0	74380	13744	-0.58	-2.81	-41.43	0.022	0.033	-0.003
7443752	0	74381	13844	-0.56	-2.77	-40.12	0.017	0.029	-0.004
7443852	0	74382	13944	-0.3	-2.77	-39.6	0.025	0.00899	-0.001
7443952	0	74383	14044	-0.66	-2.75	-39.35	0.01	0.032	-0.002
7444052	0	74384	14144	-0.74	-2.55	-38.36	0.029	0.027	-0.004
7444152	0	74385	14244	-0.65	-2.6099	-38.21	0.017	0.01799	-0.005
7444252	0	74386	14344	-0.82	-2.43	-36.16	0.043	0.014	-0.007
7444352	0	74387	14444	-0.71	-2.48	-36.04	0.013	0.011	-0.004
7444453	0	74388	14544	-0.75	-2.51	-35.82	0.01799	0.015	0
7444553	0	74389	14644	-0.65	-2.52	-34.98	0.013	0.002	-0.001
7444653	0	74390	14744	-0.55	-2.29	-33.81	0.044	-0.012	-0.001
7444753	0	74391	14844	-0.97	-2.1199	-33.1699	0.03799	0.013	-0.004
7444853	0	74392	14944	-0.79	-2.28	-33.07	0.026	0.002	-0.006
7444953	0	74393	15044	-0.98	-2.2	-31.96	0.02	0.008	-0.006
7445053	0	74394	15144	-0.75	-2.29	-31.79	0.016	-0.01	-0.004
7445153	0	74395	15244	-0.77	-2.21	-31.38	0.027	-0.013	-0.004
7445253	0	74396	15344	-0.88	-2.22	-31.11	0.002	-0.012	-0.005
7445353	0	74397	15444	-0.89	-2.07	-29.21	0.01799	-0.021	-0.002
7445453	0	74398	15544	-0.92	-1.85	-29.06	0.013	-0.017	-0.005
7445553	0	74399	15644	-1.01	-1.85	-28.24	0.012	-0.012	-0.002
7445653	0	74400	15744	-0.84	-1.8	-27.59	0.015	-0.029	-0.002
7445753	0	74401	15844	-1.02	-1.72	-27.37	0	-0.008	-0.004
7445854	0	74402	15944	-0.7799	-1.62	-26.7	0.026	-0.028	0
7445954	0	74403	16044	-1.08	-1.52	-26.22	0.005	-0.013	-0.003
7446054	0	74404	16144	-0.9	-1.48	-26.27	-0.002	-0.011	-0.001
7446154	0	74405	16244	-0.81	-1.37	-24.48	-0.005	-0.031	-0.004
7446254	0	74406	16344	-0.87	-1.3099	-25.02	-0.008	-0.02	-0.003
7446354	0	74407	16444	-0.86	-1.17	-23.51	0.005	-0.023	-0.004
7446454	0	74408	16544	-0.98	-1.03	-23.34	0.001	-0.01799	-0.003
7446554	0	74409	16644	-1.14	-0.82	-21.6	0.02	-0.028	-0.004
7446654	0	74410	16744	-1	-0.92	-21.48	0.002	-0.029	-0.004
7446754	0	74411	16844	-0.89	-0.88	-20.83	-0.017	-0.041	-0.002
7446854	0	74412	16944	-0.89	-0.62	-19.56	0.02	-0.05	-0.005
7446954	0	74413	17044	-0.99	-0.74	-19.54	-0.028	-0.029	-0.001
7447054	0	74414	17144	-1.05	-0.52	-18.03	-0.01	-0.022	0.001
7447154	0	74415	17244	-1.08	-0.37	-18.18	-0.001	-0.035	-0.004
7447255	0	74416	17344	-1.05	-0.48	-17.75	-0.017	-0.021	-0.004
7447355	0	74417	17444	-0.97	-0.28	-16.56	-0.003	-0.035	-0.002
7447455	0	74418	17544	-0.91	-0.3	-15.98	-0.011	-0.03	-0.002
7447555	0	74419	17644	-0.82	-0.31	-16.55	-0.017	-0.03599	-0.004
7447655	0	74420	17744	-1.02	-0.22	-15.78	-0.006	-0.017	-0.006
7447755	0	74421	17844	-1.01	-0.22	-15.42	-0.016	-0.023	-0.005
7447855	0	74422	17944	-0.93	0.02	-13.22	-0.001	-0.024	0.002
7447955	0	74423	18044	-0.85	-0.11	-14.26	-0.017	-0.026	-0.002
7448055	0	74424	18144	-0.9	-0.04	-13.76	-0.012	-0.028	-0.002
7448155	0	74425	18244	-0.85	0.17	-13.3	0.006	-0.029	-0.006
7448255	0	74426	18344	-0.97	0.11	-13.5	-0.003	-0.014	-0.003
7448355	0	74427	18444	-0.76	0.12	-11.9799	-0.004	-0.024	-0.002
7448456	0	74428	18544	-0.97	0.21	-11.17	-0.01	-0.024	-0.002
7448556	0	74429	18644	-0.93	0.11	-11.34	-0.014	-0.003	-0.004
7448656	0	74430	18744	-0.69	-0.01	-11.83	-0.01799	-0.023	-0.004
7448756	0	74431	18844	-0.6	0	-10.7299	-0.029	-0.02	0.001
7448856	0	74432	18944	-0.7799	0.14	-9.92	-0.017	-0.02	-0.001
7448956	0	74433	19044	-0.69	0.16	-9.63	-0.026	-0.025	-0.003
7449056	0	74434	19144	-0.7799	0.23	-9.3	-0.015	-0.015	-0.003
7449156	0	74435	19244	-0.71	0.37	-8.9	-0.013	-0.00899	0
7449256	0	74436	19344	-0.63	0.42	-8.4	-0.017	-0.016	-0.005
7449356	0	74437	19444	-0.58	0.44	-7.65	-0.022	-0.014	0.001
7449456	0	74438	19544	-0.58	0.31	-8.4799	-0.03	-0.008	-0.002
7449556	0	74439	19644	-0.44	0.3	-7.57	-0.032	-0.014	0.002
7449656	0	74440	19744	-0.63	0.65	-6.74	-0.011	0.001	-0.001
7449756	0	74441	19844	-0.56	0.56	-6.89	-0.013	0	-0.002
7449857	0	74442	19944	-0.51	0.67	-6.65	-0.011	-0.004	-0.003
7449957	0	74443	20044	-0.43	0.5899	-7.1	-0.03	0.006	-0.001
7450057	0	74444	20144	-0.29	0.6	-6.45	-0.022	-0.007	-0.003
7450157	0	74445	20244	-0.48	0.82	-5.35	-0.008	0.005	0.002
7450257	0	74446	20344	-0.32	0.61	-5.57	-0.034	-0.001	0
7450357	0	74447	20444	-0.17	0.79	-4.94	-0.016	-0.013	0.001
7450457	0	74448	20544	-0.23	0.93	-4.8	-0.01899	-0.003	0.002
7450557	0	74449	20644	-0.05	0.8	-3.88	-0.03	-0.013	0.001
7450657	0	74450	20744	-0.24	0.84	-4.96	-0.025	0.008	0.001
7450757	0	74451	20844	-0.08	0.95	-4.03	-0.01799	0.001	-0.001
7450857	0	74452	20944	-0.19	0.82	-3.09	-0.032	0.005	0.002
7450957	0	74453	21044	-0.2	0.97	-3.33	-0.013	0.008	0
7451058	0	74454	21144	-0.05	0.87	-2.83	-0.028	0.003	0.002
7451158	0	74455	21244	-0.19	1	-1.64	-0.014	0.003	0.002
7451258	0	74456	21344	-0.16	1.05	-2.52	-0.015	0.005	0.002
7451358	0	74457	21444	-0.18	1	-2.41	-0.016	0.006	0.003
7451458	0	74458	21544	-0.18	1.03	-2.59	-0.021	0.006	0.002
7451558	0	74459	21644	-0.26	1.13	-1.55	-0.014	0.006	0.001
7451658	0	74460	21744	-0.19	1.01	-2.3599	-0.022	0.012	0.002
7451758	0	74461	21844	-0.08	0.95	-1.68	-0.026	0.007	0.003
7451858	0	74462	21944	-0.19	0.96	-2.06	-0.03	0.008	0.005
7451958	0	74463	22044	-0.09	0.89	-2.3	-0.03599	0.004	0.003
7452058	0	74464	22144	-0.11	1.0599	-2.29	-0.003	0.001	0.002
7452158	0	74465	22244	-0.34	1.19	-0.03	-0.007	0.011	0.003
7452258	0	74466	22344	0.01	1.05	-1.3099	-0.024	-0.011	0.003
7452359	0	74467	22444	-0.02	0.91	-1.3	-0.053	0.008	0.002
7452459	0	74468	22544	-0.02	0.96	-1.59	-0.035	0.002	0.001
7452559	0	74469	22644	-0.08	1.01	-1.55	-0.025	-0.004	0.002
7452659	0	74470	22744	-0.05	0.99	-1.3	-0.037	0.005	0.004
7452759	0	74471	22844	0.01	0.97	-1.15	-0.034	-0.008	0.002
7452859	0	74472	22944	-0.12	0.93	-1.9	-0.037	-0.002	-0.001
7452959	0	74473	23044	-0.12	1.04	-1.42	-0.025	0.004	-0.001
7453059	0	74474	23144	-0.31	1.25	-0.42	-0.022	0.01	0.003
7453159	0	74475	23244	-0.17	1.14	-0.64	-0.016	-0.004	-0.002
7453259	0	74476	23344	-0.18	1.14	-0.66	-0.023	0.001	-0.002
7453359	0	74477	23444	-0.15	1.09	-1.28	-0.032	0.01799	0.004
7453459	0	74478	23544	-0.03	0.9	-1.04	-0.03	-0.007	0.003
7453559	0	74479	23644	-0.09	0.88	-2.1199	-0.035	0.008	0
7453660	0	74480	23744	-0.22	1.11	-0.33	-0.007	-0.012	0.001
7453760	0	74481	23844	-0.19	1.08	0.81	-0.02	-0.01799	0.002
7453860	0	74482	23944	0.09	0.99	-1.12	-0.032	-0.01	0
7453960	0	74483	24044	-0.18	0.99	-0.84	-0.017	-0.016	0.001
7454060	0	74484	24144	-0.27	1.04	-0.81	-0.027	0.003	0
7454160	0	74485	24244	-0.14	0.95	-0.31	-0.034	-0.003	0.005
7454260	0	74486	24344	-0.32	1.02	-0.52	-0.037	-0.004	0.003
7454360	0	74487	24444	-0.18	1.05	0.6	-0.021	-0.013	0.005
7454460	0	74488	24544	-0.24	1.01	-0.41	-0.02	-0.00899	0.002
7454560	0	74489	24644	-0.18	1.01	0.47	-0.041	-0.012	0.002
7454660	0	74490	24744	-0.16	1.07	0.55	-0.015	-0.014	0.003
7454760	0	74491	24844	-0.25	0.93	0.36	-0.029	-0.02	0.001
7454860	0	74492	24944	-0.23	0.97	0.82	-0.026	-0.01799	0.004
7454960	0	74493	25044	-0.4	1.25	1.46	-0.014	-0.011	0.004
7455061	0	74494	25144	-0.34	1.0599	0.82	-0.027	-0.01899	0.004
7455161	0	74495	25244	-0.26	1.03	1.91	-0.033	-0.02	0.001
7455261	0	74496	25344	-0.25	1.01	0.5	-0.026	-0.025	-0.001
7455361	0	74497	25444	-0.19	0.98	1.11	-0.028	-0.033	0.003
7455461	0	74498	25544	-0.33	0.95	1.14	-0.029	-0.022	0.001
7455561	0	74499	25644	-0.34	1.07	1.48	-0.02	-0.016	-0.001
7455661	0	74500	25744	-0.25	1.05	0.79	-0.03799	-0.014	0
7455761	0	74501	25844	-0.26	0.98	2.18	-0.04	-0.026	0.003
7455861	0	74502	25944	-0.4	1.11	2.1099	-0.017	-0.023	0.005
7455961	0	74503	26044	-0.25	0.96	1.77	-0.03599	-0.03599	0
7456061	0	74504	26144	-0.38	0.97	1.82	-0.03799	-0.016	0.004
7456161	0	74505	26244	-0.31	0.97	1.98	-0.045	-0.01799	0.003
7456261	0	74506	26344	-0.27	1.13	2.78	-0.034	-0.016	0.004
7456362	0	74507	26444	-0.42	1	2.04	-0.045	-0.026	0.005
7456462	0	74508	26544	-0.41	1.21	2.3599	-0.016	-0.021	0.005
7456562	0	74509	26644	-0.29	1.1	2.13	-0.025	-0.035	0.006
7456662	0	74510	26744	-0.18	1.05	2.31	-0.035	-0.032	0.005
7456762	0	74511	26844	-0.06	0.93	2.48	-0.03599	-0.03799	0.003
7456862	0	74512	26944	-0.32	1.08	1.66	-0.03799	-0.022	0
7456962	0	74513	27044	-0.3	1.13	3.26	-0.031	-0.03799	0.003
7457062	0	74514	27144	-0.38	1.2	2.93	-0.01799	-0.031	0.002
7457162	0	74515	27244	-0.32	1.23	2.42	-0.028	-0.004	0.002
7457262	0	74516	27344	-0.35	1.2	2.7	-0.00899	-0.031	0.002
7457362	0	74517	27444	-0.26	0.95	3.1099	-0.034	-0.044	0.002
7457462	0	74518	27544	-0.31	1.12	3.42	-0.023	-0.03799	0.004
7457563	0	74519	27644	-0.29	1.09	2.81	-0.023	-0.034	0.002
7457663	0	74520	27744	-0.28	1.02	3.48	-0.03599	-0.034	0.004
7457763	0	74521	27844	-0.29	1.09	3.31	-0.029	-0.027	0.004
7457863	0	74522	27944	-0.19	0.98	3.2	-0.039	-0.039	0.002
7457963	0	74523	28044	-0.34	1.09	3.41	-0.028	-0.03	0.006
7458063	0	74524	28144	-0.34	1.04	2.98	-0.03	-0.039	0.004
7458163	0	74525	28244	-0.31	1.1	3.14	-0.022	-0.039	0.005
7458263	0	74526	28344	-0.38	1.09	3.76	-0.031	-0.041	0.002
7458363	0	74527	28444	-0.38	1.02	3.87	-0.041	-0.037	0.001
7458463	0	74528	28544	-0.3899	1.15	3.46	-0.01799	-0.035	0.004
7458563	0	74529	28644	-0.37	0.97	3.9	-0.043	-0.03799	0.001
7458663	0	74530	28744	-0.38	0.96	3.7	-0.035	-0.042	0.001
7458763	0	74531	28844	-0.5299	1.17	4.16	-0.016	-0.037	0.003
7458863	0	74532	28944	-0.46	1.0599	3.42	-0.016	-0.045	0.005
7458964	0	74533	29044	-0.62	1.16	4.31	-0.01	-0.029	0
7459064	0	74534	29144	-0.4	1	3.47	-0.035	-0.03599	0
7459164	0	74535	29244	-0.44	0.97	4.33	-0.03799	-0.046	0.006
7459264	0	74536	29344	-0.26	0.96	4.62	-0.026	-0.057	0
7459364	0	74537	29444	-0.3	1.03	5.37	-0.023	-0.057	0.001
7459464	0	74538	29544	-0.35	0.91	4.59	-0.04	-0.044	0.003
7459564	0	74539	29644	-0.41	1.07	5.05	-0.024	-0.043	0.004
7459664	0	74540	29744	-0.38	0.96	4.95	-0.033	-0.047	0.003
7459764	0	74541	29844	-0.4	1.13	5.4899	-0.012	-0.046	0.002
7459864	0	74542	29944	-0.24	0.87	4.04	-0.032	-0.051	-0.001
7459964	0	74543	30044	-0.3899	1.02	5.9	-0.027	-0.052	0.004
7460064	0	74544	30144	-0.29	0.91	4.55	-0.034	-0.054	-0.001
7460165	0	74545	30244	-0.33	1.02	4.94	-0.031	-0.051	0.003
7460265	0	74546	30344	-0.34	0.91	5.33	-0.039	-0.05	0.003
7460365	0	74547	30444	-0.3899	0.98	4.58	-0.047	-0.045	0.001
7460465	0	74548	30544	-0.45	1.14	5.42	-0.015	-0.041	0.003
7460565	0	74549	30644	-0.35	0.91	4.71	-0.045	-0.051	0.002
7460665	0	74550	30744	-0.41	0.91	6.01	-0.042	-0.05	0.003
7460765	0	74551	30844	-0.26	1.02	6.62	-0.027	-0.063	0.005
7460865	0	74552	30944	-0.41	1.02	5.77	-0.026	-0.051	0.001
7460965	0	74553	31044	-0.3899	0.96	6.46	-0.03799	-0.05	0.005
7461065	0	74554	31144	-0.58	1.01	5.95	-0.03	-0.045	0.002
7461165	0	74555	31244	-0.42	0.95	6.12	-0.028	-0.046	0.002
7461265	0	74556	31344	-0.5	0.95	5.52	-0.03599	-0.043	0.003
7461365	0	74557	31444	-0.47	0.98	5.7	-0.027	-0.046	0.006
7461465	0	74558	31544	-0.44	0.98	5.2399	-0.033	-0.047	-0.001
7461566	0	74559	31644	-0.43	0.98	5.95	-0.042	-0.049	0.006
7461666	0	74560	31744	-0.4	1.0599	6.44	-0.02	-0.051	0.003
7461766	0	74561	31844	-0.5	1.28	7.76	-0.00899	-0.047	0.006
7461866	0	74562	31944	-0.4	1.02	6.62	-0.027	-0.066	0.003
7461966	0	74563	32044	-0.51	1.26	7.1	-0.007	-0.048	0.001
7462066	0	74564	32144	-0.32	0.93	6.23	-0.04	-0.055	0.004
7462166	0	74565	32244	-0.28	1.14	7.49	-0.01799	-0.065	0.001
7462266	0	74566	32344	-0.6	1.1799	7.33	-0.021	-0.054	0.003
7462366	0	74567	32444	-0.33	1.19	7.65	-0.017	-0.068	0.001
7462466	0	74568	32544	-0.42	1.05	7.79	-0.032	-0.063	0.006
7462566	0	74569	32644	-0.34	1.1	6.93	-0.022	-0.066	0.003
7462666	0	74570	32744	-0.55	1.15	7.33	-0.027	-0.052	0.007
7462766	0	74571	32844	-0.45	1.1	7.12	-0.01899	-0.057	-0.001
7462867	0	74572	32944	-0.44	1.26	7.1	-0.01799	-0.049	0.004
7462967	0	74573	33044	-0.56	1.38	9.13	-0.016	-0.063	0.00899
7463067	0	74574	33144	-0.34	1.22	7.75	-0.028	-0.051	0.00899
7463167	0	74575	33244	-0.36	1.2	7.98	-0.012	-0.066	0.002
7463267	0	74576	33344	-0.56	1.36	8.56	-0.014	-0.056	0.002
7463367	0	74577	33444	-0.44	1.04	7.11	-0.035	-0.055	0.003
7463467	0	74578	33544	-0.49	1.08	6.9	-0.042	-0.04	0.004
7463567	0	74579	33644	-0.49	1.23	7.54	-0.026	-0.047	0.001
7463667	0	74580	33744	-0.62	1.41	8.79	-0.005	-0.053	0
7463767	0	74581	33844	-0.23	1.08	8.09	-0.044	-0.068	0.006
7463867	0	74582	33944	-0.3899	1.2	8	-0.031	-0.052	0.005
7463967	0	74583	34044	-0.36	1.36	9.1899	-0.01799	-0.069	0.005
7464067	0	74584	34144	-0.55	1.16	8.18	-0.03599	-0.05	0.006
7464168	0	74585	34244	-0.43	1.34	9.04	-0.028	-0.064	0.003
7464268	0	74586	34344	-0.24	1.05	7.51	-0.045	-0.061	0.006
7464368	0	74587	34444	-0.38	1.29	9.01	-0.01899	-0.057	0.002
7464468	0	74588	34544	-0.21	1.0599	8.03	-0.053	-0.052	0.008
7464568	0	74589	34644	-0.5	1.4	9.16	-0.024	-0.055	0.007
7464668	0	74590	34744	-0.22	1.29	8.68	-0.026	-0.07	0.008
7464768	0	74591	34844	-0.46	1.3	8.7299	-0.035	-0.05	0.002
7464868	0	74592	34944	-0.32	1.33	9.04	-0.032	-0.07199	0.006
7464968	0	74593	35044	-0.49	1.28	9.9	-0.04	-0.056	0.003
7465068	0	74594	35144	-0.46	1.49	10.58	-0.022	-0.064	0.01
7465168	0	74595	35244	-0.48	1.4299	10.1	-0.028	-0.068	0.003
7465268	0	74596	35344	-0.61	1.48	9.92	-0.025	-0.061	0.00899
7465368	0	74597	35444	-0.5299	1.32	9.22	-0.033	-0.054	0.005
7465469	0	74598	35544	-0.51	1.55	10.18	-0.022	-0.064	0.007
7465569	0	74599	35644	-0.5899	1.49	9.18	-0.028	-0.043	0.00899
7465669	0	74600	35744	-0.61	1.4299	9.91	-0.034	-0.064	0.008
7465769	0	74601	35844	-0.57	1.61	10.66	-0.02	-0.053	0.006
7465869	0	74602	35944	-0.5299	1.66	11.18	-0.01899	-0.053	0.006
7465969	0	74603	36044	-0.4	1.41	10.63	-0.055	-0.051	0.008
7466069	0	74604	36144	-0.45	1.59	10.11	-0.035	-0.061	0.008
7466169	0	74605	36244	-0.35	1.55	9.28	-0.044	-0.052	0.007
7466269	0	74606	36344	-0.38	1.45	10.49	-0.04	-0.067	0.006
7466369	0	74607	36444	-0.48	1.51	10.18	-0.053	-0.063	0.005
7466469	0	74608	36544	-0.42	1.45	9.56	-0.044	-0.064	0.005
7466569	0	74609	36644	-0.52	1.63	10.22	-0.039	-0.063	0.005
7466669	0	74610	36744	-0.37	1.53	10.22	-0.054	-0.059	0.01
7466770	0	74611	36844	-0.5299	1.65	11	-0.046	-0.061	0.008
7466870	0	74612	36944	-0.47	1.58	10.8	-0.04	-0.073	0.008
7466970	0	74613	37044	-0.54	1.69	11.39	-0.035	-0.063	0.007
7467070	0	74614	37144	-0.49	1.53	10.6899	-0.052	-0.065	0.008
7467170	0	74615	37244	-0.51	1.59	10.71	-0.055	-0.061	0.008
7467270	0	74616	37344	-0.75	1.86	12.25	-0.028	-0.057	0.006
7467370	0	74617	37444	-0.5299	1.45	10.01	-0.064	-0.069	0.006
7467470	0	74618	37544	-0.48	1.65	11.86	-0.052	-0.068	0.008
7467570	0	74619	37644	-0.73	1.58	11.76	-0.07199	-0.069	0.007
7467670	0	74620	37744	-0.65	1.69	11.59	-0.047	-0.067	0.01
7467770	0	74621	37844	-0.7	1.77	11.1899	-0.044	-0.057	0.00899
7467870	0	74622	37944	-0.51	1.53	10.66	-0.061	-0.066	0.006
7467970	0	74623	38044	-0.44	1.55	10.9799	-0.056	-0.07599	0.007
7468071	0	74624	38144	-0.54	1.62	11.04	-0.047	-0.064	0.008
7468171	0	74625	38244	-0.74	1.73	12.65	-0.049	-0.069	0.007
7468271	0	74626	38344	-0.58	1.57	11.25	-0.05	-0.068	0.006
7468371	0	74627	38444	-0.42	1.53	11.41	-0.052	-0.077	0.00899
7468471	0	74628	38544	-0.64	1.58	11.58	-0.059	-0.07	0.005
7468571	0	74629	38644	-0.69	1.61	11.9799	-0.057	-0.062	0.011
7468671	0	74630	38744	-0.4	1.5	11.08	-0.064	-0.089	0.007
7468771	0	74631	38844	-0.54	1.7	12.09	-0.042	-0.07599	0.01
7468871	0	74632	38944	-0.65	1.72	12.83	-0.037	-0.079	0.00899
7468971	0	74633	39044	-0.42	1.55	13.22	-0.057	-0.071	0.006
7469071	0	74634	39144	-0.5899	1.57	13.51	-0.035	-0.082	0.007
7469171	0	74635	39244	-0.56	1.54	13.44	-0.03599	-0.07	0.005
7469271	0	74636	39344	-0.3899	1.35	13	-0.039	-0.088	0.008
7469371	0	74637	39444	-0.5899	1.53	14.39	-0.01899	-0.078	0.007
7469472	0	74638	39544	-0.5899	1.47	13.72	-0.02	-0.062	0.005
7469572	0	74639	39644	-0.55	1.32	13.51	-0.032	-0.068	0.007
7469672	0	74640	39744	-0.45	1.29	13.41	-0.026	-0.069	0.008
7469772	0	74641	39844	-0.6	1.39	13.08	-0.01899	-0.062	0.005
7469872	0	74642	39944	-0.5	1.39	15.04	-0.00899	-0.075	0.007
7469972	0	74643	40044	-0.47	1.41	13.85	-0.025	-0.067	0.008
7470072	0	74644	40144	-0.55	1.44	14.08	-0.014	-0.067	0.007
7470172	0	74645	40244	-0.5299	1.4299	13.73	-0.01	-0.07	0.005
7470272	0	74646	40344	-0.43	1.42	13.44	-0.022	-0.074	0.005
7470372	0	74647	40444	-0.5	1.4299	13.7	-0.00899	-0.073	0.004
7470472	0	74648	40544	-0.46	1.33	13.44	-0.031	-0.067	0.005
7470572	0	74649	40644	-0.38	1.29	13.55	-0.028	-0.074	0.007
7470673	0	74650	40744	-0.57	1.42	14.55	-0.011	-0.082	0.003
7470773	0	74651	40844	-0.54	1.42	14.71	-0.022	-0.074	0.008
7470873	0	74652	40944	-0.61	1.4299	14.02	-0.025	-0.068	0.007
7470973	0	74653	41044	-0.3899	1.51	14.18	-0.001	-0.07599	0.006
7471073	0	74654	41144	-0.31	1.3	13.62	-0.026	-0.084	0.007
7471173	0	74655	41244	-0.61	1.38	13.5	-0.026	-0.057	0.006
7471273	0	74656	41344	-0.56	1.46	14.24	-0.01799	-0.067	0.008
7471373	0	74657	41444	-0.35	1.26	13.55	-0.042	-0.071	0.007
7471473	0	74658	41544	-0.43	1.41	15.17	-0.023	-0.077	0.008
