# Supplementary material for: Robot-Based Calibration Procedure for Graphene Electronic Skin
Source: Sensors (Basel). 2022 Aug 16;22(16):6122. doi: 10.3390/s22166122 (PMC9416129; doi:10.3390/s22166122)
Supplement: Supplementary file 1 [file sensors-22-06122-s001.zip › measurements/sensor_row_11_col_24_hex_load.dat]

#ID ES_1_V1
#SIZE ROW 16 COL 32
#DIR LOAD
#sensor: hex
#coord: row_11_col_24
system_time	status	sequence_number	hex_sample_counter	Fx	Fy	Fz	Tx	Ty	Tz
7326362	0	73208	27616	-0.5899	1.22	13.42	-0.049	-0.053	0.011
7326462	0	73209	27716	-0.38	1.29	14.6	-0.025	-0.084	0.008
7326562	0	73210	27816	-0.47	1.38	13.97	-0.01799	-0.069	0.008
7326662	0	73211	27916	-0.34	1.32	13.1	-0.02	-0.07599	0.004
7326762	0	73212	28016	-0.49	1.35	13.84	-0.027	-0.077	0.005
7326862	0	73213	28116	-0.56	1.34	13.62	-0.03	-0.067	0.005
7326962	0	73214	28216	-0.56	1.44	14.58	-0.02	-0.069	0.00899
7327063	0	73215	28316	-0.37	1.35	14.95	-0.016	-0.085	0.008
7327163	0	73216	28416	-0.37	1.29	13.63	-0.022	-0.079	0.005
7327263	0	73217	28516	-0.34	1.39	14.31	-0.016	-0.086	0.006
7327363	0	73218	28616	-0.49	1.3099	13.42	-0.03	-0.068	0.004
7327463	0	73219	28716	-0.45	1.49	14.7	-0.004	-0.086	0.007
7327563	0	73220	28816	-0.52	1.36	14.38	-0.02	-0.064	0.003
7327663	0	73221	28916	-0.5299	1.38	13.5	-0.014	-0.07	0.007
7327763	0	73222	29016	-0.5899	1.3	14.45	-0.03599	-0.065	0.007
7327863	0	73223	29116	-0.41	1.3099	13.45	-0.023	-0.074	0.004
7327963	0	73224	29216	-0.51	1.4299	14.15	-0.015	-0.07599	0.004
7328063	0	73225	29316	-0.33	1.3099	14.23	-0.005	-0.082	0.005
7328163	0	73226	29416	-0.26	1.11	11.88	-0.023	-0.086	0.005
7328263	0	73227	29516	-0.57	1.17	12.09	-0.011	-0.077	0.005
7328364	0	73228	29616	-0.63	1.1	11.82	-0.014	-0.07	0.008
7328464	0	73229	29716	-0.69	1.0599	12.75	-0.004	-0.085	0.008
7328564	0	73230	29816	-0.52	0.99	10.51	0.005	-0.088	0.007
7328664	0	73231	29916	-0.63	0.91	10.92	-0.014	-0.077	0.003
7328764	0	73232	30016	-0.87	0.91	11.32	-0.015	-0.071	0.006
7328864	0	73233	30116	-0.63	0.86	10.27	-0.016	-0.07	0.006
7328964	0	73234	30216	-0.69	0.9	10.63	-0.015	-0.079	0.007
7329064	0	73235	30316	-0.65	1.01	11.55	-0.00899	-0.066	0.007
7329164	0	73236	30416	-0.71	0.99	10.59	-0.006	-0.08	0.005
7329264	0	73237	30516	-0.8	1.09	11.08	0.014	-0.071	0.006
7329364	0	73238	30616	-0.5299	0.86	10.82	-0.01799	-0.082	0.008
7329464	0	73239	30716	-0.57	0.9	10.84	-0.01	-0.074	0.002
7329564	0	73240	30816	-0.68	0.83	11.15	-0.01899	-0.075	0.008
7329665	0	73241	30916	-0.63	0.94	10.82	0.008	-0.077	0.003
7329765	0	73242	31016	-0.57	0.76	9.62	-0.01899	-0.074	0.006
7329865	0	73243	31116	-0.56	0.88	10.21	-0.002	-0.078	0.006
7329965	0	73244	31216	-0.58	0.84	9.93	-0.02	-0.075	0.006
7330065	0	73245	31316	-0.64	0.84	11.11	-0.00899	-0.07199	0.004
7330165	0	73246	31416	-0.5299	0.69	8.58	-0.01899	-0.071	0.003
7330265	0	73247	31516	-0.61	0.84	10.33	-0.00899	-0.073	0.006
7330365	0	73248	31616	-0.7	0.7799	9.2	-0.005	-0.06	0.004
7330465	0	73249	31716	-0.72	0.94	11.11	0.005	-0.074	0.006
7330565	0	73250	31816	-0.71	0.87	10	0.008	-0.066	0.008
7330665	0	73251	31916	-0.66	0.82	9.84	0.001	-0.067	0.005
7330765	0	73252	32016	-0.5	0.72	9.7	-0.006	-0.081	0.006
7330866	0	73253	32116	-0.64	0.56	8.93	-0.032	-0.065	0.005
7330966	0	73254	32216	-0.71	0.85	10.4	-0.007	-0.061	0.006
7331066	0	73255	32316	-0.62	0.71	9.72	-0.01899	-0.061	0.006
7331166	0	73256	32416	-0.62	0.69	9.02	-0.014	-0.06	0.007
7331266	0	73257	32516	-0.66	0.77	9.47	-0.004	-0.059	0.005
7331366	0	73258	32616	-0.5899	0.69	9.18	-0.004	-0.062	0.005
7331466	0	73259	32716	-0.48	0.68	8.91	-0.012	-0.068	0.006
7331566	0	73260	32816	-0.51	0.67	9.07	-0.007	-0.06	0.006
7331666	0	73261	32916	-0.41	0.58	9.07	-0.016	-0.062	0.002
7331766	0	73262	33016	-0.5	0.63	8.78	-0.005	-0.052	0.004
7331866	0	73263	33116	-0.38	0.49	8.82	-0.01799	-0.053	0.004
7331966	0	73264	33216	-0.4	0.69	8.4799	0	-0.067	0.002
7332066	0	73265	33316	-0.43	0.65	8.8	-0.002	-0.053	0.004
7332166	0	73266	33416	-0.3	0.62	8.91	-0.01	-0.064	0.004
7332267	0	73267	33516	-0.42	0.63	8.45	-0.005	-0.054	0.003
7332367	0	73268	33616	-0.42	0.63	8.35	-0.003	-0.059	0.003
7332467	0	73269	33716	-0.29	0.48	8.54	-0.002	-0.065	0.002
7332567	0	73270	33816	-0.24	0.41	8.43	-0.011	-0.06	0.00899
7332667	0	73271	33916	-0.46	0.73	8.38	0.014	-0.05	0.004
7332767	0	73272	34016	-0.48	0.66	9.2299	0.005	-0.042	0.005
7332867	0	73273	34116	-0.41	0.5899	8.27	0.001	-0.03599	0.004
7332967	0	73274	34216	-0.2	0.5299	7.54	0.003	-0.051	0.004
7333067	0	73275	34316	-0.27	0.46	8.15	-0.008	-0.051	0.006
7333167	0	73276	34416	-0.4	0.61	8.63	0.013	-0.044	0.004
7333267	0	73277	34516	-0.25	0.57	8.4399	0.012	-0.047	0.006
7333367	0	73278	34616	-0.28	0.5	7.29	-0.002	-0.05	0.003
7333467	0	73279	34716	-0.23	0.47	7.24	-0.004	-0.051	0.004
7333568	0	73280	34816	-0.26	0.45	7.81	0.001	-0.053	0.001
7333668	0	73281	34916	-0.33	0.62	8.1	0.005	-0.045	0.004
7333768	0	73282	35016	-0.19	0.44	7.11	0.008	-0.047	0.002
7333868	0	73283	35116	-0.32	0.51	7.32	0.007	-0.034	0.002
7333968	0	73284	35216	-0.27	0.71	7.87	0.029	-0.045	0.004
7334068	0	73285	35316	-0.23	0.47	7.65	0.014	-0.045	0.002
7334168	0	73286	35416	-0.23	0.47	7.38	0.001	-0.03599	0.003
7334268	0	73287	35516	-0.28	0.34	6.11	-0.011	-0.025	0
7334368	0	73288	35616	-0.2	0.51	6.65	0.006	-0.032	-0.001
7334468	0	73289	35716	-0.07	0.24	7.23	-0.01899	-0.047	0.006
7334568	0	73290	35816	-0.17	0.4	6.01	0.01	-0.032	0.003
7334668	0	73291	35916	-0.2	0.34	6.03	-0.008	-0.023	0.002
7334768	0	73292	36016	-0.21	0.37	6.99	-0.006	-0.01899	0.004
7334869	0	73293	36116	-0.27	0.48	7.79	0.016	-0.03	0.004
7334969	0	73294	36216	-0.13	0.4	6.94	0.007	-0.037	0.003
7335069	0	73295	36316	-0.07	0.37	7.46	0.002	-0.033	0.004
7335169	0	73296	36416	-0.07	0.35	6.05	0.01	-0.03	0.004
7335269	0	73297	36516	-0.1	0.33	7.24	0.007	-0.037	0.004
7335369	0	73298	36616	0	0.37	6.14	0.00899	-0.02	0.006
7335469	0	73299	36716	-0.05	0.36	6.27	0.02	-0.026	0.002
7335569	0	73300	36816	0	0.15	6.12	-0.003	-0.026	-0.001
7335669	0	73301	36916	-0.07	0.37	6.4	0.01	-0.032	-0.001
7335769	0	73302	37016	0.07	0.17	6.06	0.015	-0.033	0.003
7335869	0	73303	37116	-0.14	0.35	6.87	0.011	-0.021	0.004
7335969	0	73304	37216	0.03	0.35	6.37	0.027	-0.04	0.002
7336069	0	73305	37316	0	0.24	5.93	0	-0.024	0.002
7336170	0	73306	37416	0.05	0.25	5.57	0.01799	-0.027	-0.001
7336270	0	73307	37516	-0.07	0.14	5.7399	-0.012	-0.011	0
7336370	0	73308	37616	-0.07	0.25	5.86	0.013	-0.013	0.001
7336470	0	73309	37716	0.06	0.09	5.34	0.001	-0.017	0.002
7336570	0	73310	37816	0.01	0.12	5.64	-0.011	-0.008	0
7336670	0	73311	37916	0.06	0.08	4.88	-0.001	-0.02	-0.001
7336770	0	73312	38016	-0.12	0.4	6.43	0.023	-0.015	0.001
7336870	0	73313	38116	-0.11	0.36	5.26	0.029	-0.014	0.001
7336970	0	73314	38216	-0.16	0.29	6.57	0.02	-0.013	0.004
7337070	0	73315	38316	0.07	0.14	4.58	0.00899	-0.008	0
7337170	0	73316	38416	0	0.25	5.05	0.013	-0.017	0.002
7337270	0	73317	38516	0	0.11	5.41	0.004	-0.005	0.003
7337370	0	73318	38616	0.14	0.28	5.12	0.022	-0.023	-0.001
7337471	0	73319	38716	0.12	0.09	4.85	-0.003	-0.024	0.001
7337571	0	73320	38816	0.07	0.25	5.17	0.017	-0.01899	0.001
7337671	0	73321	38916	-0.04	0.25	4.3	0.012	-0.008	0.003
7337771	0	73322	39016	0.19	0.19	4.48	0.014	-0.012	0.002
7337871	0	73323	39116	0.19	0.16	4.25	0.016	-0.026	0.004
7337971	0	73324	39216	-0.01	0.31	4.29	0.028	-0.014	-0.001
7338071	0	73325	39316	-0.02	0.28	4.33	0.024	-0.01	-0.001
7338171	0	73326	39416	-0.22	0.48	6.03	0.027	-0.005	0
7338271	0	73327	39516	0.08	0.13	3.65	0.012	-0.00899	0
7338371	0	73328	39616	-0.01	0.17	3.3	0.008	-0.001	0.001
7338471	0	73329	39716	-0.02	0.29	4.02	0.022	-0.011	0.003
7338571	0	73330	39816	0.11	0.26	4.05	0.023	-0.01799	0.003
7338671	0	73331	39916	-0.01	0.13	3.35	0.008	-0.007	0
7338772	0	73332	40016	-0.04	0.3	3.76	0.03	-0.008	0
7338872	0	73333	40116	0.32	-0.07	2.81	-0.001	-0.021	0
7338972	0	73334	40216	0.16	0.08	3.49	0.007	-0.01799	-0.002
7339072	0	73335	40316	-0.09	0.22	3.27	0.01899	0.002	0.002
7339172	0	73336	40416	0.05	0.22	4.69	0.022	-0.017	0
7339272	0	73337	40516	0.07	0.16	3.84	-0.004	-0.016	0.002
7339372	0	73338	40616	0.09	0.01	3.8	0.007	-0.015	0.004
7339472	0	73339	40716	-0.1	0.23	3.69	0.016	-0.001	-0.001
7339572	0	73340	40816	0.15	0.03	3.29	-0.008	0.001	0.001
7339672	0	73341	40916	-0.01	0.28	3.09	0.017	-0.007	0.002
7339772	0	73342	41016	0.13	0.28	3.75	0.024	-0.017	0.002
7339872	0	73343	41116	-0.02	0.24	3.1199	0.017	-0.004	0
7339972	0	73344	41216	0.12	0.09	3.19	0.003	-0.021	0.003
7340072	0	73345	41316	0	0.2	2.69	0.017	0.004	0.001
7340173	0	73346	41416	0.27	0.11	2.53	0.015	-0.017	0.001
7340273	0	73347	41516	0.25	0.01	2.3	0.005	-0.016	0.001
7340373	0	73348	41616	0.19	0.03	2.64	0.004	-0.015	0.004
7340473	0	73349	41716	0.13	0.01	2.14	0.004	-0.001	0
7340573	0	73350	41816	0.07	0.16	2.58	0.01899	-0.006	0.001
7340673	0	73351	41916	0.13	0.21	2.47	0.029	-0.011	0.001
7340773	0	73352	42016	0.19	-0.1	2.07	-0.008	0.007	0.002
7340873	0	73353	42116	0.14	0.19	2.8699	0.02	-0.002	0
7340973	0	73354	42216	0.14	0.07	2.81	0.011	-0.005	0.003
7341073	0	73355	42316	0.07	0.11	1.37	0.031	0.001	0
7341173	0	73356	42416	0.17	0.02	0.64	0.022	0.003	0
7341273	0	73357	42516	0.15	0.01	2.6099	0.013	-0.004	0
7341374	0	73358	42616	0.23	0.02	0.77	0.029	-0.006	0.001
7341474	0	73359	42716	0.23	0	1.44	0.022	-0.006	0.003
7341574	0	73360	42816	0.07	0.08	2.23	0.023	0.003	-0.002
7341674	0	73361	42916	0.13	0	1.71	0.01	0	0
7341774	0	73362	43016	0.16	0.06	0.81	0.035	-0.007	-0.002
7341874	0	73363	43116	0.19	-0.13	0.42	0.01799	0.003	0.002
7341974	0	73364	43216	0.17	-0.12	0.51	0.01799	-0.007	-0.002
7342074	0	73365	43316	0.22	-0.04	0.95	0.011	0.004	0.001
7342174	0	73366	43416	0.13	-0.14	0.36	0.016	0.001	0
7342274	0	73367	43516	0.28	-0.05	0.44	0.037	-0.011	-0.001
7342374	0	73368	43616	0.32	-0.17	0.37	0.017	-0.002	-0.001
7342474	0	73369	43716	0.18	-0.01	0.63	0.032	-0.00899	0.001
7342574	0	73370	43816	0.15	-0.2	-1	0.011	0.001	-0.002
7342674	0	73371	43916	0.14	-0.12	-0.3899	0.022	0.001	-0.001
7342775	0	73372	44016	0.13	-0.13	0.28	0.022	0.004	0.004
7342875	0	73373	44116	0.13	-0.25	-1.38	0.008	0.01	-0.001
7342975	0	73374	44216	0.21	-0.29	-0.79	0.00899	0.003	0.005
7343075	0	73375	44316	0.21	-0.11	-0.1	0.032	-0.00899	0
7343175	0	73376	44416	0.18	-0.12	-1.04	0.026	0	0.001
7343275	0	73377	44516	0.04	-0.18	-1.1799	0.025	0.017	-0.001
7343375	0	73378	44616	0	-0.06	-0.64	0.025	0.012	0
7343475	0	73379	44716	0.16	-0.19	-0.5299	0.03	-0.013	0
7343575	0	73380	44816	0.23	-0.21	-1.05	0.032	-0.007	0.003
7343675	0	73381	44916	0.09	-0.12	-0.42	0.034	-0.004	0
7343775	0	73382	45016	0.01	-0.17	-1.41	0.027	0.007	0.001
7343875	0	73383	45116	0.12	-0.27	-1.35	0.00899	0.001	-0.002
7343976	0	73384	45216	0.08	-0.34	-1.5	0.022	0.006	0
7344076	0	73385	45316	0.12	-0.23	-1.83	0.031	0.006	0
7344176	0	73386	45416	-0.07	-0.28	-2.3699	0.025	0.00899	-0.002
7344276	0	73387	45516	0.07	-0.22	-1.72	0.046	0.005	-0.002
7344376	0	73388	45616	0.01	-0.27	-1.9	0.051	-0.003	-0.002
7344476	0	73389	45716	0.08	-0.3899	-2.22	0.041	0.001	0.001
7344576	0	73390	45816	0.17	-0.49	-2.93	0.03599	-0.003	-0.001
7344676	0	73391	45916	-0.04	-0.36	-1.73	0.045	0.015	0.001
7344776	0	73392	46016	0	-0.5299	-2.16	0.034	0.006	0
7344876	0	73393	46116	-0.06	-0.56	-2.79	0.026	0.006	-0.002
7344976	0	73394	46216	-0.12	-0.48	-1.44	0.031	0	-0.001
7345076	0	73395	46316	0.01	-0.51	-1.19	0.03799	-0.011	-0.002
7345176	0	73396	46416	0.03	-0.65	-2.3599	0.01899	-0.003	-0.001
7345277	0	73397	46516	-0.15	-0.36	-1.09	0.064	0.007	0.002
7345377	0	73398	46616	-0.03	-0.46	-1.95	0.042	0.004	-0.002
7345477	0	73399	46716	-0.09	-0.56	-2.27	0.03599	0.011	0
7345577	0	73400	46816	0.06	-0.5299	-2.31	0.042	-0.00899	0
7345677	0	73401	46916	0.09	-0.8	-3.31	0.00899	-0.004	-0.002
7345777	0	73402	47016	-0.14	-0.5299	-2.3	0.028	0.007	0.001
7345877	0	73403	47116	-0.01	-0.29	-1.7	0.059	-0.00899	-0.001
7345977	0	73404	47216	-0.25	-0.48	-2.68	0.029	0.011	-0.002
7346077	0	73405	47316	-0.16	-0.35	-2.13	0.045	0.001	-0.004
7346177	0	73406	47416	-0.12	-0.44	-1.93	0.041	0.01	0
7346277	0	73407	47516	0	-0.57	-3.15	0.045	-0.004	-0.003
7346377	0	73408	47616	-0.02	-0.61	-3.74	0.043	0.00899	-0.006
7346477	0	73409	47716	-0.06	-0.6	-3.44	0.047	0.004	0
7346577	0	73410	47816	-0.21	-0.5899	-4.12	0.047	0.012	-0.002
7346678	0	73411	47916	-0.1	-0.72	-4.76	0.024	0.006	-0.002
7346778	0	73412	48016	0.03	-0.9	-4.6	0.03	-0.003	-0.001
7346878	0	73413	48116	-0.01	-0.76	-5.6	0.04	-0.007	-0.002
7346978	0	73414	48216	-0.12	-0.7799	-4.31	0.052	0.007	0
7347078	0	73415	48316	-0.05	-0.95	-6.23	0.041	0.016	-0.001
7347178	0	73416	48416	-0.18	-0.85	-6.17	0.054	0.008	-0.004
7347278	0	73417	48516	-0.11	-0.89	-6.09	0.049	0.01	-0.002
7347378	0	73418	48616	-0.14	-0.87	-7.08	0.066	0.006	-0.004
7347478	0	73419	48716	-0.02	-0.93	-6.2	0.055	-0.00899	-0.004
7347578	0	73420	48816	0.03	-1.11	-7.98	0.05	-0.013	-0.001
7347678	0	73421	48916	-0.12	-0.95	-7.67	0.071	0	-0.002
7347778	0	73422	49016	-0.21	-1.2	-8.01	0.051	0.007	0
7347878	0	73423	49116	-0.14	-1.09	-8.12	0.078	-0.002	-0.001
7347979	0	73424	49216	-0.23	-1.2	-7.86	0.049	-0.00899	-0.003
7348079	0	73425	49316	-0.19	-1.3099	-9.35	0.058	0.004	-0.001
7348179	0	73426	49416	-0.43	-1.07	-9.02	0.077	0.012	-0.001
7348279	0	73427	49516	-0.24	-1.5	-10.82	0.043	0.011	-0.001
7348379	0	73428	49616	-0.19	-1.45	-10.12	0.057	-0.012	-0.001
7348479	0	73429	49716	-0.29	-1.49	-10.36	0.061	-0.011	-0.002
7348579	0	73430	49816	-0.27	-1.54	-10.62	0.058	-0.012	-0.001
7348679	0	73431	49916	-0.28	-1.61	-11.6899	0.061	-0.012	-0.005
7348779	0	73432	50016	-0.37	-1.51	-12.1899	0.067	-0.005	-0.003
7348879	0	73433	50116	-0.34	-1.76	-13.2	0.052	0.004	-0.003
7348979	0	73434	50216	-0.41	-1.63	-12.51	0.073	-0.007	-0.002
7349079	0	73435	50316	-0.37	-1.58	-13.01	0.064	-0.01	-0.002
7349179	0	73436	50416	-0.38	-1.67	-13.62	0.067	-0.004	-0.002
7349280	0	73437	50516	-0.5299	-1.76	-13.15	0.068	-0.00899	-0.002
7349380	0	73438	50616	-0.43	-1.82	-14.26	0.067	-0.011	0
7349480	0	73439	50716	-0.66	-1.7	-14.5	0.088	-0.008	-0.006
7349580	0	73440	50816	-0.5899	-1.87	-15.68	0.069	-0.007	-0.003
7349680	0	73441	50916	-0.62	-1.69	-15.05	0.088	-0.004	-0.001
7349780	0	73442	51016	-0.54	-1.85	-15.14	0.081	-0.011	-0.002
7349880	0	73443	51116	-0.58	-2.03	-15.84	0.061	-0.008	-0.003
7349980	0	73444	51216	-0.7	-2.04	-16.64	0.065	-0.001	-0.003
7350080	0	73445	51316	-0.63	-2.05	-17.37	0.078	-0.008	-0.002
7350180	0	73446	51416	-0.77	-2.05	-17.41	0.083	-0.01	-0.004
7350280	0	73447	51516	-0.73	-2.08	-17.93	0.084	-0.005	-0.001
7350380	0	73448	51616	-0.69	-2.25	-19.57	0.077	-0.006	-0.004
7350480	0	73449	51716	-0.65	-2.24	-19.54	0.08	-0.017	-0.001
7350581	0	73450	51816	-0.71	-2.17	-19.09	0.095	-0.023	-0.004
7350681	0	73451	51916	-0.56	-2.31	-20.23	0.098	-0.023	-0.001
7350781	0	73452	52016	-0.69	-2.35	-21.34	0.094	-0.003	-0.003
7350881	0	73453	52116	-0.63	-2.48	-21.64	0.079	-0.008	-0.005
7350981	0	73454	52216	-0.9	-2.4	-22.32	0.093	0.013	-0.005
7351081	0	73455	52316	-0.73	-2.58	-22.28	0.07599	0.008	-0.001
7351181	0	73456	52416	-0.65	-2.58	-24.19	0.086	-0.004	-0.003
7351281	0	73457	52516	-0.7799	-2.5	-23.22	0.095	0.003	-0.003
7351381	0	73458	52616	-0.79	-2.6	-24.12	0.105	-0.001	-0.001
7351481	0	73459	52716	-0.62	-2.8699	-26.48	0.091	0.011	-0.004
7351581	0	73460	52816	-0.52	-2.98	-26.61	0.069	-0.005	-0.004
7351681	0	73461	52916	-0.63	-2.98	-27.07	0.085	0.014	-0.003
7351782	0	73462	53016	-0.64	-2.96	-26.88	0.091	0	-0.002
7351882	0	73463	53116	-0.58	-3.1	-28.21	0.093	0.004	-0.005
7351982	0	73464	53216	-0.69	-3.1099	-28.62	0.087	0.013	-0.004
7352082	0	73465	53316	-0.5299	-3.14	-28.79	0.101	0.00899	-0.002
7352182	0	73466	53416	-0.57	-3.19	-28.79	0.091	0.008	-0.001
7352282	0	73467	53516	-0.49	-3.39	-30.7	0.089	0.016	-0.004
7352382	0	73468	53616	-0.71	-3.32	-31.14	0.096	0.035	-0.005
7352482	0	73469	53716	-0.7	-3.35	-32.68	0.091	0.031	-0.004
7352582	0	73470	53816	-0.68	-3.37	-32.2	0.102	0.01899	-0.003
7352682	0	73471	53916	-0.47	-3.52	-33.19	0.096	0.012	-0.004
7352782	0	73472	54016	-0.57	-3.52	-33.98	0.108	0.023	-0.006
7352882	0	73473	54116	-0.56	-3.49	-34.15	0.115	0.024	-0.007
7352982	0	73474	54216	-0.36	-3.73	-35.02	0.098	0.027	-0.004
7353082	0	73475	54316	-0.3	-3.84	-37.33	0.099	0.03	-0.008
7353183	0	73476	54416	-0.41	-3.78	-37.46	0.123	0.027	-0.006
7353283	0	73477	54516	-0.42	-3.88	-37.56	0.1	0.021	-0.005
7353383	0	73478	54616	-0.37	-3.85	-37.22	0.126	0.028	-0.003
7353483	0	73479	54716	-0.34	-3.99	-38.63	0.112	0.028	-0.004
7353583	0	73480	54816	-0.34	-4.03	-39.12	0.127	0.023	-0.002
7353683	0	73481	54916	-0.23	-4.15	-40.05	0.111	0.021	-0.006
7353783	0	73482	55016	-0.37	-4.31	-40.38	0.099	0.045	-0.002
7353883	0	73483	55116	-0.47	-4.09	-41.36	0.123	0.047	-0.004
7353983	0	73484	55216	-0.38	-4.32	-42.91	0.111	0.048	-0.006
7354083	0	73485	55316	-0.31	-4.38	-43.5099	0.107	0.06	-0.006
7354183	0	73486	55416	-0.31	-4.2199	-43.36	0.134	0.054	-0.004
7354283	0	73487	55516	-0.16	-4.56	-44.1699	0.103	0.046	-0.004
7354383	0	73488	55616	-0.15	-4.65	-45.79	0.101	0.047	-0.006
7354484	0	73489	55716	-0.34	-4.68	-45.68	0.118	0.066	-0.004
7354584	0	73490	55816	-0.21	-4.59	-45.96	0.131	0.05	-0.004
7354684	0	73491	55916	-0.16	-4.8	-47.19	0.115	0.059	-0.004
7354784	0	73492	56016	-0.24	-4.67	-47.18	0.126	0.065	-0.004
7354884	0	73493	56116	-0.09	-5	-49.16	0.117	0.05	-0.006
7354984	0	73494	56216	-0.19	-5.01	-50.18	0.109	0.068	-0.004
7355084	0	73495	56316	-0.12	-4.94	-50.47	0.122	0.058	-0.007
7355184	0	73496	56416	-0.17	-5.02	-50.78	0.119	0.059	-0.001
7355284	0	73497	56516	-0.01	-5.2199	-51.02	0.121	0.062	-0.002
7355384	0	73498	56616	-0.1	-5.09	-51.28	0.128	0.064	-0.003
7355484	0	73499	56716	0.01	-5.25	-53.14	0.126	0.073	-0.005
7355584	0	73500	56816	-0.03	-5.25	-52.72	0.127	0.07199	-0.004
7355684	0	73501	56916	0.03	-5.41	-55.04	0.135	0.073	-0.005
7355785	0	73502	57016	-0.04	-5.48	-54.12	0.123	0.075	-0.005
7355885	0	73503	57116	0.14	-5.4	-54.11	0.155	0.057	-0.007
7355985	0	73504	57216	-0.03	-5.48	-55.81	0.145	0.075	-0.006
7356085	0	73505	57316	-0.04	-5.39	-55.54	0.158	0.077	-0.005
7356185	0	73506	57416	0.04	-5.63	-56.7	0.138	0.077	-0.005
7356285	0	73507	57516	0.04	-5.62	-57.07	0.142	0.07599	-0.006
7356385	0	73508	57616	0.16	-5.65	-58.35	0.155	0.078	-0.004
7356485	0	73509	57716	0.28	-5.75	-58.06	0.143	0.081	-0.004
7356585	0	73510	57816	0.18	-6.02	-60.26	0.127	0.098	-0.005
7356685	0	73511	57916	0.18	-5.89	-60.31	0.15899	0.088	-0.006
7356785	0	73512	58016	0.24	-6.01	-60.66	0.146	0.092	-0.005
7356885	0	73513	58116	0.26	-6.11	-61.29	0.148	0.08	-0.007
7356986	0	73514	58216	0.47	-6.16	-62.44	0.148	0.087	-0.006
7357086	0	73515	58316	0.45	-6.16	-62.63	0.147	0.08	-0.004
7357186	0	73516	58416	0.42	-6.14	-63.41	0.156	0.086	-0.006
7357286	0	73517	58516	0.4	-6.27	-63.53	0.141	0.091	-0.002
7357386	0	73518	58616	0.46	-6.32	-64.33	0.146	0.082	-0.003
7357486	0	73519	58716	0.28	-6.4	-64.7	0.153	0.093	-0.005
7357586	0	73520	58816	0.52	-6.42	-65.15	0.16	0.081	-0.004
7357686	0	73521	58916	0.48	-6.54	-67.32	0.162	0.092	-0.008
7357786	0	73522	59016	0.51	-6.59	-66.73	0.155	0.104	-0.004
7357886	0	73523	59116	0.55	-6.58	-67.93	0.172	0.097	-0.005
7357986	0	73524	59216	0.61	-6.62	-68.87	0.172	0.105	-0.005
7358086	0	73525	59316	0.57	-6.89	-69.42	0.156	0.097	-0.006
7358186	0	73526	59416	0.49	-6.81	-70.23	0.171	0.117	-0.007
7358286	0	73527	59516	0.55	-6.93	-69.81	0.162	0.109	-0.00899
7358387	0	73528	59616	0.54	-6.98	-70.66	0.164	0.098	-0.002
7358487	0	73529	59716	0.67	-6.95	-72.19	0.17	0.119	-0.005
7358587	0	73530	59816	0.64	-6.98	-71.66	0.168	0.109	-0.007
7358687	0	73531	59916	0.76	-7.16	-72.42	0.165	0.107	-0.003
7358787	0	73532	60016	0.7	-7.11	-73.05	0.164	0.116	-0.006
7358887	0	73533	60116	0.9	-7.42	-74.67	0.163	0.102	-0.004
7358987	0	73534	60216	0.55	-7.28	-74.72	0.174	0.132	-0.005
7359087	0	73535	60316	0.76	-7.39	-75.1	0.183	0.108	-0.004
7359187	0	73536	60416	0.8	-7.53	-76.5	0.17	0.128	-0.007
7359287	0	73537	60516	0.8	-7.52	-76.8399	0.178	0.132	-0.005
7359387	0	73538	60616	0.8	-7.63	-78.15	0.188	0.132	-0.007
7359487	0	73539	60716	0.74	-7.7	-78.15	0.181	0.136	-0.008
7359587	0	73540	60816	0.82	-7.69	-78.94	0.196	0.126	-0.003
7359688	0	73541	60916	0.88	-7.7	-78.66	0.201	0.123	-0.003
7359788	0	73542	61016	0.82	-7.92	-80.37	0.174	0.139	-0.003
7359888	0	73543	61116	1	-8.01	-80.46	0.19	0.111	-0.004
7359988	0	73544	61216	0.83	-7.87	-80.69	0.205	0.139	-0.007
7360088	0	73545	61316	0.95	-7.98	-81.98	0.197	0.127	-0.006
7360188	0	73546	61416	1.01	-8.12	-82.7	0.18	0.12899	-0.007
7360288	0	73547	61516	0.8	-7.89	-82.18	0.217	0.143	-0.007
7360388	0	73548	61616	0.87	-8.13	-83.75	0.21	0.14	-0.006
7360488	0	73549	61716	0.82	-8.06	-83.92	0.199	0.139	-0.006
7360588	0	73550	61816	1	-8.29	-84.39	0.193	0.138	-0.003
7360688	0	73551	61916	1.1	-8.38	-85.47	0.19	0.13699	-0.005
7360788	0	73552	62016	0.96	-8.2	-85.31	0.201	0.15199	-0.002
7360888	0	73553	62116	1.02	-8.34	-85.56	0.189	0.138	-0.006
7360989	0	73554	62216	0.99	-8.32	-84.49	0.196	0.141	-0.005
7361089	0	73555	62316	1.15	-8.38	-85.48	0.196	0.135	-0.008
7361189	0	73556	62416	1.26	-8.35	-85.7699	0.199	0.131	-0.006
7361289	0	73557	62516	1.05	-8.32	-85.6	0.196	0.134	-0.005
7361389	0	73558	62616	1.17	-8.22	-85.36	0.218	0.12899	-0.007
7361489	0	73559	62716	1.13	-8.21	-85.04	0.21	0.126	-0.004
7361589	0	73560	62816	0.94	-8.21	-85.24	0.216	0.141	-0.008
7361689	0	73561	62916	1.02	-8.15	-85.67	0.217	0.142	-0.006
7361789	0	73562	63016	1.1799	-8.34	-86.32	0.191	0.143	-0.006
7361889	0	73563	63116	1.16	-8.3	-85.61	0.198	0.127	-0.006
