# Supplementary material for: Robot-Based Calibration Procedure for Graphene Electronic Skin
Source: Sensors (Basel). 2022 Aug 16;22(16):6122. doi: 10.3390/s22166122 (PMC9416129; doi:10.3390/s22166122)
Supplement: Supplementary file 1 [file sensors-22-06122-s001.zip › measurements/sensor_row_11_col_24_hex_unload.dat]

#ID ES_1_V1
#SIZE ROW 16 COL 32
#DIR UNLOAD
#sensor: hex
#coord: row_11_col_24
system_time	status	sequence_number	hex_sample_counter	Fx	Fy	Fz	Tx	Ty	Tz
7361989	0	73564	63216	1.07	-8.15	-85.8399	0.203	0.13699	-0.008
7362089	0	73565	63316	1.07	-8.21	-85.23	0.196	0.12899	-0.006
7362189	0	73566	63416	0.92	-7.98	-84.69	0.23	0.13	-0.01
7362290	0	73567	63516	1.13	-8.2	-85.73	0.193	0.131	-0.006
7362390	0	73568	63616	1.13	-8.25	-85.08	0.192	0.135	-0.003
7362490	0	73569	63716	1.14	-8.22	-84.96	0.181	0.128	-0.004
7362590	0	73570	63816	1.0599	-8.14	-84.62	0.183	0.121	-0.005
7362690	0	73571	63916	1.08	-8.01	-84.08	0.193	0.138	-0.006
7362790	0	73572	64016	1.02	-7.9	-84.18	0.2	0.134	-0.007
7362890	0	73573	64116	1.21	-8.14	-83.89	0.179	0.127	-0.005
7362990	0	73574	64216	0.95	-7.77	-82.7699	0.199	0.128	-0.01
7363090	0	73575	64316	1.08	-7.94	-82.6	0.167	0.128	-0.005
7363190	0	73576	64416	0.96	-7.76	-82.18	0.196	0.124	-0.003
7363290	0	73577	64516	0.95	-7.74	-80.1	0.172	0.116	-0.003
7363390	0	73578	64616	0.96	-7.75	-80.1	0.168	0.112	-0.006
7363491	0	73579	64716	0.75	-7.47	-79.78	0.181	0.14	-0.004
7363591	0	73580	64816	0.82	-7.37	-78.31	0.182	0.124	-0.006
7363691	0	73581	64916	0.82	-7.41	-78.67	0.158	0.13	-0.007
7363791	0	73582	65016	0.72	-7.18	-77.72	0.158	0.128	-0.006
7363891	0	73583	65116	0.7	-7.09	-76.83	0.161	0.117	-0.007
7363991	0	73584	65216	0.72	-7.02	-76.64	0.164	0.126	-0.00899
7364091	0	73585	65316	0.7	-7	-74.67	0.132	0.125	-0.005
7364191	0	73586	65416	0.73	-6.9	-75.5899	0.143	0.111	-0.005
7364291	0	73587	65516	0.66	-6.73	-73.67	0.149	0.119	-0.006
7364391	0	73588	80	0.49	-6.43	-72.3	0.156	0.121	-0.006
7364491	0	73589	180	0.61	-6.55	-72.68	0.13699	0.118	-0.005
7364591	0	73590	280	0.6	-6.51	-71.78	0.118	0.112	-0.003
7364691	0	73591	380	0.43	-6.43	-71.51	0.121	0.114	-0.004
7364791	0	73592	480	0.72	-6.45	-71.16	0.099	0.113	-0.005
7364891	0	73593	580	0.41	-6.03	-70.07	0.12899	0.109	-0.007
7364992	0	73594	680	0.37	-6.06	-68.57	0.119	0.122	-0.004
7365092	0	73595	780	0.55	-5.98	-68.11	0.112	0.097	-0.003
7365192	0	73596	880	0.56	-5.95	-67.1	0.101	0.087	-0.003
7365292	0	73597	980	0.5	-5.89	-66.89	0.102	0.092	-0.007
7365392	0	73598	1080	0.44	-5.56	-64.82	0.124	0.085	-0.002
7365492	0	73599	1180	0.42	-5.46	-65.08	0.119	0.09	-0.004
7365592	0	73600	1280	0.21	-5.45	-64.55	0.106	0.093	-0.007
7365692	0	73601	1380	0.42	-5.51	-64.2	0.09	0.086	-0.007
7365792	0	73602	1480	0.5	-5.33	-64.01	0.105	0.077	-0.004
7365892	0	73603	1580	0.3899	-5.19	-63.1	0.099	0.085	-0.002
7365992	0	73604	1680	0.37	-5.09	-61.54	0.098	0.081	-0.003
7366092	0	73605	1780	0.35	-5.1	-62.85	0.077	0.092	-0.008
7366193	0	73606	1880	0.25	-4.94	-60.66	0.092	0.07599	-0.002
7366293	0	73607	1980	0.15	-4.79	-59.62	0.091	0.079	-0.005
7366393	0	73608	2080	0.17	-4.57	-59.46	0.097	0.086	-0.005
7366493	0	73609	2180	0.17	-4.48	-57.43	0.105	0.067	-0.003
7366593	0	73610	2280	0.22	-4.52	-57.26	0.087	0.068	-0.003
7366693	0	73611	2380	0.12	-4.48	-57.41	0.067	0.078	-0.004
7366793	0	73612	2480	0.21	-4.43	-56.72	0.07	0.067	-0.008
7366893	0	73613	2580	0.13	-4.14	-55.4	0.07599	0.069	-0.004
7366993	0	73614	2680	0.07	-4.2399	-55.47	0.05	0.074	-0.002
7367093	0	73615	2780	0.14	-4.1	-53.75	0.042	0.063	-0.004
7367193	0	73616	2880	-0.07	-3.97	-53.66	0.043	0.068	-0.004
7367293	0	73617	2980	-0.08	-3.84	-52.1699	0.061	0.058	-0.005
7367393	0	73618	3080	-0.08	-3.87	-52.96	0.039	0.066	-0.004
7367494	0	73619	3180	-0.06	-3.78	-51.43	0.045	0.064	-0.001
7367594	0	73620	3280	-0.06	-3.49	-50.66	0.064	0.07	-0.005
7367694	0	73621	3380	0.11	-3.55	-50.46	0.051	0.061	-0.005
7367794	0	73622	3480	-0.18	-3.42	-49	0.043	0.058	-0.004
7367894	0	73623	3580	-0.05	-3.39	-49.19	0.04	0.052	-0.006
7367994	0	73624	3680	-0.06	-3.3	-48.93	0.04	0.06	-0.002
7368094	0	73625	3780	-0.18	-3.27	-47.84	0.039	0.064	-0.003
7368194	0	73626	3880	-0.3	-3.1	-46.0099	0.033	0.051	0
7368294	0	73627	3980	-0.4	-3.25	-46.64	0.01799	0.059	-0.001
7368394	0	73628	4080	-0.15	-3.25	-45.84	0.012	0.028	-0.002
7368494	0	73629	4180	-0.4	-2.99	-44.8	0.034	0.052	-0.004
7368594	0	73630	4280	-0.46	-2.94	-43.82	0.026	0.046	-0.003
7368694	0	73631	4380	-0.43	-2.84	-43.54	0.027	0.041	-0.007
7368795	0	73632	4480	-0.42	-2.73	-43.18	0.041	0.051	-0.005
7368895	0	73633	4580	-0.46	-2.85	-42.13	0.032	0.037	-0.004
7368995	0	73634	4680	-0.26	-2.94	-42.45	0.015	0.029	0
7369095	0	73635	4780	-0.5299	-2.7	-40.69	0.035	0.042	-0.007
7369195	0	73636	4880	-0.56	-2.65	-40.6	0.024	0.034	-0.006
7369295	0	73637	4980	-0.57	-2.58	-39.19	0.028	0.033	-0.004
7369395	0	73638	5080	-0.45	-2.57	-39.44	0.029	0.026	-0.006
7369495	0	73639	5180	-0.54	-2.65	-39.1699	0.014	0.024	-0.003
7369595	0	73640	5280	-0.5	-2.47	-36.46	0.026	0.016	-0.002
7369695	0	73641	5380	-0.57	-2.55	-37.5099	0.01799	0.03799	0
7369795	0	73642	5480	-0.56	-2.51	-36.02	0.023	0.01	-0.006
7369895	0	73643	5580	-0.57	-2.45	-35.33	0.026	0.002	-0.005
7369995	0	73644	5680	-0.67	-2.4	-34.9	0.027	0.004	-0.005
7370096	0	73645	5780	-0.67	-2.31	-34.05	0.025	0.013	-0.004
7370196	0	73646	5880	-0.64	-2.39	-33.65	0.014	0.016	-0.005
7370296	0	73647	5980	-0.68	-2.33	-33.44	0.027	0.01	-0.007
7370396	0	73648	6080	-0.7799	-2.24	-32.59	0.022	0	-0.006
7370496	0	73649	6180	-0.74	-2.21	-31.92	0.027	-0.01	-0.006
7370596	0	73650	6280	-0.69	-2.16	-31.47	0.039	-0.002	-0.002
7370696	0	73651	6380	-0.69	-2.19	-30.96	0.015	-0.016	-0.007
7370796	0	73652	6480	-0.81	-2.07	-29.82	0.013	0.003	-0.003
7370896	0	73653	6580	-0.85	-1.99	-29.02	0.014	-0.005	-0.002
7370996	0	73654	6680	-0.84	-2.01	-28.68	0.004	-0.012	-0.004
7371096	0	73655	6780	-0.82	-1.92	-27.47	0.015	-0.012	-0.002
7371196	0	73656	6880	-0.81	-1.86	-27.84	0.015	-0.013	-0.006
7371296	0	73657	6980	-0.72	-1.72	-27.47	0.029	-0.015	0
7371396	0	73658	7080	-0.89	-1.66	-25.1299	0.028	-0.033	-0.005
7371497	0	73659	7180	-0.95	-1.58	-24.64	0.013	-0.014	-0.004
7371597	0	73660	7280	-0.92	-1.44	-24.32	0.027	-0.033	-0.006
7371697	0	73661	7380	-0.8	-1.37	-23.18	0.022	-0.037	0
7371797	0	73662	7480	-0.81	-1.26	-23.03	0.024	-0.035	-0.004
7371897	0	73663	7580	-0.84	-1.3	-23.9599	0	-0.00899	-0.006
7371997	0	73664	7680	-1.02	-1.02	-22.55	0.015	-0.01799	-0.004
7372097	0	73665	7780	-1.04	-1.03	-21.42	0.003	-0.02	-0.006
7372197	0	73666	7880	-0.92	-0.95	-21.6299	0.014	-0.01899	-0.003
7372297	0	73667	7980	-0.92	-0.93	-19.8	0.002	-0.026	-0.002
7372397	0	73668	8080	-0.97	-0.89	-19.19	0.008	-0.024	-0.002
7372497	0	73669	8180	-0.85	-0.55	-18.02	0.01899	-0.031	-0.001
7372597	0	73670	8280	-0.7799	-0.81	-18.35	-0.00899	-0.031	-0.005
7372697	0	73671	8380	-1	-0.63	-17.3	-0.003	-0.024	-0.001
7372798	0	73672	8480	-0.79	-0.34	-15.73	0.033	-0.047	0
7372898	0	73673	8580	-0.83	-0.43	-16.06	0.007	-0.037	0
7372998	0	73674	8680	-1.07	-0.33	-16.09	0.003	-0.01899	-0.003
7373098	0	73675	8780	-0.7	-0.61	-15.42	-0.024	-0.034	0.001
7373198	0	73676	8880	-0.9	-0.49	-15.44	-0.016	-0.03799	0
7373298	0	73677	8980	-1	-0.25	-14.37	-0.001	-0.028	0
7373398	0	73678	9080	-0.83	-0.26	-13.88	0.005	-0.032	-0.004
7373498	0	73679	9180	-0.79	-0.3	-13.18	-0.004	-0.03	0
7373598	0	73680	9280	-0.84	-0.23	-12.84	0	-0.023	-0.002
7373698	0	73681	9380	-0.84	-0.13	-12.5	0.002	-0.02	-0.002
7373798	0	73682	9480	-0.74	-0.26	-12.61	-0.006	-0.01899	-0.001
7373898	0	73683	9580	-0.75	-0.08	-11.42	0.005	-0.021	-0.001
7373999	0	73684	9680	-0.67	-0.13	-11.08	-0.001	-0.026	0.001
7374099	0	73685	9780	-0.68	-0.04	-10.92	-0.002	-0.024	0.002
7374199	0	73686	9880	-0.76	0	-11.14	0.002	-0.011	-0.004
7374299	0	73687	9980	-0.68	0.02	-9.45	-0.005	-0.033	0.001
7374399	0	73688	10080	-0.63	0.02	-9.4799	-0.011	-0.011	-0.001
7374499	0	73689	10180	-0.69	0.13	-8.9	0	-0.017	0.002
7374599	0	73690	10280	-0.68	0.08	-9.38	-0.008	-0.003	-0.002
7374699	0	73691	10380	-0.63	0.08	-9.25	-0.01799	-0.004	-0.002
7374799	0	73692	10480	-0.43	0.14	-8.36	-0.028	-0.007	-0.003
7374899	0	73693	10580	-0.52	0.27	-8.09	-0.012	-0.003	-0.003
7374999	0	73694	10680	-0.38	0.24	-8.28	-0.01899	-0.006	0.001
7375099	0	73695	10780	-0.45	0.43	-6.86	-0.017	-0.002	-0.001
7375199	0	73696	10880	-0.47	0.52	-6.63	-0.004	-0.004	0
7375299	0	73697	10980	-0.3899	0.43	-6.44	-0.026	-0.005	-0.002
7375400	0	73698	11080	-0.41	0.5899	-5.8	-0.011	-0.003	0.001
7375500	0	73699	11180	-0.36	0.45	-5.61	-0.016	-0.003	-0.001
7375600	0	73700	11280	-0.38	0.68	-4.33	-0.013	0.006	0.001
7375700	0	73701	11380	-0.19	0.55	-5.66	-0.03	0.007	-0.003
7375800	0	73702	11480	-0.3	0.71	-4.82	0	0.004	-0.001
7375900	0	73703	11580	-0.12	0.63	-4.11	-0.007	-0.00899	-0.001
7376000	0	73704	11680	-0.13	0.74	-3.13	-0.007	0.003	0.001
7376100	0	73705	11780	-0.23	0.7799	-3.18	-0.007	0.003	-0.001
7376200	0	73706	11880	-0.18	0.81	-2.6099	-0.008	0.008	-0.004
7376300	0	73707	11980	-0.09	0.81	-3.37	-0.015	0.021	0
7376400	0	73708	12080	-0.07	0.73	-2.99	-0.028	0.00899	0.002
7376500	0	73709	12180	-0.28	0.98	-2.63	-0.01	0.01899	0.002
7376600	0	73710	12280	-0.01	0.75	-2.93	-0.023	0.002	0.001
7376701	0	73711	12380	-0.04	0.86	-2.03	-0.00899	0.008	0.001
7376801	0	73712	12480	-0.02	0.87	-1.57	-0.011	0.006	0.004
7376901	0	73713	12580	-0.11	0.77	-2.88	-0.016	0.01	0
7377001	0	73714	12680	0.05	0.65	-2.53	-0.027	0.001	0.002
7377101	0	73715	12780	-0.03	0.88	-1.57	-0.011	-0.002	-0.002
7377201	0	73716	12880	-0.1	0.95	-0.5899	0.004	0	0.003
7377301	0	73717	12980	-0.01	0.7799	-1.8	-0.00899	-0.002	0
7377401	0	73718	13080	-0.04	0.86	-1.04	-0.017	0.001	0.001
7377501	0	73719	13180	-0.04	0.79	-2.2	-0.028	0.004	0.002
7377601	0	73720	13280	-0.05	0.88	-1.16	-0.015	0.00899	-0.002
7377701	0	73721	13380	-0.16	0.93	-1.03	-0.01799	0.013	0.002
7377801	0	73722	13480	-0.02	0.86	-1.8	-0.024	0.005	0
7377901	0	73723	13580	-0.2	0.96	-1.21	-0.016	0.016	0.001
7378002	0	73724	13680	-0.16	0.88	-1.44	-0.023	0.01799	0
7378102	0	73725	13780	-0.08	0.84	-0.46	-0.039	0.022	0.003
7378202	0	73726	13880	-0.04	1.05	-0.11	-0.004	-0.006	0.004
7378302	0	73727	13980	-0.02	0.99	-0.82	-0.01899	-0.001	0.005
7378402	0	73728	14080	-0.05	1.07	0.24	-0.007	-0.003	0.005
7378502	0	73729	14180	0.01	0.83	-0.44	-0.01799	-0.004	0.002
7378602	0	73730	14280	-0.02	0.88	-1.35	-0.029	0.005	0.003
7378702	0	73731	14380	0	0.82	-1.13	-0.034	0.001	0.002
7378802	0	73732	14480	-0.03	1.05	-0.06	-0.011	0.001	0.001
7378902	0	73733	14580	-0.04	0.96	-0.57	-0.026	0	0.004
7379002	0	73734	14680	-0.06	0.89	-1.17	-0.03799	0.013	0
7379102	0	73735	14780	-0.01	0.89	0.04	-0.034	-0.003	0.003
7379202	0	73736	14880	-0.1	0.93	-0.24	-0.034	0.001	0.002
7379303	0	73737	14980	-0.04	0.79	-0.8	-0.044	-0.006	0.004
7379403	0	73738	15080	-0.19	1.0599	-0.26	-0.021	0	0.001
7379503	0	73739	15180	-0.08	0.99	0.19	-0.025	-0.006	0.002
7379603	0	73740	15280	-0.02	1.01	-0.37	-0.023	-0.012	0
7379703	0	73741	15380	-0.29	1.05	1.16	-0.027	0.001	0.006
7379803	0	73742	15480	-0.05	0.71	-0.5	-0.051	-0.007	0
7379903	0	73743	15580	-0.19	1.08	0.27	-0.01	-0.011	0.002
7380003	0	73744	15680	-0.17	0.93	0.33	-0.033	-0.002	0.002
7380103	0	73745	15780	-0.23	1.0599	0.15	-0.01	-0.008	0.001
7380203	0	73746	15880	-0.3899	0.97	0.56	-0.01799	0.004	0.004
7380303	0	73747	15980	-0.13	0.86	-0.33	-0.029	-0.012	0.002
7380403	0	73748	16080	-0.06	1.11	2.1099	-0.014	-0.02	0.006
7380503	0	73749	16180	-0.09	0.9	0.67	-0.02	-0.024	0.004
7380604	0	73750	16280	-0.25	0.95	0.42	-0.01899	-0.014	0.001
7380704	0	73751	16380	-0.15	0.84	0.87	-0.03	-0.01899	0.003
7380804	0	73752	16480	-0.23	0.92	0.61	-0.017	-0.023	0
7380904	0	73753	16580	-0.25	0.96	1.02	-0.028	-0.021	0.001
7381004	0	73754	16680	-0.19	0.84	1.3	-0.025	-0.027	0.003
7381104	0	73755	16780	-0.25	0.95	1.33	-0.02	-0.01899	0.003
7381204	0	73756	16880	-0.12	0.87	1.07	-0.025	-0.027	0.001
7381304	0	73757	16980	-0.18	1.07	2.02	-0.017	-0.02	0.002
7381404	0	73758	17080	-0.15	0.93	2.43	-0.021	-0.02	0.005
7381504	0	73759	17180	-0.25	0.89	1.17	-0.035	-0.023	0.002
7381604	0	73760	17280	-0.35	1.19	1.85	0.00899	-0.012	0.001
7381704	0	73761	17380	-0.11	1.01	1.75	-0.021	-0.031	0.001
7381804	0	73762	17480	-0.17	1.01	2.21	-0.01799	-0.029	0.002
7381905	0	73763	17580	0.02	0.92	2.59	-0.027	-0.039	0
7382005	0	73764	17680	-0.07	0.86	2.1	-0.042	-0.031	0.004
7382105	0	73765	17780	-0.19	0.95	2.54	-0.04	-0.013	0.002
7382205	0	73766	17880	-0.27	1.1799	3.4	-0.012	-0.026	0
7382305	0	73767	17980	-0.27	1.05	3.44	-0.016	-0.033	0.006
7382405	0	73768	18080	-0.3	1.1	3.05	-0.008	-0.031	0.003
7382505	0	73769	18180	-0.27	0.97	2.46	-0.025	-0.027	0.004
7382605	0	73770	18280	-0.25	0.87	2.19	-0.046	-0.023	0.003
7382705	0	73771	18380	-0.16	0.97	2.83	-0.028	-0.03599	0.003
7382805	0	73772	18480	-0.21	1.07	2.81	-0.017	-0.035	0.003
7382905	0	73773	18580	-0.08	0.89	3.47	-0.045	-0.028	0.001
7383005	0	73774	18680	-0.16	0.79	3.14	-0.051	-0.04	0.004
7383105	0	73775	18780	-0.26	0.96	3.49	-0.031	-0.026	-0.001
7383206	0	73776	18880	-0.32	1.08	3.43	-0.016	-0.026	0
7383306	0	73777	18980	-0.41	1.14	3.3	-0.001	-0.03599	0.002
7383406	0	73778	19080	-0.13	0.91	3.71	-0.022	-0.048	0.003
7383506	0	73779	19180	-0.35	0.98	3.54	-0.01799	-0.032	0.001
7383606	0	73780	19280	-0.31	1.02	4.09	-0.025	-0.03599	0.001
7383706	0	73781	19380	-0.12	0.88	3.43	-0.023	-0.034	0.003
7383806	0	73782	19480	-0.24	0.94	4.12	-0.026	-0.046	0.005
7383906	0	73783	19580	-0.22	0.88	2.72	-0.026	-0.03	0
7384006	0	73784	19680	-0.3	0.95	4.69	-0.04	-0.03599	0.001
7384106	0	73785	19780	-0.34	1.0599	3.91	-0.027	-0.017	0.003
7384206	0	73786	19880	-0.2	0.96	4.58	-0.034	-0.048	0.008
7384306	0	73787	19980	-0.28	0.96	3.86	-0.028	-0.051	0.003
7384406	0	73788	20080	-0.32	0.92	5.04	-0.028	-0.037	0.003
7384507	0	73789	20180	-0.27	1.0599	4.82	-0.00899	-0.054	0.004
7384607	0	73790	20280	-0.34	0.82	4.4699	-0.046	-0.042	0.003
7384707	0	73791	20380	-0.31	1.05	4.83	-0.01799	-0.03799	0.005
7384807	0	73792	20480	-0.35	1.02	5.23	-0.017	-0.03799	0
7384907	0	73793	20580	-0.35	0.95	4.7199	-0.026	-0.041	0.001
7385007	0	73794	20680	-0.35	0.92	5.17	-0.032	-0.049	0.002
7385107	0	73795	20780	-0.37	1	4.25	-0.014	-0.035	0
7385207	0	73796	20880	-0.32	1.02	5.33	-0.012	-0.03799	0.003
7385307	0	73797	20980	-0.51	1.02	4.7	-0.015	-0.034	0.003
7385407	0	73798	21080	-0.28	1.11	5.12	-0.002	-0.043	0.001
7385507	0	73799	21180	-0.4	1.1799	6.09	-0.005	-0.052	0.003
7385607	0	73800	21280	-0.23	0.91	5.36	-0.025	-0.051	0
7385707	0	73801	21380	-0.51	1.15	6.4899	-0.014	-0.042	0.005
7385808	0	73802	21480	-0.38	0.8	5.65	-0.037	-0.045	-0.001
7385908	0	73803	21580	-0.35	0.97	5.76	-0.024	-0.048	0.003
7386008	0	73804	21680	-0.31	0.94	5.73	-0.026	-0.041	0.002
7386108	0	73805	21780	-0.33	1.07	5.51	-0.003	-0.046	0.003
7386208	0	73806	21880	-0.09	0.8	5.23	-0.031	-0.046	0.003
7386308	0	73807	21980	-0.33	0.92	6.16	-0.031	-0.045	0.003
7386408	0	73808	22080	-0.4	1.04	6.05	-0.027	-0.034	0.003
7386508	0	73809	22180	-0.15	0.96	5.64	-0.032	-0.051	0.005
7386608	0	73810	22280	-0.4	0.98	5.53	-0.034	-0.045	0.002
7386708	0	73811	22380	-0.4	0.89	5.26	-0.029	-0.04	0.001
7386808	0	73812	22480	-0.4	0.88	5.52	-0.043	-0.046	0.003
7386908	0	73813	22580	-0.3899	0.99	5.63	-0.025	-0.039	0.003
7387008	0	73814	22680	-0.29	0.91	5.39	-0.028	-0.045	0.005
7387109	0	73815	22780	-0.44	0.96	6.31	-0.04	-0.033	0.002
7387209	0	73816	22880	-0.3899	0.96	6.56	-0.029	-0.041	0.004
7387309	0	73817	22980	-0.41	1.09	6.96	-0.028	-0.055	0.002
7387409	0	73818	23080	-0.4	1.0599	6.56	-0.032	-0.052	0.004
7387509	0	73819	23180	-0.46	1.12	6.54	-0.024	-0.044	0.003
7387609	0	73820	23280	-0.33	1.0599	7.09	-0.04	-0.058	0.005
7387709	0	73821	23380	-0.3	1.0599	7.13	-0.026	-0.057	0.004
7387809	0	73822	23480	-0.3	1.11	7.03	-0.01799	-0.057	0.003
7387909	0	73823	23580	-0.4	1.15	6.17	-0.027	-0.056	0.003
7388009	0	73824	23680	-0.32	1.12	7.09	-0.022	-0.054	0.003
7388109	0	73825	23780	-0.48	1.19	7.76	-0.022	-0.051	0.004
7388209	0	73826	23880	-0.4	1.09	6.69	-0.03	-0.056	0.003
7388309	0	73827	23980	-0.28	1.03	6.64	-0.031	-0.043	0.002
7388410	0	73828	24080	-0.35	1.16	7.5	-0.028	-0.049	0.002
7388510	0	73829	24180	-0.4	1.1799	7.98	-0.021	-0.053	0.003
7388610	0	73830	24280	-0.3	1.07	7.17	-0.029	-0.063	0.004
7388710	0	73831	24380	-0.49	1.27	8.38	-0.027	-0.055	0.006
7388810	0	73832	24480	-0.46	1.1	6.92	-0.031	-0.053	-0.001
7388910	0	73833	24580	-0.41	1.21	7.99	-0.017	-0.068	0.004
7389010	0	73834	24680	-0.34	1.08	7.29	-0.044	-0.05	0.003
7389110	0	73835	24780	-0.31	1.08	8.2	-0.03	-0.071	0.007
7389210	0	73836	24880	-0.34	1.03	7.96	-0.06	-0.048	0.007
7389310	0	73837	24980	-0.45	1.23	8.53	-0.031	-0.054	0.003
7389410	0	73838	25080	-0.44	1.17	8.04	-0.032	-0.046	0.005
7389510	0	73839	25180	-0.33	1.27	8.4799	-0.02	-0.058	0.004
7389610	0	73840	25280	-0.43	1.26	8.13	-0.022	-0.047	0.002
7389711	0	73841	25380	-0.43	1.25	8.71	-0.028	-0.049	0.006
7389811	0	73842	25480	-0.48	1.4299	9.25	-0.01	-0.046	0.006
7389911	0	73843	25580	-0.3899	1.28	8.24	-0.01799	-0.049	0.007
7390011	0	73844	25680	-0.42	1.17	8.71	-0.027	-0.052	0.005
7390111	0	73845	25780	-0.41	1.2	8.59	-0.033	-0.061	0.008
7390211	0	73846	25880	-0.37	1.16	8.24	-0.043	-0.053	0.004
7390311	0	73847	25980	-0.29	1.3	8.78	-0.028	-0.066	0.006
7390411	0	73848	26080	-0.54	1.36	8.86	-0.034	-0.049	0.004
7390511	0	73849	26180	-0.49	1.29	9.25	-0.039	-0.052	0.007
7390611	0	73850	26280	-0.5	1.41	9.45	-0.034	-0.057	0.007
7390711	0	73851	26380	-0.49	1.4	9.4	-0.025	-0.049	0.005
7390811	0	73852	26480	-0.32	1.47	9.95	-0.031	-0.057	0.008
7390911	0	73853	26580	-0.3899	1.4299	9.77	-0.048	-0.057	0.008
7391012	0	73854	26680	-0.33	1.4299	9.56	-0.025	-0.07	0.007
7391112	0	73855	26780	-0.26	1.42	9.3	-0.041	-0.059	0.007
7391212	0	73856	26880	-0.4	1.45	10.01	-0.033	-0.068	0.008
7391312	0	73857	26980	-0.54	1.71	11.3	-0.021	-0.055	0.00899
7391412	0	73858	27080	-0.31	1.4	9.41	-0.049	-0.056	0.011
7391512	0	73859	27180	-0.34	1.7	10.26	-0.031	-0.065	0.007
7391612	0	73860	27280	-0.46	1.67	10.58	-0.03599	-0.046	0.007
7391712	0	73861	27380	-0.37	1.63	10.07	-0.041	-0.048	0.00899
7391812	0	73862	27480	-0.47	1.81	11.13	-0.033	-0.051	0.008
7391912	0	73863	27580	-0.42	1.59	10.08	-0.03599	-0.05	0.008
7392012	0	73864	27680	-0.5	1.64	10.72	-0.042	-0.056	0.007
7392112	0	73865	27780	-0.56	1.57	9.85	-0.045	-0.034	0.005
7392212	0	73866	27880	-0.31	1.63	11.02	-0.031	-0.057	0.011
7392312	0	73867	27980	-0.5299	1.73	10.13	-0.021	-0.061	0.006
7392413	0	73868	28080	-0.41	1.55	10.1	-0.05	-0.06	0.006
7392513	0	73869	28180	-0.38	1.52	9.79	-0.062	-0.061	0.007
7392613	0	73870	28280	-0.42	1.58	10.59	-0.053	-0.065	0.00899
7392713	0	73871	28380	-0.54	1.6	10.63	-0.052	-0.058	0.005
7392813	0	73872	28480	-0.46	1.5599	9.99	-0.06	-0.06	0.005
7392913	0	73873	28580	-0.48	1.68	10.64	-0.05	-0.064	0.007
7393013	0	73874	28680	-0.63	1.79	10.9799	-0.039	-0.053	0.007
7393113	0	73875	28780	-0.47	1.61	11.09	-0.054	-0.059	0.012
7393213	0	73876	28880	-0.48	1.58	10.06	-0.058	-0.065	0.00899
7393313	0	73877	28980	-0.52	1.67	10.6	-0.05	-0.062	0.004
7393413	0	73878	29080	-0.57	1.63	11.03	-0.051	-0.061	0.006
7393513	0	73879	29180	-0.7	1.74	11.11	-0.043	-0.053	0.007
7393614	0	73880	29280	-0.69	1.68	12.16	-0.057	-0.056	0.011
7393714	0	73881	29380	-0.58	1.68	10.78	-0.05	-0.071	0.01
7393814	0	73882	29480	-0.41	1.52	10.58	-0.051	-0.074	0.011
7393914	0	73883	29580	-0.5899	1.69	11.47	-0.045	-0.074	0.007
7394014	0	73884	29680	-0.5899	1.61	10.95	-0.039	-0.063	0.00899
7394114	0	73885	29780	-0.67	1.7	11.41	-0.03	-0.081	0.008
7394214	0	73886	29880	-0.63	1.69	11.29	-0.035	-0.071	0.008
7394314	0	73887	29980	-0.64	1.61	11.18	-0.045	-0.067	0.007
7394414	0	73888	30080	-0.71	1.62	11.37	-0.037	-0.069	0.00899
7394514	0	73889	30180	-0.66	1.59	11.34	-0.052	-0.067	0.008
7394614	0	73890	30280	-0.67	1.57	11.11	-0.054	-0.069	0.00899
7394714	0	73891	30380	-0.68	1.67	12.32	-0.043	-0.067	0.005
7394814	0	73892	30480	-0.3899	1.45	11.49	-0.039	-0.07599	0.006
7394915	0	73893	30580	-0.57	1.58	12.83	-0.032	-0.063	0.00899
7395015	0	73894	30680	-0.6	1.53	14.04	-0.022	-0.074	0.008
7395115	0	73895	30780	-0.61	1.42	12.68	-0.032	-0.06	0.007
7395215	0	73896	30880	-0.47	1.37	13.65	-0.023	-0.074	0.007
7395315	0	73897	30980	-0.33	1.3	13.73	-0.037	-0.09	0.007
7395415	0	73898	31080	-0.54	1.32	13.74	-0.035	-0.062	0.007
7395515	0	73899	31180	-0.44	1.33	13.19	-0.032	-0.07	0.006
7395615	0	73900	31280	-0.45	1.42	13.72	-0.021	-0.067	0.007
7395715	0	73901	31380	-0.5299	1.41	12.84	-0.024	-0.066	0.004
7395815	0	73902	31480	-0.57	1.44	13.98	-0.01	-0.06	0.008
7395915	0	73903	31580	-0.56	1.55	14.39	-0.006	-0.058	0.003
7396015	0	73904	31680	-0.54	1.45	13.54	-0.016	-0.077	0.003
7396115	0	73905	31780	-0.35	1.23	13.97	-0.031	-0.087	0.006
7396216	0	73906	31880	-0.37	1.24	13.37	-0.03	-0.082	0.006
7396316	0	73907	31980	-0.33	1.32	13.17	-0.01	-0.086	0.006
7396416	0	73908	32080	-0.57	1.4	13.75	-0.004	-0.079	0.006
7396516	0	73909	32180	-0.44	1.42	13.75	-0.01	-0.07	0.008
7396616	0	73910	32280	-0.73	1.39	14.43	-0.026	-0.06	0.00899
7396716	0	73911	32380	-0.34	1.26	13.47	-0.041	-0.07199	0.007
7396816	0	73912	32480	-0.5899	1.44	13.57	-0.01799	-0.062	0.01
7396916	0	73913	32580	-0.49	1.35	13.77	-0.022	-0.07599	0.005
7397016	0	73914	32680	-0.45	1.26	13.49	-0.031	-0.067	0.006
7397116	0	73915	32780	-0.45	1.29	13.81	-0.029	-0.06	0.007
7397216	0	73916	32880	-0.45	1.45	14.91	-0.022	-0.063	0.00899
7397316	0	73917	32980	-0.5299	1.36	13.07	-0.03599	-0.048	0.006
7397416	0	73918	33080	-0.44	1.23	13.59	-0.04	-0.07	0.007
