# Supplementary material for: Robot-Based Calibration Procedure for Graphene Electronic Skin
Source: Sensors (Basel). 2022 Aug 16;22(16):6122. doi: 10.3390/s22166122 (PMC9416129; doi:10.3390/s22166122)
Supplement: Supplementary file 1 [file sensors-22-06122-s001.zip › measurements/sensor_row_11_col_25_hex_load.dat]

#ID ES_1_V1
#SIZE ROW 16 COL 32
#DIR LOAD
#sensor: hex
#coord: row_11_col_25
system_time	status	sequence_number	hex_sample_counter	Fx	Fy	Fz	Tx	Ty	Tz
7252305	0	72468	19152	-0.48	1.45	13.55	-0.024	-0.07	0.00899
7252405	0	72469	19252	-0.5299	1.39	13.06	-0.022	-0.071	0.003
7252505	0	72470	19352	-0.45	1.21	13.15	-0.02	-0.062	0.007
7252606	0	72471	19452	-0.37	1.38	13.61	-0.027	-0.074	0.005
7252706	0	72472	19552	-0.41	1.19	13.08	-0.027	-0.062	0.005
7252806	0	72473	19652	-0.41	1.4	13.89	-0.00899	-0.087	0.007
7252906	0	72474	19752	-0.37	1.13	13.38	-0.042	-0.077	0.004
7253006	0	72475	19852	-0.64	1.57	14.15	-0.008	-0.064	0.005
7253106	0	72476	19952	-0.29	1.32	13.72	-0.015	-0.07199	0.008
7253206	0	72477	20052	-0.5899	1.47	14.24	-0.017	-0.068	0.007
7253306	0	72478	20152	-0.63	1.39	13.38	-0.017	-0.064	0.006
7253406	0	72479	20252	-0.54	1.45	14.6	-0.027	-0.07	0.008
7253506	0	72480	20352	-0.6	1.48	14.41	-0.003	-0.066	0.007
7253606	0	72481	20452	-0.46	1.42	14.03	-0.00899	-0.075	0.007
7253706	0	72482	20552	-0.43	1.22	13.37	-0.029	-0.081	0.007
7253806	0	72483	20652	-0.41	1.39	13.87	-0.01	-0.066	0.007
7253907	0	72484	20752	-0.35	1.3099	13.4	-0.03	-0.07599	0.008
7254007	0	72485	20852	-0.4	1.38	13.62	-0.01799	-0.065	0.005
7254107	0	72486	20952	-0.42	1.3	14.2	-0.025	-0.063	0.007
7254207	0	72487	21052	-0.5299	1.38	14.2	-0.01899	-0.066	0.006
7254307	0	72488	21152	-0.49	1.45	14.95	-0.006	-0.074	0.006
7254407	0	72489	21252	-0.41	1.15	12.9399	-0.023	-0.07	0.006
7254507	0	72490	21352	-0.46	1.22	13.23	-0.02	-0.061	0.008
7254607	0	72491	21452	-0.3899	0.91	11.05	-0.025	-0.079	0.006
7254707	0	72492	21552	-0.52	1.11	12.2299	-0.015	-0.066	0.00899
7254807	0	72493	21652	-0.61	0.9	11.64	-0.012	-0.071	0.006
7254907	0	72494	21752	-0.6	0.87	10.4399	-0.016	-0.071	0.011
7255007	0	72495	21852	-0.5899	0.84	10.07	-0.01799	-0.067	0.008
7255107	0	72496	21952	-0.63	0.92	11.04	-0.013	-0.078	0.006
7255208	0	72497	22052	-0.76	1.01	10.57	-0.01	-0.069	0.006
7255308	0	72498	22152	-0.67	1.07	11.62	0.004	-0.075	0.006
7255408	0	72499	22252	-0.47	0.8	9.55	-0.023	-0.077	0.007
7255508	0	72500	22352	-0.67	0.93	10.78	-0.012	-0.068	0.004
7255608	0	72501	22452	-0.54	0.8	10.97	-0.028	-0.066	0.011
7255708	0	72502	22552	-0.57	0.91	12.24	-0.007	-0.091	0.01
7255808	0	72503	22652	-0.5899	0.8	10.7299	-0.015	-0.074	0.004
7255908	0	72504	22752	-0.51	0.65	9.67	-0.026	-0.069	0.008
7256008	0	72505	22852	-0.5299	0.9	11.08	0.007	-0.078	0.008
7256108	0	72506	22952	-0.57	0.79	9.99	-0.01799	-0.066	0.006
7256208	0	72507	23052	-0.54	0.9	11.34	-0.012	-0.07599	0.005
7256308	0	72508	23152	-0.5	0.81	9.64	-0.013	-0.066	0.005
7256408	0	72509	23252	-0.5299	0.77	10.09	-0.01899	-0.073	0.004
7256509	0	72510	23352	-0.49	0.87	9.75	-0.007	-0.069	0.007
7256609	0	72511	23452	-0.54	0.75	10.08	-0.011	-0.078	0.006
7256709	0	72512	23552	-0.57	0.87	10.4	-0.01799	-0.061	0.005
7256809	0	72513	23652	-0.51	0.79	10.17	-0.024	-0.056	0.006
7256909	0	72514	23752	-0.41	0.7	9.35	-0.022	-0.069	0.004
7257009	0	72515	23852	-0.5899	0.8	9.4399	-0.007	-0.056	0.007
7257109	0	72516	23952	-0.49	0.75	8.86	-0.01	-0.066	0.004
7257209	0	72517	24052	-0.36	0.69	8.89	-0.027	-0.07599	0.006
7257309	0	72518	24152	-0.47	0.74	8.87	-0.006	-0.063	0.007
7257409	0	72519	24252	-0.47	0.64	8.85	-0.023	-0.07	0.006
7257509	0	72520	24352	-0.52	0.83	8.93	0.003	-0.045	0.005
7257609	0	72521	24452	-0.45	0.77	8.72	-0.007	-0.05	0.008
7257709	0	72522	24552	-0.48	0.85	8.88	0.008	-0.057	0.005
7257809	0	72523	24652	-0.68	0.8	8.86	-0.008	-0.037	0.005
7257910	0	72524	24752	-0.32	0.6	8.3	-0.014	-0.05	0.004
7258010	0	72525	24852	-0.37	0.64	8.42	-0.002	-0.052	0.006
7258110	0	72526	24952	-0.3	0.68	9.56	-0.001	-0.065	0.007
7258210	0	72527	25052	-0.45	0.8	9.18	0.00899	-0.05	0.003
7258310	0	72528	25152	-0.32	0.7799	9.16	0.01	-0.056	0.005
7258410	0	72529	25252	-0.21	0.57	7.6	-0.023	-0.049	0.004
7258510	0	72530	25352	-0.34	0.64	8.45	-0.003	-0.045	0.003
7258610	0	72531	25452	-0.19	0.58	8.18	-0.013	-0.051	0.004
7258710	0	72532	25552	-0.14	0.62	7.99	-0.004	-0.055	0.004
7258810	0	72533	25652	-0.08	0.6	8.13	-0.001	-0.045	0.001
7258910	0	72534	25752	-0.1	0.56	8.2	-0.005	-0.06	0.005
7259010	0	72535	25852	-0.28	0.62	8.72	-0.011	-0.03799	0.006
7259111	0	72536	25952	-0.28	0.5299	7.56	-0.006	-0.039	0.002
7259211	0	72537	26052	-0.19	0.71	8.1899	0.017	-0.047	0.007
7259311	0	72538	26152	-0.14	0.51	7.86	-0.003	-0.049	0.002
7259411	0	72539	26252	-0.3	0.54	7.28	-0.01	-0.03799	0.001
7259511	0	72540	26352	-0.11	0.55	7.23	-0.001	-0.043	0.004
7259611	0	72541	26452	-0.01	0.5299	8.18	-0.007	-0.043	0.001
7259711	0	72542	26552	0.01	0.43	7.22	-0.004	-0.049	0.004
7259811	0	72543	26652	-0.08	0.5299	7.79	-0.005	-0.048	0.003
7259911	0	72544	26752	-0.12	0.56	6.9	0.01899	-0.045	0.004
7260011	0	72545	26852	-0.07	0.54	8.07	0.008	-0.04	0.002
7260111	0	72546	26952	0.01	0.52	7.93	-0.003	-0.03599	0.001
7260211	0	72547	27052	0.11	0.3899	6.98	-0.012	-0.042	0.005
7260311	0	72548	27152	-0.05	0.48	6.71	-0.005	-0.031	0.003
7260411	0	72549	27252	-0.19	0.56	7.2	-0.002	-0.027	0.003
7260512	0	72550	27352	-0.07	0.46	7.26	0.007	-0.042	0
7260612	0	72551	27452	-0.05	0.43	6.18	0.002	-0.03	0
7260712	0	72552	27552	-0.05	0.5	6.97	0.008	-0.039	0.004
7260812	0	72553	27652	-0.01	0.52	7.26	0.004	-0.033	0.003
7260912	0	72554	27752	0.03	0.31	5.66	-0.001	-0.034	0
7261012	0	72555	27852	-0.01	0.49	6.54	0.003	-0.034	0.001
7261112	0	72556	27952	0.04	0.3899	6.32	0.007	-0.022	0.002
7261212	0	72557	28052	-0.1	0.46	6.6	0.011	-0.041	0.004
7261312	0	72558	28152	0.05	0.33	6.13	-0.001	-0.03799	0.002
7261412	0	72559	28252	-0.06	0.31	5.85	-0.01	-0.015	0.002
7261512	0	72560	28352	0.01	0.42	6.38	0.005	-0.028	0.001
7261612	0	72561	28452	0.04	0.31	5.7399	-0.001	-0.026	0.005
7261713	0	72562	28552	0.09	0.31	5.76	-0.003	-0.027	0.002
7261813	0	72563	28652	-0.13	0.44	6.76	-0.001	-0.012	0.004
7261913	0	72564	28752	0.2	0.25	6.64	-0.01	-0.03	0.001
7262013	0	72565	28852	0.17	0.28	4.61	0.00899	-0.025	0.002
7262113	0	72566	28952	0.07	0.21	6.26	0.001	-0.027	0.001
7262213	0	72567	29052	0.03	0.25	6.03	0.012	-0.01899	0.003
7262313	0	72568	29152	0.03	0.08	4.26	-0.011	-0.01	0.001
7262413	0	72569	29252	0.01	0.33	5.71	0.003	-0.01799	0.004
7262513	0	72570	29352	0.06	0.18	4.4699	0.004	-0.021	0.002
7262613	0	72571	29452	-0.03	0.27	5.61	0.006	-0.011	0.001
7262713	0	72572	29552	-0.01	0.37	5.85	0.03	-0.031	0.003
7262813	0	72573	29652	0.09	0.3	5.44	0.004	-0.015	0
7262913	0	72574	29752	0.31	0.26	4.46	0.004	-0.029	0.001
7263013	0	72575	29852	0.11	0.12	4.54	0.007	-0.024	0.001
7263114	0	72576	29952	0.18	0.15	4.77	0.01	-0.023	0.003
7263214	0	72577	30052	0.01	0.13	4.39	-0.004	-0.001	0.003
7263314	0	72578	30152	0.08	0.34	4.66	0.024	-0.01799	0.001
7263414	0	72579	30252	0.14	0.19	4.98	0.01	-0.005	0.002
7263514	0	72580	30352	0.2	0.21	5.04	0.016	-0.028	0.004
7263614	0	72581	30452	0.15	0.21	4.79	0.005	-0.015	0.002
7263714	0	72582	30552	0.3899	0.1	4.8	0.011	-0.021	0.002
7263814	0	72583	30652	0.21	0.3	5.7	0.013	-0.017	0.002
7263914	0	72584	30752	0.2	0.16	4.44	0	-0.01	0.002
7264014	0	72585	30852	0.24	0.23	4.34	0.015	-0.016	0.001
7264114	0	72586	30952	0.13	0.3	3.67	0.023	-0.00899	0.002
7264214	0	72587	31052	-0.02	0.22	4.11	0.001	0	0.002
7264315	0	72588	31152	0.15	0.25	4.2399	0.011	-0.01	0.001
7264415	0	72589	31252	0.3	0.21	2.75	0.007	-0.008	0.002
7264515	0	72590	31352	0.08	0.3899	4.64	0.032	-0.017	0.006
7264615	0	72591	31452	0.07	0.26	4.35	0.013	-0.008	0
7264715	0	72592	31552	0.23	0.15	2.8599	0.003	-0.001	0.004
7264815	0	72593	31652	0.22	0.25	4.01	0.026	-0.014	0.003
7264915	0	72594	31752	0.17	0.18	3.15	0.00899	-0.003	0
7265015	0	72595	31852	0.25	0.23	3.68	0.015	-0.021	0.001
7265115	0	72596	31952	0.25	0.11	3.08	0.007	-0.006	0.002
7265215	0	72597	32052	0.13	0.32	3.4	0.004	-0.005	0.001
7265315	0	72598	32152	0.52	0.01	3.05	-0.001	-0.026	0.003
7265415	0	72599	32252	0.22	0.22	2.92	0.007	-0.005	0.003
7265515	0	72600	32352	0.22	0.22	2.84	0.008	-0.005	0.005
7265615	0	72601	32452	0.3	0.17	2.77	0.011	-0.004	0.001
7265716	0	72602	32552	0.26	0.18	2.57	0	-0.005	0.004
7265816	0	72603	32652	0.28	0.07	2.09	-0.004	0	0.003
7265916	0	72604	32752	0.25	0.17	2.54	0.004	-0.002	0.002
7266016	0	72605	32852	0.22	0.15	2.19	-0.003	0.01	0.002
7266116	0	72606	32952	0.28	0.3	2.57	0.021	-0.005	0.004
7266216	0	72607	33052	0.27	0.1	1.66	0	0.001	0.003
7266316	0	72608	33152	0.36	0.2	3.09	0.016	-0.011	0.004
7266416	0	72609	33252	0.23	0.15	2.44	0.008	-0.004	0.002
7266516	0	72610	33352	0.19	0.13	1.4	0.01899	0.007	0.002
7266616	0	72611	33452	0.26	0.1	2.57	0.011	-0.015	0.004
7266716	0	72612	33552	0.35	0.09	1.99	0.005	-0.00899	0.002
7266816	0	72613	33652	0.3	0.14	2.05	0.021	-0.01899	0.004
7266917	0	72614	33752	0.22	0.06	1.22	0.006	-0.007	-0.001
7267017	0	72615	33852	0.4	0.04	1.27	0.01899	-0.02	0.001
7267117	0	72616	33952	0.18	-0.03	1.1799	0.007	0.002	-0.001
7267217	0	72617	34052	0.18	-0.04	0.74	0.013	0	0.003
7267317	0	72618	34152	0.36	-0.14	0.95	0.011	-0.006	0.003
7267417	0	72619	34252	0.25	-0.2	0.06	0.001	0.012	0.001
7267517	0	72620	34352	0.3	-0.04	0.16	0.024	-0.006	0.001
7267617	0	72621	34452	0.16	-0.11	0.51	0.012	0.002	0.004
7267717	0	72622	34552	0.12	-0.12	0.3899	0.015	0.001	0.001
7267817	0	72623	34652	0.3	-0.04	0.1	0.023	-0.003	0.002
7267917	0	72624	34752	0.18	-0.16	0.44	0.014	0.003	0.003
7268017	0	72625	34852	0.16	0.02	1.33	0.03599	0.001	0.001
7268117	0	72626	34952	0.28	-0.24	0.31	0.021	-0.016	0.001
7268217	0	72627	35052	0.25	-0.25	-0.29	0.007	-0.01	0
7268318	0	72628	35152	0.3899	-0.18	0	0.026	-0.004	0.003
7268418	0	72629	35252	0.01	-0.12	-0.21	0.021	0.006	-0.002
7268518	0	72630	35352	0.02	-0.03	0.68	0.029	0.005	0.001
7268618	0	72631	35452	0.1	-0.18	-0.5299	0.035	-0.003	0
7268718	0	72632	35552	0.08	0.03	0.47	0.041	0.00899	0
7268818	0	72633	35652	0.1	-0.13	-0.15	0.031	0.001	0
7268918	0	72634	35752	0.16	-0.16	-0.3899	0.034	-0.004	-0.003
7269018	0	72635	35852	0.05	-0.11	-0.68	0.033	0.013	0.001
7269118	0	72636	35952	0.07	-0.11	-0.76	0.031	0.006	-0.001
7269218	0	72637	36052	0.17	-0.33	-1.3	0.023	0	0.002
7269318	0	72638	36152	0.16	-0.22	-0.55	0.037	-0.005	-0.001
7269418	0	72639	36252	0.1	-0.24	-1.3099	0.033	0.005	-0.003
7269519	0	72640	36352	0.25	-0.3	-1.6	0.03799	-0.012	-0.002
7269619	0	72641	36452	0.23	-0.27	-0.92	0.035	-0.002	0.002
7269719	0	72642	36552	0.07	-0.4	-1.24	0.01899	0.00899	0.003
7269819	0	72643	36652	0.15	-0.43	-2.96	0.026	0.00899	-0.003
7269919	0	72644	36752	0.31	-0.51	-2.44	0.026	-0.006	0.001
7270019	0	72645	36852	0.15	-0.24	-0.95	0.043	-0.007	-0.002
7270119	0	72646	36952	0	-0.37	-0.94	0.04	-0.002	-0.003
7270219	0	72647	37052	0.14	-0.43	-1.93	0.03799	-0.007	-0.002
7270319	0	72648	37152	0.03	-0.33	-1.12	0.035	0.001	0
7270419	0	72649	37252	0.05	-0.45	-0.94	0.029	0	0.001
7270519	0	72650	37352	0.19	-0.4	-2.35	0.042	-0.005	0
7270619	0	72651	37452	0.22	-0.51	-2.47	0.037	-0.006	0
7270719	0	72652	37552	0.14	-0.36	-1.16	0.04	0.001	0
7270819	0	72653	37652	0.09	-0.32	-0.7799	0.047	0.00899	0.004
7270920	0	72654	37752	-0.13	-0.58	-2.71	0.01899	0.024	0
7271020	0	72655	37852	0.08	-0.57	-2.41	0.032	0.008	0.001
7271120	0	72656	37952	0.17	-0.51	-2.53	0.041	0.001	-0.001
7271220	0	72657	38052	0.23	-0.5899	-2.95	0.03799	-0.004	0.001
7271320	0	72658	38152	0.25	-0.61	-2.6099	0.025	-0.001	0.001
7271420	0	72659	38252	0.25	-0.54	-2.58	0.043	-0.008	-0.006
7271520	0	72660	38352	0.21	-0.63	-2.53	0.026	0.006	-0.002
7271620	0	72661	38452	0.1	-0.57	-3.33	0.028	0.006	-0.004
7271720	0	72662	38552	0.03	-0.66	-3.55	0.025	0.01799	0.001
7271820	0	72663	38652	0.1	-0.56	-2.97	0.042	0.007	-0.002
7271920	0	72664	38752	0.04	-0.58	-1.8	0.051	0.001	0.003
7272020	0	72665	38852	0.09	-0.75	-3.26	0.051	-0.001	0.002
7272120	0	72666	38952	0.03	-0.76	-3.46	0.05	0.00899	-0.002
7272221	0	72667	39052	0.07	-0.85	-4.59	0.042	0.008	-0.001
7272321	0	72668	39152	0.03	-0.74	-3.73	0.048	0.004	0
7272421	0	72669	39252	0.06	-0.91	-5.04	0.044	0.006	0.001
7272521	0	72670	39352	0.1	-1.01	-4.33	0.045	-0.00899	-0.005
7272621	0	72671	39452	0.14	-0.94	-5.41	0.062	-0.01	-0.003
7272721	0	72672	39552	0.02	-1.09	-6.92	0.05	0.003	-0.001
7272821	0	72673	39652	0.02	-1.19	-7.81	0.053	0.014	0
7272921	0	72674	39752	0.06	-1.14	-6.74	0.06	-0.005	-0.002
7273021	0	72675	39852	0.05	-1.08	-6.96	0.066	-0.006	-0.001
7273121	0	72676	39952	-0.04	-1.12	-7.54	0.073	-0.011	-0.001
7273221	0	72677	40052	-0.03	-1.32	-7.74	0.063	0.004	-0.001
7273321	0	72678	40152	0.02	-1.3	-8.22	0.077	-0.011	-0.003
7273421	0	72679	40252	-0.04	-1.22	-8.1	0.088	-0.004	-0.002
7273522	0	72680	40352	0.06	-1.46	-9.39	0.071	-0.003	-0.002
7273622	0	72681	40452	-0.01	-1.54	-9.91	0.067	0.004	-0.002
7273722	0	72682	40552	-0.25	-1.52	-10.11	0.066	0.008	-0.001
7273822	0	72683	40652	-0.19	-1.54	-10.95	0.07199	0.001	-0.002
7273922	0	72684	40752	-0.14	-1.5	-10.86	0.073	-0.007	0
7274022	0	72685	40852	-0.21	-1.53	-11.27	0.089	-0.005	-0.003
7274122	0	72686	40952	-0.26	-1.6	-11.78	0.081	0.004	-0.006
7274222	0	72687	41052	-0.16	-1.82	-12.26	0.066	-0.002	0
7274322	0	72688	41152	-0.36	-1.62	-11.82	0.079	-0.003	-0.005
7274422	0	72689	41252	-0.31	-1.75	-13.79	0.084	-0.005	-0.006
7274522	0	72690	41352	-0.41	-1.73	-12.74	0.095	-0.003	-0.006
7274622	0	72691	41452	-0.38	-1.82	-13.41	0.087	-0.007	-0.001
7274723	0	72692	41552	-0.33	-1.87	-14.29	0.091	-0.011	-0.001
7274823	0	72693	41652	-0.36	-1.94	-14.89	0.079	-0.001	-0.001
7274923	0	72694	41752	-0.47	-2.07	-15.27	0.079	-0.006	-0.002
7275023	0	72695	41852	-0.4	-2.02	-15.88	0.082	-0.003	-0.002
7275123	0	72696	41952	-0.35	-2.2	-16.51	0.073	-0.008	-0.003
7275223	0	72697	42052	-0.43	-2.17	-17.35	0.08	-0.017	-0.007
7275323	0	72698	42152	-0.33	-2.19	-16.81	0.096	-0.01799	-0.002
7275423	0	72699	42252	-0.52	-2.19	-18.08	0.09	-0.004	-0.001
7275523	0	72700	42352	-0.22	-2.55	-19.81	0.071	-0.022	-0.002
7275623	0	72701	42452	-0.34	-2.42	-18.8	0.086	-0.023	0.003
7275723	0	72702	42552	-0.42	-2.45	-19.86	0.084	-0.007	-0.003
7275823	0	72703	42652	-0.56	-2.48	-19.61	0.09	-0.01799	-0.002
7275923	0	72704	42752	-0.42	-2.5	-20.48	0.095	-0.022	-0.002
7276023	0	72705	42852	-0.44	-2.51	-20.29	0.098	-0.017	-0.004
7276124	0	72706	42952	-0.48	-2.7	-21.57	0.086	-0.00899	-0.003
7276224	0	72707	43052	-0.5899	-2.73	-21.84	0.09	-0.007	-0.002
7276324	0	72708	43152	-0.46	-2.8	-23.02	0.092	-0.014	-0.003
7276424	0	72709	43252	-0.6	-2.76	-24.11	0.091	0.01	-0.003
7276524	0	72710	43352	-0.55	-2.76	-24.05	0.105	0	-0.003
7276624	0	72711	43452	-0.45	-2.95	-24.67	0.096	-0.003	-0.003
7276724	0	72712	43552	-0.45	-2.98	-25.43	0.104	0.011	-0.005
7276824	0	72713	43652	-0.46	-3.15	-25.72	0.089	-0.006	-0.002
7276924	0	72714	43752	-0.36	-3.3	-27.41	0.083	0.004	-0.003
7277024	0	72715	43852	-0.57	-3.1	-27.29	0.101	0.011	-0.005
7277124	0	72716	43952	-0.38	-3.13	-27.61	0.1	0.01899	-0.003
7277224	0	72717	44052	-0.31	-3.37	-28.16	0.093	-0.011	-0.005
7277324	0	72718	44152	-0.26	-3.48	-29.4	0.095	0.001	-0.007
7277425	0	72719	44252	-0.42	-3.34	-29	0.111	0.006	-0.004
7277525	0	72720	44352	-0.33	-3.43	-29.38	0.109	0.003	-0.004
7277625	0	72721	44452	-0.35	-3.5	-31.09	0.093	0.02	-0.007
7277725	0	72722	44552	-0.19	-3.69	-31.92	0.087	0.021	-0.003
7277825	0	72723	44652	-0.44	-3.55	-31.17	0.121	0.024	-0.003
7277925	0	72724	44752	-0.37	-3.57	-33.04	0.115	0.031	-0.002
7278025	0	72725	44852	-0.3	-3.75	-32.84	0.1	0.013	-0.004
7278125	0	72726	44952	-0.34	-3.69	-33.87	0.116	0.023	-0.004
7278225	0	72727	45052	-0.35	-3.87	-34.27	0.1	0.03599	-0.003
7278325	0	72728	45152	-0.32	-3.89	-35.38	0.105	0.032	-0.005
7278425	0	72729	45252	-0.25	-3.86	-36.54	0.115	0.04	-0.007
7278525	0	72730	45352	-0.19	-4	-36.46	0.118	0.025	-0.006
7278625	0	72731	45452	-0.24	-3.94	-37.12	0.125	0.024	-0.004
7278726	0	72732	45552	-0.26	-3.95	-37.07	0.132	0.027	-0.004
7278826	0	72733	45652	-0.25	-4.2399	-38.82	0.096	0.041	-0.003
7278926	0	72734	45752	-0.18	-4.26	-39.8	0.11	0.03799	-0.003
7279026	0	72735	45852	-0.16	-4.32	-39.88	0.11	0.032	-0.003
7279126	0	72736	45952	0	-4.37	-40.24	0.124	0.022	-0.006
7279226	0	72737	46052	-0.35	-4.2	-39.93	0.136	0.03799	-0.006
7279326	0	72738	46152	-0.26	-4.36	-41.14	0.127	0.05	-0.003
7279426	0	72739	46252	-0.21	-4.43	-41.6	0.131	0.041	-0.007
7279526	0	72740	46352	-0.17	-4.4	-42.84	0.138	0.048	-0.006
7279626	0	72741	46452	-0.13	-4.62	-43.2599	0.116	0.05	-0.006
7279726	0	72742	46552	0.01	-4.65	-44.15	0.13	0.049	-0.006
7279826	0	72743	46652	-0.1	-4.7399	-45.43	0.126	0.047	-0.003
7279926	0	72744	46752	-0.13	-4.79	-45.49	0.128	0.048	-0.007
7280027	0	72745	46852	-0.19	-4.66	-44.9	0.141	0.058	-0.005
7280127	0	72746	46952	-0.19	-4.86	-46.39	0.122	0.064	-0.004
7280227	0	72747	47052	-0.18	-4.86	-47.63	0.132	0.059	-0.003
7280327	0	72748	47152	-0.1	-5.02	-48.75	0.138	0.067	-0.002
7280427	0	72749	47252	-0.01	-5.08	-49.13	0.123	0.064	-0.003
7280527	0	72750	47352	0.01	-5.06	-49.41	0.15	0.052	-0.003
7280627	0	72751	47452	-0.07	-5.2199	-50.31	0.131	0.074	-0.003
7280727	0	72752	47552	-0.05	-5.2199	-51.53	0.134	0.078	-0.005
7280827	0	72753	47652	0.14	-5.31	-51.5	0.132	0.053	-0.002
7280927	0	72754	47752	0.09	-5.41	-51.83	0.117	0.056	-0.002
7281027	0	72755	47852	0.04	-5.27	-52.14	0.142	0.077	-0.003
7281127	0	72756	47952	0.09	-5.5	-53.15	0.136	0.07199	-0.002
7281227	0	72757	48052	-0.01	-5.5	-53.04	0.145	0.073	-0.004
7281328	0	72758	48152	0.26	-5.73	-56.18	0.126	0.082	-0.005
7281428	0	72759	48252	0.26	-5.73	-56.95	0.145	0.074	-0.003
7281528	0	72760	48352	0.1	-5.59	-55.87	0.157	0.08	-0.003
7281628	0	72761	48452	0.35	-5.83	-57.44	0.136	0.079	-0.003
7281728	0	72762	48552	0.22	-5.77	-57.15	0.149	0.084	-0.006
7281828	0	72763	48652	0.13	-5.64	-58	0.161	0.084	-0.004
7281928	0	72764	48752	0.47	-6	-58.96	0.136	0.089	-0.002
7282028	0	72765	48852	0.32	-5.9699	-59.07	0.147	0.086	-0.004
7282128	0	72766	48952	0.19	-6.02	-59.82	0.15	0.101	-0.005
7282228	0	72767	49052	0.29	-5.96	-60.57	0.166	0.091	-0.004
7282328	0	72768	49152	0.38	-6.13	-60.86	0.158	0.102	-0.002
7282428	0	72769	49252	0.46	-6.15	-62.23	0.166	0.086	-0.005
7282528	0	72770	49352	0.29	-6.23	-62.45	0.17	0.109	-0.003
7282629	0	72771	49452	0.65	-6.41	-63.72	0.157	0.087	-0.004
7282729	0	72772	49552	0.36	-6.4	-64.16	0.162	0.102	-0.005
7282829	0	72773	49652	0.3899	-6.25	-64.55	0.181	0.095	-0.005
7282929	0	72774	49752	0.5299	-6.31	-64.32	0.181	0.098	-0.003
7283029	0	72775	49852	0.5899	-6.54	-65.78	0.167	0.101	-0.004
7283129	0	72776	49952	0.41	-6.46	-66.07	0.167	0.103	-0.002
7283229	0	72777	50052	0.66	-6.67	-67.76	0.165	0.098	-0.003
7283329	0	72778	50152	0.57	-6.65	-67.56	0.174	0.109	-0.001
7283429	0	72779	50252	0.65	-6.77	-68.47	0.169	0.103	-0.005
7283529	0	72780	50352	0.76	-6.88	-69.3399	0.164	0.116	-0.003
7283629	0	72781	50452	0.63	-6.91	-69.56	0.176	0.106	-0.004
7283729	0	72782	50552	0.62	-6.86	-70.97	0.175	0.123	-0.005
7283829	0	72783	50652	0.72	-7.05	-71.3	0.17	0.123	-0.006
7283930	0	72784	50752	0.63	-7.02	-70.86	0.179	0.122	-0.005
7284030	0	72785	50852	0.67	-7.07	-72.15	0.177	0.125	-0.002
7284130	0	72786	50952	0.67	-7.17	-73.48	0.175	0.132	-0.003
7284230	0	72787	51052	0.87	-7.25	-73.5	0.166	0.124	-0.004
7284330	0	72788	51152	0.76	-7.34	-73.58	0.162	0.121	-0.005
7284430	0	72789	51252	0.8	-7.27	-74.48	0.166	0.136	-0.001
7284530	0	72790	51352	0.75	-7.29	-75.0199	0.189	0.13	-0.004
7284630	0	72791	51452	0.79	-7.27	-75.67	0.204	0.123	-0.008
7284730	0	72792	51552	1.08	-7.55	-76.63	0.185	0.12899	-0.005
7284830	0	72793	51652	0.95	-7.71	-77.7	0.178	0.127	-0.005
7284930	0	72794	51752	0.92	-7.62	-78.37	0.193	0.12899	-0.005
7285030	0	72795	51852	0.88	-7.71	-79.46	0.188	0.136	-0.004
7285130	0	72796	51952	0.98	-7.81	-80.1	0.179	0.15099	-0.005
7285231	0	72797	52052	1.04	-7.9	-80.29	0.193	0.133	-0.002
7285331	0	72798	52152	0.96	-7.72	-80.28	0.202	0.145	-0.002
7285431	0	72799	52252	1.04	-7.91	-81.0899	0.201	0.141	-0.005
7285531	0	72800	52352	1.05	-7.99	-81.96	0.197	0.12899	-0.006
7285631	0	72801	52452	1.07	-8	-83.17	0.196	0.136	-0.007
7285731	0	72802	52552	1.05	-8.08	-83.2	0.212	0.146	-0.004
7285831	0	72803	52652	1.16	-8.12	-84.4	0.207	0.141	-0.004
7285931	0	72804	52752	1.1	-8.21	-83.85	0.201	0.145	-0.001
7286031	0	72805	52852	1.05	-8.17	-84.51	0.217	0.147	-0.003
7286131	0	72806	52952	1.38	-8.24	-85.89	0.212	0.134	-0.003
7286231	0	72807	53052	1.27	-8.36	-86.65	0.211	0.145	-0.006
7286331	0	72808	53152	1.1799	-8.36	-86.87	0.207	0.154	-0.005
7286431	0	72809	53252	1.13	-8.29	-86.62	0.225	0.15	-0.004
7286532	0	72810	53352	1.15	-8.43	-87.19	0.207	0.153	-0.003
7286632	0	72811	53452	1.19	-8.34	-86.65	0.21	0.153	-0.003
7286732	0	72812	53552	1.37	-8.41	-87.72	0.206	0.146	-0.006
7286832	0	72813	53652	1.27	-8.43	-88.08	0.212	0.148	-0.005
7286932	0	72814	53752	1.25	-8.37	-88.31	0.21	0.163	-0.003
7287032	0	72815	53852	1.22	-8.37	-88.54	0.221	0.15199	-0.004
7287132	0	72816	53952	1.28	-8.39	-88.39	0.204	0.153	-0.004
7287232	0	72817	54052	1.15	-8.37	-87.42	0.205	0.165	-0.002
7287332	0	72818	54152	1.29	-8.36	-88.37	0.22	0.145	-0.005
7287432	0	72819	54252	1.32	-8.4799	-88.69	0.206	0.143	-0.003
7287532	0	72820	54352	1.1799	-8.22	-88.44	0.228	0.154	-0.005
7287632	0	72821	54452	1.1799	-8.56	-87.81	0.19	0.148	-0.002
7287732	0	72822	54552	1.07	-8.22	-88.15	0.209	0.157	-0.006
