# Supplementary material for: Robot-Based Calibration Procedure for Graphene Electronic Skin
Source: Sensors (Basel). 2022 Aug 16;22(16):6122. doi: 10.3390/s22166122 (PMC9416129; doi:10.3390/s22166122)
Supplement: Supplementary file 1 [file sensors-22-06122-s001.zip › measurements/sensor_row_11_col_25_hex_unload.dat]

#ID ES_1_V1
#SIZE ROW 16 COL 32
#DIR UNLOAD
#sensor: hex
#coord: row_11_col_25
system_time	status	sequence_number	hex_sample_counter	Fx	Fy	Fz	Tx	Ty	Tz
7287832	0	72823	54652	1.22	-8.38	-88.47	0.205	0.154	-0.008
7287933	0	72824	54752	1.11	-8.2299	-87.43	0.221	0.155	-0.004
7288033	0	72825	54852	1.26	-8.28	-87.53	0.203	0.156	-0.001
7288133	0	72826	54952	1.0599	-8.25	-88.15	0.203	0.167	-0.004
7288233	0	72827	55052	1.25	-8.38	-87.9	0.195	0.15199	-0.006
7288333	0	72828	55152	1.24	-8.34	-87.43	0.19	0.157	-0.003
7288433	0	72829	55252	1.2	-8.22	-87.06	0.207	0.153	-0.006
7288533	0	72830	55352	1.13	-8.14	-87.3399	0.198	0.163	-0.004
7288633	0	72831	55452	1	-8.01	-85.87	0.217	0.15199	-0.006
7288733	0	72832	55552	1.11	-8.05	-85.92	0.208	0.143	-0.004
7288833	0	72833	55652	1.19	-8.01	-85.14	0.2	0.14399	-0.006
7288933	0	72834	55752	1.16	-7.98	-85.11	0.199	0.15099	-0.008
7289033	0	72835	55852	1.1	-7.89	-84.07	0.197	0.136	-0.006
7289134	0	72836	55952	1.1	-7.9	-84.14	0.186	0.142	-0.00899
7289234	0	72837	56052	0.95	-7.8	-82.92	0.182	0.155	-0.005
7289334	0	72838	56152	1.05	-7.7	-82.93	0.188	0.145	-0.008
7289434	0	72839	56252	1.07	-7.65	-82.85	0.179	0.146	-0.005
7289534	0	72840	56352	1.21	-7.66	-80.76	0.176	0.13	-0.004
7289634	0	72841	56452	1.04	-7.5	-81.1	0.165	0.139	-0.006
7289734	0	72842	56552	1.03	-7.31	-79.85	0.185	0.13	-0.00899
7289834	0	72843	56652	0.95	-7.34	-79.22	0.161	0.136	-0.007
7289934	0	72844	56752	0.89	-7.18	-78.39	0.154	0.138	-0.007
7290034	0	72845	56852	1.04	-7.22	-76.96	0.143	0.118	-0.002
7290134	0	72846	56952	0.87	-7	-76.41	0.162	0.123	-0.005
7290234	0	72847	57052	1.05	-7.01	-76.3399	0.15	0.119	-0.001
7290334	0	72848	57152	0.86	-6.89	-75.81	0.15099	0.12	-0.004
7290434	0	72849	57252	0.7799	-6.65	-74.07	0.15099	0.13	-0.004
7290535	0	72850	57352	0.81	-6.67	-73.4	0.136	0.123	-0.003
7290635	0	72851	57452	0.75	-6.4899	-71.82	0.14399	0.113	-0.004
7290735	0	72852	57552	0.75	-6.5	-72.36	0.126	0.117	-0.004
7290835	0	72853	57652	0.63	-6.38	-71.81	0.135	0.111	-0.003
7290935	0	72854	57752	0.81	-6.37	-70.88	0.118	0.106	-0.004
7291035	0	72855	57852	0.6	-6.06	-70.48	0.134	0.112	-0.005
7291135	0	72856	57952	0.56	-5.87	-69.14	0.142	0.097	-0.005
7291235	0	72857	58052	0.5	-5.84	-69.75	0.145	0.103	-0.007
7291335	0	72858	58152	0.58	-5.84	-68.33	0.134	0.106	-0.006
7291435	0	72859	58252	0.49	-5.87	-67.99	0.112	0.111	-0.002
7291535	0	72860	58352	0.62	-5.73	-67.15	0.112	0.099	-0.005
7291635	0	72861	58452	0.47	-5.63	-65.58	0.113	0.097	-0.004
7291736	0	72862	58552	0.48	-5.39	-64.3399	0.122	0.083	-0.004
7291836	0	72863	58652	0.49	-5.43	-65.17	0.099	0.094	-0.002
7291936	0	72864	58752	0.5	-5.29	-63.84	0.104	0.096	-0.005
7292036	0	72865	58852	0.56	-5.26	-62.98	0.11	0.074	-0.001
7292136	0	72866	58952	0.49	-5.16	-63.54	0.105	0.085	-0.003
7292236	0	72867	59052	0.38	-5	-61.69	0.11	0.078	-0.005
7292336	0	72868	59152	0.3899	-4.91	-61.16	0.106	0.084	-0.001
7292436	0	72869	59252	0.4	-4.92	-61.05	0.094	0.083	-0.007
7292536	0	72870	59352	0.49	-4.91	-60.91	0.09	0.064	-0.002
7292636	0	72871	59452	0.24	-4.7	-59.96	0.1	0.07599	-0.007
7292736	0	72872	59552	0.41	-4.7199	-59.39	0.093	0.066	-0.005
7292836	0	72873	59652	0.38	-4.45	-58.44	0.089	0.067	-0.007
7292936	0	72874	59752	0.35	-4.39	-56.58	0.096	0.063	-0.003
7293036	0	72875	59852	0.34	-4.29	-56.78	0.073	0.069	-0.002
7293137	0	72876	59952	0.41	-4.31	-56.13	0.082	0.06	-0.001
7293237	0	72877	60052	0.22	-4.15	-55.1	0.079	0.061	-0.003
7293337	0	72878	60152	0.11	-4.01	-54	0.071	0.074	-0.001
7293437	0	72879	60252	0.17	-4.09	-54.59	0.065	0.06	-0.002
7293537	0	72880	60352	0.2	-3.89	-53.14	0.07599	0.061	-0.005
7293637	0	72881	60452	0.14	-3.93	-52.27	0.039	0.067	0.001
7293737	0	72882	60552	0.19	-3.82	-52.35	0.052	0.062	0
7293837	0	72883	60652	0.06	-3.79	-50.54	0.043	0.055	-0.002
7293937	0	72884	60752	0.03	-3.74	-49.97	0.035	0.059	0.002
7294037	0	72885	60852	0.03	-3.48	-49.09	0.047	0.058	-0.005
7294137	0	72886	60952	0.11	-3.43	-48.91	0.058	0.053	-0.004
7294237	0	72887	61052	0	-3.5	-48.28	0.021	0.057	0.002
7294338	0	72888	61152	-0.01	-3.31	-47.4199	0.037	0.053	-0.002
7294438	0	72889	61252	-0.1	-3.2	-47.11	0.037	0.058	-0.004
7294538	0	72890	61352	-0.1	-3.33	-46.23	0.01899	0.042	-0.003
7294638	0	72891	61452	0	-3.33	-47.11	0.016	0.051	-0.003
7294738	0	72892	61552	-0.13	-3.17	-45.41	0.03	0.053	-0.004
7294838	0	72893	61652	-0.21	-3.09	-44.37	0.037	0.039	-0.001
7294938	0	72894	61752	-0.2	-3.09	-44.34	0.021	0.046	-0.002
7295038	0	72895	61852	-0.09	-3.04	-43.64	0.023	0.037	-0.002
7295138	0	72896	61952	-0.17	-3	-41.9199	0.01899	0.034	-0.002
7295238	0	72897	62052	-0.22	-2.74	-41.05	0.032	0.04	-0.002
7295338	0	72898	62152	-0.4	-2.76	-40.47	0.03	0.03599	0
7295438	0	72899	62252	-0.29	-2.79	-41.36	0.017	0.029	-0.002
7295538	0	72900	62352	-0.26	-2.83	-39.64	0.016	0.033	-0.002
7295639	0	72901	62452	-0.33	-2.7	-39.02	0.024	0.035	-0.002
7295739	0	72902	62552	-0.35	-2.71	-39.31	0.023	0.01899	-0.002
7295839	0	72903	62652	-0.5899	-2.49	-37.37	0.034	0.01899	-0.003
7295939	0	72904	62752	-0.41	-2.52	-37.62	0.035	0.024	-0.003
7296039	0	72905	62852	-0.5	-2.48	-35.38	0.03	0.015	0
7296139	0	72906	62952	-0.26	-2.79	-36.82	0.01	0.011	-0.002
7296239	0	72907	63052	-0.43	-2.58	-35.54	0.01899	0.013	-0.003
7296339	0	72908	63152	-0.5	-2.42	-34.53	0.027	0.005	-0.002
7296439	0	72909	63252	-0.47	-2.3699	-34.16	0.035	0.014	-0.004
7296539	0	72910	63352	-0.5	-2.19	-32.28	0.048	0.001	-0.004
7296639	0	72911	63452	-0.48	-2.34	-32.65	0.031	-0.006	-0.001
7296739	0	72912	63552	-0.37	-2.42	-33.28	0.02	-0.001	-0.005
7296839	0	72913	63652	-0.43	-2.3699	-31.45	0.025	-0.011	-0.002
7296940	0	72914	63752	-0.49	-2.19	-31.64	0.042	-0.01799	-0.002
7297040	0	72915	63852	-0.52	-2.32	-31.03	0.014	-0.007	-0.003
7297140	0	72916	63952	-0.42	-2.22	-29.67	0.023	-0.02	-0.006
7297240	0	72917	64052	-0.5299	-2.09	-29.55	0.024	-0.01799	-0.001
7297340	0	72918	64152	-0.49	-2.22	-29.45	0.005	-0.017	-0.002
7297440	0	72919	64252	-0.74	-1.96	-28.25	0.022	0.004	-0.005
7297540	0	72920	64352	-0.77	-2.01	-28.19	0.02	-0.011	-0.003
7297640	0	72921	64452	-0.75	-1.82	-26.74	0.022	-0.001	-0.002
7297740	0	72922	64552	-0.46	-1.88	-25.89	0.005	-0.016	-0.002
7297840	0	72923	64652	-0.65	-1.69	-24.97	0.021	-0.022	-0.001
7297940	0	72924	64752	-0.68	-1.52	-25.05	0.03	-0.034	-0.004
7298040	0	72925	64852	-0.64	-1.45	-24.54	0.028	-0.022	-0.003
7298140	0	72926	64952	-0.64	-1.37	-23.64	0.031	-0.026	-0.002
7298240	0	72927	65052	-0.63	-1.44	-23.06	0.022	-0.03599	-0.003
7298341	0	72928	65152	-0.6	-1.44	-22.56	0.011	-0.04	-0.003
7298441	0	72929	65252	-0.87	-1.3099	-21.22	0.012	-0.037	-0.004
7298541	0	72930	65352	-0.69	-1.24	-21.62	0.00899	-0.03799	-0.001
7298641	0	72931	65452	-0.8	-1.12	-21	0.016	-0.028	-0.002
7298741	0	72932	16	-0.73	-1.1799	-19.7	-0.005	-0.026	-0.001
7298841	0	72933	116	-0.6	-0.95	-20.06	0.01899	-0.041	-0.005
7298941	0	72934	216	-0.68	-1.07	-19.02	0	-0.039	-0.001
7299041	0	72935	316	-0.81	-0.7799	-17.26	0.01	-0.032	-0.002
7299141	0	72936	416	-0.67	-0.82	-16.83	0	-0.043	0.001
7299241	0	72937	516	-0.72	-0.76	-16.08	0.008	-0.05	-0.005
7299341	0	72938	616	-0.74	-0.74	-16.58	0.008	-0.049	-0.003
7299441	0	72939	716	-0.62	-0.67	-16.39	0.008	-0.048	-0.004
7299541	0	72940	816	-0.9	-0.66	-16.27	0.006	-0.029	-0.005
7299642	0	72941	916	-0.7	-0.69	-16.17	0.002	-0.026	0
7299742	0	72942	1016	-0.64	-0.67	-14.98	0.007	-0.035	-0.003
7299842	0	72943	1116	-0.74	-0.56	-14.93	0	-0.034	-0.003
7299942	0	72944	1216	-0.75	-0.32	-13.7	0.027	-0.03599	-0.001
7300042	0	72945	1316	-0.7799	-0.44	-13.14	0.003	-0.029	-0.002
7300142	0	72946	1416	-0.74	-0.43	-13.04	0.005	-0.027	-0.008
7300242	0	72947	1516	-0.75	-0.36	-12.5	0.005	-0.021	-0.003
7300342	0	72948	1616	-0.55	-0.46	-12.62	0.003	-0.029	-0.002
7300442	0	72949	1716	-0.65	-0.27	-12.17	0.016	-0.025	-0.005
7300542	0	72950	1816	-0.66	-0.22	-10.6899	0.002	-0.034	-0.002
7300642	0	72951	1916	-0.79	-0.11	-10.78	0.016	-0.015	-0.004
7300742	0	72952	2016	-0.49	-0.34	-11.1899	-0.008	-0.031	-0.003
7300842	0	72953	2116	-0.57	-0.19	-10	0	-0.024	0
7300943	0	72954	2216	-0.37	-0.16	-9.06	-0.013	-0.025	-0.002
7301043	0	72955	2316	-0.5299	0.06	-8.81	0.005	-0.034	-0.001
7301143	0	72956	2416	-0.52	0.15	-9.24	0.005	-0.014	-0.002
7301243	0	72957	2516	-0.61	0.16	-8.26	0.011	-0.017	-0.003
7301343	0	72958	2616	-0.47	0.2	-7.39	0.004	-0.01899	-0.002
7301443	0	72959	2716	-0.48	0.32	-7.38	0.004	-0.016	-0.004
7301543	0	72960	2816	-0.28	0.23	-6.91	-0.004	-0.027	-0.002
7301643	0	72961	2916	-0.3899	0.41	-6.41	-0.008	-0.015	-0.004
7301743	0	72962	3016	-0.35	0.41	-6.17	0	-0.008	-0.004
7301843	0	72963	3116	-0.2	0.28	-6.55	-0.028	-0.013	-0.002
7301943	0	72964	3216	-0.37	0.63	-5.66	-0.001	0.001	-0.006
7302043	0	72965	3316	-0.34	0.72	-4.61	-0.006	-0.005	-0.002
7302143	0	72966	3416	-0.18	0.69	-4.53	-0.011	-0.005	-0.002
7302244	0	72967	3516	-0.21	0.64	-4.32	-0.01799	0.001	-0.003
7302344	0	72968	3616	-0.03	0.69	-3.22	-0.01	-0.01899	-0.004
7302444	0	72969	3716	0.04	0.63	-3.88	-0.021	-0.006	-0.002
7302544	0	72970	3816	-0.05	0.84	-3.75	-0.011	-0.008	-0.004
7302644	0	72971	3916	-0.11	0.83	-3.24	-0.004	-0.007	-0.001
7302744	0	72972	4016	-0.15	0.89	-2.88	-0.007	0.012	-0.001
7302844	0	72973	4116	-0.09	0.85	-2.83	-0.015	0.003	-0.002
7302944	0	72974	4216	-0.14	0.82	-2.26	-0.024	-0.007	-0.001
7303044	0	72975	4316	0.08	0.74	-2.55	-0.025	0.005	-0.001
7303144	0	72976	4416	0.06	0.9	-1.67	-0.01799	-0.001	0.002
7303244	0	72977	4516	-0.06	0.77	-2.08	-0.01799	-0.007	-0.002
7303344	0	72978	4616	0.03	0.65	-1.69	-0.04	-0.005	0.002
7303444	0	72979	4716	-0.05	0.74	-1.69	-0.037	-0.01	0
7303545	0	72980	4816	-0.11	0.85	-2.17	-0.017	0.011	-0.003
7303645	0	72981	4916	-0.01	0.72	-2.41	-0.026	-0.005	-0.003
7303745	0	72982	5016	0.06	0.8	-1.26	-0.032	-0.012	-0.001
7303845	0	72983	5116	0.06	0.81	-1.24	-0.028	-0.002	0.001
7303945	0	72984	5216	-0.2	1.07	-0.34	0.006	-0.002	0.004
7304045	0	72985	5316	-0.16	0.91	-1.4	-0.01799	0	0.001
7304145	0	72986	5416	-0.08	0.79	-1.4299	-0.042	-0.003	-0.003
7304245	0	72987	5516	0.12	0.74	-1.8	-0.024	-0.01	0
7304345	0	72988	5616	0.06	0.74	-2.21	-0.039	-0.002	0
7304445	0	72989	5716	0.08	0.72	-2	-0.035	-0.004	0.001
7304545	0	72990	5816	-0.12	0.83	-0.33	-0.024	0.002	0.002
7304645	0	72991	5916	-0.16	0.92	-0.74	-0.00899	-0.004	0
7304746	0	72992	6016	0.13	0.69	-2.25	-0.035	-0.007	0
7304846	0	72993	6116	-0.05	0.89	-1.3099	-0.024	0.005	-0.003
7304946	0	72994	6216	-0.13	0.83	-0.54	-0.039	0.011	0.001
7305046	0	72995	6316	-0.21	1.02	-0.87	-0.017	0.001	0
7305146	0	72996	6416	-0.14	0.89	0.33	-0.026	-0.007	-0.001
7305246	0	72997	6516	-0.29	0.98	-0.63	-0.02	-0.001	0
7305346	0	72998	6616	0	0.79	-0.72	-0.032	-0.01799	0.002
7305446	0	72999	6716	-0.22	0.93	-0.5	-0.024	0.003	-0.003
7305546	0	73000	6816	-0.12	0.83	-0.42	-0.031	0.005	0
7305646	0	73001	6916	-0.37	1.14	1.51	0.001	-0.008	0
7305746	0	73002	7016	-0.14	0.94	0.33	-0.01799	-0.013	0.003
7305846	0	73003	7116	0.11	0.87	0.16	-0.02	-0.027	0.002
7305946	0	73004	7216	-0.2	1.03	1.01	-0.006	-0.01799	0
7306046	0	73005	7316	-0.32	1.02	1.14	-0.016	-0.007	0.002
7306147	0	73006	7416	-0.28	1.11	1.21	-0.003	-0.004	-0.002
7306247	0	73007	7516	-0.23	0.95	0.09	-0.016	-0.01799	-0.003
7306347	0	73008	7616	-0.19	1.01	1.2	-0.028	-0.01799	-0.002
7306447	0	73009	7716	-0.2	0.84	0.67	-0.024	-0.016	0.001
7306547	0	73010	7816	-0.09	0.94	0.7799	-0.01899	-0.01899	-0.001
7306647	0	73011	7916	-0.13	0.8	0.34	-0.033	-0.014	-0.001
7306747	0	73012	8016	-0.2	0.98	1.79	-0.017	-0.01799	-0.003
7306847	0	73013	8116	-0.09	0.87	0.86	-0.024	-0.024	0.002
7306947	0	73014	8216	0.02	0.82	0.62	-0.027	-0.032	0.001
7307047	0	73015	8316	-0.09	0.84	0.3	-0.022	-0.00899	0
7307147	0	73016	8416	-0.08	0.87	0.71	-0.039	-0.017	-0.001
7307247	0	73017	8516	-0.08	0.95	0.66	-0.01899	-0.017	-0.001
7307347	0	73018	8616	-0.13	0.89	1.09	-0.027	-0.021	-0.001
7307448	0	73019	8716	0.11	0.86	2.01	-0.031	-0.035	0.002
7307548	0	73020	8816	0.01	0.99	2.32	-0.021	-0.032	0.001
7307648	0	73021	8916	-0.19	0.91	2.15	-0.028	-0.01799	0.003
7307748	0	73022	9016	0.12	0.73	0.85	-0.046	-0.026	0.003
7307848	0	73023	9116	0.05	0.9	1.86	-0.029	-0.02	0.002
7307948	0	73024	9216	-0.02	0.96	2.38	-0.027	-0.026	0.002
7308048	0	73025	9316	0.1	0.75	1.63	-0.034	-0.028	0.004
7308148	0	73026	9416	0.19	0.73	1.58	-0.039	-0.035	0
7308248	0	73027	9516	-0.02	1.03	3.37	-0.022	-0.033	-0.001
7308348	0	73028	9616	-0.14	0.88	1.77	-0.032	-0.02	-0.002
7308448	0	73029	9716	0.03	0.92	3.24	-0.035	-0.024	0.003
7308548	0	73030	9816	-0.04	1.09	3.03	-0.02	-0.012	-0.001
7308648	0	73031	9916	0.1	1.04	3.94	-0.012	-0.039	0.002
7308749	0	73032	10016	0	0.94	2.89	-0.033	-0.022	0.004
7308849	0	73033	10116	-0.04	0.92	3.62	-0.03599	-0.028	-0.001
7308949	0	73034	10216	0.17	0.7799	2.56	-0.05	-0.025	0.003
7309049	0	73035	10316	-0.07	0.89	3	-0.047	-0.028	0.003
7309149	0	73036	10416	-0.13	1.07	3.67	-0.022	-0.027	0.002
7309249	0	73037	10516	0.11	0.98	3.74	-0.033	-0.035	0.002
7309349	0	73038	10616	-0.03	0.81	2.77	-0.032	-0.01899	0.001
7309449	0	73039	10716	-0.05	1.0599	3.95	-0.017	-0.028	0.002
7309549	0	73040	10816	0.04	0.91	3.34	-0.033	-0.035	0.001
7309649	0	73041	10916	0.08	0.81	3.32	-0.04	-0.022	0.001
7309749	0	73042	11016	0.07	0.91	3.5	-0.03599	-0.029	0
7309849	0	73043	11116	0.02	0.85	2.28	-0.03799	-0.029	0.001
7309949	0	73044	11216	0.02	1.02	3.57	-0.03	-0.016	0.003
7310050	0	73045	11316	-0.03	1.02	4.56	-0.027	-0.029	0
7310150	0	73046	11416	0.01	0.96	4.13	-0.031	-0.03	-0.002
7310250	0	73047	11516	-0.1	1.02	3.1099	-0.02	-0.028	-0.003
7310350	0	73048	11616	-0.16	1	4.17	-0.02	-0.026	0.001
7310450	0	73049	11716	-0.02	0.8	3.55	-0.046	-0.021	-0.003
7310550	0	73050	11816	0.06	0.96	5.02	-0.033	-0.027	0.001
7310650	0	73051	11916	-0.1	1.07	3.95	-0.013	-0.028	-0.002
7310750	0	73052	12016	0.01	0.92	4	-0.027	-0.032	-0.001
7310850	0	73053	12116	-0.02	0.97	5.13	-0.029	-0.039	0
7310950	0	73054	12216	0.09	0.83	4.43	-0.035	-0.03599	0
7311050	0	73055	12316	0.02	1.03	5.04	-0.016	-0.031	0.002
7311150	0	73056	12416	0.09	0.88	4.66	-0.026	-0.04	-0.001
7311250	0	73057	12516	-0.28	0.97	4.87	-0.03799	-0.023	0.003
7311351	0	73058	12616	0.05	0.9	5.23	-0.029	-0.042	-0.001
7311451	0	73059	12716	-0.11	1.03	6.2	-0.026	-0.039	0.001
7311551	0	73060	12816	-0.06	0.88	4.7	-0.041	-0.033	0.001
7311651	0	73061	12916	-0.05	0.93	5.38	-0.021	-0.043	0.002
7311751	0	73062	13016	-0.18	1.0599	6.93	-0.028	-0.024	0.003
7311851	0	73063	13116	-0.17	1.11	6	-0.01899	-0.034	-0.002
7311951	0	73064	13216	-0.11	1.05	5.18	-0.017	-0.034	-0.001
7312051	0	73065	13316	-0.06	0.92	4.76	-0.029	-0.03799	0.001
7312151	0	73066	13416	-0.07	0.97	5.45	-0.037	-0.029	0.003
7312251	0	73067	13516	-0.08	0.97	5.48	-0.03799	-0.034	0.002
7312351	0	73068	13616	-0.14	0.94	6.17	-0.04	-0.035	0.002
7312451	0	73069	13716	-0.22	1.11	6.35	-0.021	-0.034	0.004
7312551	0	73070	13816	-0.13	1.08	6.53	-0.017	-0.04	0.001
7312651	0	73071	13916	-0.14	1.11	5.9	-0.017	-0.03	0.002
7312752	0	73072	14016	0.01	0.83	6.65	-0.042	-0.051	0.004
7312852	0	73073	14116	-0.02	1.07	6.89	-0.011	-0.041	0.004
7312952	0	73074	14216	-0.25	1.03	6.64	-0.025	-0.033	0.002
7313052	0	73075	14316	-0.19	1.02	6.33	-0.042	-0.035	0.001
7313152	0	73076	14416	-0.1	1.1	6.28	-0.031	-0.044	0.002
7313252	0	73077	14516	-0.13	1.17	7.43	-0.028	-0.046	0.002
7313352	0	73078	14616	-0.01	0.99	6.11	-0.03799	-0.05	0.002
7313452	0	73079	14716	-0.21	0.99	6.88	-0.03599	-0.042	0.002
7313552	0	73080	14816	-0.13	1.1	6.48	-0.031	-0.041	0.001
7313652	0	73081	14916	-0.04	1.1	7.85	-0.043	-0.054	0.004
7313752	0	73082	15016	0.04	1.0599	6.66	-0.045	-0.041	0.005
7313852	0	73083	15116	-0.13	1	7.04	-0.04	-0.043	0.001
7313953	0	73084	15216	-0.16	1.03	6.72	-0.04	-0.03599	0.001
7314053	0	73085	15316	-0.32	1.2	8.55	-0.026	-0.045	0.004
7314153	0	73086	15416	-0.21	1.13	8.06	-0.03	-0.052	0.004
7314253	0	73087	15516	-0.32	1.14	7.12	-0.04	-0.033	0.002
7314353	0	73088	15616	-0.27	1.17	7.38	-0.033	-0.041	0.002
7314453	0	73089	15716	-0.21	1.21	7.6	-0.028	-0.044	0.001
7314553	0	73090	15816	-0.09	1.15	7.42	-0.025	-0.044	0.005
7314653	0	73091	15916	-0.06	1.14	7.07	-0.039	-0.049	0.002
7314753	0	73092	16016	-0.08	1.03	7.32	-0.03599	-0.047	0.002
7314853	0	73093	16116	-0.07	1.11	7.76	-0.027	-0.056	0.004
7314953	0	73094	16216	-0.11	1.1	8.4399	-0.034	-0.05	0.006
7315053	0	73095	16316	-0.09	1.24	9.14	-0.03	-0.056	0.005
7315153	0	73096	16416	-0.24	1.15	7.62	-0.039	-0.044	0.006
7315253	0	73097	16516	-0.29	1.22	8.37	-0.029	-0.042	0.003
7315354	0	73098	16616	-0.21	1.1	8.35	-0.035	-0.053	0.004
7315454	0	73099	16716	-0.2	1.27	9.7	-0.015	-0.053	0.006
7315554	0	73100	16816	-0.27	1.27	8.47	-0.022	-0.051	0.003
7315654	0	73101	16916	-0.23	1.24	9.03	-0.026	-0.051	0.008
7315754	0	73102	17016	-0.31	1.22	9.02	-0.041	-0.053	0.004
7315854	0	73103	17116	-0.19	1.28	9.14	-0.026	-0.048	0.003
7315954	0	73104	17216	-0.26	1.21	8.99	-0.032	-0.049	0.006
7316054	0	73105	17316	-0.29	1.34	8.82	-0.028	-0.047	0.004
7316154	0	73106	17416	-0.38	1.4	9.47	-0.031	-0.043	0.006
7316254	0	73107	17516	-0.1	1.35	9.27	-0.033	-0.047	0.005
7316354	0	73108	17616	-0.17	1.33	9.35	-0.027	-0.052	0.006
7316454	0	73109	17716	-0.17	1.1799	8.12	-0.058	-0.048	0.004
7316555	0	73110	17816	-0.16	1.39	10.05	-0.039	-0.057	0.005
7316655	0	73111	17916	-0.28	1.27	8.71	-0.046	-0.043	0.007
7316755	0	73112	18016	-0.23	1.48	9.89	-0.013	-0.066	0.005
7316855	0	73113	18116	-0.36	1.4299	10.07	-0.031	-0.049	0.007
7316955	0	73114	18216	-0.31	1.34	8.95	-0.044	-0.042	0.005
7317055	0	73115	18316	-0.23	1.3	9.9	-0.05	-0.057	0.00899
7317155	0	73116	18416	-0.42	1.48	10.67	-0.03599	-0.045	0.007
7317255	0	73117	18516	-0.14	1.35	10.14	-0.048	-0.058	0.007
7317355	0	73118	18616	-0.29	1.4299	10.2	-0.031	-0.055	0.00899
7317455	0	73119	18716	-0.31	1.53	9.91	-0.03599	-0.058	0.007
7317555	0	73120	18816	-0.37	1.47	10.2299	-0.048	-0.053	0.008
7317655	0	73121	18916	-0.34	1.46	10.12	-0.052	-0.051	0.008
7317756	0	73122	19016	-0.26	1.4	9.89	-0.055	-0.057	0.01
7317856	0	73123	19116	-0.3899	1.37	10.1	-0.064	-0.046	0.003
7317956	0	73124	19216	-0.27	1.48	10.87	-0.027	-0.066	0.008
7318056	0	73125	19316	-0.32	1.42	10.32	-0.051	-0.071	0.005
7318156	0	73126	19416	-0.42	1.57	11.1899	-0.037	-0.061	0.012
7318256	0	73127	19516	-0.34	1.45	10.78	-0.046	-0.071	0.007
7318356	0	73128	19616	-0.51	1.54	10.02	-0.044	-0.053	0.005
7318456	0	73129	19716	-0.3	1.41	10.43	-0.052	-0.068	0.008
7318556	0	73130	19816	-0.58	1.5599	11	-0.056	-0.062	0.005
7318656	0	73131	19916	-0.4	1.4299	10.22	-0.064	-0.06	0.005
7318756	0	73132	20016	-0.36	1.61	11	-0.039	-0.07599	0.007
7318856	0	73133	20116	-0.5299	1.61	11.33	-0.04	-0.074	0.005
7318956	0	73134	20216	-0.37	1.5599	11.33	-0.05	-0.07199	0.01
7319057	0	73135	20316	-0.55	1.64	11.49	-0.035	-0.066	0.005
7319157	0	73136	20416	-0.51	1.51	10.17	-0.049	-0.074	0.005
7319257	0	73137	20516	-0.44	1.62	10.85	-0.028	-0.069	0.006
7319357	0	73138	20616	-0.42	1.55	10.82	-0.049	-0.068	0.007
7319457	0	73139	20716	-0.6	1.61	11.4399	-0.039	-0.067	0.008
7319557	0	73140	20816	-0.45	1.42	10.04	-0.061	-0.058	0.006
7319657	0	73141	20916	-0.67	1.53	11.7299	-0.047	-0.063	0.004
7319757	0	73142	21016	-0.72	1.79	12.1	-0.01799	-0.062	0.008
7319857	0	73143	21116	-0.67	1.55	11.25	-0.05	-0.078	0.00899
7319957	0	73144	21216	-0.5	1.4299	10.87	-0.048	-0.078	0.008
7320057	0	73145	21316	-0.5899	1.64	11.64	-0.032	-0.068	0.007
7320157	0	73146	21416	-0.51	1.6	11.75	-0.051	-0.065	0.00899
7320257	0	73147	21516	-0.6	1.62	12.4799	-0.059	-0.057	0.01
7320357	0	73148	21616	-0.56	1.65	14.45	-0.027	-0.081	0.008
7320457	0	73149	21716	-0.45	1.4299	12.5	-0.041	-0.071	0.008
7320558	0	73150	21816	-0.58	1.58	14.03	-0.029	-0.071	0.005
7320658	0	73151	21916	-0.5	1.42	13.95	-0.01899	-0.077	0.006
7320758	0	73152	22016	-0.48	1.47	14.44	-0.022	-0.075	0.01
7320858	0	73153	22116	-0.47	1.35	13.44	-0.022	-0.07199	0.007
7320958	0	73154	22216	-0.42	1.33	13.57	-0.027	-0.075	0.006
7321058	0	73155	22316	-0.48	1.36	13.42	-0.033	-0.071	0.004
7321158	0	73156	22416	-0.43	1.33	13.22	-0.01899	-0.073	0.006
7321258	0	73157	22516	-0.46	1.46	14.16	-0.00899	-0.079	0.006
7321358	0	73158	22616	-0.47	1.38	14.08	-0.02	-0.074	0.006
7321458	0	73159	22716	-0.43	1.37	13.83	-0.01799	-0.082	0.008
7321558	0	73160	22816	-0.33	1.23	13.61	-0.032	-0.081	0.008
7321658	0	73161	22916	-0.32	1.3099	13.68	-0.01899	-0.083	0.007
7321758	0	73162	23016	-0.47	1.33	13.96	-0.028	-0.066	0.008
7321859	0	73163	23116	-0.44	1.36	13.71	-0.026	-0.073	0.01
7321959	0	73164	23216	-0.5299	1.35	13.96	-0.02	-0.07	0.00899
7322059	0	73165	23316	-0.4	1.11	12.83	-0.042	-0.077	0.005
7322159	0	73166	23416	-0.46	1.42	13.76	-0.01799	-0.073	0.005
7322259	0	73167	23516	-0.68	1.5	13.92	-0.02	-0.065	0.006
7322359	0	73168	23616	-0.5299	1.42	13.78	-0.011	-0.056	0.006
7322459	0	73169	23716	-0.5899	1.44	14.49	-0.014	-0.07599	0.007
7322559	0	73170	23816	-0.62	1.49	14.08	-0.002	-0.075	0.00899
7322659	0	73171	23916	-0.38	1.36	14.37	-0.025	-0.08	0.007
7322759	0	73172	24016	-0.57	1.39	14.6	-0.013	-0.06	0.007
7322859	0	73173	24116	-0.5299	1.37	13.75	-0.017	-0.077	0.005
7322959	0	73174	24216	-0.5299	1.44	13.83	-0.017	-0.065	0.006
7323059	0	73175	24316	-0.6	1.46	14.1	-0.016	-0.07199	0.008
7323160	0	73176	24416	-0.43	1.24	13.99	-0.041	-0.065	0.006
7323260	0	73177	24516	-0.49	1.3	14.32	-0.027	-0.069	0.006
