# Supplementary material for: Robot-Based Calibration Procedure for Graphene Electronic Skin
Source: Sensors (Basel). 2022 Aug 16;22(16):6122. doi: 10.3390/s22166122 (PMC9416129; doi:10.3390/s22166122)
Supplement: Supplementary file 1 [file sensors-22-06122-s001.zip › measurements/sensor_row_11_col_26_hex_load.dat]

#ID ES_1_V1
#SIZE ROW 16 COL 32
#DIR LOAD
#sensor: hex
#coord: row_11_col_26
system_time	status	sequence_number	hex_sample_counter	Fx	Fy	Fz	Tx	Ty	Tz
7178148	0	71727	10588	-0.52	1.38	14.29	-0.028	-0.075	0.006
7178249	0	71728	10688	-0.48	1.42	14.07	-0.015	-0.071	0.005
7178349	0	71729	10788	-0.55	1.39	14.36	-0.017	-0.07199	0.004
7178449	0	71730	10888	-0.54	1.52	14.98	-0.007	-0.06	0.004
7178549	0	71731	10988	-0.42	1.4	14.32	-0.02	-0.091	0.00899
7178649	0	71732	11088	-0.3899	1.25	13.96	-0.039	-0.07199	0.005
7178749	0	71733	11188	-0.5299	1.28	14.52	-0.027	-0.07	0.005
7178849	0	71734	11288	-0.22	1.11	13.09	-0.04	-0.081	0.005
7178949	0	71735	11388	-0.4	1.28	12.71	-0.024	-0.069	0.005
7179049	0	71736	11488	-0.46	1.44	13.96	-0.01	-0.086	0.003
7179149	0	71737	11588	-0.49	1.28	13.24	-0.017	-0.083	0.007
7179249	0	71738	11688	-0.56	1.17	12.64	-0.029	-0.065	0.006
7179349	0	71739	11788	-0.63	1.3099	13.18	-0.012	-0.079	0.004
7179450	0	71740	11888	-0.72	1.09	12.6899	-0.025	-0.07199	0.006
7179550	0	71741	11988	-0.55	0.97	12.43	-0.011	-0.07199	0.006
7179650	0	71742	12088	-0.5299	1.04	11.41	-0.003	-0.068	0.007
7179750	0	71743	12188	-0.6	0.95	10.78	-0.004	-0.066	0.006
7179850	0	71744	12288	-0.64	0.87	10.93	-0.015	-0.08	0.007
7179950	0	71745	12388	-0.66	0.99	11.25	0.002	-0.089	0.007
7180050	0	71746	12488	-0.64	0.9	10.77	-0.02	-0.065	0.00899
7180150	0	71747	12588	-0.5299	0.88	10.7299	-0.003	-0.078	0.012
7180250	0	71748	12688	-0.49	0.8	11	-0.025	-0.067	0.004
7180350	0	71749	12788	-0.69	0.89	11.09	-0.007	-0.069	0.007
7180450	0	71750	12888	-0.65	0.85	10.89	-0.00899	-0.077	0.007
7180550	0	71751	12988	-0.41	0.69	10.58	-0.01799	-0.085	0.006
7180650	0	71752	13088	-0.52	0.86	10.16	-0.011	-0.071	0.005
7180750	0	71753	13188	-0.65	1.05	10.63	0.01	-0.069	0.004
7180851	0	71754	13288	-0.51	0.88	10.74	-0.011	-0.078	0.008
7180951	0	71755	13388	-0.66	0.94	11.12	-0.011	-0.069	0.01
7181051	0	71756	13488	-0.43	0.81	10.41	-0.023	-0.078	0.004
7181151	0	71757	13588	-0.3899	0.83	10.26	-0.011	-0.073	0.00899
7181251	0	71758	13688	-0.6	0.99	11.11	-0.004	-0.06	0.007
7181351	0	71759	13788	-0.52	0.93	11.06	0.006	-0.075	0.005
7181451	0	71760	13888	-0.52	0.91	10.01	0.004	-0.067	0.004
7181551	0	71761	13988	-0.65	0.9	11.21	-0.011	-0.07199	0.006
7181651	0	71762	14088	-0.52	0.89	9.67	0	-0.066	0.004
7181751	0	71763	14188	-0.57	0.86	9.79	-0.002	-0.056	0.004
7181851	0	71764	14288	-0.5299	0.75	10.72	-0.016	-0.073	0.005
7181951	0	71765	14388	-0.5299	0.84	10.54	0	-0.059	0.005
7182052	0	71766	14488	-0.3	0.67	8.88	-0.014	-0.075	0.004
7182152	0	71767	14588	-0.41	0.91	9.97	0	-0.066	0.005
7182252	0	71768	14688	-0.58	0.85	9.71	-0.006	-0.05	0.004
7182352	0	71769	14788	-0.23	0.61	8.9	-0.016	-0.067	0.003
7182452	0	71770	14888	-0.54	0.88	10.52	0.003	-0.057	0.006
7182552	0	71771	14988	-0.3	0.66	8.72	-0.004	-0.058	0.004
7182652	0	71772	15088	-0.44	0.66	9.65	-0.005	-0.055	0.006
7182752	0	71773	15188	-0.45	0.65	9.22	-0.015	-0.048	0.005
7182852	0	71774	15288	-0.42	0.67	8.42	-0.008	-0.046	0.005
7182952	0	71775	15388	-0.33	0.64	9.2299	-0.011	-0.048	0.003
7183052	0	71776	15488	-0.28	0.7	9.3	0	-0.043	0.006
7183152	0	71777	15588	-0.27	0.58	9.4	-0.013	-0.057	0.005
7183252	0	71778	15688	-0.25	0.5299	7.91	-0.012	-0.045	0.003
7183352	0	71779	15788	-0.37	0.51	8.21	-0.02	-0.045	0.005
7183453	0	71780	15888	-0.31	0.71	8.79	0.008	-0.05	0.005
7183553	0	71781	15988	-0.25	0.5299	7.63	-0.003	-0.046	0.004
7183653	0	71782	16088	-0.34	0.71	9.61	0.007	-0.054	0.004
7183753	0	71783	16188	-0.23	0.46	7.71	-0.013	-0.051	0.003
7183853	0	71784	16288	-0.1	0.55	8.66	0	-0.055	0.005
7183953	0	71785	16388	-0.19	0.5899	8.09	0.015	-0.042	0.004
7184053	0	71786	16488	-0.21	0.3899	8.22	-0.007	-0.043	0.002
7184153	0	71787	16588	-0.14	0.52	8.08	0.002	-0.043	0.004
7184253	0	71788	16688	-0.19	0.58	8.66	0.003	-0.047	0.004
7184353	0	71789	16788	-0.06	0.49	8.38	0.00899	-0.054	0.005
7184453	0	71790	16888	-0.16	0.34	7.02	-0.01	-0.035	0.007
7184553	0	71791	16988	-0.1	0.47	7.89	-0.003	-0.03799	0.003
7184654	0	71792	17088	0	0.33	6.89	0	-0.044	0.002
7184754	0	71793	17188	-0.16	0.43	7.94	0.007	-0.045	0.003
7184854	0	71794	17288	-0.05	0.29	7.65	-0.004	-0.034	0.004
7184954	0	71795	17388	-0.02	0.42	7.24	0.004	-0.031	0
7185054	0	71796	17488	0	0.31	7.11	-0.008	-0.049	0.003
7185154	0	71797	17588	0.02	0.31	6.86	0.003	-0.044	0.004
7185254	0	71798	17688	-0.13	0.44	7.35	0.006	-0.05	0.001
7185354	0	71799	17788	0.01	0.33	7.46	0.021	-0.042	0.004
7185454	0	71800	17888	0.05	0.35	5.9699	0.011	-0.048	0.002
7185554	0	71801	17988	-0.05	0.44	8.07	0.025	-0.047	0.002
7185654	0	71802	18088	-0.09	0.32	6.3	0.001	-0.041	0.002
7185754	0	71803	18188	-0.09	0.32	7.41	0.006	-0.033	0.005
7185854	0	71804	18288	0.04	0.25	6.4899	0.007	-0.042	0.001
7185954	0	71805	18388	0	0.37	6.59	0.012	-0.049	-0.003
7186055	0	71806	18488	-0.04	0.28	6.41	0.007	-0.032	0.006
7186155	0	71807	18588	-0.07	0.44	7.17	0.025	-0.034	0
7186255	0	71808	18688	-0.14	0.49	7.57	0.024	-0.034	0.002
7186355	0	71809	18788	-0.12	0.43	6.21	0.026	-0.017	0.002
7186455	0	71810	18888	0.01	0.23	6.06	0.014	-0.04	0.004
7186555	0	71811	18988	0.1	0.1	4.68	-0.012	-0.034	0.004
7186655	0	71812	19088	-0.12	0.3899	6.27	0.023	-0.029	0.002
7186755	0	71813	19188	0.18	0.15	5.54	-0.004	-0.03799	-0.001
7186855	0	71814	19288	0.04	0.17	5.17	-0.003	-0.024	0.003
7186955	0	71815	19388	0.14	0.2	4.71	0.014	-0.027	0.002
7187055	0	71816	19488	-0.07	0.31	6.06	0.016	-0.025	0.002
7187155	0	71817	19588	-0.09	0.37	5.68	0.028	-0.025	0.001
7187256	0	71818	19688	-0.06	0.29	5.9	0.024	-0.024	-0.001
7187356	0	71819	19788	-0.13	0.22	5.63	0.001	-0.014	0.005
7187456	0	71820	19888	0.04	0.21	5.19	0.015	-0.033	0.003
7187556	0	71821	19988	0	0.08	4.83	-0.004	-0.02	0.004
7187656	0	71822	20088	0.1	0.07	4.07	0	-0.026	0
7187756	0	71823	20188	0.04	0.21	5.07	0.003	-0.01899	0.003
7187856	0	71824	20288	0.05	0.23	6.09	0.011	-0.033	0.001
7187956	0	71825	20388	0.09	0.31	5.4699	0.033	-0.03799	0.004
7188056	0	71826	20488	0.13	0.12	4.7399	0.002	-0.023	0.002
7188156	0	71827	20588	-0.14	0.25	5.4899	0.017	-0.014	0.004
7188256	0	71828	20688	0.15	-0.03	3.75	-0.007	-0.033	0.006
7188356	0	71829	20788	0.03	0.08	4.96	0.00899	-0.024	0.006
7188456	0	71830	20888	-0.11	0.21	4.81	0.011	-0.017	0
7188556	0	71831	20988	0.04	0.21	4.93	0.013	-0.02	0.001
7188657	0	71832	21088	-0.03	0.29	5.19	0.028	-0.022	0.002
7188757	0	71833	21188	0.08	0.13	4.4699	0.015	-0.015	0.003
7188857	0	71834	21288	-0.02	0.21	4.28	0.015	-0.003	0.003
7188957	0	71835	21388	-0.07	0.05	3.86	0.007	-0.01799	0.001
7189057	0	71836	21488	0.26	0.13	3.78	0.01899	-0.032	0.002
7189157	0	71837	21588	0.11	0.23	5.04	0.03	-0.037	0.004
7189257	0	71838	21688	0.15	0.09	4.5	0.02	-0.031	-0.001
7189357	0	71839	21788	0.03	0.11	3.4	0.007	-0.017	0.001
7189457	0	71840	21888	0.2	0.07	3.83	0.01799	-0.033	0.005
7189557	0	71841	21988	0.07	0.06	4.3	0.002	-0.01	-0.002
7189657	0	71842	22088	0.17	-0.01	3.66	0.01899	-0.01799	0
7189757	0	71843	22188	0.24	-0.14	3.35	0.001	-0.021	0.002
7189857	0	71844	22288	0.22	0.09	3.1199	0.024	-0.01	0.002
7189958	0	71845	22388	0.1	-0.01	2.72	0.004	-0.00899	0.002
7190058	0	71846	22488	0.11	0.16	3.46	0.03	-0.01799	0.001
7190158	0	71847	22588	0.14	-0.03	2.77	0.004	-0.017	0.001
7190258	0	71848	22688	0.02	0.16	3.79	0.017	-0.011	0
7190358	0	71849	22788	0.09	0.17	3.9	0.013	-0.027	0.001
7190458	0	71850	22888	0.3	-0.02	2.05	-0.006	-0.024	0.003
7190558	0	71851	22988	0.17	0.13	3.36	0.026	-0.02	0.002
7190658	0	71852	23088	0.36	-0.08	1.65	0.004	-0.034	0
7190758	0	71853	23188	0.34	-0.18	2.06	-0.005	-0.032	0.003
7190858	0	71854	23288	0.19	0.07	3.03	0.016	-0.033	0.006
7190958	0	71855	23388	0.27	-0.14	2.23	-0.008	-0.014	-0.001
7191058	0	71856	23488	0.06	0.08	2.15	0.016	-0.014	0.001
7191159	0	71857	23588	-0.03	-0.01	2.17	0.011	-0.003	0
7191259	0	71858	23688	0.15	-0.07	1.97	0	-0.002	0.005
7191359	0	71859	23788	0.19	0.1	2.33	0.017	-0.027	0.003
7191459	0	71860	23888	0.06	-0.1	1.95	0.014	-0.012	0
7191559	0	71861	23988	0.32	-0.05	2.42	0.027	-0.029	0.004
7191659	0	71862	24088	0.35	-0.1	1.65	0.015	-0.022	0
7191759	0	71863	24188	0	0	2.22	0.024	-0.006	-0.002
7191859	0	71864	24288	0.14	-0.07	2.52	0.012	-0.01799	0.002
7191959	0	71865	24388	0.23	-0.1	1.69	0.01799	-0.01899	0
7192059	0	71866	24488	0.21	-0.12	2.01	0.02	-0.024	0.002
7192159	0	71867	24588	0.13	-0.16	1.77	0.007	-0.007	0.004
7192259	0	71868	24688	0.14	-0.15	2.04	0.00899	-0.01899	0.004
7192359	0	71869	24788	0.15	-0.18	0.74	0.007	-0.004	0.001
7192459	0	71870	24888	0.15	-0.15	1	0.01	-0.00899	0.002
7192560	0	71871	24988	0.34	-0.32	0.18	0.004	-0.013	0.002
7192660	0	71872	25088	0.17	-0.09	1.91	0.032	-0.027	0.004
7192760	0	71873	25188	0.17	-0.19	1.41	0.029	-0.017	0
7192860	0	71874	25288	0.17	-0.27	0.5899	0.015	-0.01799	0.001
7192960	0	71875	25388	0.15	-0.08	1.34	0.01799	-0.006	0.004
7193060	0	71876	25488	0.06	-0.03	1.33	0.03799	-0.017	0.002
7193160	0	71877	25588	0.19	-0.23	0.67	0.017	-0.016	-0.001
7193260	0	71878	25688	0.02	-0.26	-0.13	0.016	-0.003	0
7193360	0	71879	25788	0.17	-0.18	0.22	0.024	-0.016	0.002
7193460	0	71880	25888	0.15	-0.32	-0.12	0.01	0.002	0.001
7193560	0	71881	25988	0.09	-0.27	-0.17	0.021	-0.01	-0.003
7193660	0	71882	26088	0.17	-0.29	0.07	0.014	-0.003	0.002
7193760	0	71883	26188	0.11	-0.32	-0.58	0.012	-0.008	0
7193861	0	71884	26288	0.42	-0.5	-0.85	0.008	-0.01899	0
7193961	0	71885	26388	0.11	-0.33	0.2	0.023	-0.011	0
7194061	0	71886	26488	0.24	-0.16	0.29	0.04	-0.006	0
7194161	0	71887	26588	0.15	-0.47	-0.93	0.006	0.005	0.001
7194261	0	71888	26688	0.34	-0.47	-1.42	0.00899	-0.004	0.002
7194361	0	71889	26788	0.25	-0.36	-0.54	0.026	-0.008	0.003
7194461	0	71890	26888	0.22	-0.35	-0.94	0.015	0.002	0.004
7194561	0	71891	26988	0.01	-0.38	-0.72	0.025	0.01	0.001
7194661	0	71892	27088	0.17	-0.38	-1.66	0.037	-0.011	0.001
7194761	0	71893	27188	0.2	-0.48	-1.47	0.013	-0.007	0.004
7194861	0	71894	27288	0.09	-0.49	-1.39	0.034	-0.007	0
7194961	0	71895	27388	0.22	-0.67	-1.95	0.032	-0.007	0.001
7195061	0	71896	27488	0.09	-0.58	-1.04	0.035	-0.008	0.002
7195162	0	71897	27588	0.04	-0.5899	-1.95	0.044	0	0.002
7195262	0	71898	27688	0.16	-0.71	-1.72	0.041	-0.01799	-0.004
7195362	0	71899	27788	0.14	-0.66	-1.46	0.039	-0.016	-0.003
7195462	0	71900	27888	-0.09	-0.61	-2.05	0.027	0.015	0.002
7195562	0	71901	27988	0.15	-0.69	-1.59	0.033	-0.01	-0.003
7195662	0	71902	28088	0.23	-0.71	-1.47	0.03799	-0.015	-0.002
7195762	0	71903	28188	0.2	-0.7799	-1.97	0.043	-0.014	0
7195862	0	71904	28288	0.24	-0.8	-2.45	0.03799	-0.004	-0.002
7195962	0	71905	28388	0.15	-0.85	-1.1	0.017	-0.002	0.002
7196062	0	71906	28488	0.13	-0.7799	-1.42	0.02	0.007	0.002
7196162	0	71907	28588	0.01	-0.71	-2.52	0.031	0.008	-0.002
7196262	0	71908	28688	0.03	-0.66	-1.85	0.032	-0.001	0.001
7196362	0	71909	28788	0.11	-0.56	-1.53	0.047	0	0.002
7196463	0	71910	28888	0.09	-0.61	-1.26	0.052	-0.013	0
7196563	0	71911	28988	0.01	-0.6	-3.02	0.06	-0.01	-0.003
7196663	0	71912	29088	0.2	-0.8	-1.57	0.031	-0.008	0.001
7196763	0	71913	29188	0.24	-0.69	-2.1199	0.03	-0.007	0.001
7196863	0	71914	29288	0.13	-0.75	-2.45	0.034	-0.007	-0.002
7196963	0	71915	29388	0.09	-0.76	-1.68	0.037	-0.005	0.002
7197063	0	71916	29488	0.18	-0.77	-2.45	0.044	0.002	0
7197163	0	71917	29588	0.14	-0.91	-3.4	0.031	-0.013	-0.001
7197263	0	71918	29688	0.24	-0.95	-3.32	0.045	-0.01	0
7197363	0	71919	29788	0.07	-0.94	-3.42	0.032	0.00899	0.003
7197463	0	71920	29888	0.02	-0.87	-3.61	0.052	0.007	-0.001
7197563	0	71921	29988	0.08	-1.0599	-4.58	0.041	0.008	0
7197663	0	71922	30088	0.07	-0.97	-3.95	0.065	-0.013	-0.002
7197764	0	71923	30188	0.2	-1.17	-5.43	0.047	-0.01799	-0.002
7197864	0	71924	30288	0.11	-1.2	-4.37	0.052	0.001	-0.002
7197964	0	71925	30388	0.03	-1.3099	-5.35	0.041	-0.005	-0.001
7198064	0	71926	30488	0.11	-1.29	-6.33	0.05	-0.003	-0.001
7198164	0	71927	30588	0.03	-1.44	-6.46	0.039	0.006	-0.003
7198264	0	71928	30688	0.24	-1.34	-7.13	0.073	-0.021	-0.005
7198364	0	71929	30788	-0.05	-1.36	-6.89	0.073	-0.004	0
7198464	0	71930	30888	-0.03	-1.3099	-7.1	0.057	-0.004	-0.001
7198564	0	71931	30988	0.13	-1.61	-8.5	0.046	-0.016	-0.002
7198664	0	71932	31088	0.1	-1.5599	-7.25	0.062	-0.027	-0.001
7198764	0	71933	31188	0	-1.52	-8.95	0.066	-0.00899	-0.003
7198864	0	71934	31288	0.01	-1.65	-8.79	0.051	-0.011	-0.004
7198964	0	71935	31388	-0.02	-1.46	-8.95	0.08	-0.01	-0.003
7199065	0	71936	31488	-0.04	-1.78	-9.42	0.065	-0.001	-0.005
7199165	0	71937	31588	0.14	-1.87	-10.93	0.057	-0.02	-0.004
7199265	0	71938	31688	0.06	-1.9	-10.64	0.068	-0.026	-0.001
7199365	0	71939	31788	0.01	-1.95	-10.8	0.062	-0.004	-0.001
7199465	0	71940	31888	-0.08	-1.99	-11.58	0.061	-0.004	-0.003
7199565	0	71941	31988	-0.22	-1.84	-10.84	0.07599	-0.004	0.001
7199665	0	71942	32088	-0.23	-1.82	-12.24	0.07599	0.001	-0.001
7199765	0	71943	32188	-0.12	-1.98	-12.61	0.065	-0.004	-0.001
7199865	0	71944	32288	-0.07	-2.05	-12.72	0.075	-0.014	-0.003
7199965	0	71945	32388	-0.02	-2.2	-12.81	0.07	-0.02	-0.002
7200065	0	71946	32488	-0.22	-2.1099	-13.1	0.075	-0.012	-0.003
7200165	0	71947	32588	-0.11	-2.14	-14.66	0.089	-0.022	-0.003
7200265	0	71948	32688	-0.13	-2.29	-13.81	0.085	-0.01799	-0.002
7200366	0	71949	32788	-0.15	-2.41	-15.18	0.058	-0.008	-0.005
7200466	0	71950	32888	-0.19	-2.34	-15.71	0.07599	-0.012	-0.002
7200566	0	71951	32988	-0.19	-2.44	-16.53	0.081	-0.011	0
7200666	0	71952	33088	-0.22	-2.51	-16.91	0.069	-0.008	-0.002
7200766	0	71953	33188	-0.32	-2.41	-15.75	0.079	-0.006	0.001
7200866	0	71954	33288	-0.31	-2.49	-16.79	0.085	-0.008	0
7200966	0	71955	33388	-0.34	-2.54	-17.34	0.089	-0.016	-0.002
7201066	0	71956	33488	-0.49	-2.43	-17.55	0.109	-0.01	-0.004
7201166	0	71957	33588	-0.3	-2.72	-18.85	0.08	-0.017	-0.002
7201266	0	71958	33688	-0.18	-2.8	-19.85	0.073	-0.01799	-0.002
7201366	0	71959	33788	-0.38	-2.7	-20.28	0.092	0.003	-0.005
7201466	0	71960	33888	-0.44	-2.66	-19.8	0.106	0	-0.002
7201566	0	71961	33988	-0.33	-2.83	-20.43	0.099	-0.02	-0.003
7201667	0	71962	34088	-0.24	-2.96	-20.89	0.101	-0.021	-0.001
7201767	0	71963	34188	-0.24	-2.98	-21.83	0.095	-0.022	-0.005
7201867	0	71964	34288	-0.43	-2.94	-21.95	0.11	0.001	-0.005
7201967	0	71965	34388	-0.5	-2.91	-22.69	0.12	-0.002	-0.001
7202067	0	71966	34488	-0.42	-3.15	-21.64	0.093	-0.011	-0.002
7202167	0	71967	34588	-0.31	-3.23	-23.59	0.098	-0.011	-0.003
7202267	0	71968	34688	-0.24	-3.39	-24.64	0.099	-0.008	-0.004
7202367	0	71969	34788	-0.37	-3.25	-24.1299	0.109	-0.007	0
7202467	0	71970	34888	-0.37	-3.35	-26.03	0.113	-0.011	-0.002
7202567	0	71971	34988	-0.26	-3.44	-27.04	0.099	0.002	-0.006
7202667	0	71972	35088	-0.23	-3.49	-27.17	0.102	0.003	-0.004
7202767	0	71973	35188	-0.08	-3.72	-27.95	0.097	-0.006	-0.003
7202867	0	71974	35288	-0.13	-3.7	-28.42	0.105	0.012	-0.002
7202967	0	71975	35388	-0.19	-3.69	-28.66	0.101	-0.004	-0.006
7203068	0	71976	35488	-0.29	-3.51	-29.09	0.122	0.006	-0.004
7203168	0	71977	35588	-0.25	-3.8	-30.49	0.105	0.01899	-0.005
7203268	0	71978	35688	-0.15	-3.96	-31.84	0.089	0.017	-0.005
7203368	0	71979	35788	-0.18	-3.79	-31.41	0.121	0.012	-0.005
7203468	0	71980	35888	-0.3	-3.88	-32.58	0.096	0.028	-0.005
7203568	0	71981	35988	-0.29	-3.9	-32.9199	0.12899	0.03599	-0.005
7203668	0	71982	36088	-0.28	-4.07	-33.84	0.106	0.026	-0.002
7203768	0	71983	36188	-0.15	-4.23	-35.62	0.1	0.033	-0.008
7203868	0	71984	36288	-0.04	-4.33	-35.95	0.097	0.025	-0.001
7203968	0	71985	36388	-0.1	-4.31	-36.54	0.108	0.025	-0.005
7204068	0	71986	36488	-0.21	-4.31	-36.32	0.111	0.029	-0.005
7204168	0	71987	36588	-0.05	-4.39	-37.48	0.119	0.029	-0.005
7204269	0	71988	36688	0.04	-4.41	-37.47	0.116	0.031	-0.004
7204369	0	71989	36788	0.07	-4.58	-40.02	0.103	0.032	-0.005
7204469	0	71990	36888	-0.18	-4.42	-38.71	0.119	0.04	-0.005
7204569	0	71991	36988	-0.19	-4.39	-39.6	0.149	0.03799	-0.007
7204669	0	71992	37088	-0.2	-4.53	-39.2	0.122	0.03599	-0.002
7204769	0	71993	37188	-0.07	-4.67	-40.93	0.13699	0.046	-0.007
7204869	0	71994	37288	-0.02	-4.6	-41.56	0.149	0.031	-0.005
7204969	0	71995	37388	0.07	-4.77	-42.78	0.122	0.045	-0.005
7205069	0	71996	37488	-0.04	-4.86	-42.59	0.12899	0.046	-0.003
7205169	0	71997	37588	0.07	-4.82	-43.71	0.139	0.043	-0.007
7205269	0	71998	37688	0.09	-4.93	-44.32	0.134	0.052	-0.005
7205369	0	71999	37788	0.01	-4.9899	-43.53	0.113	0.048	-0.004
7205469	0	72000	37888	0.12	-4.98	-45.0099	0.139	0.043	-0.003
7205569	0	72001	37988	0.19	-5.09	-45	0.134	0.03799	-0.004
7205670	0	72002	38088	0.14	-5.1	-46.06	0.142	0.04	-0.003
7205770	0	72003	38188	0.09	-5.19	-47.7	0.142	0.054	-0.003
7205870	0	72004	38288	0.21	-5.43	-48.31	0.117	0.055	-0.003
7205970	0	72005	38388	0.06	-5.35	-48.32	0.143	0.057	-0.003
7206070	0	72006	38488	0.15	-5.4	-49.71	0.133	0.062	-0.002
7206170	0	72007	38588	0.14	-5.56	-50.08	0.132	0.06	-0.002
7206270	0	72008	38688	0.13	-5.5	-50.75	0.143	0.075	-0.004
7206370	0	72009	38788	0.15	-5.66	-51.91	0.142	0.065	-0.003
7206470	0	72010	38888	0.23	-5.65	-52.06	0.143	0.067	-0.007
7206570	0	72011	38988	0.52	-5.81	-53.34	0.14399	0.051	-0.005
7206670	0	72012	39088	0.37	-5.81	-53.56	0.14399	0.059	-0.001
7206770	0	72013	39188	0.41	-5.92	-54.74	0.133	0.069	-0.001
7206871	0	72014	39288	0.46	-5.91	-54.53	0.147	0.061	-0.001
7206971	0	72015	39388	0.37	-6.06	-55.59	0.15	0.071	-0.003
7207071	0	72016	39488	0.4	-5.94	-55.52	0.16	0.07	-0.006
7207171	0	72017	39588	0.44	-6.2199	-57.36	0.147	0.07599	-0.002
7207271	0	72018	39688	0.32	-6.07	-56.25	0.155	0.082	-0.003
7207371	0	72019	39788	0.45	-6.15	-57.01	0.161	0.07599	-0.003
7207471	0	72020	39888	0.6	-6.38	-58.9	0.157	0.084	-0.004
7207571	0	72021	39988	0.52	-6.45	-59.85	0.15199	0.086	-0.003
7207671	0	72022	40088	0.44	-6.39	-59.62	0.158	0.089	-0.004
7207771	0	72023	40188	0.3899	-6.36	-60.87	0.16	0.102	-0.006
7207871	0	72024	40288	0.48	-6.48	-61.41	0.163	0.096	-0.006
7207971	0	72025	40388	0.52	-6.54	-61.54	0.166	0.096	-0.006
7208071	0	72026	40488	0.51	-6.6	-62.59	0.166	0.098	-0.003
7208172	0	72027	40588	0.62	-6.71	-62.75	0.163	0.092	-0.004
7208272	0	72028	40688	0.67	-6.67	-62.61	0.186	0.083	-0.003
7208372	0	72029	40788	0.54	-6.7	-64.01	0.18	0.104	-0.001
7208472	0	72030	40888	0.61	-6.71	-64.53	0.181	0.098	-0.004
7208572	0	72031	40988	0.73	-6.96	-65.49	0.173	0.093	-0.003
7208672	0	72032	41088	0.66	-6.91	-65.5199	0.186	0.097	-0.004
7208772	0	72033	41188	0.45	-6.98	-66.5	0.174	0.113	-0.001
7208872	0	72034	41288	0.6	-6.77	-65.38	0.201	0.096	0
7208972	0	72035	41388	0.6	-7	-66.82	0.199	0.106	-0.003
7209072	0	72036	41488	0.71	-7.13	-68.57	0.186	0.107	-0.003
7209172	0	72037	41588	0.8	-7.17	-68.41	0.193	0.111	-0.006
7209272	0	72038	41688	0.71	-7.25	-69.87	0.186	0.112	-0.004
7209372	0	72039	41788	0.77	-7.4	-70.06	0.176	0.108	-0.004
7209473	0	72040	41888	0.79	-7.45	-71.01	0.188	0.114	-0.004
7209573	0	72041	41988	0.82	-7.48	-71.42	0.19	0.118	-0.005
7209673	0	72042	42088	0.92	-7.54	-71.75	0.188	0.11	-0.004
7209773	0	72043	42188	0.66	-7.54	-72.8399	0.189	0.12899	-0.003
7209873	0	72044	42288	0.79	-7.56	-72.89	0.205	0.111	-0.005
7209973	0	72045	42388	0.85	-7.67	-72.88	0.194	0.121	0
7210073	0	72046	42488	0.98	-7.74	-73.32	0.191	0.115	-0.005
7210173	0	72047	42588	1.09	-7.98	-75.86	0.178	0.117	-0.004
7210273	0	72048	42688	0.87	-7.8	-74.89	0.201	0.122	-0.004
7210373	0	72049	42788	0.99	-7.9	-75.7699	0.216	0.112	-0.002
7210473	0	72050	42888	1.03	-8.04	-76.74	0.207	0.117	-0.003
7210573	0	72051	42988	1.07	-8.06	-77.91	0.212	0.123	-0.002
7210673	0	72052	43088	1.17	-8.24	-78.79	0.211	0.112	-0.003
7210773	0	72053	43188	0.93	-8.01	-78.28	0.225	0.13	-0.003
7210874	0	72054	43288	1.0599	-8.27	-79.72	0.211	0.13699	-0.004
7210974	0	72055	43388	1.02	-8.3	-79.5899	0.212	0.138	-0.003
7211074	0	72056	43488	1.08	-8.27	-80.19	0.223	0.139	-0.003
7211174	0	72057	43588	1.26	-8.52	-81.48	0.203	0.125	-0.003
7211274	0	72058	43688	1.11	-8.4799	-82.41	0.207	0.142	-0.004
7211374	0	72059	43788	1.19	-8.54	-82.5899	0.221	0.124	-0.006
7211474	0	72060	43888	0.95	-8.5	-82.92	0.225	0.143	-0.003
7211574	0	72061	43988	1.25	-8.7	-83.43	0.219	0.123	-0.002
7211674	0	72062	44088	1.28	-8.83	-85.11	0.214	0.147	-0.002
7211774	0	72063	44188	1.19	-8.79	-85.46	0.228	0.15099	-0.005
7211874	0	72064	44288	1.27	-8.84	-84.6	0.233	0.138	0.001
7211974	0	72065	44388	1.23	-8.75	-85.45	0.242	0.146	-0.003
7212074	0	72066	44488	1.23	-8.87	-85.33	0.228	0.15199	-0.004
7212175	0	72067	44588	1.29	-8.97	-86.64	0.237	0.139	-0.003
7212275	0	72068	44688	1.17	-8.85	-86.82	0.241	0.145	-0.003
7212375	0	72069	44788	1.33	-9.01	-87.99	0.232	0.145	-0.006
7212475	0	72070	44888	1.35	-8.89	-86.94	0.235	0.14399	0
7212575	0	72071	44988	1.3	-9.06	-88.46	0.232	0.153	-0.008
7212675	0	72072	45088	1.37	-8.92	-87.37	0.238	0.14399	0
7212775	0	72073	45188	1.28	-9.05	-88.7	0.231	0.147	0
7212875	0	72074	45288	1.32	-9	-87.69	0.236	0.149	0
7212975	0	72075	45388	1.4	-8.95	-88.57	0.237	0.148	-0.004
7213075	0	72076	45488	1.26	-8.89	-87.19	0.23	0.139	-0.001
7213175	0	72077	45588	1.45	-9	-88.51	0.243	0.136	-0.003
7213275	0	72078	45688	1.36	-8.93	-89.37	0.249	0.148	-0.005
7213375	0	72079	45788	1.3099	-9.03	-89.1	0.229	0.157	-0.004
7213476	0	72080	45888	1.29	-8.82	-88.78	0.244	0.14399	-0.005
7213576	0	72081	45988	1.2	-9.03	-88.3399	0.237	0.148	-0.005
