# Supplementary material for: Robot-Based Calibration Procedure for Graphene Electronic Skin
Source: Sensors (Basel). 2022 Aug 16;22(16):6122. doi: 10.3390/s22166122 (PMC9416129; doi:10.3390/s22166122)
Supplement: Supplementary file 1 [file sensors-22-06122-s001.zip › measurements/sensor_row_11_col_26_hex_unload.dat]

#ID ES_1_V1
#SIZE ROW 16 COL 32
#DIR UNLOAD
#sensor: hex
#coord: row_11_col_26
system_time	status	sequence_number	hex_sample_counter	Fx	Fy	Fz	Tx	Ty	Tz
7213676	0	72082	46088	1.38	-9	-88.68	0.225	0.147	-0.001
7213776	0	72083	46188	1.47	-9.06	-89.22	0.222	0.14	-0.003
7213876	0	72084	46288	1.29	-8.93	-87.7699	0.23	0.146	-0.005
7213976	0	72085	46388	1.39	-9.04	-88.46	0.22	0.147	-0.004
7214076	0	72086	46488	1.48	-9.14	-88.91	0.218	0.143	-0.004
7214176	0	72087	46588	1.44	-8.99	-88.01	0.22	0.126	-0.002
7214276	0	72088	46688	1.11	-8.75	-87.76	0.239	0.146	-0.004
7214376	0	72089	46788	1.29	-8.86	-87.8399	0.224	0.15099	-0.008
7214476	0	72090	46888	1.35	-8.89	-87.0899	0.218	0.143	-0.003
7214576	0	72091	46988	1.2	-8.71	-86.97	0.248	0.157	-0.004
7214677	0	72092	47088	1.35	-8.84	-86.3	0.228	0.143	-0.006
7214777	0	72093	47188	1.28	-8.76	-85.78	0.214	0.138	-0.005
7214877	0	72094	47288	1.38	-8.8	-85.72	0.202	0.136	-0.01
7214977	0	72095	47388	1.07	-8.53	-84.16	0.218	0.145	-0.003
7215077	0	72096	47488	1.1	-8.53	-84.12	0.212	0.145	-0.005
7215177	0	72097	47588	1.14	-8.42	-82.96	0.219	0.133	-0.001
7215277	0	72098	47688	0.91	-8.26	-82.91	0.218	0.143	-0.007
7215377	0	72099	47788	1	-8.1899	-82.23	0.225	0.141	-0.008
7215477	0	72100	47888	0.91	-7.99	-81.26	0.223	0.138	-0.008
7215577	0	72101	47988	0.93	-8.14	-80.91	0.182	0.147	-0.003
7215677	0	72102	48088	0.89	-7.93	-79.43	0.197	0.14399	-0.003
7215777	0	72103	48188	1.02	-7.79	-79.55	0.201	0.12899	-0.005
7215877	0	72104	48288	0.88	-7.85	-78.4	0.178	0.133	-0.004
7215977	0	72105	48388	0.92	-7.81	-77.58	0.173	0.126	-0.003
7216078	0	72106	48488	0.82	-7.64	-77.35	0.192	0.13	-0.003
7216178	0	72107	48588	0.94	-7.49	-76.07	0.189	0.123	-0.005
7216278	0	72108	48688	0.96	-7.55	-76.13	0.173	0.128	-0.006
7216378	0	72109	48788	0.8	-7.54	-74.69	0.15	0.121	-0.004
7216478	0	72110	48888	0.8	-7.26	-73.06	0.168	0.106	-0.002
7216578	0	72111	48988	0.71	-7.19	-73.94	0.164	0.119	-0.006
7216678	0	72112	49088	0.88	-7.26	-73.25	0.145	0.113	-0.006
7216778	0	72113	49188	0.71	-7.13	-72.63	0.145	0.113	-0.005
7216878	0	72114	49288	0.62	-6.92	-70.73	0.161	0.108	-0.003
7216978	0	72115	49388	0.74	-6.88	-70.78	0.153	0.097	-0.005
7217078	0	72116	49488	0.68	-6.65	-68.9	0.168	0.11	-0.004
7217178	0	72117	49588	0.65	-6.65	-68.98	0.15199	0.109	-0.006
7217279	0	72118	49688	0.5299	-6.57	-68.7699	0.142	0.11	-0.005
7217379	0	72119	49788	0.7	-6.58	-68.44	0.141	0.094	-0.004
7217479	0	72120	49888	0.62	-6.41	-67.76	0.142	0.096	-0.006
7217579	0	72121	49988	0.64	-6.43	-66.8399	0.127	0.086	-0.004
7217679	0	72122	50088	0.54	-6.21	-65.39	0.142	0.092	-0.001
7217779	0	72123	50188	0.65	-6.2199	-65.51	0.134	0.07599	-0.002
7217879	0	72124	50288	0.51	-5.9699	-64.3	0.142	0.081	-0.005
7217979	0	72125	50388	0.58	-6.1	-64.06	0.115	0.084	-0.004
7218079	0	72126	50488	0.49	-5.88	-63.09	0.122	0.079	-0.005
7218179	0	72127	50588	0.29	-5.65	-61.9	0.138	0.081	-0.004
7218279	0	72128	50688	0.55	-5.7399	-61.9	0.124	0.078	-0.004
7218379	0	72129	50788	0.42	-5.67	-60.79	0.108	0.082	0.001
7218479	0	72130	50888	0.3899	-5.56	-60.19	0.126	0.074	-0.001
7218579	0	72131	50988	0.46	-5.54	-59.39	0.115	0.064	-0.002
7218680	0	72132	51088	0.4	-5.23	-58.36	0.136	0.073	-0.004
7218780	0	72133	51188	0.55	-5.42	-58.55	0.107	0.062	-0.002
7218880	0	72134	51288	0.41	-5.17	-58.02	0.114	0.07199	-0.002
7218980	0	72135	51388	0.37	-5.17	-57.83	0.109	0.06	-0.004
7219080	0	72136	51488	0.33	-5.07	-56.66	0.105	0.068	0
7219180	0	72137	51588	0.42	-5.1	-56.44	0.092	0.057	-0.005
7219280	0	72138	51688	0.29	-4.98	-55.76	0.085	0.059	-0.002
7219380	0	72139	51788	0.31	-4.88	-55	0.085	0.067	-0.003
7219480	0	72140	51888	0.29	-4.8	-54.73	0.089	0.055	-0.004
7219580	0	72141	51988	0.18	-4.69	-54.3	0.083	0.057	-0.003
7219680	0	72142	52088	0.16	-4.66	-53.58	0.064	0.055	-0.004
7219780	0	72143	52188	0.11	-4.36	-52.36	0.082	0.06	-0.002
7219880	0	72144	52288	0.19	-4.5	-51.45	0.062	0.047	-0.002
7219981	0	72145	52388	0.21	-4.33	-50.84	0.068	0.045	-0.001
7220081	0	72146	52488	0.09	-4.02	-48.82	0.083	0.035	-0.002
7220181	0	72147	52588	0.09	-4.15	-49.25	0.06	0.048	-0.002
7220281	0	72148	52688	0.08	-4.18	-49.13	0.051	0.053	0.001
7220381	0	72149	52788	0.04	-4.1	-48.78	0.05	0.04	-0.002
7220481	0	72150	52888	-0.12	-3.84	-47.75	0.053	0.054	-0.001
7220581	0	72151	52988	0.01	-3.81	-47.35	0.06	0.046	-0.005
7220681	0	72152	53088	-0.05	-3.7	-45.89	0.056	0.049	-0.002
7220781	0	72153	53188	-0.16	-3.59	-44.97	0.048	0.056	-0.004
7220881	0	72154	53288	0.11	-3.71	-44.57	0.047	0.04	0.002
7220981	0	72155	53388	-0.14	-3.46	-43.87	0.043	0.047	-0.001
7221081	0	72156	53488	-0.15	-3.44	-43.23	0.028	0.03599	-0.003
7221181	0	72157	53588	-0.06	-3.28	-42.61	0.056	0.029	-0.002
7221282	0	72158	53688	-0.03	-3.41	-42.99	0.035	0.032	-0.002
7221382	0	72159	53788	-0.09	-3.3	-41.28	0.035	0.03	-0.005
7221482	0	72160	53888	-0.15	-3.24	-41.19	0.04	0.031	-0.005
7221582	0	72161	53988	-0.17	-3.19	-41.37	0.045	0.026	-0.006
7221682	0	72162	54088	-0.16	-3.1199	-39.25	0.03	0.028	0.002
7221782	0	72163	54188	-0.26	-3.07	-39.44	0.035	0.022	-0.004
7221882	0	72164	54288	-0.18	-2.9	-38.48	0.048	0.023	-0.002
7221982	0	72165	54388	-0.32	-3.06	-39.14	0.023	0.029	-0.004
7222082	0	72166	54488	-0.17	-2.95	-36.77	0.032	0.005	-0.002
7222182	0	72167	54588	-0.19	-3.03	-36.04	0.032	0.012	0.001
7222282	0	72168	54688	-0.27	-2.77	-35.29	0.046	0.003	-0.001
7222382	0	72169	54788	-0.35	-2.85	-36.15	0.034	0.003	-0.005
7222482	0	72170	54888	-0.28	-2.95	-35.06	0.014	0.01799	0.001
7222583	0	72171	54988	-0.3	-2.8699	-34.02	0.01799	0.001	-0.001
7222683	0	72172	55088	-0.34	-2.71	-34.03	0.041	0.007	-0.005
7222783	0	72173	55188	-0.26	-2.79	-33.18	0.028	-0.01	-0.001
7222883	0	72174	55288	-0.38	-2.66	-31.68	0.027	0.006	-0.002
7222983	0	72175	55388	-0.57	-2.38	-30.9	0.053	0	-0.001
7223083	0	72176	55488	-0.33	-2.52	-30.35	0.03799	-0.003	-0.001
7223183	0	72177	55588	-0.47	-2.49	-29.14	0.033	-0.003	-0.001
7223283	0	72178	55688	-0.35	-2.55	-29.79	0.021	0.003	-0.001
7223383	0	72179	55788	-0.45	-2.54	-29.28	0.024	-0.015	-0.001
7223483	0	72180	55888	-0.7	-2.42	-28.43	0.024	0.001	-0.002
7223583	0	72181	55988	-0.5899	-2.24	-27.56	0.035	-0.022	-0.002
7223683	0	72182	56088	-0.55	-2.3599	-26.47	0.023	-0.017	0.001
7223783	0	72183	56188	-0.61	-2.16	-26.62	0.052	-0.031	-0.001
7223884	0	72184	56288	-0.54	-2.16	-25.25	0.046	-0.03599	-0.004
7223984	0	72185	56388	-0.57	-2.17	-24.8	0.041	-0.039	-0.006
7224084	0	72186	56488	-0.67	-1.96	-24.17	0.05	-0.037	-0.003
7224184	0	72187	56588	-0.6	-1.96	-23.17	0.041	-0.045	-0.002
7224284	0	72188	56688	-0.56	-1.99	-24.36	0.03599	-0.03	-0.002
7224384	0	72189	56788	-0.7	-1.79	-22.85	0.045	-0.037	-0.003
7224484	0	72190	56888	-0.67	-1.82	-21.6299	0.03	-0.037	0
7224584	0	72191	56988	-0.74	-1.76	-22.45	0.034	-0.032	-0.003
7224684	0	72192	57088	-0.81	-1.5599	-20.68	0.043	-0.04	-0.002
7224784	0	72193	57188	-0.67	-1.74	-21.15	0.016	-0.039	0
7224884	0	72194	57288	-0.55	-1.73	-20.87	0.014	-0.04	-0.004
7224984	0	72195	57388	-0.83	-1.52	-17.62	0.021	-0.039	0.002
7225084	0	72196	57488	-0.72	-1.36	-18.31	0.034	-0.048	-0.001
7225185	0	72197	57588	-0.79	-1.49	-17.74	0.029	-0.05	-0.002
7225285	0	72198	57688	-0.72	-1.47	-17.31	0.02	-0.04	-0.001
7225385	0	72199	57788	-0.86	-1.2	-16.64	0.043	-0.051	-0.001
7225485	0	72200	57888	-0.74	-1.32	-15.99	0.026	-0.055	-0.003
7225585	0	72201	57988	-0.71	-1.27	-16.49	0.026	-0.045	-0.003
7225685	0	72202	58088	-0.84	-1.16	-15.56	0.02	-0.039	-0.006
7225785	0	72203	58188	-0.79	-1.24	-15.42	0.03	-0.042	-0.002
7225885	0	72204	58288	-0.7	-1.23	-14.77	0.015	-0.043	-0.002
7225985	0	72205	58388	-0.93	-1.03	-13.35	0.022	-0.03	-0.002
7226085	0	72206	58488	-0.68	-1.11	-13.21	0.017	-0.045	-0.003
7226185	0	72207	58588	-0.77	-0.94	-12.92	0.027	-0.037	0
7226285	0	72208	58688	-0.58	-1.0599	-12.33	0.02	-0.052	-0.002
7226386	0	72209	58788	-0.52	-0.98	-12.63	0.014	-0.041	-0.004
7226486	0	72210	58888	-0.68	-0.81	-11.61	0.024	-0.042	-0.005
7226586	0	72211	58988	-0.64	-0.91	-11.68	0.026	-0.042	-0.002
7226686	0	72212	59088	-0.52	-0.8	-11.29	0.023	-0.035	-0.001
7226786	0	72213	59188	-0.6	-0.72	-10.99	0.02	-0.037	-0.002
7226886	0	72214	59288	-0.51	-0.77	-10.35	0.003	-0.032	-0.003
7226986	0	72215	59388	-0.5	-0.65	-9.95	0.014	-0.03799	0
7227086	0	72216	59488	-0.6	-0.45	-9.17	0.034	-0.031	-0.004
7227186	0	72217	59588	-0.58	-0.55	-9	0.004	-0.01899	-0.004
7227286	0	72218	59688	-0.55	-0.42	-8.62	0.01	-0.017	-0.003
7227386	0	72219	59788	-0.48	-0.4	-8.47	0.00899	-0.029	0.001
7227486	0	72220	59888	-0.36	-0.29	-7.89	0.023	-0.029	-0.007
7227586	0	72221	59988	-0.25	-0.31	-7.83	0.011	-0.029	-0.004
7227686	0	72222	60088	-0.44	-0.11	-7.62	0.029	-0.01899	-0.004
7227787	0	72223	60188	-0.38	-0.24	-8.1	0	-0.017	-0.002
7227887	0	72224	60288	-0.41	-0.18	-5.87	-0.012	-0.014	0
7227987	0	72225	60388	-0.31	0	-5.87	0.014	-0.025	-0.004
7228087	0	72226	60488	-0.4	-0.08	-5.94	-0.011	-0.007	-0.001
7228187	0	72227	60588	-0.38	0.09	-4.55	0.006	-0.013	-0.002
7228287	0	72228	60688	-0.2	-0.05	-5.82	-0.022	-0.008	-0.001
7228387	0	72229	60788	-0.34	0.26	-4.48	-0.012	-0.004	-0.002
7228487	0	72230	60888	-0.08	0.15	-4.66	-0.02	-0.012	-0.001
7228587	0	72231	60988	-0.19	0.32	-3.73	-0.004	-0.017	-0.002
7228687	0	72232	61088	-0.26	0.34	-4.17	0.001	-0.003	-0.003
7228787	0	72233	61188	-0.25	0.46	-3.97	0.001	-0.013	-0.005
7228887	0	72234	61288	-0.22	0.56	-2.63	0.01	-0.004	-0.007
7228987	0	72235	61388	-0.32	0.48	-2.78	-0.00899	-0.002	0
7229088	0	72236	61488	-0.14	0.57	-2.19	0.004	-0.00899	0.001
7229188	0	72237	61588	-0.25	0.57	-1.78	-0.002	-0.008	-0.003
7229288	0	72238	61688	-0.17	0.42	-3.42	-0.00899	-0.007	-0.002
7229388	0	72239	61788	-0.07	0.47	-2.72	-0.012	-0.012	-0.003
7229488	0	72240	61888	-0.07	0.5	-2.46	-0.007	-0.013	0.001
7229588	0	72241	61988	-0.05	0.48	-2.19	-0.024	-0.017	-0.006
7229688	0	72242	62088	-0.07	0.47	-1.82	-0.01	-0.007	-0.001
7229788	0	72243	62188	-0.22	0.5	-2.05	-0.02	-0.01	0
7229888	0	72244	62288	-0.05	0.36	-2.8599	-0.033	-0.016	-0.003
7229988	0	72245	62388	-0.16	0.61	-1.11	-0.01	-0.017	-0.001
7230088	0	72246	62488	-0.14	0.62	-0.52	0	-0.025	0.002
7230188	0	72247	62588	-0.07	0.41	-2.24	-0.03	-0.013	-0.002
7230288	0	72248	62688	-0.2	0.54	-1.03	-0.013	-0.014	0.001
7230389	0	72249	62788	-0.21	0.62	-1.4299	-0.02	-0.01	0
7230489	0	72250	62888	-0.14	0.68	-0.62	-0.007	-0.016	0.004
7230589	0	72251	62988	-0.1	0.71	-1.93	0.012	-0.016	-0.001
7230689	0	72252	63088	-0.09	0.5899	-1.89	-0.017	-0.017	-0.002
7230789	0	72253	63188	-0.13	0.5899	-1.73	-0.037	-0.013	-0.003
7230889	0	72254	63288	-0.14	0.66	-0.45	-0.011	-0.023	0.002
7230989	0	72255	63388	-0.25	0.75	-1.34	-0.021	-0.008	-0.002
7231089	0	72256	63488	-0.17	0.66	-1.03	-0.011	-0.003	0
7231189	0	72257	63588	-0.14	0.71	-0.98	-0.013	-0.02	0.002
7231289	0	72258	63688	-0.07	0.72	-1.09	-0.021	-0.012	-0.001
7231389	0	72259	63788	-0.22	0.83	-0.35	-0.015	0	0.002
7231489	0	72260	63888	-0.09	0.74	-0.18	-0.015	-0.022	-0.001
7231589	0	72261	63988	-0.05	0.68	-0.91	-0.02	-0.011	-0.001
7231690	0	72262	64088	0.11	0.6	-0.51	-0.025	-0.02	-0.002
7231790	0	72263	64188	-0.18	0.76	0.28	-0.008	-0.016	0.002
7231890	0	72264	64288	-0.29	0.87	-0.16	-0.008	-0.013	-0.001
7231990	0	72265	64388	-0.08	0.66	-0.84	-0.029	-0.00899	0.001
7232090	0	72266	64488	-0.06	0.65	0.08	-0.035	-0.012	0.003
7232190	0	72267	64588	-0.21	0.83	0.27	-0.026	-0.011	0.001
7232290	0	72268	64688	-0.18	0.84	0.36	-0.02	-0.021	-0.003
7232390	0	72269	64788	-0.04	0.72	-0.11	-0.024	-0.023	0.001
7232490	0	72270	64888	-0.18	0.7799	0.82	-0.022	-0.01799	0.001
7232590	0	72271	64988	-0.16	0.85	0.4	-0.013	-0.01799	-0.002
7232690	0	72272	65088	-0.16	0.64	-0.28	-0.028	-0.016	-0.001
7232790	0	72273	65188	0.06	0.63	0.92	-0.031	-0.028	0.002
7232890	0	72274	65288	-0.24	0.91	1.44	-0.01899	-0.016	0.002
7232991	0	72275	65388	-0.15	0.69	0.15	-0.026	-0.026	-0.002
7233091	0	72276	65488	-0.08	0.8	0.07	-0.027	-0.024	0
7233191	0	72277	52	-0.25	0.97	1.45	-0.008	-0.011	-0.001
7233291	0	72278	152	-0.03	0.74	0.95	-0.045	-0.017	0
7233391	0	72279	252	0.13	0.57	0.22	-0.052	-0.023	0.001
7233491	0	72280	352	-0.25	0.91	1.76	-0.022	-0.021	0.001
7233591	0	72281	452	-0.02	0.7799	0.46	-0.029	-0.031	0.002
7233691	0	72282	552	-0.12	0.95	1.5	-0.012	-0.01799	0
7233791	0	72283	652	-0.12	0.97	1.26	0	-0.022	-0.003
7233891	0	72284	752	-0.13	0.93	2.6	-0.008	-0.031	0.001
7233991	0	72285	852	0.1	0.84	1.5599	-0.022	-0.045	-0.001
7234091	0	72286	952	-0.01	0.92	1.93	-0.022	-0.025	-0.002
7234191	0	72287	1052	-0.07	0.86	2.73	-0.026	-0.029	0.001
7234292	0	72288	1152	0.05	0.83	2.09	-0.034	-0.035	0.002
7234392	0	72289	1252	-0.01	0.98	2.83	-0.023	-0.033	0.001
7234492	0	72290	1352	0.08	0.98	2.27	-0.013	-0.033	0.002
7234592	0	72291	1452	0.17	0.94	2.54	-0.01799	-0.039	0.003
7234692	0	72292	1552	-0.06	0.96	2.91	-0.041	-0.022	0.004
7234792	0	72293	1652	-0.07	1.07	2.94	-0.007	-0.035	0.002
7234892	0	72294	1752	-0.1	1.11	2.53	-0.015	-0.017	0
7234992	0	72295	1852	-0.02	1.0599	3.34	-0.013	-0.034	0.001
7235092	0	72296	1952	-0.04	0.98	2.66	-0.026	-0.028	-0.001
7235192	0	72297	2052	-0.07	1.1	3.62	-0.017	-0.025	0.001
7235292	0	72298	2152	0.13	1	2.54	-0.032	-0.016	0.002
7235392	0	72299	2252	0	1.01	2.88	-0.01899	-0.023	0
7235492	0	72300	2352	-0.07	0.95	3.59	-0.039	-0.025	-0.001
7235592	0	72301	2452	-0.01	0.96	2.98	-0.04	-0.022	0.001
7235693	0	72302	2552	0.1	1.01	3.83	-0.029	-0.027	0.004
7235793	0	72303	2652	0.05	0.99	3.58	-0.031	-0.03799	0.001
7235893	0	72304	2752	-0.09	1.07	3.58	-0.028	-0.022	0.003
7235993	0	72305	2852	0.11	0.9	4.06	-0.049	-0.023	0.004
7236093	0	72306	2952	0.1	0.89	2.8599	-0.03799	-0.035	0.004
7236193	0	72307	3052	-0.13	1.04	3.88	-0.031	-0.022	-0.001
7236293	0	72308	3152	-0.11	1.04	4.3	-0.028	-0.027	0.001
7236393	0	72309	3252	0.05	1	3.26	-0.034	-0.029	-0.002
7236493	0	72310	3352	-0.03	1.01	4.7399	-0.03	-0.03	0.003
7236593	0	72311	3452	0.02	0.87	3.68	-0.029	-0.033	0.002
7236693	0	72312	3552	0.03	0.98	4.82	-0.012	-0.039	0
7236793	0	72313	3652	0.21	0.68	2.54	-0.054	-0.039	0.003
7236894	0	72314	3752	-0.22	1.05	5.42	-0.01899	-0.026	0.003
7236994	0	72315	3852	0.1	0.89	3.73	-0.037	-0.03	0
7237094	0	72316	3952	-0.04	0.94	4.32	-0.031	-0.026	-0.001
7237194	0	72317	4052	-0.01	0.96	3.59	-0.03799	-0.027	0.002
7237294	0	72318	4152	-0.08	1.0599	4.89	-0.029	-0.032	0
7237394	0	72319	4252	0.21	0.91	4.27	-0.039	-0.055	0.001
7237494	0	72320	4352	-0.06	1.03	4.68	-0.03599	-0.029	-0.001
7237594	0	72321	4452	-0.1	1.08	5.01	-0.022	-0.02	0
7237694	0	72322	4552	-0.13	0.92	4.43	-0.032	-0.01899	-0.001
7237794	0	72323	4652	0.03	1	5.02	-0.014	-0.04	0
7237894	0	72324	4752	-0.08	1.17	5.36	-0.014	-0.029	0.001
7237994	0	72325	4852	-0.07	0.95	4.37	-0.031	-0.032	0.001
7238094	0	72326	4952	0.12	0.87	4.98	-0.043	-0.037	0
7238194	0	72327	5052	-0.07	1	5.25	-0.04	-0.034	-0.002
7238295	0	72328	5152	0.07	1.03	5.07	-0.037	-0.039	0.001
7238395	0	72329	5252	0.09	0.88	5.38	-0.034	-0.043	0.003
7238495	0	72330	5352	-0.05	0.99	5.42	-0.033	-0.035	0.002
7238595	0	72331	5452	-0.08	1.03	5.43	-0.015	-0.037	-0.002
7238695	0	72332	5552	-0.05	0.91	5.88	-0.041	-0.031	0.001
7238795	0	72333	5652	-0.12	0.98	4.63	-0.046	-0.023	0.002
7238895	0	72334	5752	0.02	1.07	5.4	-0.023	-0.042	0.002
7238995	0	72335	5852	0.17	0.98	5.7199	-0.028	-0.037	0.004
7239095	0	72336	5952	-0.11	1.09	6.37	-0.021	-0.04	0.003
7239195	0	72337	6052	-0.15	1.07	5.55	-0.031	-0.024	0.002
7239295	0	72338	6152	-0.06	1.17	7.4	-0.016	-0.045	0.002
7239395	0	72339	6252	-0.1	1.1	6.45	-0.022	-0.031	0
7239495	0	72340	6352	-0.1	1.04	6.52	-0.043	-0.037	0.002
7239596	0	72341	6452	-0.12	1.1	6.64	-0.01899	-0.034	0.002
7239696	0	72342	6552	-0.04	1.09	6.94	-0.028	-0.044	0.004
7239796	0	72343	6652	-0.06	0.99	5.77	-0.046	-0.032	0.002
7239896	0	72344	6752	-0.04	1.11	6.45	-0.015	-0.037	0.004
7239996	0	72345	6852	-0.2	1.17	7.84	-0.035	-0.045	0.003
7240096	0	72346	6952	-0.08	1.17	6.83	-0.028	-0.044	0.005
7240196	0	72347	7052	-0.12	1.26	7.56	-0.027	-0.046	0.002
7240296	0	72348	7152	-0.18	1.25	7.81	-0.012	-0.043	0.002
7240396	0	72349	7252	-0.1	1.17	6.72	-0.034	-0.033	0.003
7240496	0	72350	7352	-0.11	1.29	7.57	-0.021	-0.03599	0.003
7240596	0	72351	7452	-0.17	1.16	7.78	-0.033	-0.046	0.003
7240696	0	72352	7552	-0.14	0.97	6.69	-0.059	-0.028	0.001
7240796	0	72353	7652	-0.08	1.07	7.22	-0.048	-0.043	0.002
7240897	0	72354	7752	-0.02	1.11	6.88	-0.039	-0.05	0.004
7240997	0	72355	7852	-0.12	1.23	7.63	-0.044	-0.033	0
7241097	0	72356	7952	-0.1	1.19	7.56	-0.035	-0.037	0.003
7241197	0	72357	8052	-0.04	1.24	7.08	-0.044	-0.042	0.004
7241297	0	72358	8152	-0.18	1.37	7.79	-0.026	-0.032	0.003
7241397	0	72359	8252	-0.08	1.19	6.91	-0.056	-0.037	0.006
7241497	0	72360	8352	0.08	1.23	7.69	-0.032	-0.045	0.003
7241597	0	72361	8452	-0.08	1.14	6.55	-0.067	-0.029	0
7241697	0	72362	8552	-0.23	1.33	7.37	-0.031	-0.03	0.003
7241797	0	72363	8652	-0.19	1.35	8.56	-0.03799	-0.043	0.005
7241897	0	72364	8752	-0.07	1.38	8.45	-0.033	-0.05	-0.001
7241997	0	72365	8852	-0.02	1.26	8.54	-0.056	-0.045	0.008
7242098	0	72366	8952	-0.05	1.33	8.2299	-0.045	-0.041	0.003
7242198	0	72367	9052	-0.25	1.35	8.38	-0.042	-0.035	0.003
7242298	0	72368	9152	0.11	1.2	7.74	-0.049	-0.055	0.005
7242398	0	72369	9252	-0.34	1.42	8.37	-0.025	-0.037	0.004
7242498	0	72370	9352	-0.03	1.28	8.16	-0.055	-0.045	0.006
7242598	0	72371	9452	-0.31	1.5	10.13	-0.017	-0.049	0.006
7242698	0	72372	9552	-0.31	1.37	8.59	-0.042	-0.041	0.007
7242798	0	72373	9652	-0.33	1.37	8.59	-0.05	-0.035	0.003
7242898	0	72374	9752	-0.22	1.32	9.76	-0.041	-0.053	0.006
7242998	0	72375	9852	-0.22	1.25	8.39	-0.033	-0.047	0.006
7243098	0	72376	9952	-0.34	1.38	8.51	-0.022	-0.058	0.004
7243198	0	72377	10052	-0.32	1.39	8.96	-0.029	-0.052	0.006
7243298	0	72378	10152	-0.19	1.33	9.3	-0.033	-0.046	0.004
7243399	0	72379	10252	-0.16	1.32	9.67	-0.023	-0.065	0.004
7243499	0	72380	10352	-0.34	1.38	9.79	-0.023	-0.067	0.005
7243599	0	72381	10452	-0.42	1.39	10.11	-0.026	-0.058	0.004
7243699	0	72382	10552	-0.34	1.24	8.86	-0.03599	-0.055	0.005
7243799	0	72383	10652	-0.28	1.24	10.66	-0.029	-0.067	0.007
7243899	0	72384	10752	-0.43	1.42	9.59	-0.014	-0.053	0.006
7243999	0	72385	10852	-0.42	1.36	10.53	-0.022	-0.057	0.005
7244099	0	72386	10952	-0.41	1.35	10.34	-0.041	-0.061	0.007
7244199	0	72387	11052	-0.54	1.46	10.35	-0.03	-0.043	0.01
7244299	0	72388	11152	-0.54	1.53	10.33	-0.021	-0.057	0.004
7244399	0	72389	11252	-0.33	1.37	10.57	-0.023	-0.069	0.007
7244499	0	72390	11352	-0.26	1.41	10.55	-0.037	-0.065	0.00899
7244599	0	72391	11452	-0.34	1.39	10.92	-0.03	-0.069	0.007
7244700	0	72392	11552	-0.27	1.35	9.97	-0.037	-0.075	0.004
7244800	0	72393	11652	-0.4	1.35	9.79	-0.045	-0.055	0.007
7244900	0	72394	11752	-0.54	1.55	11.64	-0.03599	-0.064	0.011
7245000	0	72395	11852	-0.66	1.42	10.14	-0.05	-0.046	0.00899
7245100	0	72396	11952	-0.41	1.59	10.26	-0.02	-0.07	0.00899
7245200	0	72397	12052	-0.49	1.48	11.79	-0.041	-0.057	0.007
7245300	0	72398	12152	-0.5899	1.45	10.53	-0.043	-0.066	0.007
7245400	0	72399	12252	-0.6	1.63	10.97	-0.039	-0.048	0.008
7245500	0	72400	12352	-0.65	1.64	11.52	-0.025	-0.052	0.008
7245600	0	72401	12452	-0.56	1.49	11.04	-0.05	-0.057	0.007
7245700	0	72402	12552	-0.4	1.47	10.49	-0.051	-0.069	0.01
7245800	0	72403	12652	-0.51	1.46	11.04	-0.068	-0.06	0.007
7245900	0	72404	12752	-0.6	1.58	11.31	-0.043	-0.057	0.011
7246000	0	72405	12852	-0.44	1.5599	10.62	-0.03799	-0.078	0.00899
7246101	0	72406	12952	-0.5	1.44	11.2299	-0.061	-0.071	0.007
7246201	0	72407	13052	-0.65	1.58	11.15	-0.041	-0.052	0.00899
7246301	0	72408	13152	-0.38	1.38	10.18	-0.03799	-0.07599	0.006
7246401	0	72409	13252	-0.65	1.58	10.81	-0.04	-0.059	0.007
7246501	0	72410	13352	-0.58	1.53	11.33	-0.041	-0.07599	0.006
7246601	0	72411	13452	-0.65	1.53	11	-0.03799	-0.065	0.00899
7246701	0	72412	13552	-0.66	1.57	11.96	-0.032	-0.071	0.007
7246801	0	72413	13652	-0.54	1.51	11.81	-0.048	-0.069	0.007
7246901	0	72414	13752	-0.49	1.64	12.04	-0.039	-0.066	0.01
7247001	0	72415	13852	-0.42	1.59	11.75	-0.047	-0.07599	0.007
7247101	0	72416	13952	-0.56	1.58	12.7	-0.048	-0.061	0.008
7247201	0	72417	14052	-0.61	1.72	13.87	-0.03	-0.069	0.008
7247301	0	72418	14152	-0.7	1.65	13.83	-0.023	-0.067	0.007
7247402	0	72419	14252	-0.79	1.71	13.47	-0.021	-0.055	0.007
7247502	0	72420	14352	-0.52	1.42	13.85	-0.026	-0.073	0.00899
7247602	0	72421	14452	-0.67	1.5599	13.66	-0.01899	-0.073	0.007
7247702	0	72422	14552	-0.44	1.32	12.75	-0.026	-0.07	0.00899
7247802	0	72423	14652	-0.42	1.3099	12.75	-0.033	-0.074	0.006
7247902	0	72424	14752	-0.35	1.26	12.9799	-0.034	-0.083	0.008
7248002	0	72425	14852	-0.45	1.44	13.25	-0.013	-0.071	0.007
7248102	0	72426	14952	-0.7	1.36	13.75	-0.027	-0.055	0.004
7248202	0	72427	15052	-0.48	1.32	13.45	-0.032	-0.075	0.006
7248302	0	72428	15152	-0.5	1.35	14.23	-0.021	-0.073	0.006
7248402	0	72429	15252	-0.4	1.36	13.98	-0.027	-0.078	0.007
7248503	0	72430	15352	-0.46	1.35	14.21	-0.029	-0.075	0.00899
7248603	0	72431	15452	-0.37	1.41	13.92	-0.01799	-0.067	0.00899
7248703	0	72432	15552	-0.42	1.34	14.11	-0.014	-0.069	0.007
7248803	0	72433	15652	-0.44	1.4299	14.47	-0.025	-0.075	0.002
7248903	0	72434	15752	-0.48	1.41	13.66	-0.024	-0.066	0.007
7249003	0	72435	15852	-0.38	1.38	13.58	-0.015	-0.082	0.007
7249103	0	72436	15952	-0.49	1.41	14.87	-0.011	-0.068	0.005
7249203	0	72437	16052	-0.37	1.21	13.44	-0.03	-0.078	0.008
