# Supplementary material for: Robot-Based Calibration Procedure for Graphene Electronic Skin
Source: Sensors (Basel). 2022 Aug 16;22(16):6122. doi: 10.3390/s22166122 (PMC9416129; doi:10.3390/s22166122)
Supplement: Supplementary file 1 [file sensors-22-06122-s001.zip › measurements/sensor_row_11_col_27_hex_load.dat]

#ID ES_1_V1
#SIZE ROW 16 COL 32
#DIR LOAD
#sensor: hex
#coord: row_11_col_27
system_time	status	sequence_number	hex_sample_counter	Fx	Fy	Fz	Tx	Ty	Tz
7104092	0	70987	2124	-0.66	1.55	14.9	0.001	-0.069	0.006
7104192	0	70988	2224	-0.36	1.48	14.14	-0.011	-0.074	0.00899
7104292	0	70989	2324	-0.68	1.51	14.6	-0.011	-0.066	0.004
7104392	0	70990	2424	-0.56	1.35	13.94	-0.01799	-0.075	0.008
7104492	0	70991	2524	-0.56	1.39	14.11	-0.027	-0.056	0.003
7104592	0	70992	2624	-0.42	1.25	13.47	-0.04	-0.07	0.007
7104692	0	70993	2724	-0.49	1.4	13.96	-0.026	-0.064	0.007
7104792	0	70994	2824	-0.51	1.4	13.88	-0.02	-0.077	0.006
7104892	0	70995	2924	-0.4	1.29	13.6	-0.024	-0.073	0.006
7104993	0	70996	3024	-0.64	1.46	13.54	-0.01899	-0.066	0.004
7105093	0	70997	3124	-0.44	1.42	14.51	-0.013	-0.075	0.007
7105193	0	70998	3224	-0.32	1.3	13.99	-0.029	-0.074	0.008
7105293	0	70999	3324	-0.41	1.28	12.89	-0.033	-0.056	0.004
7105393	0	71000	3424	-0.47	1.36	14.51	-0.013	-0.074	0.008
7105493	0	71001	3524	-0.31	1.37	13.83	-0.004	-0.087	0.006
7105593	0	71002	3624	-0.54	1.37	12.77	-0.01	-0.07	0.00899
7105693	0	71003	3724	-0.47	1.14	11.5	-0.025	-0.062	0.007
7105793	0	71004	3824	-0.41	1.03	12.25	-0.01899	-0.079	0.006
7105893	0	71005	3924	-0.5299	1.05	11.54	-0.005	-0.073	0.007
7105993	0	71006	4024	-0.36	0.75	11.02	-0.025	-0.082	0.005
7106093	0	71007	4124	-0.61	0.81	11.2299	-0.025	-0.073	0.006
7106193	0	71008	4224	-0.7	1.04	11.2299	-0.002	-0.065	0.00899
7106293	0	71009	4324	-0.69	0.99	10.63	-0.002	-0.069	0.01
7106394	0	71010	4424	-0.73	1.02	11.29	0.005	-0.068	0.006
7106494	0	71011	4524	-0.48	0.7799	10.15	-0.01899	-0.077	0.005
7106594	0	71012	4624	-0.69	1.04	11.81	-0.002	-0.069	0.007
7106694	0	71013	4724	-0.61	0.83	10.68	-0.017	-0.065	0.006
7106794	0	71014	4824	-0.7	0.91	9.82	-0.011	-0.062	0.008
7106894	0	71015	4924	-0.5899	0.8	10.08	-0.021	-0.071	0.007
7106994	0	71016	5024	-0.64	0.92	10.22	-0.013	-0.074	0.006
7107094	0	71017	5124	-0.56	0.88	11.16	0.007	-0.082	0.008
7107194	0	71018	5224	-0.72	1.02	11.77	0.002	-0.065	0.008
7107294	0	71019	5324	-0.69	0.93	10.9399	-0.006	-0.07	0.006
7107394	0	71020	5424	-0.58	0.67	10.77	-0.033	-0.074	0.004
7107494	0	71021	5524	-0.3899	0.69	9.31	-0.01899	-0.077	0.008
7107595	0	71022	5624	-0.6	0.82	10.46	-0.002	-0.069	0.01
7107695	0	71023	5724	-0.5	0.85	9.9	-0.005	-0.07199	0.003
7107795	0	71024	5824	-0.49	0.71	9.57	-0.017	-0.057	0.004
7107895	0	71025	5924	-0.52	0.72	9.81	-0.012	-0.069	0.006
7107995	0	71026	6024	-0.49	0.92	10.92	-0.006	-0.065	0.007
7108095	0	71027	6124	-0.5	0.64	9.11	-0.017	-0.063	0.007
7108195	0	71028	6224	-0.47	0.58	9.62	-0.028	-0.07	0.007
7108295	0	71029	6324	-0.68	0.75	9.86	-0.016	-0.059	0.004
7108395	0	71030	6424	-0.3899	0.67	9.2299	-0.00899	-0.064	0.004
7108495	0	71031	6524	-0.44	0.81	9.72	-0.007	-0.055	0.007
7108595	0	71032	6624	-0.49	0.74	9.68	0	-0.057	0.002
7108695	0	71033	6724	-0.5299	0.66	9.76	-0.014	-0.06	0.006
7108795	0	71034	6824	-0.41	0.6	8.72	-0.022	-0.049	0.007
7108895	0	71035	6924	-0.62	0.75	9.05	-0.014	-0.04	0.006
7108996	0	71036	7024	-0.37	0.56	9.07	-0.02	-0.054	0.003
7109096	0	71037	7124	-0.38	0.69	9.26	-0.011	-0.046	0.003
7109196	0	71038	7224	-0.47	0.74	9.63	0.007	-0.058	0.006
7109296	0	71039	7324	-0.37	0.5299	9.18	-0.01	-0.057	0.003
7109396	0	71040	7424	-0.3899	0.7	9.58	0.007	-0.052	0.006
7109496	0	71041	7524	-0.24	0.65	8.51	-0.003	-0.051	0.004
7109596	0	71042	7624	-0.36	0.58	8.81	-0.011	-0.052	0.005
7109696	0	71043	7724	-0.17	0.61	9.06	0.003	-0.071	0.005
7109796	0	71044	7824	-0.33	0.72	9.12	0.005	-0.044	0.002
7109896	0	71045	7924	-0.4	0.72	9.43	0.011	-0.045	0.001
7109996	0	71046	8024	-0.29	0.56	8.78	-0.008	-0.03799	0.006
7110096	0	71047	8124	-0.29	0.62	9.41	0.006	-0.056	0.002
7110196	0	71048	8224	-0.27	0.5	8.38	-0.001	-0.047	0.003
7110297	0	71049	8324	-0.19	0.57	8.32	0.005	-0.049	0.003
7110397	0	71050	8424	-0.05	0.55	8.89	0.012	-0.073	0.003
7110497	0	71051	8524	-0.16	0.5299	7.84	0.007	-0.041	0
7110597	0	71052	8624	-0.03	0.54	8.68	0	-0.045	0.006
7110697	0	71053	8724	-0.43	0.57	7.85	0.004	-0.031	0.005
7110797	0	71054	8824	-0.26	0.52	8.82	0.006	-0.042	0.001
7110897	0	71055	8924	-0.31	0.63	8.28	0.013	-0.045	0.005
7110997	0	71056	9024	-0.2	0.62	8.33	0.023	-0.044	0.002
7111097	0	71057	9124	-0.18	0.49	7.51	0.002	-0.034	0.002
7111197	0	71058	9224	-0.15	0.52	8.3	0.005	-0.047	0.004
7111297	0	71059	9324	-0.04	0.3899	7.18	-0.003	-0.046	0.003
7111397	0	71060	9424	-0.33	0.69	7.8	0.024	-0.032	0.005
7111498	0	71061	9524	-0.07	0.47	7.1	0.011	-0.037	0.004
7111598	0	71062	9624	-0.24	0.5	7.2	0.017	-0.031	0.002
7111698	0	71063	9724	-0.2	0.51	8.31	0.016	-0.037	0.001
7111798	0	71064	9824	-0.03	0.18	6.67	-0.00899	-0.043	0.001
7111898	0	71065	9924	-0.11	0.49	7.27	0.006	-0.037	0.002
7111998	0	71066	10024	-0.14	0.5	7.55	0.02	-0.029	0.004
7112098	0	71067	10124	0.04	0.44	6.39	0.017	-0.03799	0.003
7112198	0	71068	10224	0.02	0.29	6.05	0.001	-0.03	-0.001
7112298	0	71069	10324	-0.06	0.36	7.03	0.005	-0.03	0.006
7112398	0	71070	10424	-0.02	0.36	6.88	0.004	-0.034	0.004
7112498	0	71071	10524	-0.06	0.41	7.06	0.013	-0.015	0.002
7112598	0	71072	10624	-0.15	0.3899	7.01	0.017	-0.026	0.003
7112698	0	71073	10724	-0.08	0.48	6.84	0.034	-0.03	-0.002
7112798	0	71074	10824	-0.13	0.32	6.04	0.002	-0.008	0.001
7112899	0	71075	10924	0.17	0.14	5.15	-0.003	-0.032	0.002
7112999	0	71076	11024	0.01	0.33	5.9899	0.014	-0.022	0.001
7113099	0	71077	11124	0.07	0.23	5.33	0.00899	-0.015	0
7113199	0	71078	11224	-0.07	0.32	6.18	0.011	-0.005	0.003
7113299	0	71079	11324	0.07	0.22	6	-0.003	-0.021	0.002
7113399	0	71080	11424	-0.07	0.43	6.23	0.029	-0.01799	-0.001
7113499	0	71081	11524	-0.01	0.32	5.58	0.00899	-0.011	0.003
7113599	0	71082	11624	-0.03	0.27	6.41	0.005	-0.01	0.003
7113699	0	71083	11724	0.11	0.29	6	-0.001	-0.029	0.002
7113799	0	71084	11824	0.19	0.23	5.31	0.015	-0.029	0.003
7113899	0	71085	11924	0.14	0.22	4.83	0.01	-0.017	0
7113999	0	71086	12024	0.08	0.09	4.98	0.005	-0.02	0
7114099	0	71087	12124	0.23	0.15	5.2199	0.002	-0.016	0.002
7114200	0	71088	12224	0.16	0.08	4.79	0.00899	-0.015	0
7114300	0	71089	12324	0.05	0.22	5.89	0.006	-0.004	0.003
7114400	0	71090	12424	0.1	0.33	5.34	0.03	-0.024	-0.002
7114500	0	71091	12524	-0.03	0.3	5.39	0.011	-0.013	0.004
7114600	0	71092	12624	0.14	0.16	5.34	0.01	-0.012	-0.001
7114700	0	71093	12724	0.13	0.29	5.09	0.023	-0.012	-0.001
7114800	0	71094	12824	0.03	0.12	4.93	-0.012	0.003	0.003
7114900	0	71095	12924	0.16	0.25	4.86	0.021	-0.00899	0.002
7115000	0	71096	13024	0.27	0.22	4.78	0.031	-0.024	0.002
7115100	0	71097	13124	0.1	0.26	5.39	0.021	-0.02	0.004
7115200	0	71098	13224	0.23	0.18	4.95	0.005	-0.007	0.002
7115300	0	71099	13324	0.06	0.19	4.2399	0.002	0.002	0
7115400	0	71100	13424	0.11	0.3	4.08	0.029	-0.002	-0.001
7115501	0	71101	13524	0.27	0.01	4.12	-0.00899	-0.01	0
7115601	0	71102	13624	0.16	0.24	5.09	0.02	-0.002	0.003
7115701	0	71103	13724	0.14	0.17	4.15	0.007	-0.001	0.004
7115801	0	71104	13824	0.25	0.07	4.45	0.003	-0.008	0.002
7115901	0	71105	13924	0.32	0.12	3.55	0.021	-0.012	0.004
7116001	0	71106	14024	-0.06	0.19	4.14	0.017	0.014	-0.001
7116101	0	71107	14124	0.18	0.18	4.25	0.025	-0.006	0
7116201	0	71108	14224	0.15	0.22	4.23	0.024	0.006	0
7116301	0	71109	14324	0.17	-0.07	3.59	0.002	-0.004	0.002
7116401	0	71110	14424	0.29	0.01	3.52	0.006	-0.005	0.003
7116501	0	71111	14524	0.3	0.05	4.13	0.01899	0	0.004
7116601	0	71112	14624	0.45	0.11	4.15	0.017	-0.02	0.001
7116702	0	71113	14724	0.26	0.22	3.6	0.04	0.004	0.004
7116802	0	71114	14824	0.44	-0.08	3.45	-0.001	-0.005	0
7116902	0	71115	14924	0.4	0.08	3.73	0.01799	0.006	0.005
7117002	0	71116	15024	0.24	-0.04	3.81	0.01799	0.011	0.004
7117102	0	71117	15124	0.46	-0.06	2.8699	0.01	-0.004	0.002
7117202	0	71118	15224	0.4	-0.01	2.43	0.027	-0.006	0.002
7117302	0	71119	15324	0.26	0.02	2	0.022	0.01	0.001
7117402	0	71120	15424	0.3	0.18	3.14	0.029	0.005	0.002
7117502	0	71121	15524	0.51	-0.1	2.32	0.007	0.006	0.001
7117602	0	71122	15624	0.29	0.11	3.32	0.027	0.008	0.002
7117702	0	71123	15724	0.35	-0.01	2.8699	0.017	0	0
7117802	0	71124	15824	0.3	0.02	3.18	0.03	0.011	0.003
7117902	0	71125	15924	0.47	-0.11	1.88	-0.002	0.01799	0
7118002	0	71126	16024	0.36	-0.04	2.48	0.02	0.005	0.004
7118103	0	71127	16124	0.3	0.02	3.03	0.034	0.007	0.002
7118203	0	71128	16224	0.23	-0.01	3.05	0.023	0.016	0.002
7118303	0	71129	16324	0.48	-0.16	1.67	0.007	0.008	0.003
7118403	0	71130	16424	0.48	-0.17	2.24	-0.003	0.011	0.003
7118503	0	71131	16524	0.42	-0.17	0.97	0.014	0.006	0.003
7118603	0	71132	16624	0.38	0	2.1199	0.00899	0.012	0.004
7118703	0	71133	16724	0.12	0.03	2.84	0.017	0.025	0.004
7118803	0	71134	16824	0.51	-0.13	0.83	0.015	0.02	0
7118903	0	71135	16924	0.38	0	1.58	0.024	0.01799	0.002
7119003	0	71136	17024	0.5899	-0.25	0.98	0.003	0.007	0.004
7119103	0	71137	17124	0.28	0.02	2.27	0.028	0.011	0.004
7119203	0	71138	17224	0.48	-0.05	2.15	0.03599	0.011	0.004
7119303	0	71139	17324	0.34	-0.14	1.13	0.027	0.014	-0.004
7119404	0	71140	17424	0.31	-0.14	-0.5	0.026	0.028	-0.001
7119504	0	71141	17524	0.46	-0.19	0.3	0.01799	0.004	-0.001
7119604	0	71142	17624	0.47	-0.1	0.75	0.031	0.001	0.001
7119704	0	71143	17724	0.31	-0.13	0.63	0.024	0.025	0.002
7119804	0	71144	17824	0.42	-0.07	0.74	0.03599	0.013	0.004
7119904	0	71145	17924	0.29	-0.06	0.7799	0.044	0.011	-0.001
7120004	0	71146	18024	0.3899	-0.18	0.51	0.024	0.015	0.001
7120104	0	71147	18124	0.43	-0.21	-0.46	0.01799	0.017	0.002
7120204	0	71148	18224	0.45	-0.08	-0.47	0.049	0.017	0.003
7120304	0	71149	18324	0.44	-0.13	0.03	0.043	0.014	0.002
7120404	0	71150	18424	0.63	-0.22	-0.35	0.03599	0.002	0.003
7120504	0	71151	18524	0.54	-0.15	-0.11	0.044	0.01799	-0.001
7120604	0	71152	18624	0.52	-0.19	-0.02	0.034	0.005	0.001
7120705	0	71153	18724	0.46	-0.38	-0.96	0.01799	0.011	0
7120805	0	71154	18824	0.35	-0.31	-0.68	0.028	0.023	-0.001
7120905	0	71155	18924	0.28	-0.21	-0.51	0.037	0.017	-0.001
7121005	0	71156	19024	0.36	-0.33	-0.74	0.024	0.024	-0.001
7121105	0	71157	19124	0.4	-0.44	-1.08	0.027	0.02	0.002
7121205	0	71158	19224	0.56	-0.52	-1.0599	0.03599	0.006	0
7121305	0	71159	19324	0.43	-0.44	-2.43	0.061	0.00899	-0.001
7121405	0	71160	19424	0.43	-0.54	-1.15	0.046	0.01899	0
7121505	0	71161	19524	0.31	-0.6	-2.35	0.035	0.01899	-0.002
7121605	0	71162	19624	0.21	-0.49	-0.76	0.047	0.025	0.004
7121705	0	71163	19724	0.49	-0.7799	-1.98	0.033	0.004	0.002
7121805	0	71164	19824	0.34	-0.68	-1.4	0.03599	0.01799	-0.002
7121905	0	71165	19924	0.56	-0.76	-2.34	0.046	0.008	0.001
7122006	0	71166	20024	0.28	-0.62	-2.01	0.054	0.024	-0.001
7122106	0	71167	20124	0.38	-0.79	-3.65	0.03599	0.02	-0.004
7122206	0	71168	20224	0.2	-0.65	-1.79	0.067	0.01899	-0.004
7122306	0	71169	20324	0.45	-0.75	-2.29	0.051	0.008	-0.003
7122406	0	71170	20424	0.46	-0.77	-1.58	0.046	-0.002	0.003
7122506	0	71171	20524	0.3	-0.7799	-1.61	0.049	0.016	0.002
7122606	0	71172	20624	0.16	-0.63	-1.09	0.058	0.016	-0.002
7122706	0	71173	20724	0.48	-0.84	-2.39	0.046	0.004	-0.002
7122806	0	71174	20824	0.27	-0.66	-2.77	0.064	0.01799	-0.002
7122906	0	71175	20924	0.3899	-0.73	-2.65	0.057	0.01	0
7123006	0	71176	21024	0.28	-0.7799	-1.32	0.047	0.015	-0.001
7123106	0	71177	21124	0.18	-0.63	-1.95	0.063	0.013	-0.001
7123206	0	71178	21224	0.24	-0.75	-2.56	0.05	0.006	-0.002
7123307	0	71179	21324	0.2	-0.66	-2.28	0.063	0.02	-0.003
7123407	0	71180	21424	0.3899	-0.88	-3.05	0.037	0.01	-0.001
7123507	0	71181	21524	0.18	-0.69	-1.52	0.07	0.006	0
7123607	0	71182	21624	0.24	-0.75	-1.57	0.045	0.004	0.001
7123707	0	71183	21724	0.28	-0.79	-3.09	0.046	0.01799	-0.001
7123807	0	71184	21824	0.25	-0.86	-2.78	0.044	0.012	0.001
7123907	0	71185	21924	0.29	-0.9	-3.74	0.045	0.007	0.001
7124007	0	71186	22024	0.32	-0.84	-3.17	0.067	0.008	-0.002
7124107	0	71187	22124	0.14	-0.84	-3.36	0.069	0.008	-0.001
7124207	0	71188	22224	0.26	-0.92	-3.88	0.056	0.00899	-0.002
7124307	0	71189	22324	0.2	-0.97	-3.88	0.068	0.006	-0.003
7124407	0	71190	22424	0.18	-1.05	-5.25	0.065	0.014	-0.002
7124507	0	71191	22524	0.3899	-1.3	-5.86	0.048	0.004	0.002
7124608	0	71192	22624	0.16	-1.17	-5.44	0.061	0.01799	-0.003
7124708	0	71193	22724	0.34	-1.29	-6.67	0.055	0.005	-0.001
7124808	0	71194	22824	0.47	-1.4299	-6.75	0.045	0.008	-0.002
7124908	0	71195	22924	0.27	-1.21	-6.68	0.07599	0.007	0
7125008	0	71196	23024	0.37	-1.17	-5.86	0.088	-0.003	0.002
7125108	0	71197	23124	0.19	-1.29	-7.74	0.082	0.017	-0.002
7125208	0	71198	23224	0.22	-1.32	-7.67	0.087	0.006	-0.001
7125308	0	71199	23324	0.11	-1.4299	-7.87	0.078	0.016	0.001
7125408	0	71200	23424	0.42	-1.63	-9.04	0.067	0.012	-0.001
7125508	0	71201	23524	0.18	-1.53	-8.14	0.087	0.004	-0.003
7125608	0	71202	23624	0.18	-1.72	-8.59	0.077	0.01899	-0.002
7125708	0	71203	23724	0.2	-1.64	-9.96	0.084	0.008	-0.003
7125809	0	71204	23824	0.21	-1.74	-10.65	0.079	0.02	-0.002
7125909	0	71205	23924	0.29	-1.98	-11.05	0.068	0.005	-0.002
7126009	0	71206	24024	-0.03	-1.74	-10.4799	0.084	0.011	-0.004
7126109	0	71207	24124	-0.15	-1.76	-11.49	0.091	0.026	-0.001
7126209	0	71208	24224	0.05	-1.91	-11.77	0.087	0.014	-0.001
7126309	0	71209	24324	0.11	-2.03	-11.82	0.099	-0.002	-0.004
7126409	0	71210	24424	0.08	-2.01	-12.31	0.083	0.003	-0.001
7126509	0	71211	24524	0.07	-1.83	-11.86	0.128	-0.001	-0.003
7126609	0	71212	24624	0.03	-2.07	-13.59	0.105	0.00899	-0.001
7126709	0	71213	24724	0.02	-2.18	-13.87	0.094	0.00899	-0.005
7126809	0	71214	24824	-0.17	-2.13	-13.98	0.104	0.023	-0.001
7126909	0	71215	24924	-0.06	-2.27	-14.43	0.102	0.003	-0.003
7127009	0	71216	25024	-0.07	-2.29	-14.42	0.109	0	-0.002
7127109	0	71217	25124	0.09	-2.43	-16.05	0.105	0.001	-0.002
7127210	0	71218	25224	-0.02	-2.6099	-16.78	0.083	0.006	-0.002
7127310	0	71219	25324	-0.16	-2.54	-16.3799	0.094	0	-0.004
7127410	0	71220	25424	-0.1	-2.72	-18.05	0.088	0.003	-0.005
7127510	0	71221	25524	0.02	-2.65	-17.3	0.106	-0.01	-0.002
7127610	0	71222	25624	-0.24	-2.72	-17.14	0.092	0.007	0
7127710	0	71223	25724	-0.1	-2.75	-17.35	0.113	-0.011	-0.003
7127810	0	71224	25824	-0.25	-2.79	-18.94	0.11	0.004	-0.004
7127910	0	71225	25924	-0.21	-2.8599	-18.64	0.118	0	-0.001
7128010	0	71226	26024	-0.25	-2.8699	-19.35	0.11	0.001	-0.002
7128110	0	71227	26124	-0.35	-2.74	-19.69	0.13	0.004	-0.002
7128210	0	71228	26224	-0.12	-2.99	-21.08	0.114	0.003	-0.002
7128310	0	71229	26324	-0.2	-2.99	-19.89	0.12	-0.001	-0.005
7128410	0	71230	26424	-0.09	-3.07	-21.77	0.121	-0.001	-0.006
7128510	0	71231	26524	-0.18	-3.23	-23.43	0.116	0.002	-0.001
7128611	0	71232	26624	-0.12	-3.28	-23.43	0.119	0.005	-0.003
7128711	0	71233	26724	-0.22	-3.3	-23.67	0.126	0.01	-0.002
7128811	0	71234	26824	-0.31	-3.31	-23.5	0.135	0.017	-0.002
7128911	0	71235	26924	-0.21	-3.39	-25.3799	0.12899	0.023	-0.006
7129011	0	71236	27024	-0.04	-3.54	-25.65	0.125	0.00899	-0.003
7129111	0	71237	27124	-0.1	-3.44	-25.52	0.13699	0.011	-0.003
7129211	0	71238	27224	-0.21	-3.62	-26.64	0.126	0.012	-0.002
7129311	0	71239	27324	-0.19	-3.59	-27.7	0.141	0.01799	-0.001
7129411	0	71240	27424	0	-3.75	-27.98	0.139	0.013	-0.001
7129511	0	71241	27524	-0.21	-3.71	-28.82	0.135	0.01899	-0.006
7129611	0	71242	27624	-0.12	-3.91	-29.7	0.121	0.031	-0.004
7129711	0	71243	27724	-0.12	-3.87	-29.71	0.14	0.025	-0.006
7129812	0	71244	27824	0.02	-4	-30.85	0.116	0.032	-0.004
7129912	0	71245	27924	-0.19	-3.99	-31.64	0.13699	0.042	-0.006
7130012	0	71246	28024	-0.26	-3.97	-31.62	0.143	0.043	-0.004
7130112	0	71247	28124	-0.07	-4.11	-33.31	0.132	0.03599	-0.007
7130212	0	71248	28224	-0.09	-4.09	-33.31	0.141	0.04	-0.005
7130312	0	71249	28324	-0.03	-4.2399	-34.09	0.131	0.035	-0.005
7130412	0	71250	28424	-0.24	-4.17	-34.69	0.148	0.046	-0.004
7130512	0	71251	28524	-0.04	-4.35	-35.09	0.138	0.037	-0.005
7130612	0	71252	28624	-0.03	-4.34	-36.03	0.155	0.037	-0.005
7130712	0	71253	28724	-0.07	-4.5	-36.62	0.134	0.054	-0.007
7130812	0	71254	28824	-0.12	-4.42	-36.61	0.14	0.051	-0.002
7130912	0	71255	28924	-0.03	-4.58	-37.38	0.14399	0.043	-0.005
7131012	0	71256	29024	-0.04	-4.59	-37.69	0.14399	0.046	-0.006
7131112	0	71257	29124	0.14	-4.84	-39.41	0.128	0.04	-0.003
7131213	0	71258	29224	0	-4.65	-39.36	0.149	0.066	-0.003
7131313	0	71259	29324	0.03	-4.83	-40.21	0.14	0.056	-0.005
7131413	0	71260	29424	0.12	-4.84	-41.07	0.162	0.049	-0.007
7131513	0	71261	29524	-0.03	-4.89	-41.35	0.15099	0.065	-0.003
7131613	0	71262	29624	0.07	-4.93	-41.89	0.162	0.052	-0.006
7131713	0	71263	29724	0.03	-4.93	-41.49	0.168	0.058	-0.002
7131813	0	71264	29824	-0.01	-4.96	-42.99	0.166	0.06	-0.00899
7131913	0	71265	29924	0.09	-5.13	-42.93	0.166	0.051	-0.004
7132013	0	71266	30024	-0.03	-5.19	-44.5	0.162	0.064	-0.005
7132113	0	71267	30124	0.01	-5.11	-44.8	0.169	0.08	-0.003
7132213	0	71268	30224	0.2	-5.34	-45.55	0.16	0.058	-0.00899
7132313	0	71269	30324	0.11	-5.41	-45.89	0.175	0.071	-0.004
7132414	0	71270	30424	0.16	-5.35	-46.62	0.17	0.071	-0.005
7132514	0	71271	30524	0	-5.53	-47.81	0.172	0.078	-0.005
7132614	0	71272	30624	0.14	-5.5	-47.33	0.181	0.074	-0.004
7132714	0	71273	30724	0.04	-5.53	-48.98	0.183	0.077	-0.006
7132814	0	71274	30824	0.28	-5.71	-49.34	0.177	0.069	-0.005
7132914	0	71275	30924	0.17	-5.7399	-50.56	0.17	0.074	-0.006
7133014	0	71276	31024	0.14	-5.83	-51.4199	0.169	0.084	-0.005
7133114	0	71277	31124	0.11	-5.81	-50.93	0.183	0.07	-0.003
7133214	0	71278	31224	0.18	-5.81	-51.68	0.186	0.086	-0.005
7133314	0	71279	31324	0.27	-6.06	-52.09	0.179	0.078	-0.005
7133414	0	71280	31424	0.28	-6.06	-52.92	0.175	0.07599	-0.004
7133514	0	71281	31524	0.26	-6.07	-53.65	0.195	0.084	-0.002
7133614	0	71282	31624	0.33	-6.2	-54.6	0.181	0.085	-0.003
7133715	0	71283	31724	0.34	-6.32	-56.25	0.167	0.108	-0.007
7133815	0	71284	31824	0.37	-6.3	-55.9	0.194	0.091	-0.003
7133915	0	71285	31924	0.44	-6.3	-56.18	0.183	0.097	-0.006
7134015	0	71286	32024	0.29	-6.25	-56.43	0.188	0.1	-0.007
7134115	0	71287	32124	0.45	-6.59	-57.86	0.169	0.107	-0.001
7134215	0	71288	32224	0.5	-6.64	-57.98	0.167	0.096	-0.004
7134315	0	71289	32324	0.35	-6.57	-58.64	0.199	0.103	-0.005
7134415	0	71290	32424	0.33	-6.57	-59.34	0.206	0.117	-0.004
7134515	0	71291	32524	0.46	-6.72	-59.9	0.203	0.102	-0.003
7134615	0	71292	32624	0.43	-6.74	-61.25	0.208	0.11	-0.006
7134715	0	71293	32724	0.36	-6.73	-61.44	0.206	0.11	-0.005
7134815	0	71294	32824	0.45	-6.67	-62.47	0.213	0.117	-0.006
7134915	0	71295	32924	0.6	-7.01	-62.08	0.193	0.114	-0.001
7135016	0	71296	33024	0.57	-7	-63.3	0.207	0.119	-0.006
7135116	0	71297	33124	0.65	-7.02	-63.93	0.223	0.109	-0.007
7135216	0	71298	33224	0.61	-7.11	-64	0.224	0.12	-0.004
7135316	0	71299	33324	0.69	-7.21	-65.16	0.203	0.115	-0.007
7135416	0	71300	33424	0.66	-7.36	-65.2	0.204	0.117	-0.003
7135516	0	71301	33524	0.83	-7.45	-67.29	0.219	0.115	-0.008
7135616	0	71302	33624	0.79	-7.43	-66.3399	0.227	0.118	-0.005
7135716	0	71303	33724	0.73	-7.45	-67.96	0.229	0.123	-0.004
7135816	0	71304	33824	0.49	-7.25	-68.06	0.238	0.139	-0.007
7135916	0	71305	33924	0.64	-7.44	-68.12	0.228	0.124	-0.003
7136016	0	71306	34024	0.68	-7.5	-68.92	0.237	0.125	-0.004
7136116	0	71307	34124	0.8	-7.6	-70.36	0.244	0.125	-0.004
7136216	0	71308	34224	0.75	-7.78	-70.46	0.222	0.139	-0.005
7136316	0	71309	34324	0.79	-7.76	-70.9	0.232	0.14	-0.005
7136417	0	71310	34424	0.85	-7.88	-71.17	0.234	0.132	-0.005
7136517	0	71311	34524	0.86	-7.92	-72.48	0.239	0.132	-0.004
7136617	0	71312	34624	0.86	-7.91	-72.93	0.253	0.15099	-0.005
7136717	0	71313	34724	0.93	-8	-73.38	0.246	0.146	-0.001
7136817	0	71314	34824	0.94	-8.12	-74.7	0.249	0.148	-0.004
7136917	0	71315	34924	0.98	-8.24	-73.73	0.243	0.13699	-0.002
7137017	0	71316	35024	0.96	-8.26	-75.58	0.246	0.165	-0.003
7137117	0	71317	35124	1.04	-8.33	-76.8399	0.249	0.15	-0.005
7137217	0	71318	35224	0.99	-8.27	-76.22	0.254	0.145	-0.004
7137317	0	71319	35324	1.08	-8.41	-77.21	0.25	0.142	-0.005
7137417	0	71320	35424	0.97	-8.4	-78.15	0.252	0.15	-0.002
7137517	0	71321	35524	1.1	-8.65	-79.01	0.242	0.15199	-0.002
7137617	0	71322	35624	1.11	-8.74	-79.31	0.25099	0.148	-0.004
7137718	0	71323	35724	1.17	-8.6899	-79.9	0.26699	0.155	-0.004
7137818	0	71324	35824	1.25	-8.92	-80.5	0.235	0.153	-0.005
7137918	0	71325	35924	1	-8.86	-80.8	0.244	0.176	-0.008
7138018	0	71326	36024	1.1	-8.88	-81.18	0.261	0.157	-0.006
7138118	0	71327	36124	1.27	-8.86	-82.17	0.282	0.148	-0.004
7138218	0	71328	36224	1.26	-8.96	-82.78	0.272	0.161	-0.004
7138318	0	71329	36324	1.19	-8.93	-82.12	0.266	0.158	-0.005
7138418	0	71330	36424	1.25	-9.08	-82.88	0.253	0.158	-0.002
7138518	0	71331	36524	1.17	-9.01	-83.11	0.263	0.154	-0.005
7138618	0	71332	36624	1.26	-8.92	-82.35	0.28099	0.147	-0.003
7138718	0	71333	36724	1.2	-8.93	-82.55	0.271	0.153	-0.007
7138818	0	71334	36824	1.24	-9.05	-82.96	0.26	0.16	-0.004
7138918	0	71335	36924	1.35	-9.03	-83.94	0.257	0.161	-0.006
7139019	0	71336	37024	1.24	-9.07	-83.42	0.257	0.149	-0.004
7139119	0	71337	37124	1.36	-9.01	-83.79	0.269	0.147	-0.004
7139219	0	71338	37224	1.21	-9.03	-82.06	0.256	0.154	-0.006
7139319	0	71339	37324	1.32	-9.18	-83.8	0.256	0.15899	-0.008
7139419	0	71340	37424	1.24	-9.07	-82.88	0.257	0.149	-0.006
7139519	0	71341	37524	1.08	-9	-83.35	0.26499	0.161	-0.003
7139619	0	71342	37624	1.3	-9.09	-83.67	0.25799	0.156	-0.00899
