# Supplementary material for: Robot-Based Calibration Procedure for Graphene Electronic Skin
Source: Sensors (Basel). 2022 Aug 16;22(16):6122. doi: 10.3390/s22166122 (PMC9416129; doi:10.3390/s22166122)
Supplement: Supplementary file 1 [file sensors-22-06122-s001.zip › measurements/sensor_row_11_col_27_hex_unload.dat]

#ID ES_1_V1
#SIZE ROW 16 COL 32
#DIR UNLOAD
#sensor: hex
#coord: row_11_col_27
system_time	status	sequence_number	hex_sample_counter	Fx	Fy	Fz	Tx	Ty	Tz
7139719	0	71343	37724	1.37	-9.02	-83.37	0.264	0.147	-0.007
7139819	0	71344	37824	1.29	-9.02	-83.2	0.25	0.157	-0.008
7139919	0	71345	37924	1.13	-8.97	-82.56	0.264	0.15199	-0.004
7140019	0	71346	38024	1.4299	-8.96	-82.7	0.271	0.132	-0.006
7140119	0	71347	38124	1.24	-8.99	-82.97	0.255	0.155	-0.003
7140219	0	71348	38224	1.2	-8.9399	-82.56	0.252	0.139	-0.007
7140320	0	71349	38324	1.23	-8.89	-82.78	0.242	0.157	-0.005
7140420	0	71350	38424	1.16	-8.83	-81.41	0.26	0.155	-0.003
7140520	0	71351	38524	1.19	-8.84	-81.6	0.253	0.154	-0.006
7140620	0	71352	38624	1.17	-8.72	-81.83	0.264	0.15199	-0.006
7140720	0	71353	38724	1.09	-8.64	-81.72	0.26499	0.162	-0.007
7140820	0	71354	38824	1.34	-8.7299	-80.81	0.243	0.14399	-0.004
7140920	0	71355	38924	0.91	-8.45	-79.1	0.259	0.155	-0.006
7141020	0	71356	39024	1.02	-8.35	-78.62	0.259	0.153	-0.006
7141120	0	71357	39124	1.1	-8.4399	-78.04	0.236	0.147	-0.005
7141220	0	71358	39224	0.93	-8.34	-76.85	0.244	0.148	-0.006
7141320	0	71359	39324	1.03	-8.3	-77.0199	0.25	0.14	-0.008
7141420	0	71360	39424	0.96	-8.22	-76.21	0.233	0.138	-0.008
7141520	0	71361	39524	1.01	-8.09	-75.61	0.228	0.143	-0.004
7141621	0	71362	39624	0.97	-8.04	-74.61	0.22	0.138	-0.003
7141721	0	71363	39724	0.88	-7.93	-73.5899	0.226	0.154	-0.004
7141821	0	71364	39824	0.81	-7.86	-72.96	0.218	0.142	-0.005
7141921	0	71365	39924	1.01	-7.94	-73.16	0.208	0.128	-0.003
7142021	0	71366	40024	0.8	-7.49	-72.06	0.232	0.14399	-0.008
7142121	0	71367	40124	0.66	-7.57	-70.73	0.216	0.143	-0.005
7142221	0	71368	40224	0.84	-7.5	-69.98	0.207	0.139	-0.006
7142321	0	71369	40324	0.62	-7.31	-70.42	0.209	0.142	-0.005
7142421	0	71370	40424	0.68	-7.27	-69.04	0.206	0.126	-0.006
7142521	0	71371	40524	0.58	-6.99	-67.2	0.215	0.135	-0.004
7142621	0	71372	40624	0.72	-7.03	-67.62	0.201	0.113	-0.00899
7142721	0	71373	40724	0.58	-6.99	-66.83	0.195	0.118	-0.005
7142822	0	71374	40824	0.5299	-6.76	-65.88	0.206	0.12899	-0.007
7142922	0	71375	40924	0.81	-6.95	-66.36	0.192	0.106	-0.007
7143022	0	71376	41024	0.58	-6.73	-65.69	0.193	0.112	-0.007
7143122	0	71377	41124	0.44	-6.5	-64.06	0.2	0.119	-0.006
7143222	0	71378	41224	0.67	-6.59	-63.85	0.185	0.11	-0.003
7143322	0	71379	41324	0.43	-6.33	-61.61	0.205	0.108	-0.00899
7143422	0	71380	41424	0.49	-6.36	-62.91	0.181	0.104	-0.007
7143522	0	71381	41524	0.65	-6.39	-61.23	0.158	0.107	-0.005
7143622	0	71382	41624	0.5	-6.16	-61.59	0.164	0.099	-0.007
7143722	0	71383	41724	0.54	-6.14	-60.86	0.167	0.108	-0.004
7143822	0	71384	41824	0.55	-5.89	-59.58	0.182	0.098	-0.006
7143922	0	71385	41924	0.6	-5.96	-59.05	0.164	0.104	-0.005
7144022	0	71386	42024	0.5	-5.8	-58.23	0.163	0.1	-0.003
7144122	0	71387	42124	0.3	-5.88	-58.37	0.146	0.102	-0.004
7144223	0	71388	42224	0.4	-5.68	-57.75	0.16	0.098	-0.007
7144323	0	71389	42324	0.3899	-5.58	-56.07	0.158	0.093	-0.003
7144423	0	71390	42424	0.25	-5.4	-55.49	0.162	0.086	-0.005
7144523	0	71391	42524	0.35	-5.51	-55.12	0.148	0.07599	-0.006
7144623	0	71392	42624	0.52	-5.48	-55.3	0.13699	0.074	-0.005
7144723	0	71393	42724	0.3	-5.38	-53.81	0.138	0.088	-0.002
7144823	0	71394	42824	0.36	-5.3	-53.51	0.12899	0.07599	0.001
7144923	0	71395	42924	0.29	-5.19	-51.4199	0.134	0.08	-0.002
7145023	0	71396	43024	0.27	-5.07	-51.7599	0.123	0.075	-0.003
7145123	0	71397	43124	0.34	-5.03	-51.2	0.121	0.07	-0.003
7145223	0	71398	43224	0.27	-5.05	-50.96	0.108	0.073	-0.002
7145323	0	71399	43324	0.06	-4.69	-49.64	0.125	0.091	-0.002
7145423	0	71400	43424	0.13	-4.79	-50.63	0.098	0.08	-0.001
7145524	0	71401	43524	0.1	-4.76	-49.19	0.093	0.074	-0.001
7145624	0	71402	43624	0.29	-4.58	-48.86	0.109	0.065	-0.003
7145724	0	71403	43724	0.19	-4.41	-47.18	0.111	0.066	-0.005
7145824	0	71404	43824	0.1	-4.33	-46.7599	0.109	0.068	-0.003
7145924	0	71405	43924	0.18	-4.26	-46.27	0.104	0.06	-0.004
7146024	0	71406	44024	0.22	-4.17	-45.84	0.103	0.062	-0.004
7146124	0	71407	44124	0.06	-4.15	-45.53	0.099	0.062	-0.004
7146224	0	71408	44224	0.18	-4.12	-44.72	0.098	0.057	-0.005
7146324	0	71409	44324	0.1	-4.07	-44.49	0.088	0.064	-0.004
7146424	0	71410	44424	0.24	-3.97	-43.38	0.095	0.055	-0.003
7146524	0	71411	44524	0.18	-4.02	-43.07	0.068	0.047	-0.004
7146624	0	71412	44624	-0.01	-3.81	-42.59	0.069	0.063	-0.00899
7146724	0	71413	44724	-0.02	-3.7	-41.04	0.091	0.064	-0.003
7146825	0	71414	44824	0.11	-3.77	-41.09	0.054	0.042	-0.002
7146925	0	71415	44924	0.12	-3.55	-39.88	0.089	0.032	-0.005
7147025	0	71416	45024	0.06	-3.62	-39.16	0.073	0.037	-0.004
7147125	0	71417	45124	-0.13	-3.44	-39.05	0.064	0.054	-0.004
7147225	0	71418	45224	-0.03	-3.3	-38.19	0.071	0.047	-0.004
7147325	0	71419	45324	0.09	-3.33	-38.21	0.073	0.035	-0.003
7147425	0	71420	45424	-0.1	-3.19	-37.62	0.069	0.049	-0.004
7147525	0	71421	45524	0.14	-3.1199	-36.22	0.083	0.03	-0.005
7147625	0	71422	45624	0.09	-3.13	-35.85	0.077	0.028	-0.006
7147725	0	71423	45724	-0.12	-2.92	-34.81	0.07	0.039	-0.003
7147825	0	71424	45824	-0.12	-2.92	-34.82	0.061	0.042	-0.003
7147925	0	71425	45924	-0.11	-2.8699	-33.56	0.062	0.03799	-0.004
7148025	0	71426	46024	-0.27	-2.76	-32.19	0.07	0.041	-0.003
7148126	0	71427	46124	-0.26	-2.75	-32.25	0.057	0.042	-0.003
7148226	0	71428	46224	-0.21	-2.58	-31.52	0.07	0.03	-0.005
7148326	0	71429	46324	-0.06	-2.8599	-31.36	0.041	0.012	-0.006
7148426	0	71430	46424	-0.15	-2.59	-30.67	0.057	0.015	-0.006
7148526	0	71431	46524	-0.05	-2.68	-30.3	0.05	0.008	-0.002
7148626	0	71432	46624	-0.25	-2.63	-28.82	0.052	0.021	0
7148726	0	71433	46724	-0.27	-2.51	-28.72	0.061	0.021	-0.003
7148826	0	71434	46824	-0.16	-2.59	-28.04	0.046	0.01	-0.003
7148926	0	71435	46924	-0.36	-2.41	-26.94	0.067	0.013	-0.001
7149026	0	71436	47024	-0.2	-2.49	-28.11	0.049	0.017	-0.002
7149126	0	71437	47124	-0.38	-2.35	-26.55	0.061	0.01	-0.004
7149226	0	71438	47224	-0.63	-2.13	-24.83	0.067	0.006	-0.003
7149326	0	71439	47324	-0.49	-2.19	-24.64	0.055	0.012	-0.004
7149427	0	71440	47424	-0.44	-2	-23.77	0.082	-0.007	-0.001
7149527	0	71441	47524	-0.42	-2.16	-23.18	0.046	-0.007	0.001
7149627	0	71442	47624	-0.52	-2.1199	-22.8799	0.063	-0.01	-0.003
7149727	0	71443	47724	-0.5299	-2.09	-22.7099	0.056	-0.003	-0.006
7149827	0	71444	47824	-0.51	-2.1099	-22.01	0.05	-0.014	-0.004
7149927	0	71445	47924	-0.4	-2.1099	-21.57	0.059	-0.012	-0.002
7150027	0	71446	48024	-0.52	-1.95	-19.81	0.06	-0.02	-0.003
7150127	0	71447	48124	-0.49	-1.86	-19.69	0.064	-0.017	-0.005
7150227	0	71448	48224	-0.3899	-1.87	-18.76	0.064	-0.02	-0.002
7150327	0	71449	48324	-0.56	-1.78	-18.76	0.073	-0.021	0
7150427	0	71450	48424	-0.64	-1.85	-19.02	0.044	-0.016	-0.002
7150527	0	71451	48524	-0.45	-1.92	-17.91	0.044	-0.037	-0.003
7150627	0	71452	48624	-0.69	-1.63	-16.72	0.05	-0.01799	-0.004
7150728	0	71453	48724	-0.62	-1.6	-16.12	0.068	-0.023	0
7150828	0	71454	48824	-0.44	-1.71	-17.25	0.048	-0.027	-0.003
7150928	0	71455	48924	-0.77	-1.26	-14.93	0.073	-0.013	-0.003
7151028	0	71456	49024	-0.52	-1.44	-14.57	0.065	-0.029	-0.002
7151128	0	71457	49124	-0.43	-1.57	-14.87	0.035	-0.033	-0.002
7151228	0	71458	49224	-0.65	-1.3	-13.68	0.063	-0.017	-0.002
7151328	0	71459	49324	-0.52	-1.32	-12.91	0.051	-0.016	-0.002
7151428	0	71460	49424	-0.41	-1.35	-13.69	0.047	-0.023	-0.005
7151528	0	71461	49524	-0.46	-1.1799	-12.89	0.053	-0.032	-0.002
7151628	0	71462	49624	-0.43	-1.17	-12.4	0.046	-0.015	-0.001
7151728	0	71463	49724	-0.52	-1.08	-11.15	0.049	-0.02	-0.003
7151828	0	71464	49824	-0.55	-1	-11.35	0.056	-0.025	-0.005
7151928	0	71465	49924	-0.43	-1.04	-11.4799	0.049	-0.016	-0.005
7152029	0	71466	50024	-0.3	-1.07	-11.67	0.03799	-0.027	-0.001
7152129	0	71467	50124	-0.5	-0.87	-10.07	0.048	-0.002	-0.003
7152229	0	71468	50224	-0.56	-0.77	-9.5	0.041	-0.021	-0.004
7152329	0	71469	50324	-0.48	-0.75	-9.28	0.05	-0.015	-0.004
7152429	0	71470	50424	-0.48	-0.61	-8.07	0.051	-0.01899	-0.006
7152529	0	71471	50524	-0.32	-0.71	-8.01	0.045	-0.02	-0.003
7152629	0	71472	50624	-0.26	-0.62	-8	0.056	-0.016	-0.004
7152729	0	71473	50724	-0.4	-0.58	-7.51	0.03599	-0.012	-0.002
7152829	0	71474	50824	-0.43	-0.66	-7.74	0.021	-0.008	-0.005
7152929	0	71475	50924	-0.3899	-0.49	-6.87	0.035	-0.004	-0.003
7153029	0	71476	51024	-0.25	-0.54	-6.93	0.023	-0.008	-0.004
7153129	0	71477	51124	-0.24	-0.46	-6.29	0.03599	-0.005	-0.003
7153229	0	71478	51224	-0.32	-0.35	-5.92	0.042	0	-0.002
7153329	0	71479	51324	-0.27	-0.29	-5.69	0.043	-0.003	-0.005
7153430	0	71480	51424	-0.12	-0.49	-6.14	0.01	-0.008	-0.003
7153530	0	71481	51524	-0.16	-0.4	-5.7399	0.014	0.001	-0.003
7153630	0	71482	51624	-0.04	-0.26	-4.64	0.029	-0.017	-0.005
7153730	0	71483	51724	-0.18	-0.19	-4.15	0.029	0.005	-0.002
7153830	0	71484	51824	-0.13	-0.18	-4.57	0.025	0.002	-0.002
7153930	0	71485	51924	-0.12	-0.17	-3.72	0.026	-0.004	-0.002
7154030	0	71486	52024	-0.15	-0.15	-3.4	0.01899	0.007	-0.002
7154130	0	71487	52124	-0.14	-0.11	-3.41	0.021	0.01	0
7154230	0	71488	52224	-0.14	0.02	-2.75	0.025	-0.001	-0.001
7154330	0	71489	52324	-0.11	0.06	-2.91	0.027	0.012	-0.001
7154430	0	71490	52424	-0.09	-0.15	-2.9	0.003	0.006	-0.002
7154530	0	71491	52524	-0.27	0.05	-3.52	0.014	0.021	-0.004
7154631	0	71492	52624	-0.09	0.04	-2.05	0.014	-0.007	-0.004
7154731	0	71493	52724	-0.08	-0.01	-2.27	0.013	-0.007	-0.003
7154831	0	71494	52824	-0.1	0.13	-2.05	0.032	0.01	-0.005
7154931	0	71495	52924	-0.17	0.14	-1.21	0.021	0.007	-0.002
7155031	0	71496	53024	0.07	-0.01	-1.7	0.015	-0.004	-0.003
7155131	0	71497	53124	0.02	-0.01	-1.87	0.016	0.002	-0.001
7155231	0	71498	53224	0.02	0.03	-1.99	0.012	0.011	-0.004
7155331	0	71499	53324	-0.11	-0.03	-2.56	0.028	0.00899	-0.001
7155431	0	71500	53424	-0.3	0.19	-0.66	0.025	0.014	-0.001
7155531	0	71501	53524	-0.03	-0.01	-2.27	0.01	0.004	-0.005
7155631	0	71502	53624	-0.08	0.13	-1.4	0.03	0	-0.002
7155731	0	71503	53724	-0.11	0.12	-0.7	0.031	-0.004	-0.002
7155832	0	71504	53824	-0.09	0.07	-1.17	0.014	-0.001	0
7155932	0	71505	53924	-0.08	0.12	-0.82	0.01799	-0.012	-0.002
7156032	0	71506	54024	-0.23	0.17	-0.76	0.016	0.006	-0.006
7156132	0	71507	54124	-0.21	0.13	-1.22	0.016	0.001	-0.001
7156232	0	71508	54224	0.03	-0.03	-1.95	0.015	-0.014	-0.002
7156332	0	71509	54324	-0.25	0.22	-0.8	0.025	0.002	-0.002
7156432	0	71510	54424	-0.15	0.22	-0.08	0.021	-0.022	-0.002
7156532	0	71511	54524	-0.08	0.09	-1.37	0.002	-0.006	-0.004
7156632	0	71512	54624	-0.23	0.19	0.31	0.023	-0.012	0.001
7156732	0	71513	54724	-0.16	0.17	-0.47	0.006	-0.012	-0.004
7156832	0	71514	54824	-0.32	0.34	0.45	0.021	-0.011	-0.004
7156932	0	71515	54924	-0.06	0.13	0.48	-0.006	-0.023	-0.002
7157032	0	71516	55024	-0.07	0.12	-0.76	0.001	-0.013	-0.003
7157132	0	71517	55124	-0.18	0.35	-0.3	0.01899	-0.005	-0.005
7157233	0	71518	55224	-0.32	0.28	0.42	0.02	-0.011	-0.004
7157333	0	71519	55324	-0.16	0.09	0.14	-0.008	-0.014	0.003
7157433	0	71520	55424	-0.19	0.23	-0.07	0.003	-0.014	-0.001
7157533	0	71521	55524	-0.1	0.2	0.28	0.007	-0.025	-0.004
7157633	0	71522	55624	-0.12	0.09	-0.17	-0.012	-0.025	-0.001
7157733	0	71523	55724	-0.07	0.14	0.57	-0.007	-0.029	-0.004
7157833	0	71524	55824	-0.28	0.27	0.62	-0.001	-0.011	0
7157933	0	71525	55924	-0.14	0.16	0.45	-0.006	-0.022	0.002
7158033	0	71526	56024	-0.28	0.32	1.38	0.005	-0.014	-0.004
7158133	0	71527	56124	-0.18	0.34	1.19	0.007	-0.017	-0.004
7158233	0	71528	56224	-0.3	0.27	0.31	-0.003	-0.00899	0
7158333	0	71529	56324	-0.16	0.19	0.89	-0.004	-0.02	-0.003
7158433	0	71530	56424	-0.08	0.15	0.92	-0.002	-0.03	0
7158533	0	71531	56524	-0.04	0.08	0.1	-0.02	-0.01799	-0.001
7158634	0	71532	56624	-0.2	0.15	0.4	-0.01	-0.011	-0.002
7158734	0	71533	56724	-0.05	0.18	0.91	-0.005	-0.021	-0.003
7158834	0	71534	56824	-0.17	0.31	1.27	0.005	-0.015	0.001
7158934	0	71535	56924	-0.12	0.41	1.78	0.011	-0.027	-0.002
7159034	0	71536	57024	-0.11	0.29	1.1	0.004	-0.01899	-0.001
7159134	0	71537	57124	-0.17	0.32	1.44	0.001	-0.026	-0.003
7159234	0	71538	57224	-0.21	0.31	1.79	0.007	-0.027	-0.002
7159334	0	71539	57324	-0.13	0.32	1.45	-0.006	-0.007	0
7159434	0	71540	57424	-0.16	0.36	1.9	-0.001	-0.016	-0.004
7159534	0	71541	57524	-0.19	0.31	1.3	-0.002	-0.01	-0.003
7159634	0	71542	57624	-0.19	0.35	2.08	0.005	-0.011	0
7159734	0	71543	57724	-0.06	0.27	2.24	-0.003	-0.027	0.002
7159835	0	71544	57824	0.04	0.28	1.71	0.00899	-0.033	-0.002
7159935	0	71545	57924	-0.22	0.37	2.09	0.006	-0.008	-0.001
7160035	0	71546	58024	0.03	0.35	2.27	0.005	-0.028	-0.001
7160135	0	71547	58124	-0.05	0.28	1.65	-0.008	-0.017	-0.001
7160235	0	71548	58224	0.1	0.33	3.3	-0.001	-0.037	0.001
7160335	0	71549	58324	-0.01	0.37	1.96	-0.005	-0.024	0
7160435	0	71550	58424	-0.12	0.49	2.98	0.016	-0.032	-0.003
7160535	0	71551	58524	0.01	0.29	2.16	-0.003	-0.025	-0.003
7160635	0	71552	58624	-0.07	0.26	2.45	-0.014	-0.024	0.002
7160735	0	71553	58724	0.05	0.5	2.75	0.017	-0.034	-0.004
7160835	0	71554	58824	-0.12	0.47	2.79	-0.006	-0.01899	-0.003
7160935	0	71555	58924	0.03	0.42	3.34	-0.004	-0.03799	0.001
7161035	0	71556	59024	-0.09	0.4	3.66	-0.011	-0.028	0.002
7161135	0	71557	59124	-0.05	0.42	3.44	-0.006	-0.022	0.002
7161236	0	71558	59224	-0.19	0.35	2.96	-0.014	-0.026	-0.003
7161336	0	71559	59324	-0.13	0.5	3.43	0.014	-0.03	-0.002
7161436	0	71560	59424	-0.12	0.45	2.69	0.001	-0.02	-0.001
7161536	0	71561	59524	-0.04	0.45	2.79	0.01	-0.03	0
7161636	0	71562	59624	-0.07	0.47	3.41	-0.002	-0.037	-0.002
7161736	0	71563	59724	-0.1	0.42	4.04	-0.011	-0.03	-0.001
7161836	0	71564	59824	-0.09	0.46	3.66	-0.005	-0.01799	-0.002
7161936	0	71565	59924	-0.11	0.47	4.26	-0.008	-0.033	-0.003
7162036	0	71566	60024	-0.12	0.5899	4.04	0.011	-0.03	-0.004
7162136	0	71567	60124	-0.06	0.54	3.66	-0.00899	-0.032	-0.001
7162236	0	71568	60224	-0.1	0.5	3.83	0.002	-0.034	0
7162336	0	71569	60324	-0.13	0.56	4.4899	-0.002	-0.028	0
7162437	0	71570	60424	0.04	0.45	4.56	-0.006	-0.047	0
7162537	0	71571	60524	-0.08	0.55	5.25	0.005	-0.039	-0.001
7162637	0	71572	60624	0.05	0.41	3.64	-0.017	-0.031	-0.001
7162737	0	71573	60724	-0.17	0.5299	4.79	-0.012	-0.028	0.003
7162837	0	71574	60824	-0.19	0.63	5.03	-0.005	-0.028	0.002
7162937	0	71575	60924	-0.1	0.5899	6.1	-0.003	-0.04	0
7163037	0	71576	61024	-0.07	0.61	3.98	0	-0.035	0
7163137	0	71577	61124	-0.09	0.57	4.57	-0.01799	-0.028	0.002
7163237	0	71578	61224	-0.09	0.55	5.34	-0.007	-0.042	-0.001
7163337	0	71579	61324	-0.12	0.57	5.68	-0.011	-0.037	0.005
7163437	0	71580	61424	-0.05	0.64	5.4899	0.005	-0.041	0
7163537	0	71581	61524	-0.09	0.54	5.44	-0.01899	-0.042	0
7163637	0	71582	61624	-0.01	0.34	4.67	-0.032	-0.027	0.002
7163737	0	71583	61724	-0.09	0.5	5.67	-0.023	-0.03599	0.002
7163838	0	71584	61824	-0.09	0.54	5.69	-0.016	-0.033	0.002
7163938	0	71585	61924	-0.22	0.77	5.83	0.003	-0.034	0.001
7164038	0	71586	62024	-0.13	0.64	5.9899	-0.013	-0.03	-0.002
7164138	0	71587	62124	-0.07	0.73	5.7399	-0.001	-0.046	0.004
7164238	0	71588	62224	-0.21	0.8	6.79	0.001	-0.033	0.003
7164338	0	71589	62324	-0.09	0.64	6.26	-0.015	-0.033	0.004
7164438	0	71590	62424	-0.11	0.7799	5.4	-0.002	-0.03599	0
7164538	0	71591	62524	-0.09	0.6	5.78	-0.02	-0.041	0.004
7164638	0	71592	62624	-0.09	0.67	6.5	-0.003	-0.039	-0.001
7164738	0	71593	62724	-0.14	0.69	6.87	-0.015	-0.041	0.003
7164838	0	71594	62824	-0.16	0.73	7.32	-0.014	-0.046	0.002
7164938	0	71595	62924	-0.04	0.71	6.88	-0.012	-0.029	0.002
7165038	0	71596	63024	-0.2	0.63	6.36	-0.015	-0.03799	0
7165139	0	71597	63124	-0.09	0.6	6.08	-0.027	-0.042	0.002
7165239	0	71598	63224	-0.17	0.87	7.06	0.004	-0.045	0.002
7165339	0	71599	63324	-0.1	0.72	6.64	-0.017	-0.048	0.002
7165439	0	71600	63424	-0.16	0.71	6.37	-0.02	-0.046	0.005
7165539	0	71601	63524	-0.15	0.72	7.54	-0.01799	-0.044	0.004
7165639	0	71602	63624	-0.1	0.65	6.4699	-0.026	-0.039	0.001
7165739	0	71603	63724	-0.09	0.5899	7.56	-0.037	-0.045	0.004
7165839	0	71604	63824	-0.18	0.7	8.34	-0.01799	-0.051	0.004
7165939	0	71605	63924	-0.11	0.67	6.1	-0.008	-0.042	0.002
7166039	0	71606	64024	-0.16	0.72	6.44	-0.012	-0.047	0.003
7166139	0	71607	64124	-0.06	0.7	7.51	-0.00899	-0.04	0.003
7166239	0	71608	64224	-0.17	0.77	7.98	-0.014	-0.044	0.003
7166339	0	71609	64324	-0.06	0.83	7.68	-0.00899	-0.053	0.004
7166440	0	71610	64424	0.01	0.83	7.05	-0.005	-0.051	0.004
7166540	0	71611	64524	-0.24	0.95	9.39	0.001	-0.044	0.003
7166640	0	71612	64624	-0.25	0.92	8.11	-0.008	-0.035	0.004
7166740	0	71613	64724	-0.14	0.71	7.19	-0.02	-0.03799	0.005
7166840	0	71614	64824	-0.25	0.83	8.13	-0.007	-0.03799	0.004
7166940	0	71615	64924	-0.21	0.7799	7.2	-0.01	-0.034	0
7167040	0	71616	65024	-0.24	0.98	8.9	-0.005	-0.03799	0.006
7167140	0	71617	65124	-0.15	0.77	7.94	-0.014	-0.032	0.004
7167240	0	71618	65224	-0.23	0.88	8.18	-0.011	-0.03799	0
7167340	0	71619	65324	-0.18	0.82	8.07	-0.021	-0.051	0.006
7167440	0	71620	65424	-0.28	0.93	7.84	-0.004	-0.044	0.003
7167540	0	71621	65524	-0.19	0.88	8.59	-0.014	-0.048	0.004
7167640	0	71622	88	-0.2	0.97	8.31	0.003	-0.052	0.001
7167741	0	71623	188	-0.18	0.91	8.4	-0.026	-0.034	0.003
7167841	0	71624	288	-0.26	1.09	9.79	0.00899	-0.053	0.003
7167941	0	71625	388	-0.15	0.86	8.21	-0.023	-0.05	0.004
7168041	0	71626	488	-0.21	0.91	9.09	-0.012	-0.05	0.002
7168141	0	71627	588	-0.34	0.92	8.9399	-0.016	-0.047	0.005
7168241	0	71628	688	-0.11	0.77	9.24	-0.025	-0.059	0.004
7168341	0	71629	788	-0.3	0.96	8.51	-0.017	-0.03799	0.005
7168441	0	71630	888	-0.15	0.87	9.05	-0.028	-0.032	0.004
7168541	0	71631	988	-0.25	0.99	9.77	-0.01799	-0.048	0.007
7168641	0	71632	1088	-0.16	1.11	9.41	0.004	-0.056	0.004
7168741	0	71633	1188	-0.37	1.14	9.57	-0.00899	-0.037	0.005
7168841	0	71634	1288	-0.12	1.09	9.87	-0.01	-0.052	0.005
7168941	0	71635	1388	-0.02	1.04	8.29	-0.023	-0.063	0.005
7169042	0	71636	1488	-0.37	1.1799	10.02	0.002	-0.045	0.004
7169142	0	71637	1588	-0.26	1.02	10.03	-0.013	-0.046	0.006
7169242	0	71638	1688	-0.14	1.0599	10.47	-0.006	-0.068	0.007
7169342	0	71639	1788	-0.13	1.05	9.89	-0.022	-0.061	0.003
7169442	0	71640	1888	-0.31	1.1799	9.52	-0.008	-0.044	0.001
7169542	0	71641	1988	-0.25	1.09	9.45	-0.029	-0.044	0.004
7169642	0	71642	2088	-0.09	1.07	9.95	-0.026	-0.059	0.004
7169742	0	71643	2188	-0.14	0.98	8.72	-0.028	-0.053	0.004
7169842	0	71644	2288	-0.18	1.0599	8.96	-0.02	-0.055	0.002
7169942	0	71645	2388	-0.22	1.01	8.96	-0.03	-0.05	0.004
7170042	0	71646	2488	-0.16	1.1799	10.15	-0.014	-0.056	0.008
7170142	0	71647	2588	-0.33	1.2	10.16	-0.02	-0.05	0.006
7170242	0	71648	2688	-0.26	1.25	10.46	-0.02	-0.054	0.007
7170343	0	71649	2788	-0.02	1.09	10.05	-0.02	-0.071	0.007
7170443	0	71650	2888	-0.2	1.17	10.59	-0.029	-0.059	0.007
7170543	0	71651	2988	-0.33	1.23	9.64	-0.022	-0.061	0.005
7170643	0	71652	3088	-0.09	1.01	10.31	-0.043	-0.066	0.006
7170743	0	71653	3188	-0.23	1.11	10.68	-0.041	-0.057	0.00899
7170843	0	71654	3288	-0.38	1.14	10.9	-0.029	-0.049	0.005
7170943	0	71655	3388	-0.31	1.11	10.38	-0.043	-0.052	0.006
7171043	0	71656	3488	-0.36	1.3099	11.7	-0.026	-0.056	0.00899
7171143	0	71657	3588	-0.29	1.34	10.72	-0.03799	-0.053	0.008
7171243	0	71658	3688	-0.33	1.26	10.56	-0.027	-0.07	0.006
7171343	0	71659	3788	-0.38	1.25	11.02	-0.04	-0.073	0.00899
7171443	0	71660	3888	-0.48	1.37	10.47	-0.04	-0.053	0.007
7171543	0	71661	3988	-0.25	1.35	11.9	-0.037	-0.068	0.011
7171644	0	71662	4088	-0.26	1.25	10.29	-0.044	-0.063	0.006
7171744	0	71663	4188	-0.46	1.29	11.39	-0.053	-0.052	0.005
7171844	0	71664	4288	-0.33	1.28	11.25	-0.033	-0.06	0.006
7171944	0	71665	4388	-0.44	1.4	11.17	-0.04	-0.062	0.003
7172044	0	71666	4488	-0.43	1.33	11.04	-0.03599	-0.067	0.006
7172144	0	71667	4588	-0.3899	1.25	11.09	-0.027	-0.07199	0.007
7172244	0	71668	4688	-0.4	1.35	12.53	-0.024	-0.075	0.01
7172344	0	71669	4788	-0.41	1.4	11.68	-0.023	-0.068	0.006
7172444	0	71670	4888	-0.55	1.2	12.05	-0.046	-0.069	0.00899
7172544	0	71671	4988	-0.52	1.38	12.71	-0.034	-0.061	0.007
7172644	0	71672	5088	-0.51	1.53	12.71	-0.029	-0.062	0.00899
7172744	0	71673	5188	-0.43	1.6	12.4399	-0.026	-0.075	0.006
7172844	0	71674	5288	-0.51	1.57	12.4399	-0.045	-0.064	0.005
7172945	0	71675	5388	-0.28	1.3	12.97	-0.051	-0.065	0.006
7173045	0	71676	5488	-0.32	1.44	13.84	-0.03799	-0.07599	0.007
7173145	0	71677	5588	-0.51	1.3099	12.99	-0.032	-0.068	0.003
7173245	0	71678	5688	-0.51	1.33	13.67	-0.032	-0.07199	0.006
7173345	0	71679	5788	-0.42	1.39	12.83	-0.028	-0.068	0.007
7173445	0	71680	5888	-0.47	1.41	14.65	-0.024	-0.073	0.008
7173545	0	71681	5988	-0.34	1.21	12.35	-0.015	-0.075	0.005
7173645	0	71682	6088	-0.3899	1.27	13.53	-0.024	-0.07	0.008
7173745	0	71683	6188	-0.56	1.41	13.81	-0.01899	-0.051	0.007
7173845	0	71684	6288	-0.31	1.05	13.42	-0.05	-0.091	0.006
7173945	0	71685	6388	-0.5299	1.45	13.9	-0.017	-0.071	0.006
7174045	0	71686	6488	-0.28	1.15	13.67	-0.032	-0.08	0.01
7174145	0	71687	6588	-0.5899	1.4	13.92	-0.027	-0.068	0.008
7174246	0	71688	6688	-0.51	1.4	14.32	-0.03	-0.063	0.007
7174346	0	71689	6788	-0.49	1.4	14.42	-0.017	-0.057	0.008
7174446	0	71690	6888	-0.45	1.4299	13.73	-0.021	-0.059	0.007
7174546	0	71691	6988	-0.36	1.41	14.28	-0.023	-0.077	0.007
7174646	0	71692	7088	-0.43	1.26	13.46	-0.024	-0.071	0.006
7174746	0	71693	7188	-0.32	1.37	13.83	-0.024	-0.084	0.008
7174846	0	71694	7288	-0.5899	1.51	14.58	-0.006	-0.066	0.00899
7174946	0	71695	7388	-0.58	1.45	14.37	-0.025	-0.061	0.008
7175046	0	71696	7488	-0.46	1.4299	14.67	-0.00899	-0.079	0.004
