# Supplementary material for: Robot-Based Calibration Procedure for Graphene Electronic Skin
Source: Sensors (Basel). 2022 Aug 16;22(16):6122. doi: 10.3390/s22166122 (PMC9416129; doi:10.3390/s22166122)
Supplement: Supplementary file 1 [file sensors-22-06122-s001.zip › measurements/sensor_row_11_col_28_hex_load.dat]

#ID ES_1_V1
#SIZE ROW 16 COL 32
#DIR LOAD
#sensor: hex
#coord: row_11_col_28
system_time	status	sequence_number	hex_sample_counter	Fx	Fy	Fz	Tx	Ty	Tz
7030135	0	70248	59296	-0.55	1.3099	13.4	-0.027	-0.064	0.003
7030235	0	70249	59396	-0.56	1.3	13.57	-0.032	-0.068	0.004
7030335	0	70250	59496	-0.48	1.44	14.66	-0.026	-0.068	0.011
7030435	0	70251	59596	-0.43	1.39	14.18	-0.02	-0.073	0.007
7030535	0	70252	59696	-0.36	1.33	13.32	-0.03	-0.077	0.006
7030636	0	70253	59796	-0.54	1.45	13.28	-0.001	-0.068	0.005
7030736	0	70254	59896	-0.55	1.4	14.18	-0.01799	-0.07199	0.008
7030836	0	70255	59996	-0.5	1.37	13.79	-0.022	-0.069	0.006
7030936	0	70256	60096	-0.47	1.36	14.03	-0.03599	-0.074	0.007
7031036	0	70257	60196	-0.43	1.49	13.39	-0.002	-0.071	0.01
7031136	0	70258	60296	-0.5899	1.45	13.7	-0.017	-0.07	0.003
7031236	0	70259	60396	-0.46	1.41	14.14	-0.011	-0.069	0.005
7031336	0	70260	60496	-0.68	1.39	13.89	-0.015	-0.067	0.003
7031436	0	70261	60596	-0.36	1.23	12.33	-0.024	-0.074	0.006
7031536	0	70262	60696	-0.62	1.12	12.31	-0.01799	-0.071	0.00899
7031636	0	70263	60796	-0.58	1.05	12.06	-0.023	-0.085	0.004
7031736	0	70264	60896	-0.6	1.0599	12.21	-0.01799	-0.07599	0.007
7031836	0	70265	60996	-0.6	0.97	10.92	-0.004	-0.07	0.003
7031937	0	70266	61096	-0.62	0.97	11.62	-0.00899	-0.075	0.006
7032037	0	70267	61196	-0.61	1.01	11.68	-0.004	-0.081	0.008
7032137	0	70268	61296	-0.66	1.0599	10.7	0.002	-0.062	0.002
7032237	0	70269	61396	-0.47	0.84	10.6899	-0.016	-0.074	0.005
7032337	0	70270	61496	-0.47	0.91	11.06	-0.00899	-0.07599	0.01
7032437	0	70271	61596	-0.65	1	10.4399	-0.002	-0.064	0.003
7032537	0	70272	61696	-0.61	0.98	10.92	-0.003	-0.07599	0.011
7032637	0	70273	61796	-0.65	0.97	11.49	-0.014	-0.066	0.007
7032737	0	70274	61896	-0.45	0.85	10.41	-0.012	-0.077	0.006
7032837	0	70275	61996	-0.5299	1.04	11.9399	-0.002	-0.07599	0.007
7032937	0	70276	62096	-0.5	0.7799	9.43	-0.014	-0.064	0.004
7033037	0	70277	62196	-0.61	0.93	10.39	-0.014	-0.071	0.006
7033137	0	70278	62296	-0.57	1.07	11.7	-0.003	-0.06	0.008
7033238	0	70279	62396	-0.38	0.79	10.14	-0.021	-0.079	0.006
7033338	0	70280	62496	-0.46	0.81	10.35	-0.021	-0.063	0.006
7033438	0	70281	62596	-0.3899	0.86	10.57	-0.02	-0.065	0.007
7033538	0	70282	62696	-0.28	0.7799	9.42	-0.01899	-0.08	0.006
7033638	0	70283	62796	-0.47	0.85	9.82	-0.004	-0.074	0.005
7033738	0	70284	62896	-0.5299	0.87	10.57	-0.02	-0.061	0.004
7033838	0	70285	62996	-0.52	0.84	9.85	-0.012	-0.074	0.005
7033938	0	70286	63096	-0.37	0.91	8.7	-0.005	-0.07199	0.006
7034038	0	70287	63196	-0.3899	0.87	10.22	0.001	-0.074	0.006
7034138	0	70288	63296	-0.49	0.85	9.96	-0.02	-0.061	0.008
7034238	0	70289	63396	-0.34	0.74	9.25	-0.022	-0.073	0.006
7034338	0	70290	63496	-0.32	0.76	8.93	-0.023	-0.07599	0.004
7034438	0	70291	63596	-0.22	0.73	8.92	-0.017	-0.082	0.006
7034539	0	70292	63696	-0.47	0.68	8.36	-0.024	-0.045	0.001
7034639	0	70293	63796	-0.44	0.85	9.87	0.003	-0.057	0.005
7034739	0	70294	63896	-0.3899	0.74	8.36	-0.013	-0.051	0.004
7034839	0	70295	63996	-0.25	0.71	9.04	-0.01	-0.059	0.005
7034939	0	70296	64096	-0.42	0.7	8.17	-0.01799	-0.049	0.003
7035039	0	70297	64196	-0.3	0.72	9.15	-0.007	-0.06	0.003
7035139	0	70298	64296	-0.31	0.65	8.9	-0.015	-0.053	0.003
7035239	0	70299	64396	-0.31	0.72	9.09	-0.007	-0.058	0.002
7035339	0	70300	64496	-0.12	0.54	8.2	-0.013	-0.057	0.004
7035439	0	70301	64596	-0.4	0.9	9.59	0.006	-0.048	0.004
7035539	0	70302	64696	-0.32	0.68	8.95	0.005	-0.05	0.005
7035639	0	70303	64796	-0.41	0.66	8.34	-0.012	-0.043	0.003
7035739	0	70304	64896	-0.13	0.61	8.11	-0.014	-0.03799	0.004
7035840	0	70305	64996	-0.22	0.64	8.17	0.003	-0.04	0.003
7035940	0	70306	65096	-0.15	0.74	9.26	0.012	-0.03799	0.003
7036040	0	70307	65196	-0.14	0.6	9.06	0.005	-0.056	0.005
7036140	0	70308	65296	-0.08	0.64	8.42	0.004	-0.047	0.005
7036240	0	70309	65396	-0.24	0.5899	7.74	-0.014	-0.051	0.004
7036340	0	70310	65496	-0.17	0.7799	9.32	0.005	-0.048	0.004
7036440	0	70311	60	0.08	0.61	7.59	-0.011	-0.048	0.006
7036540	0	70312	160	-0.06	0.55	7.42	-0.00899	-0.03799	0.001
7036640	0	70313	260	0.04	0.56	8.05	-0.015	-0.039	0.003
7036740	0	70314	360	0.02	0.55	8.18	-0.005	-0.042	0.005
7036840	0	70315	460	-0.08	0.48	7.58	-0.006	-0.03599	0.002
7036940	0	70316	560	-0.12	0.67	8.83	0.012	-0.047	0.003
7037040	0	70317	660	-0.07	0.5899	8.11	0.016	-0.046	0.004
7037141	0	70318	760	0.1	0.34	7.38	-0.013	-0.054	0.005
7037241	0	70319	860	-0.03	0.54	7.14	0.007	-0.035	0.005
7037341	0	70320	960	-0.08	0.51	7.05	0.002	-0.04	0.001
7037441	0	70321	1060	-0.12	0.5899	7.2	0.007	-0.025	0.005
7037541	0	70322	1160	0.02	0.5	7.28	-0.008	-0.034	0.001
7037641	0	70323	1260	0.09	0.5899	7.37	0.011	-0.05	0.003
7037741	0	70324	1360	-0.07	0.51	6.65	-0.004	-0.027	0.006
7037841	0	70325	1460	0.07	0.43	6.03	0.001	-0.037	0.005
7037941	0	70326	1560	-0.04	0.57	7.35	0.004	-0.032	0
7038041	0	70327	1660	-0.05	0.42	7.19	0.001	-0.03599	0.008
7038141	0	70328	1760	0.09	0.5	5.68	0	-0.022	-0.001
7038241	0	70329	1860	0.01	0.43	6.53	-0.007	-0.042	0.003
7038341	0	70330	1960	0	0.31	6.78	-0.02	-0.022	0.004
7038442	0	70331	2060	0.07	0.41	6.46	-0.006	-0.032	0.001
7038542	0	70332	2160	0.1	0.22	5.33	-0.015	-0.03	0.005
7038642	0	70333	2260	0.22	0.3899	5.7199	-0.008	-0.041	0.002
7038742	0	70334	2360	0.02	0.32	6.4899	-0.015	-0.024	0.003
7038842	0	70335	2460	-0.02	0.52	6.18	0.005	-0.022	0.003
7038942	0	70336	2560	-0.04	0.52	5.7	0.01799	-0.013	0.003
7039042	0	70337	2660	-0.07	0.35	6.08	-0.007	-0.01899	0.002
7039142	0	70338	2760	-0.18	0.58	6.62	0.025	-0.012	0.001
7039242	0	70339	2860	0	0.31	6.17	-0.006	-0.02	0
7039342	0	70340	2960	-0.04	0.26	6.02	-0.00899	-0.004	0.005
7039442	0	70341	3060	-0.02	0.4	6.02	0.005	-0.023	0
7039542	0	70342	3160	0.16	0.19	5.3	-0.004	-0.028	-0.001
7039642	0	70343	3260	0.15	0.45	5.8	0.033	-0.022	0
7039743	0	70344	3360	0.11	0.35	5.34	0	-0.028	0.002
7039843	0	70345	3460	0.03	0.41	5.84	0.012	-0.02	-0.002
7039943	0	70346	3560	0.15	0.24	5.73	-0.002	-0.01899	0.003
7040043	0	70347	3660	0.05	0.33	5.02	0.006	-0.01799	0.003
7040143	0	70348	3760	0.16	0.31	5.2399	0.014	-0.027	0.002
7040243	0	70349	3860	0.13	0.23	4.48	0.011	-0.01799	0.001
7040343	0	70350	3960	0.2	0.16	3.46	0	-0.01899	0.001
7040443	0	70351	4060	0.22	0.23	4.4699	-0.003	-0.022	0.001
7040543	0	70352	4160	0.08	0.33	4.6	0.02	-0.01	-0.001
7040643	0	70353	4260	-0.02	0.33	5.62	0.008	-0.016	0.001
7040743	0	70354	4360	0.16	0.25	4.14	0.017	-0.016	0.002
7040843	0	70355	4460	0.24	0.27	4.58	0.016	-0.032	0.001
7040944	0	70356	4560	0.23	0.06	3.5	-0.014	-0.007	0.001
7041044	0	70357	4660	0.22	0.2	3.35	-0.00899	-0.013	0.001
7041144	0	70358	4760	0.23	0.23	3.94	0.004	-0.02	0.004
7041244	0	70359	4860	0.15	0.22	3.82	0.004	-0.017	0.005
7041344	0	70360	4960	0.19	0.28	4.79	0.014	-0.016	0.007
7041444	0	70361	5060	0.19	0.25	3.92	-0.003	-0.007	0.004
7041544	0	70362	5160	0.33	0.1	3.29	0.005	-0.014	0.002
7041644	0	70363	5260	0.12	0.25	4.06	0.006	0.003	0.002
7041744	0	70364	5360	0.29	0.27	4.32	0.025	-0.01	0.002
7041844	0	70365	5460	0.16	0.3	3.53	0.015	-0.005	0
7041944	0	70366	5560	0.38	0.11	3.58	-0.002	-0.012	0.003
7042044	0	70367	5660	0.41	0.02	1.66	0.004	-0.011	-0.001
7042144	0	70368	5760	0.33	-0.04	1.91	-0.022	-0.005	0.002
7042244	0	70369	5860	0.24	0.23	3.08	0.01799	0.001	0.001
7042345	0	70370	5960	0.35	0.33	3.31	0.024	-0.003	0.003
7042445	0	70371	6060	0.2	0.41	4.84	0.028	-0.002	0.002
7042545	0	70372	6160	0.34	0.17	2.57	0	-0.01	-0.001
7042645	0	70373	6260	0.43	0.15	3.13	0.011	0.001	0.004
7042745	0	70374	6360	0.4	0.16	3.07	0.015	0.003	0.003
7042845	0	70375	6460	0.32	0.13	2.74	0.006	0.002	0.003
7042945	0	70376	6560	0.3899	0.05	2.51	-0.004	0.004	0.001
7043045	0	70377	6660	0.32	0.17	2.81	0.006	0.002	0.002
7043145	0	70378	6760	0.43	0.05	2.14	0.008	-0.00899	-0.001
7043245	0	70379	6860	0.29	0.08	3.32	0.00899	-0.013	0.006
7043345	0	70380	6960	0.36	0.26	4.02	0.028	-0.003	0.004
7043445	0	70381	7060	0.52	0.05	1.87	0.00899	-0.002	0.003
7043545	0	70382	7160	0.46	0.07	2.57	0.002	-0.005	0.003
7043646	0	70383	7260	0.38	0.08	1.89	0.021	0.003	0
7043746	0	70384	7360	0.29	0.09	2.46	0.017	-0.005	0.001
7043846	0	70385	7460	0.35	0.23	2.96	0.023	-0.002	0
7043946	0	70386	7560	0.3	0.11	2.17	0.023	0.00899	0.001
7044046	0	70387	7660	0.25	0.22	2.02	0.043	0.00899	0.002
7044146	0	70388	7760	0.31	-0.03	0.5	0.012	0.022	0.002
7044246	0	70389	7860	0.45	-0.18	0.9	0.013	-0.008	0.001
7044346	0	70390	7960	0.43	-0.08	1.11	0.015	0	0.002
7044446	0	70391	8060	0.27	-0.04	1.57	0.026	0.008	0.003
7044546	0	70392	8160	0.3899	-0.21	0.36	0.014	-0.006	-0.003
7044646	0	70393	8260	0.49	-0.24	0.55	0.006	0.002	0.001
7044746	0	70394	8360	0.24	-0.02	2.03	0.028	0.006	0.002
7044846	0	70395	8460	0.49	-0.23	0.6	0.017	-0.006	0.003
7044947	0	70396	8560	0.54	-0.17	0.4	0.01899	0.001	0.004
7045047	0	70397	8660	0.43	-0.16	0.87	0.032	0.005	0.002
7045147	0	70398	8760	0.16	-0.21	0.64	0.005	0.02	-0.001
7045247	0	70399	8860	0.49	-0.34	0.49	0.012	-0.008	0
7045347	0	70400	8960	0.34	-0.34	0.46	0.014	-0.007	0
7045447	0	70401	9060	0.3	-0.16	1.23	0.03799	0.003	0.002
7045547	0	70402	9160	0.45	-0.3899	0.27	0	0.001	0.002
7045647	0	70403	9260	0.36	-0.22	-0.66	0.013	0.007	0.002
7045747	0	70404	9360	0.38	-0.32	-0.74	0.01899	-0.005	0.002
7045847	0	70405	9460	0.42	-0.31	-0.52	0.025	0	0.001
7045947	0	70406	9560	0.44	-0.29	-0.98	0.028	-0.008	-0.002
7046047	0	70407	9660	0.38	-0.26	-0.81	0.029	0.008	0.001
7046147	0	70408	9760	0.27	-0.36	-0.9	0.021	0.016	0
7046248	0	70409	9860	0.32	-0.23	-0.75	0.026	0.004	0.001
7046348	0	70410	9960	0.45	-0.55	-2.06	-0.005	0.008	0.002
7046448	0	70411	10060	0.35	-0.42	-2.04	0.01899	0	0.001
7046548	0	70412	10160	0.22	-0.18	-1.08	0.047	0.006	-0.002
7046648	0	70413	10260	0.23	-0.3	-1.6	0.032	0.013	-0.004
7046748	0	70414	10360	0.17	-0.33	-0.76	0.035	0.016	0
7046848	0	70415	10460	0.43	-0.47	-2.31	0.027	0.001	0.003
7046948	0	70416	10560	0.47	-0.56	-1.59	0.031	0.002	0
7047048	0	70417	10660	0.32	-0.5899	-2.63	0.015	0.005	-0.003
7047148	0	70418	10760	0.34	-0.58	-2.01	0.03599	0.011	0.002
7047248	0	70419	10860	0.03	-0.48	-1.45	0.026	0.023	0.004
7047348	0	70420	10960	0.36	-0.55	-1.09	0.03599	0.004	-0.001
7047448	0	70421	11060	0.34	-0.6	-1.64	0.029	0.008	0.002
7047549	0	70422	11160	0.37	-0.52	-1.82	0.04	0.015	0.002
7047649	0	70423	11260	0.16	-0.68	-2.67	0.029	0.017	-0.002
7047749	0	70424	11360	0.26	-0.61	-2.13	0.037	0.012	0
7047849	0	70425	11460	0.44	-0.72	-2.31	0.032	-0.004	0.003
7047949	0	70426	11560	0.45	-0.66	-1.36	0.043	0.002	0.001
7048049	0	70427	11660	0.42	-0.76	-2.48	0.024	0.004	0.002
7048149	0	70428	11760	0.35	-0.68	-2.01	0.04	0.008	0.002
7048249	0	70429	11860	0.4	-0.5899	-2.09	0.03599	0.01	-0.003
7048349	0	70430	11960	0.19	-0.66	-1.89	0.043	0.011	0.001
7048449	0	70431	12060	0.3	-0.71	-1.92	0.029	0.005	0.001
7048549	0	70432	12160	0.26	-0.62	-1.59	0.056	0.004	0
7048649	0	70433	12260	0.18	-0.67	-2.7	0.04	0.012	-0.003
7048749	0	70434	12360	0.2	-0.67	-2.95	0.049	0.01899	0.001
7048850	0	70435	12460	0.3899	-0.76	-2.91	0.057	0.001	-0.002
7048950	0	70436	12560	0.15	-0.82	-3.2	0.03599	0.015	0.002
7049050	0	70437	12660	0.05	-0.99	-4.55	0.028	0.024	0
7049150	0	70438	12760	0.09	-0.83	-2.96	0.049	0.012	-0.002
7049250	0	70439	12860	0.16	-0.85	-3.87	0.059	0.004	-0.003
7049350	0	70440	12960	0.16	-1.12	-4.51	0.03599	0.026	0.002
7049450	0	70441	13060	0.25	-1.1799	-4.77	0.047	0.001	-0.001
7049550	0	70442	13160	0.11	-1.0599	-5.06	0.055	0.014	0.001
7049650	0	70443	13260	0.24	-1.05	-5.87	0.083	0.003	0.002
7049750	0	70444	13360	0.25	-1.21	-6.45	0.056	0.017	0.003
7049850	0	70445	13460	0.29	-1.3	-6.77	0.051	0.015	-0.001
7049950	0	70446	13560	0.28	-1.24	-6.4899	0.069	0.012	-0.002
7050050	0	70447	13660	0.43	-1.4	-7.32	0.077	0	-0.002
7050151	0	70448	13760	0.31	-1.4299	-7.5	0.071	0.005	0.001
7050251	0	70449	13860	0.36	-1.32	-6.78	0.097	-0.008	-0.001
7050351	0	70450	13960	0.4	-1.68	-8.7299	0.061	-0.003	-0.001
7050451	0	70451	14060	0.29	-1.6	-8.39	0.061	0.00899	-0.001
7050551	0	70452	14160	0.37	-1.66	-9.3	0.078	0.006	0.001
7050651	0	70453	14260	0.18	-1.6	-8.81	0.073	0.007	0.001
7050751	0	70454	14360	0.15	-1.77	-9.9399	0.068	0.022	-0.002
7050851	0	70455	14460	0.13	-1.73	-11.11	0.074	0.005	-0.005
7050951	0	70456	14560	0.27	-1.71	-10.54	0.078	0.007	0
7051051	0	70457	14660	0.08	-1.75	-10.74	0.07599	0.01	-0.002
7051151	0	70458	14760	0.16	-1.92	-11.3	0.083	0.002	-0.003
7051251	0	70459	14860	0.22	-2.01	-11.59	0.07199	0.01	-0.002
7051351	0	70460	14960	-0.06	-1.82	-11.75	0.102	0.011	-0.002
7051451	0	70461	15060	-0.01	-1.99	-12.1899	0.092	0.008	-0.003
7051552	0	70462	15160	-0.08	-1.93	-11.7	0.105	0.007	-0.001
7051652	0	70463	15260	-0.01	-2.08	-12.67	0.091	0.004	-0.003
7051752	0	70464	15360	-0.03	-2.08	-13.65	0.095	0.011	-0.002
7051852	0	70465	15460	0	-2.29	-13.52	0.081	0.00899	0
7051952	0	70466	15560	0.06	-2.22	-14.25	0.101	0.005	-0.005
7052052	0	70467	15660	0.08	-2.32	-15.53	0.096	0.008	-0.003
7052152	0	70468	15760	0.09	-2.42	-14.71	0.087	-0.007	0
7052252	0	70469	15860	0	-2.39	-15.17	0.09	0.004	-0.001
7052352	0	70470	15960	0.05	-2.55	-16.28	0.088	0.01	0
7052452	0	70471	16060	0.06	-2.58	-16.17	0.095	0.002	-0.001
7052552	0	70472	16160	0.05	-2.52	-16.73	0.108	-0.008	-0.003
7052652	0	70473	16260	-0.02	-2.77	-18	0.092	0	-0.004
7052753	0	70474	16360	0	-2.76	-18.3799	0.105	-0.001	-0.003
7052853	0	70475	16460	-0.01	-2.68	-18.04	0.107	-0.004	-0.006
7052953	0	70476	16560	-0.01	-2.7	-18.19	0.124	-0.008	-0.006
7053053	0	70477	16660	0.13	-2.79	-18.8	0.124	-0.015	-0.004
7053153	0	70478	16760	-0.01	-2.9	-18.74	0.108	-0.014	-0.003
7053253	0	70479	16860	-0.16	-2.92	-20.41	0.114	0.006	-0.005
7053353	0	70480	16960	-0.3	-2.9	-20.39	0.113	0.013	-0.004
7053453	0	70481	17060	-0.14	-3.21	-21.6	0.102	0.004	-0.001
7053553	0	70482	17160	-0.11	-3.13	-21.74	0.111	0.006	0
7053653	0	70483	17260	-0.11	-3.36	-22.91	0.106	0.01	-0.006
7053753	0	70484	17360	-0.09	-3.23	-22.65	0.111	0.01	-0.003
7053853	0	70485	17460	0	-3.3	-23.56	0.121	-0.004	-0.002
7053953	0	70486	17560	-0.06	-3.34	-23.9	0.124	0.006	-0.007
7054053	0	70487	17660	0.01	-3.5	-24.79	0.115	0.006	0
7054154	0	70488	17760	-0.05	-3.61	-25.36	0.109	0.02	-0.002
7054254	0	70489	17860	0.03	-3.57	-25.54	0.126	0.004	-0.006
7054354	0	70490	17960	-0.16	-3.5	-25.3799	0.133	0.021	-0.005
7054454	0	70491	18060	0.12	-3.6	-26.27	0.13	0.013	-0.003
7054554	0	70492	18160	0.11	-3.78	-27.46	0.131	0.011	-0.006
7054654	0	70493	18260	0.09	-3.91	-27.94	0.119	0.021	-0.002
7054754	0	70494	18360	-0.14	-3.79	-28.3	0.128	0.03	-0.005
7054854	0	70495	18460	0.01	-3.87	-28.83	0.124	0.028	-0.005
7054954	0	70496	18560	0.09	-3.99	-30.17	0.127	0.024	-0.005
7055054	0	70497	18660	0.04	-4.18	-30.19	0.107	0.021	-0.004
7055154	0	70498	18760	-0.02	-4.08	-30.73	0.121	0.035	-0.008
7055254	0	70499	18860	0.13	-4.04	-31.3	0.139	0.028	-0.005
7055355	0	70500	18960	0.04	-4.15	-32.79	0.126	0.042	-0.004
7055455	0	70501	19060	-0.01	-3.98	-31.64	0.15099	0.037	-0.006
7055555	0	70502	19160	0.05	-4.32	-33.68	0.115	0.049	-0.006
7055655	0	70503	19260	-0.07	-4.25	-33.69	0.132	0.051	-0.003
7055755	0	70504	19360	0.01	-4.44	-34.6699	0.122	0.04	-0.001
7055855	0	70505	19460	0.1	-4.3	-34.6699	0.148	0.03799	-0.006
7055955	0	70506	19560	0.13	-4.52	-35.58	0.131	0.046	-0.003
7056055	0	70507	19660	0.11	-4.43	-36.32	0.14399	0.05	-0.005
7056155	0	70508	19760	0.16	-4.5	-35.5	0.14399	0.035	-0.006
7056255	0	70509	19860	0.02	-4.53	-37.1699	0.15099	0.05	-0.003
7056355	0	70510	19960	0.04	-4.62	-37.5099	0.145	0.06	-0.003
7056455	0	70511	20060	0.21	-4.85	-39.24	0.124	0.05	-0.005
7056555	0	70512	20160	0.3899	-4.92	-39.46	0.12899	0.04	-0.003
7056655	0	70513	20260	0.15	-4.83	-39.6699	0.14	0.059	-0.008
7056756	0	70514	20360	0.26	-4.92	-40.29	0.146	0.055	-0.004
7056856	0	70515	20460	0.33	-5.05	-41.13	0.143	0.043	-0.005
7056956	0	70516	20560	0.24	-4.86	-41.69	0.156	0.051	-0.007
7057056	0	70517	20660	0.45	-5.07	-42.06	0.14399	0.059	-0.003
7057156	0	70518	20760	0.37	-5.2399	-43.5	0.154	0.059	-0.004
7057256	0	70519	20860	0.46	-5.17	-42.91	0.165	0.044	-0.005
7057356	0	70520	20960	0.42	-5.11	-43.47	0.163	0.051	-0.007
7057456	0	70521	21060	0.22	-5.1	-44.31	0.166	0.063	-0.004
7057556	0	70522	21160	0.3	-5.29	-44.9199	0.164	0.074	-0.004
7057656	0	70523	21260	0.33	-5.34	-46.43	0.163	0.074	-0.002
7057756	0	70524	21360	0.5	-5.5	-47.07	0.161	0.073	-0.005
7057856	0	70525	21460	0.33	-5.63	-47.43	0.146	0.081	-0.005
7057956	0	70526	21560	0.57	-5.58	-47.79	0.158	0.067	-0.001
7058057	0	70527	21660	0.41	-5.66	-48.56	0.15899	0.07599	-0.002
7058157	0	70528	21760	0.43	-5.56	-49.44	0.183	0.075	-0.003
7058257	0	70529	21860	0.35	-5.64	-49.4	0.167	0.088	0
7058357	0	70530	21960	0.45	-5.81	-50.97	0.163	0.07	-0.003
7058457	0	70531	22060	0.41	-5.7	-50.68	0.177	0.081	-0.003
7058557	0	70532	22160	0.58	-5.84	-51.27	0.171	0.081	-0.004
7058657	0	70533	22260	0.42	-5.9	-51.91	0.174	0.098	-0.003
7058757	0	70534	22360	0.73	-6.2199	-53.34	0.161	0.07	0.001
7058857	0	70535	22460	0.56	-6.07	-53.89	0.173	0.085	-0.004
7058957	0	70536	22560	0.66	-6.14	-53.67	0.171	0.075	-0.001
7059057	0	70537	22660	0.58	-6.09	-55.04	0.161	0.091	-0.002
7059157	0	70538	22760	0.73	-6.28	-55.37	0.168	0.082	-0.003
7059257	0	70539	22860	0.47	-6.14	-55.51	0.186	0.106	0
7059358	0	70540	22960	0.63	-6.27	-56.43	0.185	0.099	-0.003
7059458	0	70541	23060	0.76	-6.34	-55.94	0.182	0.084	-0.006
7059558	0	70542	23160	0.77	-6.4899	-57.64	0.177	0.093	0.002
7059658	0	70543	23260	0.71	-6.38	-58.05	0.201	0.094	-0.005
7059758	0	70544	23360	0.88	-6.65	-60.09	0.178	0.099	-0.004
7059858	0	70545	23460	0.8	-6.58	-59.81	0.187	0.109	-0.005
7059958	0	70546	23560	0.83	-6.4699	-60.32	0.207	0.099	-0.004
7060058	0	70547	23660	0.8	-6.74	-60.4	0.177	0.105	-0.006
7060158	0	70548	23760	0.7	-6.59	-60.62	0.204	0.108	-0.001
7060258	0	70549	23860	0.7799	-6.78	-61.71	0.19	0.113	-0.005
7060358	0	70550	23960	1	-6.88	-63.16	0.198	0.098	0.001
7060458	0	70551	24060	0.9	-6.82	-62.99	0.219	0.102	-0.004
7060558	0	70552	24160	1.04	-7.01	-63.96	0.2	0.099	-0.001
7060659	0	70553	24260	0.96	-7.01	-64.42	0.206	0.11	-0.002
7060759	0	70554	24360	0.91	-7.01	-64.79	0.205	0.119	-0.001
7060859	0	70555	24460	0.79	-7.01	-64.82	0.218	0.126	-0.002
7060959	0	70556	24560	1	-7.24	-66.14	0.192	0.123	-0.001
7061059	0	70557	24660	0.89	-7.2	-66.71	0.21	0.131	-0.002
7061159	0	70558	24760	1.16	-7.39	-67.54	0.202	0.117	-0.003
7061259	0	70559	24860	1.11	-7.37	-67.72	0.204	0.116	-0.002
7061359	0	70560	24960	1.03	-7.27	-68.5	0.222	0.125	-0.002
7061459	0	70561	25060	1.1	-7.41	-68.8	0.212	0.132	0.002
7061559	0	70562	25160	1.01	-7.5	-70.31	0.214	0.147	-0.004
7061659	0	70563	25260	1.02	-7.56	-70.47	0.204	0.143	0
7061759	0	70564	25360	0.93	-7.63	-70.64	0.207	0.141	-0.004
7061859	0	70565	25460	1.0599	-7.77	-72.29	0.216	0.146	-0.001
7061960	0	70566	25560	1.1799	-7.84	-72.3399	0.209	0.135	-0.002
7062060	0	70567	25660	1.27	-7.99	-73.13	0.218	0.13699	-0.001
7062160	0	70568	25760	1.23	-8.05	-73.83	0.213	0.141	0
7062260	0	70569	25860	1.17	-7.99	-74.26	0.214	0.15	-0.004
7062360	0	70570	25960	1.19	-7.78	-73.97	0.24	0.145	-0.002
7062460	0	70571	26060	1.1	-8	-74.96	0.233	0.147	-0.004
7062560	0	70572	26160	1.27	-8.13	-76.0199	0.243	0.136	-0.003
7062660	0	70573	26260	1.1799	-8.12	-75.13	0.244	0.153	0
7062760	0	70574	26360	1.4	-8.34	-76.68	0.223	0.142	-0.002
7062860	0	70575	26460	1.35	-8.29	-77.42	0.234	0.15	0.001
7062960	0	70576	26560	1.39	-8.38	-77.88	0.237	0.148	-0.001
7063060	0	70577	26660	1.39	-8.37	-77.94	0.231	0.145	-0.004
7063161	0	70578	26760	1.49	-8.62	-79.66	0.228	0.149	-0.001
7063261	0	70579	26860	1.52	-8.53	-80.06	0.242	0.147	-0.003
7063361	0	70580	26960	1.76	-8.78	-81.1	0.23	0.141	0
7063461	0	70581	27060	1.62	-8.65	-81.51	0.234	0.14	0
7063561	0	70582	27160	1.52	-8.6	-81.28	0.255	0.138	-0.002
7063661	0	70583	27260	1.5599	-8.71	-83.48	0.257	0.153	-0.001
7063761	0	70584	27360	1.58	-8.82	-83.13	0.245	0.155	-0.002
7063861	0	70585	27460	1.62	-8.87	-83.13	0.25	0.15899	-0.001
7063961	0	70586	27560	1.72	-8.96	-84.1	0.24	0.161	-0.001
7064061	0	70587	27660	1.63	-9.02	-85.33	0.253	0.162	-0.001
7064161	0	70588	27760	1.68	-9.14	-85.06	0.25	0.158	0
7064261	0	70589	27860	1.63	-9.05	-85.33	0.252	0.166	-0.001
7064361	0	70590	27960	1.77	-9.12	-85.73	0.249	0.14399	-0.003
7064462	0	70591	28060	1.62	-9.06	-84.92	0.248	0.161	0.001
7064562	0	70592	28160	1.58	-8.88	-85.08	0.282	0.155	0.001
7064662	0	70593	28260	1.87	-9.16	-85.96	0.247	0.156	-0.004
7064762	0	70594	28360	1.52	-8.9399	-85.17	0.275	0.163	-0.003
7064862	0	70595	28460	1.64	-9.08	-86.21	0.255	0.163	-0.001
7064962	0	70596	28560	1.77	-9.17	-86.32	0.254	0.158	-0.001
7065062	0	70597	28660	1.67	-9.01	-86.28	0.257	0.158	0
7065162	0	70598	28760	1.78	-9.06	-85.96	0.257	0.15899	-0.003
7065262	0	70599	28860	1.76	-9.1	-86.14	0.253	0.158	-0.002
7065362	0	70600	28960	1.77	-9.05	-86.37	0.25799	0.156	-0.002
7065462	0	70601	29060	1.63	-9.07	-86.26	0.257	0.162	-0.003
7065562	0	70602	29160	1.74	-8.99	-85.83	0.26499	0.155	-0.003
