# Supplementary material for: Robot-Based Calibration Procedure for Graphene Electronic Skin
Source: Sensors (Basel). 2022 Aug 16;22(16):6122. doi: 10.3390/s22166122 (PMC9416129; doi:10.3390/s22166122)
Supplement: Supplementary file 1 [file sensors-22-06122-s001.zip › measurements/sensor_row_11_col_28_hex_unload.dat]

#ID ES_1_V1
#SIZE ROW 16 COL 32
#DIR UNLOAD
#sensor: hex
#coord: row_11_col_28
system_time	status	sequence_number	hex_sample_counter	Fx	Fy	Fz	Tx	Ty	Tz
7065662	0	70603	29260	1.74	-9.02	-86.06	0.256	0.153	0
7065762	0	70604	29360	1.51	-8.81	-85.57	0.271	0.169	-0.003
7065863	0	70605	29460	1.69	-8.97	-85.2	0.248	0.15099	0
7065963	0	70606	29560	1.76	-9.02	-85.41	0.256	0.146	-0.002
7066063	0	70607	29660	1.74	-8.93	-86.16	0.266	0.143	-0.004
7066163	0	70608	29760	1.66	-8.87	-85.43	0.263	0.163	-0.003
7066263	0	70609	29860	1.65	-8.97	-84.78	0.256	0.15099	-0.001
7066363	0	70610	29960	1.52	-8.9799	-84.5199	0.24	0.168	-0.004
7066463	0	70611	30060	1.51	-8.92	-85.22	0.239	0.174	0
7066563	0	70612	30160	1.69	-9.03	-85.25	0.237	0.157	-0.001
7066663	0	70613	30260	1.53	-8.82	-83.95	0.245	0.163	-0.001
7066763	0	70614	30360	1.64	-8.78	-83.0199	0.25099	0.149	-0.004
7066863	0	70615	30460	1.4	-8.54	-82.45	0.252	0.15899	-0.003
7066963	0	70616	30560	1.36	-8.4399	-80.63	0.241	0.146	0
7067063	0	70617	30660	1.53	-8.47	-81.44	0.248	0.146	-0.004
7067164	0	70618	30760	1.5	-8.39	-81.01	0.243	0.143	-0.003
7067264	0	70619	30860	1.59	-8.51	-80.4	0.227	0.132	-0.001
7067364	0	70620	30960	1.48	-8.26	-80.01	0.242	0.135	-0.004
7067464	0	70621	31060	1.41	-8.24	-78.26	0.222	0.145	-0.003
7067564	0	70622	31160	1.38	-8.05	-78.3399	0.227	0.142	-0.001
7067664	0	70623	31260	1.3	-8.05	-78.71	0.219	0.136	-0.004
7067764	0	70624	31360	1.25	-7.98	-76.32	0.206	0.15	-0.001
7067864	0	70625	31460	1.16	-7.96	-75.57	0.217	0.15199	-0.002
7067964	0	70626	31560	1.12	-7.74	-74.67	0.217	0.153	-0.002
7068064	0	70627	31660	1.17	-7.71	-74.53	0.208	0.134	-0.003
7068164	0	70628	31760	1.15	-7.62	-73.48	0.202	0.135	-0.003
7068264	0	70629	31860	1.03	-7.54	-73.12	0.21	0.147	-0.001
7068364	0	70630	31960	1.1799	-7.53	-72.68	0.195	0.141	-0.002
7068465	0	70631	32060	1.24	-7.55	-73.26	0.18	0.13	-0.002
7068565	0	70632	32160	1.07	-7.3	-70.94	0.183	0.135	0
7068665	0	70633	32260	1.17	-7.41	-70.69	0.166	0.117	-0.003
7068765	0	70634	32360	1.1	-7.19	-70.18	0.179	0.127	-0.001
7068865	0	70635	32460	0.9	-6.99	-68.51	0.186	0.123	-0.003
7068965	0	70636	32560	1.01	-6.94	-67.97	0.178	0.113	-0.004
7069065	0	70637	32660	0.94	-6.89	-67.87	0.178	0.119	0.001
7069165	0	70638	32760	0.9	-6.69	-66.8	0.202	0.121	-0.001
7069265	0	70639	32860	0.7799	-6.58	-66.04	0.182	0.123	-0.002
7069365	0	70640	32960	0.74	-6.52	-65.22	0.179	0.112	0
7069465	0	70641	33060	0.7799	-6.43	-64.72	0.18	0.121	-0.001
7069565	0	70642	33160	0.83	-6.54	-65.92	0.147	0.119	-0.001
7069665	0	70643	33260	0.83	-6.34	-64.53	0.157	0.113	0
7069766	0	70644	33360	0.9	-6.2199	-63.13	0.175	0.108	-0.003
7069866	0	70645	33460	0.75	-6.2199	-62.85	0.154	0.11	-0.004
7069966	0	70646	33560	0.87	-6.09	-63.02	0.15899	0.108	-0.004
7070066	0	70647	33660	0.66	-5.96	-61.08	0.161	0.099	-0.004
7070166	0	70648	33760	0.7	-5.88	-61.06	0.153	0.1	-0.003
7070266	0	70649	33860	0.9	-5.93	-61.32	0.143	0.098	-0.004
7070366	0	70650	33960	0.54	-5.61	-59.26	0.164	0.097	-0.002
7070466	0	70651	34060	0.49	-5.63	-60.05	0.138	0.111	-0.004
7070566	0	70652	34160	0.83	-5.76	-59.52	0.133	0.094	0
7070666	0	70653	34260	0.6	-5.6	-58.7	0.12899	0.1	0.001
7070766	0	70654	34360	0.69	-5.41	-56.72	0.142	0.082	-0.001
7070866	0	70655	34460	0.6	-5.48	-57.49	0.115	0.094	-0.002
7070966	0	70656	34560	0.54	-5.26	-55.99	0.134	0.081	0
7071066	0	70657	34660	0.58	-5.38	-55.53	0.117	0.082	0
7071167	0	70658	34760	0.64	-5.4	-55.71	0.092	0.078	-0.005
7071267	0	70659	34860	0.69	-5.23	-55.09	0.113	0.07599	-0.001
7071367	0	70660	34960	0.58	-5.14	-53.23	0.106	0.067	-0.002
7071467	0	70661	35060	0.51	-4.95	-52.8	0.111	0.078	0.001
7071567	0	70662	35160	0.47	-4.93	-52.5	0.1	0.077	0
7071667	0	70663	35260	0.69	-4.89	-52.48	0.083	0.059	-0.004
7071767	0	70664	35360	0.5299	-4.56	-51.35	0.118	0.075	-0.003
7071867	0	70665	35460	0.44	-4.64	-50.43	0.075	0.08	0
7071967	0	70666	35560	0.54	-4.56	-49.98	0.083	0.073	-0.003
7072067	0	70667	35660	0.33	-4.39	-48.59	0.07599	0.074	0.001
7072167	0	70668	35760	0.3	-4.32	-48.2599	0.089	0.069	0.002
7072267	0	70669	35860	0.25	-4.29	-47.16	0.085	0.057	-0.002
7072368	0	70670	35960	0.3899	-4.19	-47.73	0.088	0.067	-0.002
7072468	0	70671	36060	0.31	-4.18	-46.91	0.083	0.059	-0.002
7072568	0	70672	36160	0.34	-4.12	-46.58	0.081	0.057	-0.002
7072668	0	70673	36260	0.25	-3.93	-45.7599	0.084	0.067	-0.002
7072768	0	70674	36360	0.26	-3.92	-44.72	0.083	0.057	-0.001
7072868	0	70675	36460	0.3899	-3.83	-44.7599	0.086	0.047	-0.004
7072968	0	70676	36560	0.19	-3.77	-43.75	0.07199	0.06	-0.002
7073068	0	70677	36660	0.28	-3.73	-42.63	0.074	0.05	-0.002
7073168	0	70678	36760	0.3	-3.8	-42.89	0.058	0.047	-0.001
7073268	0	70679	36860	0.13	-3.45	-40.94	0.083	0.054	0.001
7073368	0	70680	36960	0.34	-3.62	-41.58	0.049	0.033	-0.001
7073468	0	70681	37060	0.23	-3.25	-40.71	0.071	0.047	-0.002
7073568	0	70682	37160	0.23	-3.29	-39.25	0.064	0.03599	-0.004
7073668	0	70683	37260	0.18	-3.21	-39.6	0.063	0.043	-0.002
7073769	0	70684	37360	0.16	-3.25	-38.99	0.056	0.053	0
7073869	0	70685	37460	0.1	-3.16	-37.49	0.03799	0.055	0
7073969	0	70686	37560	0.02	-3.1199	-38.08	0.048	0.045	-0.002
7074069	0	70687	37660	0.13	-3.08	-35.91	0.062	0.029	0
7074169	0	70688	37760	0.1	-3.19	-36.52	0.021	0.043	0
7074269	0	70689	37860	0.08	-2.96	-35.7599	0.05	0.023	-0.004
7074369	0	70690	37960	0.19	-2.85	-35.09	0.06	0.03	-0.002
7074469	0	70691	38060	0.02	-2.79	-34.2	0.056	0.024	-0.001
7074569	0	70692	38160	0.12	-2.79	-33.82	0.057	0.026	-0.004
7074669	0	70693	38260	0.13	-2.83	-32.41	0.044	0.014	0.002
7074769	0	70694	38360	0.07	-2.76	-32.49	0.051	0.008	0
7074869	0	70695	38460	-0.21	-2.59	-31.89	0.053	0.028	-0.001
7074970	0	70696	38560	0.02	-2.66	-31.14	0.03599	0.017	0.001
7075070	0	70697	38660	-0.1	-2.63	-31.08	0.034	0.025	0.001
7075170	0	70698	38760	-0.07	-2.39	-30.04	0.056	0.01799	-0.003
7075270	0	70699	38860	-0.11	-2.41	-29.4	0.054	0.01	-0.002
7075370	0	70700	38960	-0.11	-2.43	-28.79	0.045	0.008	-0.001
7075470	0	70701	39060	-0.16	-2.41	-28.72	0.045	0.015	0
7075570	0	70702	39160	-0.06	-2.38	-27.92	0.047	-0.011	-0.003
7075670	0	70703	39260	-0.28	-2.27	-27.56	0.05	0.01	-0.002
7075770	0	70704	39360	-0.05	-2.34	-26.35	0.04	-0.004	0.001
7075870	0	70705	39460	-0.12	-2.34	-26.42	0.043	-0.017	-0.003
7075970	0	70706	39560	-0.23	-2.24	-25.85	0.03599	0.003	-0.001
7076070	0	70707	39660	-0.25	-2.14	-24.7099	0.042	-0.012	-0.002
7076170	0	70708	39760	-0.32	-2.08	-23.84	0.049	-0.017	0
7076270	0	70709	39860	-0.26	-2.21	-24	0.01899	0.003	0.002
7076371	0	70710	39960	-0.33	-2.01	-23.09	0.031	-0.014	-0.001
7076471	0	70711	40060	-0.17	-2.07	-22.89	0.035	-0.015	-0.001
7076571	0	70712	40160	-0.36	-2.01	-22.45	0.026	-0.014	-0.001
7076671	0	70713	40260	-0.43	-1.8	-21.6	0.054	-0.021	-0.003
7076771	0	70714	40360	-0.42	-1.72	-20.17	0.049	-0.033	-0.001
7076871	0	70715	40460	-0.25	-1.92	-19.94	0.035	-0.039	0
7076971	0	70716	40560	-0.47	-1.7	-19.6299	0.052	-0.023	-0.003
7077071	0	70717	40660	-0.31	-1.81	-18.83	0.033	-0.025	0
7077171	0	70718	40760	-0.33	-1.73	-18.09	0.042	-0.04	-0.002
7077271	0	70719	40860	-0.45	-1.58	-17.98	0.039	-0.015	-0.003
7077371	0	70720	40960	-0.43	-1.57	-16.36	0.03	-0.025	-0.001
7077471	0	70721	41060	-0.51	-1.57	-17.35	0.027	-0.031	-0.003
7077572	0	70722	41160	-0.5899	-1.5	-16.62	0.051	-0.032	0.001
7077672	0	70723	41260	-0.51	-1.34	-15.8	0.057	-0.031	-0.004
7077772	0	70724	41360	-0.48	-1.4	-15.86	0.04	-0.034	-0.004
7077872	0	70725	41460	-0.5899	-1.44	-15.35	0.022	-0.01899	-0.003
7077972	0	70726	41560	-0.48	-1.3099	-14.95	0.037	-0.039	-0.002
7078072	0	70727	41660	-0.63	-1.3	-14.66	0.03799	-0.02	-0.002
7078172	0	70728	41760	-0.4	-1.26	-12.64	0.046	-0.045	-0.004
7078272	0	70729	41860	-0.48	-1.19	-12.76	0.041	-0.026	-0.003
7078372	0	70730	41960	-0.38	-1.07	-12.33	0.042	-0.028	-0.001
7078472	0	70731	42060	-0.48	-1.13	-12.57	0.042	-0.021	-0.004
7078572	0	70732	42160	-0.5899	-0.88	-10.92	0.053	-0.024	-0.002
7078672	0	70733	42260	-0.41	-1.11	-11.82	0.035	-0.023	-0.001
7078772	0	70734	42360	-0.45	-1.05	-11.41	0.026	-0.024	-0.003
7078872	0	70735	42460	-0.31	-0.97	-10.36	0.039	-0.033	-0.002
7078973	0	70736	42560	-0.5299	-0.87	-9.82	0.04	-0.023	-0.003
7079073	0	70737	42660	-0.67	-0.66	-9.26	0.045	-0.01899	-0.002
7079173	0	70738	42760	-0.27	-0.9	-9.7299	0.035	-0.03599	-0.005
7079273	0	70739	42860	-0.43	-0.69	-9.14	0.037	-0.017	-0.006
7079373	0	70740	42960	-0.44	-0.68	-9.37	0.032	-0.015	-0.007
7079473	0	70741	43060	-0.4	-0.61	-8.71	0.024	-0.013	-0.005
7079573	0	70742	43160	-0.22	-0.52	-8.62	0.034	-0.01799	-0.004
7079673	0	70743	43260	-0.38	-0.5299	-8.02	0.027	0	0
7079773	0	70744	43360	-0.29	-0.5	-7.04	0.01899	-0.025	-0.001
7079873	0	70745	43460	-0.3899	-0.48	-7.39	0.015	-0.008	-0.006
7079973	0	70746	43560	-0.46	-0.22	-5.84	0.035	-0.01899	-0.003
7080073	0	70747	43660	-0.17	-0.41	-6.4	0.025	-0.01799	-0.002
7080174	0	70748	43760	-0.38	-0.27	-6.76	0.01799	0.00899	-0.001
7080274	0	70749	43860	0.05	-0.3	-6.26	0.025	-0.014	-0.002
7080374	0	70750	43960	-0.21	-0.08	-4.38	0.032	-0.00899	-0.001
7080474	0	70751	44060	-0.24	-0.07	-5.41	0.025	-0.001	-0.002
7080574	0	70752	44160	-0.11	-0.17	-5.11	0.021	-0.007	-0.001
7080674	0	70753	44260	-0.06	0	-4.38	0.024	-0.00899	-0.005
7080774	0	70754	44360	-0.11	-0.03	-3.94	0.028	-0.013	-0.006
7080874	0	70755	44460	-0.24	0.19	-4.14	0.017	0.003	0
7080974	0	70756	44560	-0.21	-0.03	-4.79	-0.005	0.013	-0.002
7081074	0	70757	44660	-0.15	0.13	-2.96	0.01	0	-0.001
7081174	0	70758	44760	-0.11	0.34	-2.38	0.021	-0.002	-0.001
7081274	0	70759	44860	0.07	0.07	-3.62	0.005	-0.00899	-0.004
7081374	0	70760	44960	-0.12	0.27	-1.14	0.008	-0.002	0.002
7081475	0	70761	45060	-0.03	0.27	-3.07	0.017	0.006	-0.001
7081575	0	70762	45160	0.01	0.3	-1.25	0.005	-0.015	0.001
7081675	0	70763	45260	-0.14	0.26	-1.32	-0.005	0.002	-0.002
7081775	0	70764	45360	-0.12	0.44	-1.64	0.017	-0.002	-0.001
7081875	0	70765	45460	-0.09	0.33	-1.9	0.01	0.005	-0.001
7081975	0	70766	45560	0	0.21	-1.84	-0.001	-0.01	-0.001
7082075	0	70767	45660	-0.19	0.34	-1.23	0.007	0.003	-0.002
7082175	0	70768	45760	0.08	0.26	-1.77	0.007	-0.008	-0.002
7082275	0	70769	45860	-0.15	0.48	-0.91	0	0.007	0.002
7082375	0	70770	45960	-0.03	0.22	-0.92	-0.007	-0.007	-0.002
7082475	0	70771	46060	-0.06	0.3	-1.32	0.001	0.01	-0.002
7082575	0	70772	46160	0	0.23	-1.87	-0.01799	0	0.002
7082675	0	70773	46260	-0.05	0.23	-1.34	-0.007	0.005	0.003
7082776	0	70774	46360	-0.07	0.38	-0.3899	-0.01	0	0.001
7082876	0	70775	46460	-0.04	0.33	-0.68	-0.006	-0.004	-0.002
7082976	0	70776	46560	-0.03	0.32	-1.04	0.003	-0.016	-0.002
7083076	0	70777	46660	0.01	0.34	-1.26	0.001	-0.021	-0.002
7083176	0	70778	46760	-0.08	0.34	-0.92	-0.013	-0.004	-0.002
7083276	0	70779	46860	-0.13	0.42	-0.79	-0.006	-0.006	-0.002
7083376	0	70780	46960	-0.04	0.42	-0.01	0.006	-0.01799	0.001
7083476	0	70781	47060	-0.13	0.43	-0.26	-0.002	-0.011	-0.001
7083576	0	70782	47160	-0.03	0.51	-0.25	0.011	-0.017	-0.004
7083676	0	70783	47260	-0.13	0.38	-0.32	-0.003	-0.017	0
7083776	0	70784	47360	-0.16	0.4	0.41	-0.004	-0.014	-0.002
7083876	0	70785	47460	-0.2	0.3	-0.16	-0.021	-0.021	-0.005
7083976	0	70786	47560	-0.29	0.4	-1.17	-0.011	0.002	-0.006
7084076	0	70787	47660	-0.24	0.57	0.81	0.013	-0.026	0
7084177	0	70788	47760	-0.3	0.58	1.19	-0.002	-0.012	-0.004
7084277	0	70789	47860	-0.14	0.3899	0.23	-0.013	-0.027	-0.001
7084377	0	70790	47960	-0.1	0.42	-0.1	-0.013	-0.022	-0.004
7084477	0	70791	48060	-0.25	0.46	-0.15	-0.013	-0.011	-0.006
7084577	0	70792	48160	-0.27	0.63	1.03	0.005	-0.027	0
7084677	0	70793	48260	-0.25	0.57	0.5	-0.011	-0.016	-0.003
7084777	0	70794	48360	-0.13	0.49	0.3	-0.021	-0.026	-0.002
7084877	0	70795	48460	-0.11	0.5299	0.61	-0.008	-0.033	0
7084977	0	70796	48560	-0.16	0.5899	0.84	-0.02	-0.01899	-0.001
7085077	0	70797	48660	-0.11	0.41	0.66	-0.043	-0.023	-0.001
7085177	0	70798	48760	-0.16	0.57	0.95	-0.012	-0.011	-0.002
7085277	0	70799	48860	-0.21	0.5899	1.41	-0.00899	-0.01899	0
7085377	0	70800	48960	-0.1	0.62	1.19	-0.00899	-0.026	-0.006
7085478	0	70801	49060	0.04	0.61	1.23	-0.01799	-0.028	-0.002
7085578	0	70802	49160	-0.07	0.58	1.75	-0.016	-0.024	-0.001
7085678	0	70803	49260	-0.2	0.68	2.08	-0.006	-0.022	-0.002
7085778	0	70804	49360	0.08	0.64	1.12	-0.015	-0.04	-0.002
7085878	0	70805	49460	0.04	0.65	0.85	-0.01799	-0.024	-0.001
7085978	0	70806	49560	0.17	0.55	0.7	-0.01799	-0.033	-0.002
7086078	0	70807	49660	0.04	0.61	1.41	-0.01	-0.032	-0.003
7086178	0	70808	49760	0	0.57	2.27	-0.025	-0.021	0
7086278	0	70809	49860	0.02	0.73	2.43	-0.017	-0.032	-0.004
7086378	0	70810	49960	-0.06	0.81	2.58	0.006	-0.031	-0.002
7086478	0	70811	50060	0.06	0.63	1.74	-0.021	-0.02	-0.001
7086578	0	70812	50160	-0.05	0.66	2.1199	-0.007	-0.01899	-0.003
7086678	0	70813	50260	-0.05	0.88	3.42	0.01	-0.021	-0.001
7086779	0	70814	50360	-0.11	0.8	2.47	-0.012	-0.013	-0.004
7086879	0	70815	50460	-0.09	0.64	2.06	-0.027	-0.016	-0.004
7086979	0	70816	50560	-0.08	0.8	3.44	-0.012	-0.023	0.003
7087079	0	70817	50660	0	0.51	2.17	-0.03799	-0.031	-0.001
7087179	0	70818	50760	0.1	0.85	3.37	0	-0.034	0.004
7087279	0	70819	50860	-0.04	0.77	2.57	-0.01799	-0.029	-0.001
7087379	0	70820	50960	-0.02	0.76	3.35	-0.01799	-0.01	-0.001
7087479	0	70821	51060	0.06	0.5899	2.28	-0.033	-0.023	-0.001
7087579	0	70822	51160	0.04	0.9	3.56	-0.003	-0.03	-0.001
7087679	0	70823	51260	-0.08	0.76	4.02	-0.029	-0.029	-0.002
7087779	0	70824	51360	0.1	0.61	2.72	-0.025	-0.033	0
7087879	0	70825	51460	0.08	0.84	3.21	-0.016	-0.029	0.004
7087979	0	70826	51560	-0.29	1.03	4.93	-0.006	-0.027	-0.002
7088080	0	70827	51660	0.01	0.7	3.59	-0.034	-0.033	-0.003
7088180	0	70828	51760	-0.03	0.7799	3.88	-0.025	-0.025	-0.001
7088280	0	70829	51860	0.18	0.71	3.72	-0.035	-0.039	-0.004
7088380	0	70830	51960	0.01	0.69	3.48	-0.033	-0.03	-0.002
7088480	0	70831	52060	-0.09	0.85	3.52	-0.01899	-0.01799	0
7088580	0	70832	52160	0.08	0.82	3.72	-0.02	-0.034	-0.001
7088680	0	70833	52260	0.03	0.86	3.69	-0.01899	-0.033	-0.001
7088780	0	70834	52360	0.02	0.77	4.28	-0.024	-0.032	-0.002
7088880	0	70835	52460	0.04	0.76	4.59	-0.035	-0.028	0.002
7088980	0	70836	52560	-0.12	0.85	3.6	-0.025	-0.015	-0.001
7089080	0	70837	52660	0.1	0.71	4.1	-0.021	-0.034	-0.004
7089180	0	70838	52760	-0.08	0.96	4.32	-0.02	-0.02	-0.002
7089280	0	70839	52860	-0.12	0.79	4.46	-0.034	-0.023	0
7089381	0	70840	52960	0.05	0.81	4.78	-0.026	-0.042	0
7089481	0	70841	53060	0.06	0.98	5.4	-0.01899	-0.04	-0.001
7089581	0	70842	53160	-0.09	0.86	5.51	-0.033	-0.032	0
7089681	0	70843	53260	0.18	0.81	4.71	-0.026	-0.042	0.001
7089781	0	70844	53360	0.01	0.77	5.07	-0.03	-0.029	0.001
7089881	0	70845	53460	0.08	0.91	4.89	-0.022	-0.04	0.002
7089981	0	70846	53560	-0.03	0.96	5.4899	-0.025	-0.032	0.001
7090081	0	70847	53660	0.04	0.85	4.83	-0.035	-0.032	0.001
7090181	0	70848	53760	0.04	0.9	5.69	-0.02	-0.03	0.001
7090281	0	70849	53860	-0.06	1.01	6.06	-0.02	-0.023	0.001
7090381	0	70850	53960	-0.06	0.84	5.2199	-0.029	-0.027	0.001
7090481	0	70851	54060	0	0.92	5.86	-0.035	-0.022	0.004
7090582	0	70852	54160	0.02	0.85	5.33	-0.03	-0.037	0
7090682	0	70853	54260	0.05	0.87	5.53	-0.027	-0.037	-0.002
7090782	0	70854	54360	-0.11	0.88	6.06	-0.048	-0.027	0.004
7090882	0	70855	54460	-0.04	1.01	5.81	-0.016	-0.029	0.005
7090982	0	70856	54560	0.06	0.88	6.12	-0.03	-0.043	-0.002
7091082	0	70857	54660	-0.2	0.92	5.8	-0.028	-0.01899	0.003
7091182	0	70858	54760	0.14	0.7799	5.08	-0.035	-0.039	-0.001
7091282	0	70859	54860	0	0.86	5.88	-0.037	-0.035	0.002
7091382	0	70860	54960	0.08	0.8	6.14	-0.047	-0.037	0
7091482	0	70861	55060	0.03	1.02	6.63	-0.01899	-0.043	0.002
7091582	0	70862	55160	-0.1	1.03	7.08	-0.027	-0.03	-0.001
7091682	0	70863	55260	0.04	1.03	7.12	-0.024	-0.035	0.003
7091782	0	70864	55360	-0.01	0.96	6.97	-0.033	-0.041	0
7091882	0	70865	55460	-0.14	1.1799	8.11	-0.01799	-0.046	0.002
7091983	0	70866	55560	-0.18	1.13	6.81	-0.023	-0.029	-0.002
7092083	0	70867	55660	0.01	1	6.3	-0.027	-0.03599	0.004
7092183	0	70868	55760	-0.19	1.1799	6.98	-0.013	-0.027	0.001
7092283	0	70869	55860	-0.07	1	7.01	-0.033	-0.034	0.001
7092383	0	70870	55960	-0.05	0.98	7.04	-0.035	-0.035	0.003
7092483	0	70871	56060	-0.09	1.08	7.41	-0.034	-0.043	0.001
7092583	0	70872	56160	-0.13	1.08	7.41	-0.032	-0.04	0.003
7092683	0	70873	56260	-0.06	0.98	7.21	-0.03599	-0.043	0.004
7092783	0	70874	56360	0	1	7.3	-0.041	-0.037	0.001
7092883	0	70875	56460	0.03	1.02	7.35	-0.035	-0.041	0.004
7092983	0	70876	56560	-0.24	1.12	7.9	-0.03599	-0.042	0.002
7093083	0	70877	56660	0.04	1	7.54	-0.047	-0.042	0.005
7093183	0	70878	56760	-0.04	1.15	8.34	-0.03	-0.046	0.003
7093284	0	70879	56860	-0.02	1.25	8.02	-0.031	-0.04	0.005
7093384	0	70880	56960	0.01	1.21	8.93	-0.024	-0.047	0.002
7093484	0	70881	57060	-0.05	0.99	7.95	-0.055	-0.046	0.001
7093584	0	70882	57160	-0.06	0.95	7.7	-0.048	-0.043	0.005
7093684	0	70883	57260	-0.08	1.12	7.58	-0.027	-0.045	0.005
7093784	0	70884	57360	-0.09	1.14	7.88	-0.029	-0.037	0.004
7093884	0	70885	57460	-0.13	1.1	8.09	-0.03799	-0.032	0.005
7093984	0	70886	57560	0.04	1.1	8.56	-0.03799	-0.052	0.004
7094084	0	70887	57660	-0.05	1.28	9.12	-0.028	-0.046	0.005
7094184	0	70888	57760	-0.05	1.2	9.1	-0.026	-0.05	0.006
7094284	0	70889	57860	-0.07	1.22	8.46	-0.035	-0.042	0.003
7094384	0	70890	57960	0.15	1	8.16	-0.042	-0.035	0.003
7094484	0	70891	58060	-0.01	1.11	8.11	-0.037	-0.041	0.002
7094585	0	70892	58160	-0.06	1.16	8.36	-0.041	-0.027	0.008
7094685	0	70893	58260	-0.12	1.38	9.96	-0.021	-0.046	0.001
7094785	0	70894	58360	0.03	1.28	8.74	-0.03599	-0.048	0.005
7094885	0	70895	58460	0.05	1.2	8.39	-0.034	-0.042	0.004
7094985	0	70896	58560	0.08	1.36	9.89	-0.041	-0.051	0.005
7095085	0	70897	58660	0.08	1.15	9	-0.045	-0.03799	0.006
7095185	0	70898	58760	0.07	1.13	9.13	-0.042	-0.039	0.007
7095285	0	70899	58860	0.03	1.3	9.18	-0.037	-0.052	0.005
7095385	0	70900	58960	-0.12	1.36	9.01	-0.047	-0.032	0.003
7095485	0	70901	59060	-0.1	1.38	9.26	-0.047	-0.029	0.004
7095585	0	70902	59160	0.04	1.19	8.95	-0.052	-0.03599	0.005
7095685	0	70903	59260	-0.14	1.57	10.41	-0.027	-0.04	0.007
7095785	0	70904	59360	0.04	1.3099	8.74	-0.041	-0.046	0.004
7095886	0	70905	59460	0.08	1.42	9.16	-0.042	-0.03599	0.005
7095986	0	70906	59560	0.04	1.35	10.15	-0.047	-0.046	0.003
7096086	0	70907	59660	0.07	1.32	10.1	-0.04	-0.043	0.006
7096186	0	70908	59760	-0.02	1.3099	10.07	-0.049	-0.055	0.003
7096286	0	70909	59860	-0.05	1.36	9.09	-0.044	-0.05	0.00899
7096386	0	70910	59960	-0.07	1.32	9.74	-0.055	-0.056	0.008
7096486	0	70911	60060	-0.14	1.5599	10.63	-0.026	-0.059	0.002
7096586	0	70912	60160	-0.25	1.5	10.36	-0.035	-0.052	0.006
7096686	0	70913	60260	-0.16	1.42	10.2	-0.04	-0.044	0.00899
7096786	0	70914	60360	-0.09	1.4299	9.8	-0.04	-0.047	0.005
7096886	0	70915	60460	-0.21	1.47	10.28	-0.031	-0.052	0.005
7096986	0	70916	60560	-0.28	1.48	10.64	-0.039	-0.057	0.004
7097086	0	70917	60660	-0.21	1.48	9.64	-0.03599	-0.056	0.002
7097187	0	70918	60760	-0.29	1.51	10.68	-0.035	-0.048	0.007
7097287	0	70919	60860	-0.13	1.38	9.91	-0.032	-0.07	0.005
7097387	0	70920	60960	-0.32	1.57	11.55	-0.028	-0.065	0.006
7097487	0	70921	61060	-0.5	1.59	10.52	-0.03799	-0.037	0.004
7097587	0	70922	61160	-0.44	1.5599	10.99	-0.026	-0.059	0.004
7097687	0	70923	61260	-0.55	1.52	11.35	-0.043	-0.054	0.004
7097787	0	70924	61360	-0.42	1.51	10.18	-0.03599	-0.063	0.006
7097887	0	70925	61460	-0.4	1.38	10.06	-0.054	-0.064	0.008
7097987	0	70926	61560	-0.48	1.5	10.36	-0.047	-0.049	0.006
7098087	0	70927	61660	-0.3899	1.36	10.4399	-0.046	-0.068	0.004
7098187	0	70928	61760	-0.52	1.51	11.77	-0.03599	-0.065	0.008
7098287	0	70929	61860	-0.3	1.19	10.26	-0.047	-0.075	0.004
7098387	0	70930	61960	-0.37	1.35	11.31	-0.035	-0.07599	0.007
7098487	0	70931	62060	-0.46	1.24	11.05	-0.04	-0.065	0.007
7098588	0	70932	62160	-0.49	1.37	11.85	-0.039	-0.062	0.00899
7098688	0	70933	62260	-0.58	1.53	12.16	-0.024	-0.06	0.007
7098788	0	70934	62360	-0.57	1.57	12.28	-0.03599	-0.062	0.006
7098888	0	70935	62460	-0.47	1.58	11.92	-0.046	-0.058	0.005
7098988	0	70936	62560	-0.2	1.45	11.39	-0.055	-0.073	0.008
7099088	0	70937	62660	-0.54	1.66	12.9399	-0.029	-0.066	0.005
7099188	0	70938	62760	-0.42	1.37	12.83	-0.039	-0.069	0.007
7099288	0	70939	62860	-0.4	1.4299	13.43	-0.027	-0.079	0.007
7099388	0	70940	62960	-0.64	1.51	13.67	-0.016	-0.059	0.007
7099488	0	70941	63060	-0.57	1.41	14.79	-0.026	-0.077	0.00899
7099588	0	70942	63160	-0.34	1.41	14.03	-0.014	-0.092	0.00899
7099688	0	70943	63260	-0.62	1.42	13.6	-0.02	-0.063	0.005
7099789	0	70944	63360	-0.49	1.5599	13.97	-0.003	-0.07	0.004
7099889	0	70945	63460	-0.72	1.63	13.79	-0.002	-0.068	0.008
7099989	0	70946	63560	-0.47	1.37	13.76	-0.014	-0.08	0.005
7100089	0	70947	63660	-0.48	1.22	13.02	-0.03599	-0.066	0.004
7100189	0	70948	63760	-0.45	1.41	13.61	-0.004	-0.081	0.008
7100289	0	70949	63860	-0.41	1.38	14.47	-0.017	-0.082	0.006
7100389	0	70950	63960	-0.45	1.47	13.95	-0.021	-0.069	0.006
7100489	0	70951	64060	-0.43	1.34	13.65	-0.021	-0.067	0.008
7100589	0	70952	64160	-0.48	1.4	13.23	-0.016	-0.068	0.006
7100689	0	70953	64260	-0.49	1.39	13.09	-0.028	-0.06	0.007
7100789	0	70954	64360	-0.43	1.35	13.41	-0.029	-0.07	0.006
7100889	0	70955	64460	-0.58	1.38	13.53	-0.029	-0.066	0.01
7100989	0	70956	64560	-0.57	1.33	12.71	-0.024	-0.069	0.004
7101089	0	70957	64660	-0.5	1.36	13.89	-0.02	-0.074	0.008
