# Supplementary material for: Robot-Based Calibration Procedure for Graphene Electronic Skin
Source: Sensors (Basel). 2022 Aug 16;22(16):6122. doi: 10.3390/s22166122 (PMC9416129; doi:10.3390/s22166122)
Supplement: Supplementary file 1 [file sensors-22-06122-s001.zip › measurements/sensor_row_11_col_29_hex_load.dat]

#ID ES_1_V1
#SIZE ROW 16 COL 32
#DIR LOAD
#sensor: hex
#coord: row_11_col_29
system_time	status	sequence_number	hex_sample_counter	Fx	Fy	Fz	Tx	Ty	Tz
6956078	0	69508	50832	-0.58	1.28	13.54	-0.021	-0.07	0.005
6956179	0	69509	50932	-0.55	1.26	12.96	-0.027	-0.064	0.00899
6956279	0	69510	51032	-0.37	1.22	11.39	-0.016	-0.078	0.005
6956379	0	69511	51132	-0.52	1.22	13.1	-0.015	-0.079	0.006
6956479	0	69512	51232	-0.55	1.13	12.11	-0.028	-0.066	0.006
6956579	0	69513	51332	-0.56	1.3099	13.55	-0.017	-0.068	0.01
6956679	0	69514	51432	-0.43	1.21	12.59	-0.01799	-0.069	0.006
6956779	0	69515	51532	-0.24	1.0599	11.29	-0.025	-0.067	0.007
6956879	0	69516	51632	-0.61	1.23	12.64	-0.015	-0.064	0.007
6956979	0	69517	51732	-0.6	1.25	11.88	-0.005	-0.07199	0.008
6957079	0	69518	51832	-0.44	1.05	11.51	-0.014	-0.068	0.01
6957179	0	69519	51932	-0.5899	0.99	10.81	-0.016	-0.061	0.00899
6957279	0	69520	52032	-0.56	1.07	11.63	-0.002	-0.079	0.005
6957379	0	69521	52132	-0.46	0.97	10.71	-0.012	-0.074	0.006
6957480	0	69522	52232	-0.62	0.96	10.07	-0.01	-0.068	0.005
6957580	0	69523	52332	-0.69	1.04	11.47	-0.011	-0.058	0.007
6957680	0	69524	52432	-0.72	1.08	11.56	-0.005	-0.066	0.006
6957780	0	69525	52532	-0.62	1.08	11.4399	0.001	-0.069	0.00899
6957880	0	69526	52632	-0.46	0.79	9.82	-0.026	-0.064	0.006
6957980	0	69527	52732	-0.57	1	11.04	0.003	-0.064	0.007
6958080	0	69528	52832	-0.64	0.93	10.4799	-0.015	-0.064	0.005
6958180	0	69529	52932	-0.63	1.02	10.93	-0.00899	-0.075	0.005
6958280	0	69530	53032	-0.57	0.94	10.81	-0.023	-0.066	0.00899
6958380	0	69531	53132	-0.68	0.98	11.04	-0.024	-0.058	0.008
6958480	0	69532	53232	-0.6	0.99	9.85	-0.003	-0.062	0.006
6958580	0	69533	53332	-0.6	0.83	10.38	-0.026	-0.062	0.005
6958680	0	69534	53432	-0.68	0.97	9.72	0.005	-0.055	0.003
6958781	0	69535	53532	-0.51	0.89	10.68	-0.013	-0.064	0.006
6958881	0	69536	53632	-0.57	0.82	8.96	-0.013	-0.056	0.006
6958981	0	69537	53732	-0.6	0.94	9.96	-0.012	-0.051	0.004
6959081	0	69538	53832	-0.5899	0.86	9.67	-0.01	-0.056	0.007
6959181	0	69539	53932	-0.56	0.94	10.17	0.004	-0.065	0.006
6959281	0	69540	54032	-0.56	0.97	9.79	0.002	-0.071	0.007
6959381	0	69541	54132	-0.5	0.77	8.22	-0.012	-0.057	0.007
6959481	0	69542	54232	-0.54	0.83	9.3	-0.021	-0.069	0.007
6959581	0	69543	54332	-0.69	0.91	9.78	-0.012	-0.047	0.007
6959681	0	69544	54432	-0.57	0.88	8.8	-0.002	-0.068	0.003
6959781	0	69545	54532	-0.4	0.82	9.78	-0.01	-0.069	0.007
6959881	0	69546	54632	-0.51	0.88	9.79	-0.002	-0.055	0.002
6959981	0	69547	54732	-0.52	0.79	8.71	-0.008	-0.059	0.007
6960082	0	69548	54832	-0.4	0.7799	8.85	-0.016	-0.054	0.008
6960182	0	69549	54932	-0.45	0.77	8.36	-0.012	-0.056	0.003
6960282	0	69550	55032	-0.38	0.72	8.39	-0.007	-0.061	0.005
6960382	0	69551	55132	-0.38	0.65	8.28	-0.015	-0.058	0.005
6960482	0	69552	55232	-0.42	0.75	8.24	-0.012	-0.05	0.001
6960582	0	69553	55332	-0.42	0.7	8.26	-0.02	-0.047	0.006
6960682	0	69554	55432	-0.58	0.95	8.09	0.003	-0.033	0.002
6960782	0	69555	55532	-0.32	0.76	8.55	-0.005	-0.049	0.005
6960882	0	69556	55632	-0.43	0.89	8.91	-0.002	-0.053	0.005
6960982	0	69557	55732	-0.3	0.75	8.59	-0.00899	-0.058	0.004
6961082	0	69558	55832	-0.37	0.7799	7.9	0.002	-0.039	0.005
6961182	0	69559	55932	-0.29	0.69	8.15	-0.005	-0.058	0.001
6961282	0	69560	56032	-0.26	0.75	8	0.008	-0.055	0.005
6961383	0	69561	56132	-0.3	0.69	8.45	-0.00899	-0.047	0.006
6961483	0	69562	56232	-0.35	0.77	7.58	0.005	-0.033	0.003
6961583	0	69563	56332	-0.16	0.73	8.34	-0.003	-0.051	0.007
6961683	0	69564	56432	-0.19	0.8	7.91	0.013	-0.039	0.002
6961783	0	69565	56532	-0.14	0.68	8.61	-0.006	-0.051	0.003
6961883	0	69566	56632	-0.15	0.72	8.22	0.001	-0.046	0.008
6961983	0	69567	56732	-0.3	0.71	6.98	-0.001	-0.033	0.003
6962083	0	69568	56832	-0.15	0.64	7.39	0.001	-0.03799	-0.001
6962183	0	69569	56932	-0.21	0.68	7.4	0.006	-0.042	0.004
6962283	0	69570	57032	-0.26	0.72	8.06	-0.004	-0.042	0.006
6962383	0	69571	57132	-0.25	0.76	7.9	0.013	-0.03599	0.004
6962483	0	69572	57232	-0.38	0.94	8.54	0.024	-0.033	0.002
6962583	0	69573	57332	-0.18	0.64	7.34	-0.006	-0.034	0.002
6962684	0	69574	57432	-0.15	0.76	7.93	0.01899	-0.042	0.004
6962784	0	69575	57532	-0.14	0.63	6.97	-0.003	-0.027	0.003
6962884	0	69576	57632	-0.08	0.66	6.82	0.014	-0.053	0.004
6962984	0	69577	57732	-0.09	0.63	7.57	0.011	-0.035	0.004
6963084	0	69578	57832	0	0.49	6.77	0.003	-0.047	0.002
6963184	0	69579	57932	0	0.56	6.28	0.01	-0.047	0.001
6963284	0	69580	58032	-0.17	0.65	7.73	0.01899	-0.039	0.001
6963384	0	69581	58132	-0.09	0.62	7.32	0.02	-0.041	0.001
6963484	0	69582	58232	-0.07	0.63	7.26	0.004	-0.033	0.002
6963584	0	69583	58332	-0.18	0.5899	7.33	-0.003	-0.029	0.002
6963684	0	69584	58432	-0.09	0.54	6.59	0.004	-0.022	0.002
6963784	0	69585	58532	-0.15	0.55	5.7	0.011	-0.027	0.005
6963884	0	69586	58632	-0.1	0.56	5.21	0.007	-0.023	0.003
6963984	0	69587	58732	-0.17	0.58	6.19	-0.005	-0.00899	0.002
6964085	0	69588	58832	-0.02	0.68	6.01	0.011	-0.032	0.001
6964185	0	69589	58932	-0.03	0.48	5.56	-0.012	-0.011	-0.001
6964285	0	69590	59032	0.06	0.38	5.96	-0.004	-0.028	0.002
6964385	0	69591	59132	0.01	0.56	6.51	0.004	-0.02	0.004
6964485	0	69592	59232	-0.09	0.67	6.39	0.013	-0.015	0.002
6964585	0	69593	59332	0.06	0.47	5.56	-0.004	-0.023	0.003
6964685	0	69594	59432	0	0.5299	6.28	0.004	-0.008	0.001
6964785	0	69595	59532	-0.09	0.67	5.32	0.024	-0.01	0.001
6964885	0	69596	59632	-0.05	0.52	5.52	0.016	-0.01799	-0.001
6964985	0	69597	59732	0.06	0.34	4.14	-0.00899	-0.01	0.001
6965085	0	69598	59832	0.1	0.42	5.13	0	-0.021	-0.001
6965185	0	69599	59932	0.12	0.42	4.67	0.004	-0.013	0.002
6965286	0	69600	60032	0.02	0.32	5.79	-0.003	-0.01799	0.003
6965386	0	69601	60132	0.07	0.5	5.75	0.016	-0.017	0.003
6965486	0	69602	60232	-0.02	0.37	4.9	-0.001	-0.006	0.004
6965586	0	69603	60332	0.01	0.52	5.2199	0.017	-0.004	0.002
6965686	0	69604	60432	0.08	0.32	4.92	0.004	-0.022	0.002
6965786	0	69605	60532	0.01	0.49	5.28	0.013	-0.01	0
6965886	0	69606	60632	0.07	0.38	4.71	0.00899	-0.006	0.001
6965986	0	69607	60732	0.16	0.43	4.68	0.016	-0.007	0.003
6966086	0	69608	60832	0.15	0.34	4.91	0.00899	-0.012	0.002
6966186	0	69609	60932	0.1	0.48	5.63	0.015	-0.006	0.001
6966286	0	69610	61032	0.33	0.23	4.12	-0.015	-0.013	0
6966386	0	69611	61132	0.08	0.58	5.6	0.039	-0.012	0.002
6966486	0	69612	61232	0.19	0.41	4.35	0.017	-0.015	0.001
6966586	0	69613	61332	0.1	0.48	5.34	0.024	-0.011	0.004
6966687	0	69614	61432	0.25	0.34	4.13	0.015	-0.017	0.006
6966787	0	69615	61532	0.17	0.31	4.25	0.022	-0.007	0.004
6966887	0	69616	61632	0.08	0.47	4.67	0.02	-0.005	0.003
6966987	0	69617	61732	0.36	0.27	3.79	0.00899	-0.017	0.001
6967087	0	69618	61832	0.3	0.16	3.4	-0.002	-0.00899	0.001
6967187	0	69619	61932	0.15	0.43	3.19	0.01799	0.002	0
6967287	0	69620	62032	0.07	0.35	4.2	0.015	0.007	0.003
6967387	0	69621	62132	0.21	0.49	4.1	0.026	-0.006	0.002
6967487	0	69622	62232	0.12	0.28	4.9699	0.015	-0.005	0.004
6967587	0	69623	62332	0.28	0.27	3.9	0.016	-0.007	0
6967687	0	69624	62432	0.26	0.12	2.8	-0.004	0.006	0.004
6967787	0	69625	62532	0.3	0.29	2.82	0.01	-0.005	0
6967888	0	69626	62632	0.32	0.1	2.79	-0.006	-0.005	0.002
6967988	0	69627	62732	0.21	0.42	3.25	0.032	0.003	0.003
6968088	0	69628	62832	0.15	0.31	3.83	0.015	0.005	0.005
6968188	0	69629	62932	0.4	0.28	2.69	0.016	0.00899	0
6968288	0	69630	63032	0.41	0.17	2.73	0.012	0	0.004
6968388	0	69631	63132	0.2	0.27	3.6	0.023	0.01	0.002
6968488	0	69632	63232	0.4	0.25	3.06	0.015	-0.001	0.001
6968588	0	69633	63332	0.21	0.31	3.5	0.017	0.013	0.005
6968688	0	69634	63432	0.54	0.21	3.09	0.01899	-0.008	0.003
6968788	0	69635	63532	0.33	0.26	3.32	0.017	0.008	0.004
6968888	0	69636	63632	0.26	0.38	4.27	0.031	0.015	0.005
6968988	0	69637	63732	0.37	0.17	2.93	0.01899	0.01899	0
6969088	0	69638	63832	0.51	0.04	2.02	0.011	-0.002	0.004
6969188	0	69639	63932	0.35	0.3	2.42	0.014	0.016	0.003
6969289	0	69640	64032	0.43	0.2	2.83	0.033	0.011	0.003
6969389	0	69641	64132	0.29	0.28	2.43	0.027	0.015	0.003
6969489	0	69642	64232	0.41	0.12	1.23	0.02	0.017	0.002
6969589	0	69643	64332	0.25	0.17	2.1099	0.01799	0.024	0.003
6969689	0	69644	64432	0.47	0.09	1.09	0.02	0.013	0
6969789	0	69645	64532	0.31	0.11	1.6	0.016	0.00899	0.001
6969889	0	69646	64632	0.32	0.1	1.73	0.01899	0.021	-0.001
6969989	0	69647	64732	0.42	0.23	2.29	0.041	0.022	0.005
6970089	0	69648	64832	0.37	0.23	1.19	0.03599	0.023	0.002
6970189	0	69649	64932	0.34	0.11	0.32	0.032	0.028	0
6970289	0	69650	65032	0.52	0.01	0.41	0.024	0.011	0.002
6970389	0	69651	65132	0.54	0.13	-0.3	0.034	0.013	-0.001
6970490	0	69652	65232	0.31	0.14	0.31	0.029	0.025	0.001
6970590	0	69653	65332	0.36	0.11	0.55	0.029	0.026	0.004
6970690	0	69654	65432	0.48	0.12	0.52	0.029	0.015	-0.001
6970790	0	69655	65532	0.36	0.22	0.69	0.043	0.03	0.002
6970890	0	69656	96	0.3	0.1	1.16	0.032	0.024	0.003
6970990	0	69657	196	0.51	-0.06	0.31	0.023	0.024	0.005
6971090	0	69658	296	0.49	0.15	0.31	0.044	0.03	-0.001
6971190	0	69659	396	0.37	0.02	0.19	0.031	0.031	0.001
6971290	0	69660	496	0.5	-0.08	0.04	0.016	0.021	0.003
6971390	0	69661	596	0.45	0.06	-0.26	0.03799	0.035	0.002
6971490	0	69662	696	0.47	-0.02	-0.48	0.021	0.037	0.002
6971590	0	69663	796	0.3899	0.08	-0.04	0.024	0.04	0.003
6971690	0	69664	896	0.62	-0.11	-0.25	0.016	0.028	0.003
6971790	0	69665	996	0.4	0.03	0.15	0.032	0.044	0.003
6971891	0	69666	1096	0.65	-0.02	-0.92	0.03599	0.024	0.002
6971991	0	69667	1196	0.47	0.11	-0.41	0.03799	0.023	0.003
6972091	0	69668	1296	0.58	0.12	-0.6	0.056	0.02	0.001
6972191	0	69669	1396	0.5	0.1	-0.38	0.043	0.032	0.004
6972291	0	69670	1496	0.58	-0.22	-1.69	0.023	0.024	0
6972391	0	69671	1596	0.51	-0.05	-1.23	0.043	0.024	-0.001
6972491	0	69672	1696	0.64	-0.26	-1.64	0.037	0.024	0.001
6972591	0	69673	1796	0.56	-0.17	-1.28	0.043	0.032	0.001
6972691	0	69674	1896	0.58	-0.25	-1.03	0.03799	0.026	0.002
6972791	0	69675	1996	0.47	-0.19	-2.07	0.053	0.031	0.001
6972891	0	69676	2096	0.58	-0.38	-1.64	0.044	0.03	0.003
6972991	0	69677	2196	0.3899	-0.2	-1.69	0.066	0.03599	0.003
6973092	0	69678	2296	0.62	-0.45	-1.64	0.047	0.021	-0.002
6973192	0	69679	2396	0.61	-0.56	-2.1	0.03599	0.024	0.001
6973292	0	69680	2496	0.44	-0.45	-3.16	0.048	0.042	-0.002
6973392	0	69681	2596	0.44	-0.41	-1.24	0.051	0.037	0.002
6973492	0	69682	2696	0.56	-0.5299	-2.06	0.051	0.03	0.001
6973592	0	69683	2796	0.55	-0.5899	-1.28	0.047	0.021	0.002
6973692	0	69684	2896	0.65	-0.61	-1.45	0.055	0.013	0.002
6973792	0	69685	2996	0.24	-0.47	-1.14	0.061	0.045	0.002
6973892	0	69686	3096	0.45	-0.74	-3.06	0.039	0.047	-0.003
6973992	0	69687	3196	0.38	-0.36	-1.68	0.083	0.024	0
6974092	0	69688	3296	0.55	-0.61	-1.75	0.066	0.026	0.002
6974192	0	69689	3396	0.34	-0.47	-1.95	0.062	0.045	0.001
6974292	0	69690	3496	0.38	-0.68	-2.53	0.043	0.039	0.001
6974392	0	69691	3596	0.57	-0.64	-2.1099	0.065	0.02	0.001
6974493	0	69692	3696	0.33	-0.49	-2	0.067	0.039	-0.001
6974593	0	69693	3796	0.36	-0.5299	-1.7	0.062	0.044	0
6974693	0	69694	3896	0.37	-0.54	-2.13	0.065	0.03	-0.002
6974793	0	69695	3996	0.52	-0.49	-1.28	0.083	0.00899	0.003
6974893	0	69696	4096	0.42	-0.65	-2.03	0.058	0.037	0.002
6974993	0	69697	4196	0.58	-0.64	-2.31	0.059	0.026	0.001
6975093	0	69698	4296	0.48	-0.74	-3.39	0.06	0.032	0
6975193	0	69699	4396	0.55	-0.68	-2.89	0.07	0.033	0.003
6975293	0	69700	4496	0.45	-0.84	-4.03	0.06	0.05	0
6975393	0	69701	4596	0.47	-0.81	-3.82	0.062	0.04	0.001
6975493	0	69702	4696	0.51	-0.75	-4.16	0.082	0.02	0.002
6975593	0	69703	4796	0.52	-0.79	-4.88	0.084	0.032	0.002
6975693	0	69704	4896	0.47	-1.01	-4.9	0.065	0.03	-0.001
6975794	0	69705	4996	0.5299	-0.99	-4.77	0.068	0.024	-0.002
6975894	0	69706	5096	0.31	-0.92	-5.13	0.085	0.034	-0.002
6975994	0	69707	5196	0.45	-1.1	-6.01	0.086	0.027	-0.002
6976094	0	69708	5296	0.52	-1.25	-6.37	0.071	0.021	-0.002
6976194	0	69709	5396	0.48	-1.05	-6.33	0.08	0.026	0.001
6976294	0	69710	5496	0.44	-1.1799	-6.68	0.087	0.017	0
6976394	0	69711	5596	0.51	-1.33	-7.2	0.082	0.021	0
6976494	0	69712	5696	0.6	-1.38	-8.09	0.07199	0.035	-0.002
6976594	0	69713	5796	0.43	-1.42	-8.35	0.07599	0.028	0
6976694	0	69714	5896	0.44	-1.35	-7.5	0.1	0.023	-0.002
6976794	0	69715	5996	0.52	-1.51	-9.25	0.084	0.03	-0.006
6976894	0	69716	6096	0.31	-1.48	-8.63	0.095	0.026	0
6976995	0	69717	6196	0.5899	-1.59	-9.38	0.074	0.03	0.001
6977095	0	69718	6296	0.45	-1.63	-9.82	0.093	0.01899	-0.002
6977195	0	69719	6396	0.4	-1.55	-9.66	0.105	0.017	-0.001
6977295	0	69720	6496	0.31	-1.67	-9.87	0.097	0.023	0.001
6977395	0	69721	6596	0.43	-1.73	-9.72	0.107	0.017	0.001
6977495	0	69722	6696	0.47	-1.86	-11.52	0.088	0.03	0.001
6977595	0	69723	6796	0.47	-2.03	-11.42	0.087	0.025	-0.002
6977695	0	69724	6896	0.3	-1.76	-11.8	0.119	0.024	0.003
6977795	0	69725	6996	0.29	-1.99	-11.9	0.092	0.033	0.002
6977895	0	69726	7096	0.27	-1.88	-12.08	0.109	0.029	0.001
6977995	0	69727	7196	0.33	-1.98	-13.39	0.105	0.02	0.003
6978095	0	69728	7296	0.35	-2.03	-13.33	0.104	0.017	-0.001
6978195	0	69729	7396	0.35	-2.04	-13.52	0.112	0.02	0.002
6978295	0	69730	7496	0.18	-2	-13.78	0.123	0.021	-0.001
6978396	0	69731	7596	0.29	-2.33	-15.35	0.105	0.024	0.003
6978496	0	69732	7696	0.22	-2.35	-15.49	0.116	0.023	0.001
6978596	0	69733	7796	0.2	-2.15	-15.13	0.138	0.016	-0.001
6978696	0	69734	7896	0.18	-2.48	-15.43	0.104	0.02	0
6978796	0	69735	7996	0.17	-2.3	-15.5	0.124	0.016	0.002
6978896	0	69736	8096	0.18	-2.45	-16.9599	0.121	0.02	-0.002
6978996	0	69737	8196	0.12	-2.54	-17.29	0.11	0.01799	-0.001
6979096	0	69738	8296	0.25	-2.63	-17.81	0.11	0.021	-0.002
6979196	0	69739	8396	0.27	-2.66	-19.07	0.121	0.025	-0.002
6979296	0	69740	8496	0.15	-2.55	-18.07	0.13699	0.026	-0.002
6979396	0	69741	8596	0.12	-2.77	-18.65	0.113	0.027	0
6979496	0	69742	8696	0.04	-2.76	-19.04	0.131	0.012	-0.002
6979596	0	69743	8796	0.18	-2.79	-19.3799	0.12899	0.01	-0.002
6979697	0	69744	8896	0.13	-2.92	-19.89	0.133	0.016	-0.001
6979797	0	69745	8996	-0.01	-2.8599	-20.6	0.118	0.034	-0.001
6979897	0	69746	9096	0.2	-3.03	-21.39	0.12	0.025	-0.002
6979997	0	69747	9196	0.26	-3.01	-22	0.13	0.02	0.001
6980097	0	69748	9296	0.08	-3.01	-22.43	0.141	0.03	-0.003
6980197	0	69749	9396	-0.04	-3.01	-22.25	0.15199	0.023	-0.001
6980297	0	69750	9496	0	-3.06	-22.92	0.146	0.024	-0.003
6980397	0	69751	9596	0.12	-3.15	-23.08	0.14399	0.022	-0.001
6980497	0	69752	9696	0.24	-3.37	-24.62	0.123	0.037	0.001
6980597	0	69753	9796	0.25	-3.32	-25.5	0.147	0.042	-0.001
6980697	0	69754	9896	0.15	-3.33	-25.61	0.143	0.039	0
6980797	0	69755	9996	0.34	-3.45	-26.95	0.154	0.025	-0.003
6980897	0	69756	10096	0.24	-3.58	-27.57	0.126	0.04	0
6980998	0	69757	10196	0.38	-3.57	-27.82	0.143	0.028	0
6981098	0	69758	10296	0.25	-3.51	-27.82	0.154	0.03	-0.003
6981198	0	69759	10396	0.23	-3.59	-28.99	0.146	0.042	-0.001
6981298	0	69760	10496	0.31	-3.79	-29.92	0.136	0.047	-0.003
6981398	0	69761	10596	0.2	-3.58	-29.68	0.15	0.056	-0.001
6981498	0	69762	10696	0.29	-3.71	-29.75	0.148	0.048	0
6981598	0	69763	10796	0.24	-3.64	-29.45	0.16	0.057	-0.003
6981698	0	69764	10896	0.28	-3.79	-31.6	0.149	0.05	-0.001
6981798	0	69765	10996	0.45	-4.03	-32.86	0.134	0.041	-0.003
6981898	0	69766	11096	0.33	-4	-33.86	0.149	0.064	-0.002
6981998	0	69767	11196	0.33	-4.01	-33.61	0.145	0.054	0
6982098	0	69768	11296	0.21	-4.11	-34.43	0.146	0.071	-0.002
6982198	0	69769	11396	0.55	-4.18	-35.16	0.153	0.042	-0.002
6982299	0	69770	11496	0.38	-4.13	-35.29	0.165	0.047	-0.001
6982399	0	69771	11596	0.45	-4.23	-35.73	0.15199	0.051	-0.005
6982499	0	69772	11696	0.41	-4.2399	-36.27	0.15	0.061	-0.002
6982599	0	69773	11796	0.47	-4.2399	-37.08	0.164	0.059	-0.003
6982699	0	69774	11896	0.36	-4.26	-38.36	0.174	0.07	-0.005
6982799	0	69775	11996	0.37	-4.42	-38.05	0.164	0.07199	-0.001
6982899	0	69776	12096	0.42	-4.58	-39.16	0.15899	0.07199	0
6982999	0	69777	12196	0.42	-4.69	-40.23	0.15	0.078	-0.001
6983099	0	69778	12296	0.21	-4.45	-40.06	0.166	0.082	-0.001
6983199	0	69779	12396	0.46	-4.63	-40.63	0.172	0.069	-0.002
6983299	0	69780	12496	0.5299	-4.78	-41.66	0.164	0.069	0
6983399	0	69781	12596	0.45	-4.76	-41.04	0.171	0.069	0.001
6983499	0	69782	12696	0.5299	-4.7399	-42.02	0.172	0.082	0
6983600	0	69783	12796	0.45	-4.81	-42.61	0.171	0.084	-0.001
6983700	0	69784	12896	0.5	-4.85	-42.65	0.186	0.075	0
6983800	0	69785	12996	0.57	-4.87	-43.98	0.192	0.082	0.001
6983900	0	69786	13096	0.69	-5.04	-44.1699	0.173	0.063	0
6984000	0	69787	13196	0.61	-5.08	-46.0099	0.178	0.079	-0.001
6984100	0	69788	13296	0.58	-5.29	-46.61	0.156	0.092	0.002
6984200	0	69789	13396	0.69	-5.26	-47.44	0.173	0.071	-0.001
6984300	0	69790	13496	0.86	-5.44	-48.14	0.178	0.071	0
6984400	0	69791	13596	0.67	-5.46	-48.15	0.162	0.084	0.001
6984500	0	69792	13696	0.62	-5.44	-49.24	0.171	0.093	-0.002
6984600	0	69793	13796	0.63	-5.41	-49.97	0.188	0.091	-0.002
6984700	0	69794	13896	0.71	-5.55	-50.38	0.166	0.087	-0.001
6984800	0	69795	13996	0.79	-5.69	-50.72	0.177	0.08	0.001
6984901	0	69796	14096	0.7	-5.62	-51.03	0.182	0.085	0
6985001	0	69797	14196	0.74	-5.7199	-51.58	0.187	0.092	-0.001
6985101	0	69798	14296	0.77	-5.83	-52.7	0.179	0.095	0.002
6985201	0	69799	14396	0.8	-5.71	-53.88	0.205	0.088	0
6985301	0	69800	14496	0.75	-5.92	-53.6	0.184	0.111	0
6985401	0	69801	14596	0.84	-6.05	-54.53	0.197	0.096	0.001
6985501	0	69802	14696	0.91	-5.88	-53.88	0.205	0.092	0.001
6985601	0	69803	14796	0.74	-6.03	-55.44	0.188	0.108	0.001
6985701	0	69804	14896	0.57	-5.91	-56.39	0.195	0.128	-0.001
6985801	0	69805	14996	0.62	-6.04	-56.33	0.194	0.119	0
6985901	0	69806	15096	0.9	-6.27	-57.15	0.188	0.11	-0.001
6986001	0	69807	15196	1.07	-6.42	-57.94	0.186	0.11	-0.002
6986101	0	69808	15296	0.96	-6.37	-58.29	0.191	0.107	-0.002
6986202	0	69809	15396	1.02	-6.41	-59.67	0.203	0.118	-0.001
6986302	0	69810	15496	1.08	-6.46	-59.58	0.213	0.106	-0.002
6986402	0	69811	15596	1.25	-6.57	-61.23	0.214	0.11	0
6986502	0	69812	15696	1.08	-6.58	-61.35	0.219	0.113	-0.002
6986602	0	69813	15796	0.96	-6.46	-60.52	0.227	0.12899	0.001
6986702	0	69814	15896	0.99	-6.68	-62.1	0.223	0.128	-0.001
6986802	0	69815	15996	0.99	-6.58	-62.56	0.232	0.133	-0.002
6986902	0	69816	16096	1.05	-6.72	-63.14	0.228	0.14	-0.002
6987002	0	69817	16196	1.12	-6.73	-63.12	0.224	0.132	0.004
6987102	0	69818	16296	1.01	-6.78	-64	0.226	0.142	-0.002
6987202	0	69819	16396	1.3099	-6.97	-64.01	0.229	0.118	-0.003
6987302	0	69820	16496	1.22	-6.96	-65.67	0.232	0.133	-0.002
6987402	0	69821	16596	1.1799	-7.08	-66.0899	0.23	0.13699	0.001
6987503	0	69822	16696	1.24	-7.17	-66.99	0.24	0.146	-0.003
6987603	0	69823	16796	1.22	-7.17	-67.01	0.244	0.133	-0.003
6987703	0	69824	16896	1.42	-7.31	-68.0899	0.246	0.136	-0.004
6987803	0	69825	16996	1.22	-7.4	-68.28	0.242	0.155	0.002
6987903	0	69826	17096	1.27	-7.41	-68.4	0.24	0.143	-0.001
6988003	0	69827	17196	1.26	-7.4	-69.13	0.236	0.16	-0.002
6988103	0	69828	17296	1.22	-7.4	-68.87	0.244	0.149	0.001
6988203	0	69829	17396	1.4	-7.57	-71.43	0.243	0.156	0
6988303	0	69830	17496	1.27	-7.58	-71.13	0.249	0.157	0
6988403	0	69831	17596	1.38	-7.71	-71.13	0.248	0.147	-0.001
6988503	0	69832	17696	1.53	-7.79	-72.51	0.25099	0.14399	-0.001
6988603	0	69833	17796	1.51	-7.93	-73.57	0.239	0.158	0.001
6988703	0	69834	17896	1.44	-7.97	-73.51	0.238	0.16	-0.002
6988804	0	69835	17996	1.57	-8.01	-74.05	0.248	0.15899	0.001
6988904	0	69836	18096	1.42	-7.9	-74.2699	0.259	0.165	0.001
6989004	0	69837	18196	1.49	-8.25	-75.48	0.234	0.167	-0.001
6989104	0	69838	18296	1.62	-8.22	-75.3399	0.24	0.158	0.002
6989204	0	69839	18396	1.67	-8.22	-75.7	0.257	0.155	0.004
6989304	0	69840	18496	1.67	-8.24	-77.12	0.257	0.15	0.002
6989404	0	69841	18596	1.54	-8.4	-78.16	0.252	0.172	0.001
6989504	0	69842	18696	1.64	-8.37	-77.92	0.271	0.15899	-0.002
6989604	0	69843	18796	1.55	-8.4	-77.53	0.26699	0.178	0.002
6989704	0	69844	18896	1.48	-8.34	-78.88	0.279	0.178	-0.002
6989804	0	69845	18996	1.67	-8.62	-79.3399	0.26499	0.164	0
6989904	0	69846	19096	1.59	-8.49	-79.47	0.286	0.18	-0.001
6990004	0	69847	19196	1.75	-8.57	-80.8	0.28	0.16	-0.001
6990105	0	69848	19296	1.72	-8.53	-80.26	0.293	0.164	-0.002
6990205	0	69849	19396	1.58	-8.47	-79.96	0.291	0.167	0.004
6990305	0	69850	19496	1.7	-8.6	-81.64	0.28799	0.167	0.003
6990405	0	69851	19596	1.79	-8.71	-82.07	0.279	0.166	0.001
6990505	0	69852	19696	1.74	-8.81	-81.91	0.27	0.176	-0.001
6990605	0	69853	19796	1.64	-8.51	-81.68	0.30399	0.173	0
6990705	0	69854	19896	1.66	-8.63	-81.5	0.285	0.18	0.001
6990805	0	69855	19996	1.62	-8.67	-81.22	0.276	0.181	0.003
6990905	0	69856	20096	1.72	-8.79	-82.17	0.28099	0.17	0
6991005	0	69857	20196	1.72	-8.66	-81.66	0.272	0.168	0.001
6991105	0	69858	20296	1.59	-8.71	-81.56	0.277	0.172	0
6991205	0	69859	20396	1.66	-8.62	-81.85	0.285	0.182	0.004
6991305	0	69860	20496	1.61	-8.57	-81.51	0.28099	0.173	0.001
6991405	0	69861	20596	1.82	-8.82	-82.43	0.26699	0.173	-0.001
6991506	0	69862	20696	1.63	-8.71	-81.21	0.264	0.174	0.002
6991606	0	69863	20796	1.74	-8.62	-81.15	0.28799	0.165	-0.002
