# Supplementary material for: Robot-Based Calibration Procedure for Graphene Electronic Skin
Source: Sensors (Basel). 2022 Aug 16;22(16):6122. doi: 10.3390/s22166122 (PMC9416129; doi:10.3390/s22166122)
Supplement: Supplementary file 1 [file sensors-22-06122-s001.zip › measurements/sensor_row_11_col_29_hex_unload.dat]

#ID ES_1_V1
#SIZE ROW 16 COL 32
#DIR UNLOAD
#sensor: hex
#coord: row_11_col_29
system_time	status	sequence_number	hex_sample_counter	Fx	Fy	Fz	Tx	Ty	Tz
6991706	0	69864	20896	1.77	-8.56	-81.29	0.29	0.167	0
6991806	0	69865	20996	1.66	-8.64	-80.32	0.277	0.164	0.002
6991906	0	69866	21096	1.68	-8.6	-81.39	0.284	0.176	-0.001
6992006	0	69867	21196	1.62	-8.68	-82.43	0.275	0.174	-0.001
6992106	0	69868	21296	1.69	-8.52	-81.3399	0.293	0.175	0
6992206	0	69869	21396	1.53	-8.57	-80.7699	0.28099	0.175	-0.001
6992306	0	69870	21496	1.58	-8.59	-81.24	0.275	0.179	-0.001
6992406	0	69871	21596	1.73	-8.4799	-80.04	0.286	0.163	0.001
6992506	0	69872	21696	1.5	-8.35	-80.3399	0.289	0.182	-0.003
6992606	0	69873	21796	1.54	-8.4799	-80.5899	0.272	0.181	-0.004
6992707	0	69874	21896	1.58	-8.27	-79.41	0.289	0.165	-0.002
6992807	0	69875	21996	1.57	-8.42	-80.0199	0.271	0.169	-0.001
6992907	0	69876	22096	1.55	-8.31	-78.33	0.278	0.163	0
6993007	0	69877	22196	1.55	-8.37	-77.63	0.259	0.172	0
6993107	0	69878	22296	1.48	-8.17	-77.17	0.27399	0.165	0
6993207	0	69879	22396	1.42	-8.03	-76.8399	0.262	0.17	-0.001
6993307	0	69880	22496	1.39	-8.03	-74.96	0.255	0.161	0.002
6993407	0	69881	22596	1.47	-8.09	-75.83	0.247	0.167	0
6993507	0	69882	22696	1.47	-7.97	-74.8	0.25	0.153	0
6993607	0	69883	22796	1.52	-8.08	-74.73	0.22	0.146	0.004
6993707	0	69884	22896	1.28	-7.76	-73.26	0.244	0.154	-0.002
6993807	0	69885	22996	1.36	-7.64	-71.93	0.233	0.147	0.003
6993907	0	69886	23096	1.27	-7.52	-72.79	0.248	0.15099	-0.002
6994008	0	69887	23196	1.36	-7.46	-71.64	0.236	0.145	0
6994108	0	69888	23296	1.27	-7.52	-70.3399	0.21	0.142	-0.001
6994208	0	69889	23396	1.3099	-7.35	-69.71	0.234	0.134	-0.002
6994308	0	69890	23496	1.24	-7.17	-68.26	0.245	0.13	0
6994408	0	69891	23596	1.16	-7.31	-69.81	0.218	0.148	-0.001
6994508	0	69892	23696	1.11	-6.97	-67.93	0.241	0.14399	-0.003
6994608	0	69893	23796	1.1	-7.04	-67.28	0.231	0.13	-0.004
6994708	0	69894	23896	1.33	-7.09	-67.38	0.208	0.12899	-0.003
6994808	0	69895	23996	1.14	-6.92	-66.96	0.221	0.135	-0.004
6994908	0	69896	24096	1.16	-6.84	-65.3	0.215	0.12899	0
6995008	0	69897	24196	1.16	-6.84	-64.75	0.214	0.123	-0.002
6995108	0	69898	24296	1.07	-6.62	-64.58	0.214	0.12	0
6995208	0	69899	24396	1.13	-6.57	-64.05	0.212	0.115	-0.001
6995309	0	69900	24496	1.12	-6.55	-62.93	0.204	0.116	0.001
6995409	0	69901	24596	1.04	-6.55	-63.24	0.196	0.119	-0.002
6995509	0	69902	24696	0.99	-6.18	-61.92	0.206	0.11	-0.002
6995609	0	69903	24796	0.97	-6.36	-61.9	0.191	0.113	0
6995709	0	69904	24896	1.1	-6.2199	-60.57	0.19	0.106	-0.001
6995809	0	69905	24996	0.91	-6.18	-60.59	0.184	0.106	0
6995909	0	69906	25096	0.86	-6.05	-60.68	0.188	0.126	-0.003
6996009	0	69907	25196	0.8	-6.01	-59.06	0.169	0.118	-0.002
6996109	0	69908	25296	0.94	-5.9699	-58.91	0.173	0.111	0
6996209	0	69909	25396	0.75	-5.79	-58.21	0.177	0.102	0.001
6996309	0	69910	25496	0.81	-5.76	-57.66	0.172	0.1	0
6996409	0	69911	25596	0.83	-5.66	-56.84	0.173	0.094	-0.001
6996509	0	69912	25696	0.81	-5.7	-56.25	0.16	0.099	-0.001
6996610	0	69913	25796	0.75	-5.42	-55.57	0.174	0.099	0.001
6996710	0	69914	25896	0.65	-5.44	-54.76	0.161	0.102	-0.003
6996810	0	69915	25996	0.6	-5.29	-54.32	0.161	0.102	-0.002
6996910	0	69916	26096	0.76	-5.21	-53.56	0.172	0.077	0
6997010	0	69917	26196	0.5299	-5.15	-52.85	0.163	0.104	-0.001
6997110	0	69918	26296	0.63	-5.12	-52.41	0.142	0.091	0
6997210	0	69919	26396	0.5899	-5.08	-51.96	0.136	0.093	-0.001
6997310	0	69920	26496	0.48	-4.82	-50.74	0.15199	0.087	-0.001
6997410	0	69921	26596	0.57	-4.95	-50.83	0.138	0.074	0
6997510	0	69922	26696	0.7	-4.91	-49.5099	0.127	0.085	-0.004
6997610	0	69923	26796	0.65	-4.81	-50.91	0.14399	0.081	-0.002
6997710	0	69924	26896	0.64	-4.78	-49.29	0.126	0.075	-0.001
6997810	0	69925	26996	0.52	-4.66	-48.75	0.125	0.07599	0
6997911	0	69926	27096	0.45	-4.39	-47.78	0.143	0.081	-0.003
6998011	0	69927	27196	0.55	-4.42	-46.79	0.121	0.067	0.002
6998111	0	69928	27296	0.73	-4.4	-47.59	0.127	0.07	-0.003
6998211	0	69929	27396	0.6	-4.33	-45.59	0.111	0.057	0.002
6998311	0	69930	27496	0.56	-4.15	-44.5	0.126	0.057	-0.001
6998411	0	69931	27596	0.42	-4.12	-45.21	0.112	0.069	0.001
6998511	0	69932	27696	0.3899	-4.02	-43.84	0.108	0.071	-0.003
6998611	0	69933	27796	0.5299	-4	-43.04	0.119	0.064	-0.002
6998711	0	69934	27896	0.34	-3.85	-42.45	0.11	0.08	0
6998811	0	69935	27996	0.48	-4	-43.08	0.092	0.061	-0.005
6998911	0	69936	28096	0.3	-3.66	-40.55	0.11	0.07	0.002
6999011	0	69937	28196	0.43	-3.65	-40.44	0.114	0.056	-0.002
6999111	0	69938	28296	0.52	-3.8	-41.02	0.096	0.052	-0.002
6999211	0	69939	28396	0.2	-3.41	-38.91	0.113	0.059	-0.003
6999312	0	69940	28496	0.27	-3.39	-38.22	0.113	0.061	-0.001
6999412	0	69941	28596	0.3	-3.43	-39.05	0.1	0.06	0.002
6999512	0	69942	28696	0.38	-3.38	-37.63	0.1	0.06	-0.001
6999612	0	69943	28796	0.2	-3.1	-36.59	0.104	0.066	-0.002
6999712	0	69944	28896	0.25	-3.23	-36.64	0.087	0.049	-0.003
6999812	0	69945	28996	0.3	-3.18	-35.99	0.083	0.045	-0.001
6999912	0	69946	29096	0.34	-3.03	-34.72	0.091	0.05	0.001
7000012	0	69947	29196	0.38	-3.08	-35.12	0.081	0.03599	-0.003
7000112	0	69948	29296	0.11	-2.99	-33.75	0.074	0.046	0.002
7000212	0	69949	29396	0.14	-2.82	-33.7	0.084	0.045	-0.004
7000312	0	69950	29496	0.32	-2.89	-33.3	0.068	0.037	-0.003
7000412	0	69951	29596	0.29	-2.82	-32.05	0.067	0.039	-0.001
7000513	0	69952	29696	0.25	-2.71	-31.22	0.07	0.026	-0.002
7000613	0	69953	29796	0.25	-2.78	-30.96	0.059	0.037	-0.001
7000713	0	69954	29896	0.42	-2.51	-29.25	0.074	0.027	0
7000813	0	69955	29996	0.03	-2.6099	-30.11	0.063	0.037	-0.004
7000913	0	69956	30096	0.18	-2.35	-27.85	0.079	0.03	0
7001013	0	69957	30196	0.18	-2.4	-27.97	0.07599	0.026	0.001
7001113	0	69958	30296	0.08	-2.32	-28.2	0.081	0.028	0.001
7001213	0	69959	30396	0.1	-2.47	-27.89	0.052	0.024	-0.004
7001313	0	69960	30496	0	-2.33	-26.38	0.057	0.029	-0.001
7001413	0	69961	30596	0.08	-2.38	-26.96	0.054	0.02	0
7001513	0	69962	30696	0.08	-2.34	-27.07	0.06	0.028	-0.004
7001613	0	69963	30796	-0.04	-2.15	-25.24	0.071	0.016	-0.002
7001713	0	69964	30896	0.1	-2.27	-25.24	0.052	0	-0.002
7001813	0	69965	30996	0.05	-2.2	-23.6	0.053	-0.002	-0.002
7001914	0	69966	31096	-0.07	-2.1099	-23.12	0.058	0.01899	-0.001
7002014	0	69967	31196	-0.07	-2.07	-23.12	0.071	0.012	-0.002
7002114	0	69968	31296	-0.13	-1.98	-21.58	0.074	0.01	0.004
7002214	0	69969	31396	-0.03	-2.17	-22.2	0.054	0.006	0.001
7002314	0	69970	31496	-0.15	-2	-21.53	0.058	0	0
7002414	0	69971	31596	-0.09	-1.84	-19.66	0.075	-0.00899	-0.003
7002514	0	69972	31696	-0.15	-1.89	-20.15	0.065	-0.015	0.001
7002614	0	69973	31796	-0.01	-1.86	-19.47	0.056	-0.016	0.002
7002714	0	69974	31896	-0.22	-1.67	-18.3	0.066	-0.01899	-0.002
7002814	0	69975	31996	-0.09	-1.8	-18.66	0.06	-0.021	-0.003
7002914	0	69976	32096	-0.22	-1.72	-17.91	0.056	-0.00899	0
7003014	0	69977	32196	-0.34	-1.57	-17.12	0.06	-0.011	-0.003
7003115	0	69978	32296	-0.2	-1.68	-16.1	0.057	-0.023	-0.001
7003215	0	69979	32396	-0.25	-1.55	-16.23	0.058	-0.016	0
7003315	0	69980	32496	-0.13	-1.58	-15.78	0.054	-0.026	-0.001
7003415	0	69981	32596	-0.4	-1.33	-14.61	0.066	-0.011	-0.001
7003515	0	69982	32696	-0.11	-1.44	-14.55	0.049	-0.023	0.002
7003615	0	69983	32796	-0.24	-1.25	-13.97	0.071	-0.01799	-0.002
7003715	0	69984	32896	-0.31	-1.23	-14.42	0.057	-0.007	-0.003
7003815	0	69985	32996	-0.06	-1.34	-13.97	0.05	-0.015	-0.004
7003915	0	69986	33096	-0.11	-1.32	-13.49	0.05	-0.01	-0.001
7004015	0	69987	33196	-0.22	-1.01	-12.13	0.067	-0.013	-0.002
7004115	0	69988	33296	-0.31	-1.04	-12.2	0.052	-0.011	-0.006
7004215	0	69989	33396	-0.34	-0.99	-11.55	0.056	0.003	-0.002
7004315	0	69990	33496	-0.15	-1	-11.39	0.054	-0.02	0
7004415	0	69991	33596	-0.33	-0.91	-11.68	0.059	-0.003	-0.004
7004516	0	69992	33696	-0.07	-1.15	-11.59	0.037	-0.015	0.001
7004616	0	69993	33796	-0.31	-0.9	-10.2	0.042	-0.002	0
7004716	0	69994	33896	-0.15	-1	-10.22	0.044	-0.005	-0.002
7004816	0	69995	33996	-0.29	-0.76	-8.91	0.052	-0.005	-0.003
7004916	0	69996	34096	-0.34	-0.64	-8.5	0.063	-0.001	-0.002
7005016	0	69997	34196	-0.27	-0.67	-8.39	0.054	-0.002	-0.003
7005116	0	69998	34296	-0.26	-0.82	-9.02	0.03	0.011	-0.002
7005216	0	69999	34396	-0.08	-0.6	-7.59	0.044	-0.005	-0.002
7005316	0	70000	34496	-0.07	-0.55	-7.36	0.039	0.001	-0.005
7005416	0	70001	34596	-0.04	-0.6	-7.99	0.033	-0.002	-0.004
7005516	0	70002	34696	-0.07	-0.58	-7.25	0.043	-0.005	-0.006
7005616	0	70003	34796	0.03	-0.33	-6.69	0.057	-0.008	-0.004
7005716	0	70004	34896	0.18	-0.41	-6.32	0.039	-0.016	-0.004
7005817	0	70005	34996	-0.04	-0.35	-5.78	0.03	0.007	-0.005
7005917	0	70006	35096	0.11	-0.43	-6.56	0.026	0.005	-0.002
7006017	0	70007	35196	0.05	-0.34	-5.16	0.021	-0.002	0.001
7006117	0	70008	35296	-0.14	-0.09	-4.6	0.043	0.016	-0.004
7006217	0	70009	35396	0.15	-0.31	-4.87	0.025	-0.003	-0.001
7006317	0	70010	35496	-0.03	-0.24	-3.95	0.024	0.003	-0.001
7006417	0	70011	35596	0.03	-0.08	-3.68	0.048	0.006	-0.003
7006517	0	70012	35696	0.07	-0.01	-3.83	0.05	0.002	0
7006617	0	70013	35796	0.11	-0.1	-3.17	0.023	0.012	-0.004
7006717	0	70014	35896	0.05	-0.06	-2.47	0.031	0.011	0.001
7006817	0	70015	35996	-0.12	-0.01	-2.99	0.026	0.026	-0.003
7006917	0	70016	36096	0.23	-0.07	-3.25	0.01799	0.005	-0.004
7007017	0	70017	36196	0.13	-0.02	-2.65	0.024	0.01899	-0.002
7007118	0	70018	36296	0.07	0.01	-2.8699	0.022	0.017	-0.002
7007218	0	70019	36396	0.09	-0.02	-2.52	0.028	0.013	-0.004
7007318	0	70020	36496	0.21	0.04	-2.76	0.04	0.007	-0.003
7007418	0	70021	36596	0.01	0.13	-1.92	0.028	0.01799	-0.003
7007518	0	70022	36696	0.02	-0.01	-2.74	0.022	0.01799	-0.001
7007618	0	70023	36796	-0.03	0.17	-1.36	0.03799	0.01799	0.001
7007718	0	70024	36896	0.08	0.04	-2.69	0.023	0.01899	-0.004
7007818	0	70025	36996	0.13	0.07	-1.27	0.026	0.013	0.005
7007918	0	70026	37096	0.15	0.06	-2.18	0.01899	0.013	0
7008018	0	70027	37196	0.2	-0.06	-1.8	0.00899	0.001	0.001
7008118	0	70028	37296	0.37	-0.05	-1.58	0.006	-0.005	-0.001
7008218	0	70029	37396	-0.01	0.19	-0.87	0.027	0.012	0
7008318	0	70030	37496	0.05	-0.02	-1.49	0.01	0.012	-0.002
7008419	0	70031	37596	-0.09	0.14	-1.3099	0.021	0.008	-0.001
7008519	0	70032	37696	-0.02	0.14	-1.64	0.029	0.01799	-0.002
7008619	0	70033	37796	-0.03	0.16	-0.86	0.017	0.012	0.001
7008719	0	70034	37896	-0.09	0.18	-0.94	0.02	0.014	-0.001
7008819	0	70035	37996	-0.12	0.09	-1.57	0.01899	0.011	-0.001
7008919	0	70036	38096	0.11	0.04	-0.65	0.006	-0.002	0
7009019	0	70037	38196	0.11	0.13	-0.11	0.017	-0.012	0.002
7009119	0	70038	38296	0.08	0.04	-0.72	0.00899	0.014	0.001
7009219	0	70039	38396	-0.1	-0.02	-0.23	-0.005	0.007	0.001
7009319	0	70040	38496	0	0.01	-1.19	0.008	-0.001	-0.002
7009419	0	70041	38596	-0.12	0.12	0.55	0.016	-0.003	0
7009519	0	70042	38696	-0.16	0.09	-0.15	0.015	0	-0.001
7009619	0	70043	38796	-0.11	0.14	-0.52	0.026	-0.011	-0.001
7009720	0	70044	38896	-0.18	0.15	0.26	0.014	-0.001	0
7009820	0	70045	38996	-0.15	0.1	0.17	0.029	-0.014	-0.003
7009920	0	70046	39096	-0.13	0.07	0.42	0.016	-0.015	-0.004
7010020	0	70047	39196	-0.1	-0.02	-0.65	0.008	-0.023	-0.003
7010120	0	70048	39296	-0.18	0.2	-0.27	0.01799	-0.011	-0.004
7010220	0	70049	39396	-0.17	0.18	0.08	0.023	-0.011	-0.004
7010320	0	70050	39496	-0.04	-0.04	0.05	0.006	-0.028	-0.007
7010420	0	70051	39596	-0.09	0.04	0.38	0.006	-0.016	-0.001
7010520	0	70052	39696	-0.22	0.08	-0.16	0	-0.01899	-0.005
7010620	0	70053	39796	-0.06	0.11	0.61	0.006	-0.03599	-0.002
7010720	0	70054	39896	-0.06	0.09	1.13	-0.002	-0.029	0.002
7010820	0	70055	39996	-0.26	0.13	-0.01	-0.013	-0.002	-0.003
7010920	0	70056	40096	-0.16	0.17	1.35	0.006	-0.022	-0.004
7011021	0	70057	40196	-0.23	0.33	1.74	0.023	-0.031	-0.001
7011121	0	70058	40296	-0.25	0.17	1.26	0.001	-0.03	-0.004
7011221	0	70059	40396	-0.37	0.29	1.37	0.001	-0.026	-0.004
7011321	0	70060	40496	-0.27	0.24	0.96	0.01	-0.026	-0.003
7011421	0	70061	40596	-0.2	0.23	1.53	0.006	-0.031	0.001
7011521	0	70062	40696	-0.2	0.16	1.1	-0.007	-0.026	-0.006
7011621	0	70063	40796	-0.2	0.18	1.4299	-0.011	-0.023	-0.004
7011721	0	70064	40896	-0.27	0.26	0.65	0.001	-0.021	-0.003
7011821	0	70065	40996	-0.3	0.11	0.75	-0.017	-0.024	-0.003
7011921	0	70066	41096	-0.25	0.37	2.14	0.008	-0.01899	-0.001
7012021	0	70067	41196	-0.09	0.16	1.03	-0.00899	-0.045	-0.003
7012121	0	70068	41296	-0.17	0.4	2.54	0.016	-0.035	-0.004
7012221	0	70069	41396	-0.37	0.35	2.44	0.011	-0.021	-0.004
7012322	0	70070	41496	-0.31	0.32	1.69	0.004	-0.032	-0.004
7012422	0	70071	41596	-0.22	0.28	2.1199	0.003	-0.029	-0.002
7012522	0	70072	41696	-0.13	0.25	2.6199	-0.005	-0.034	-0.001
7012622	0	70073	41796	-0.15	0.32	1.93	-0.003	-0.03599	-0.006
7012722	0	70074	41896	-0.23	0.38	2.63	-0.001	-0.023	-0.001
7012822	0	70075	41996	-0.18	0.35	2.27	-0.014	-0.024	-0.007
7012922	0	70076	42096	-0.08	0.31	3	-0.004	-0.042	-0.004
7013022	0	70077	42196	-0.13	0.4	2.34	-0.002	-0.037	-0.004
7013122	0	70078	42296	-0.26	0.35	2.63	-0.00899	-0.02	0
7013222	0	70079	42396	-0.06	0.28	2.59	-0.012	-0.03	-0.001
7013322	0	70080	42496	-0.2	0.44	2.45	0.005	-0.024	-0.005
7013422	0	70081	42596	-0.18	0.38	2.48	-0.014	-0.035	-0.003
7013522	0	70082	42696	-0.18	0.44	2.26	-0.001	-0.025	-0.005
7013623	0	70083	42796	-0.16	0.48	2.74	-0.006	-0.035	-0.006
7013723	0	70084	42896	-0.36	0.51	3.5	-0.006	-0.012	-0.002
7013823	0	70085	42996	-0.1	0.36	2.64	-0.008	-0.028	-0.006
7013923	0	70086	43096	-0.1	0.57	3.36	0.007	-0.026	-0.002
7014023	0	70087	43196	-0.26	0.46	3.3	-0.00899	-0.01899	-0.004
7014123	0	70088	43296	-0.22	0.49	2.77	-0.005	-0.02	-0.006
7014223	0	70089	43396	-0.21	0.54	4.93	-0.002	-0.03	-0.001
7014323	0	70090	43496	-0.11	0.49	3.67	0.001	-0.025	-0.002
7014423	0	70091	43596	-0.1	0.52	4.1	0.004	-0.035	-0.002
7014523	0	70092	43696	-0.13	0.64	4.73	0.006	-0.042	-0.002
7014623	0	70093	43796	-0.16	0.43	3.59	-0.01899	-0.035	-0.004
7014723	0	70094	43896	-0.25	0.75	4.32	0.02	-0.039	-0.002
7014823	0	70095	43996	-0.16	0.49	4.44	0.01	-0.039	0.002
7014924	0	70096	44096	-0.29	0.44	3.56	0.001	-0.029	-0.002
7015024	0	70097	44196	-0.19	0.41	3.49	-0.012	-0.028	-0.004
7015124	0	70098	44296	-0.24	0.5899	4.1	0.013	-0.033	-0.006
7015224	0	70099	44396	-0.18	0.49	4.82	0.007	-0.034	-0.003
7015324	0	70100	44496	0.04	0.41	4.4899	-0.007	-0.042	-0.002
7015424	0	70101	44596	-0.07	0.41	3.53	-0.003	-0.034	0
7015524	0	70102	44696	-0.16	0.46	4.82	0.001	-0.03799	-0.001
7015624	0	70103	44796	-0.28	0.56	4.9899	0.011	-0.039	0
7015724	0	70104	44896	-0.27	0.55	4.86	-0.002	-0.03	-0.001
7015824	0	70105	44996	-0.13	0.51	4.11	0.012	-0.03799	0
7015924	0	70106	45096	-0.2	0.5	4.81	-0.012	-0.03599	-0.001
7016024	0	70107	45196	-0.28	0.5299	5.38	-0.001	-0.034	0.001
7016125	0	70108	45296	-0.16	0.62	5.31	-0.001	-0.03799	0
7016225	0	70109	45396	-0.24	0.57	5.89	0.006	-0.047	-0.001
7016325	0	70110	45496	-0.26	0.66	5.68	0.011	-0.047	0
7016425	0	70111	45596	-0.25	0.43	5.75	-0.015	-0.039	-0.001
7016525	0	70112	45696	-0.08	0.49	5.15	-0.005	-0.055	0
7016625	0	70113	45796	-0.19	0.66	5.83	0.017	-0.041	-0.002
7016725	0	70114	45896	-0.28	0.62	6.12	0	-0.044	-0.003
7016825	0	70115	45996	-0.1	0.58	5.67	-0.001	-0.059	0.001
7016925	0	70116	46096	-0.08	0.65	6.14	-0.006	-0.054	-0.001
7017025	0	70117	46196	-0.19	0.8	6.4	0.01799	-0.042	-0.002
7017125	0	70118	46296	-0.1	0.45	5.88	-0.016	-0.054	0.002
7017225	0	70119	46396	-0.12	0.52	4.4899	-0.02	-0.045	-0.001
7017325	0	70120	46496	-0.23	0.63	5.66	-0.002	-0.03799	-0.002
7017425	0	70121	46596	-0.2	0.7	7.26	0.00899	-0.04	0.002
7017526	0	70122	46696	-0.05	0.5299	6.12	-0.012	-0.05	0.001
7017626	0	70123	46796	-0.3	0.63	5.6	-0.008	-0.03799	0
7017726	0	70124	46896	-0.27	0.69	6.4699	-0.002	-0.046	0
7017826	0	70125	46996	-0.24	0.66	6.32	-0.00899	-0.044	0
7017926	0	70126	47096	-0.15	0.57	6.79	-0.007	-0.051	0
7018026	0	70127	47196	-0.17	0.72	6.54	-0.013	-0.043	0.002
7018126	0	70128	47296	-0.17	0.8	7.55	-0.001	-0.063	-0.001
7018226	0	70129	47396	-0.28	0.68	5.95	-0.006	-0.034	0
7018326	0	70130	47496	-0.21	0.7	7.27	-0.008	-0.055	0.002
7018426	0	70131	47596	-0.33	0.84	8.35	0.002	-0.043	0.002
7018526	0	70132	47696	-0.07	0.81	6.84	-0.005	-0.05	0.001
7018626	0	70133	47796	-0.15	0.68	6.64	-0.01899	-0.047	0.004
7018726	0	70134	47896	-0.13	0.66	6.26	-0.015	-0.041	0.003
7018827	0	70135	47996	-0.25	0.71	6.31	-0.013	-0.041	-0.002
7018927	0	70136	48096	-0.32	0.88	7.72	-0.003	-0.041	-0.002
7019027	0	70137	48196	-0.29	0.76	7.19	-0.01899	-0.044	0.002
7019127	0	70138	48296	-0.2	0.7799	7.59	-0.012	-0.056	0.002
7019227	0	70139	48396	-0.29	0.85	7.83	-0.006	-0.06	0.002
7019327	0	70140	48496	-0.28	0.83	7.11	-0.003	-0.047	-0.003
7019427	0	70141	48596	-0.22	0.79	8.33	-0.017	-0.055	-0.001
7019527	0	70142	48696	-0.3899	0.84	7.28	-0.008	-0.04	0.003
7019627	0	70143	48796	-0.26	0.92	7.5	-0.01899	-0.04	0.003
7019727	0	70144	48896	-0.37	0.9	7.72	-0.014	-0.03	0
7019827	0	70145	48996	-0.34	0.9	8.49	-0.004	-0.051	-0.001
7019927	0	70146	49096	-0.27	0.71	7.57	-0.04	-0.042	0.002
7020027	0	70147	49196	-0.26	0.84	8.16	-0.016	-0.054	0.003
7020128	0	70148	49296	-0.37	0.86	7.84	-0.021	-0.05	0.001
7020228	0	70149	49396	-0.26	0.79	8.06	-0.016	-0.057	0.002
7020328	0	70150	49496	-0.33	0.89	8.67	-0.002	-0.062	0.003
7020428	0	70151	49596	-0.34	0.97	8.7299	0.003	-0.058	0.003
7020528	0	70152	49696	-0.3	0.91	7.72	-0.006	-0.056	0.002
7020628	0	70153	49796	-0.34	0.95	7.74	-0.015	-0.05	0.001
7020728	0	70154	49896	-0.28	1	8.15	-0.006	-0.056	0.003
7020828	0	70155	49996	-0.25	0.93	8.42	-0.021	-0.051	0.005
7020928	0	70156	50096	-0.35	0.92	8.51	-0.016	-0.051	0.002
7021028	0	70157	50196	-0.37	0.93	8.79	-0.022	-0.055	0.001
7021128	0	70158	50296	-0.37	1	8.63	-0.016	-0.048	0.007
7021228	0	70159	50396	-0.31	0.9	8.66	-0.01899	-0.061	0.005
7021328	0	70160	50496	-0.23	0.94	8.53	-0.02	-0.052	0.004
7021428	0	70161	50596	-0.47	1.1799	9.72	-0.01	-0.05	0.006
7021529	0	70162	50696	-0.35	1.0599	9.15	-0.015	-0.05	0.004
7021629	0	70163	50796	-0.38	0.99	9.31	-0.02	-0.048	0.005
7021729	0	70164	50896	-0.33	0.92	9.25	-0.035	-0.061	0.004
7021829	0	70165	50996	-0.29	1.01	9.02	-0.026	-0.059	0.005
7021929	0	70166	51096	-0.3	0.95	8.12	-0.024	-0.053	0.004
7022029	0	70167	51196	-0.34	0.99	9.8	-0.027	-0.074	0.005
7022129	0	70168	51296	-0.29	1.03	9.26	-0.024	-0.067	0.008
7022229	0	70169	51396	-0.4	1.15	9.4399	-0.011	-0.06	0.006
7022329	0	70170	51496	-0.47	1.08	8.92	-0.027	-0.06	0.005
7022429	0	70171	51596	-0.24	1.03	9.49	-0.031	-0.069	0.003
7022529	0	70172	51696	-0.17	1.03	8.16	-0.025	-0.065	0.006
7022629	0	70173	51796	-0.4	1.16	9.4799	-0.021	-0.062	0.007
7022730	0	70174	51896	-0.42	1.12	10.05	-0.02	-0.058	0.008
7022830	0	70175	51996	-0.52	1.13	9.07	-0.024	-0.054	0.006
7022930	0	70176	52096	-0.24	1.12	8.63	-0.013	-0.066	0.002
7023030	0	70177	52196	-0.38	1.14	10.01	-0.025	-0.064	0.006
7023130	0	70178	52296	-0.57	1.21	9.71	-0.03599	-0.052	0.006
7023230	0	70179	52396	-0.3	1.19	9.47	-0.011	-0.066	0.005
7023330	0	70180	52496	-0.3899	1.1	8.97	-0.041	-0.052	0.00899
7023430	0	70181	52596	-0.46	1.28	10.26	-0.027	-0.053	0.008
7023530	0	70182	52696	-0.44	1.17	10.5	-0.033	-0.057	0.008
7023630	0	70183	52796	-0.37	1.21	10.17	-0.024	-0.055	0.007
7023730	0	70184	52896	-0.3899	1.3099	10.95	-0.022	-0.07199	0.007
7023830	0	70185	52996	-0.31	1.2	10.09	-0.033	-0.069	0.00899
7023930	0	70186	53096	-0.3899	1.14	9.64	-0.03799	-0.053	0.007
7024030	0	70187	53196	-0.43	1.15	9.66	-0.037	-0.048	0.00899
7024131	0	70188	53296	-0.38	1.28	11.11	-0.021	-0.075	0.008
7024231	0	70189	53396	-0.48	1.33	11.51	-0.022	-0.06	0.008
7024331	0	70190	53496	-0.35	1.25	10.56	-0.031	-0.064	0.007
7024431	0	70191	53596	-0.45	1.29	10.87	-0.031	-0.051	0.005
7024531	0	70192	53696	-0.43	1.28	10.64	-0.033	-0.062	0.005
7024631	0	70193	53796	-0.36	1.32	11.21	-0.039	-0.069	0.005
7024731	0	70194	53896	-0.44	1.27	11.12	-0.03	-0.067	0.01
7024831	0	70195	53996	-0.5	1.36	11.66	-0.032	-0.06	0.008
7024931	0	70196	54096	-0.22	1.14	11.13	-0.042	-0.075	0.006
7025031	0	70197	54196	-0.25	1.15	10.08	-0.034	-0.066	0.008
7025131	0	70198	54296	-0.48	1.36	11.72	-0.012	-0.059	0.012
7025231	0	70199	54396	-0.49	1.2	11.21	-0.04	-0.054	0.01
7025332	0	70200	54496	-0.26	1.29	12.06	-0.03599	-0.077	0.00899
7025432	0	70201	54596	-0.27	1.11	10.82	-0.06	-0.071	0.01
7025532	0	70202	54696	-0.29	1.45	12.68	-0.027	-0.068	0.005
7025632	0	70203	54796	-0.28	1.5	13.38	-0.031	-0.07	0.007
7025732	0	70204	54896	-0.47	1.61	14.12	-0.041	-0.056	0.006
7025832	0	70205	54996	-0.33	1.45	13.59	-0.044	-0.07199	0.006
7025932	0	70206	55096	-0.32	1.42	13.06	-0.03799	-0.077	0.005
7026032	0	70207	55196	-0.42	1.47	12.45	-0.026	-0.055	0.002
7026132	0	70208	55296	-0.36	1.52	13.21	-0.011	-0.078	0.005
7026232	0	70209	55396	-0.55	1.6	13.51	-0.014	-0.068	0.008
7026332	0	70210	55496	-0.47	1.44	14.05	-0.017	-0.07199	0.007
7026432	0	70211	55596	-0.28	1.39	13.08	-0.032	-0.09	0.005
7026532	0	70212	55696	-0.48	1.28	13.54	-0.043	-0.07	0.007
7026632	0	70213	55796	-0.46	1.4	13.37	-0.03	-0.07	0.003
7026733	0	70214	55896	-0.58	1.47	14.01	-0.021	-0.07	0.008
7026833	0	70215	55996	-0.47	1.5	13.75	-0.01	-0.071	0.007
7026933	0	70216	56096	-0.52	1.6	14.51	-0.003	-0.073	0.005
7027033	0	70217	56196	-0.4	1.32	14.55	-0.027	-0.07199	0.008
7027133	0	70218	56296	-0.47	1.45	13.32	-0.01899	-0.069	0.005
