# Supplementary material for: Robot-Based Calibration Procedure for Graphene Electronic Skin
Source: Sensors (Basel). 2022 Aug 16;22(16):6122. doi: 10.3390/s22166122 (PMC9416129; doi:10.3390/s22166122)
Supplement: Supplementary file 1 [file sensors-22-06122-s001.zip › measurements/sensor_row_11_col_30_hex_load.dat]

#ID ES_1_V1
#SIZE ROW 16 COL 32
#DIR LOAD
#sensor: hex
#coord: row_11_col_30
system_time	status	sequence_number	hex_sample_counter	Fx	Fy	Fz	Tx	Ty	Tz
6882122	0	68769	42468	-0.45	1.26	12.9399	-0.029	-0.074	0.007
6882222	0	68770	42568	-0.48	1.45	14.16	-0.021	-0.069	0.006
6882322	0	68771	42668	-0.51	1.34	13.69	-0.035	-0.063	0.006
6882422	0	68772	42768	-0.41	1.42	14.27	-0.02	-0.07599	0.005
6882522	0	68773	42868	-0.5299	1.29	13.08	-0.027	-0.071	0.006
6882622	0	68774	42968	-0.56	1.41	13.97	-0.027	-0.07	0.008
6882722	0	68775	43068	-0.49	1.41	13.31	-0.022	-0.07	0.005
6882822	0	68776	43168	-0.47	1.47	13.86	-0.008	-0.074	0.004
6882922	0	68777	43268	-0.33	1.28	13.23	-0.029	-0.084	0.008
6883023	0	68778	43368	-0.51	1.24	13.17	-0.03799	-0.07199	0.007
6883123	0	68779	43468	-0.47	1.39	14.12	-0.032	-0.069	0.005
6883223	0	68780	43568	-0.49	1.4	13.88	-0.023	-0.07199	0.011
6883323	0	68781	43668	-0.61	1.38	13.74	-0.03	-0.07199	0.01
6883423	0	68782	43768	-0.54	1.32	14.02	-0.015	-0.07599	0.01
6883523	0	68783	43868	-0.67	1.25	12.32	-0.01899	-0.059	0.005
6883623	0	68784	43968	-0.5	1.22	13.33	-0.015	-0.066	0.006
6883723	0	68785	44068	-0.63	1.1799	12.2	-0.011	-0.071	0.007
6883823	0	68786	44168	-0.42	0.97	12.21	-0.01	-0.088	0.008
6883923	0	68787	44268	-0.41	0.87	10.83	-0.006	-0.082	0.00899
6884023	0	68788	44368	-0.69	1.02	11.88	0.001	-0.078	0.01
6884123	0	68789	44468	-0.7	0.95	12.22	-0.01	-0.068	0.007
6884223	0	68790	44568	-0.72	0.82	11.52	-0.008	-0.07	0.00899
6884324	0	68791	44668	-0.61	0.86	10.99	-0.001	-0.066	0.007
6884424	0	68792	44768	-0.61	0.92	11.22	0.005	-0.08	0.006
6884524	0	68793	44868	-0.54	0.98	11.58	-0.001	-0.08	0.008
6884624	0	68794	44968	-0.71	1	10.5	0	-0.066	0.007
6884724	0	68795	45068	-0.69	0.96	10.64	0.00899	-0.07199	0.006
6884824	0	68796	45168	-0.66	1.02	10.77	0.005	-0.071	0.004
6884924	0	68797	45268	-0.54	0.87	11.13	-0.006	-0.071	0.006
6885024	0	68798	45368	-0.56	0.86	10.58	-0.022	-0.066	0.008
6885124	0	68799	45468	-0.54	0.89	10.31	-0.01	-0.07	0.004
6885224	0	68800	45568	-0.47	0.91	10.67	0	-0.063	0.007
6885324	0	68801	45668	-0.52	0.8	10.57	-0.022	-0.07199	0.004
6885424	0	68802	45768	-0.37	0.75	10.12	-0.017	-0.075	0.007
6885524	0	68803	45868	-0.5	0.96	10.25	0.001	-0.066	0.005
6885625	0	68804	45968	-0.57	0.82	9.42	-0.002	-0.059	0.007
6885725	0	68805	46068	-0.45	0.84	9.97	-0.005	-0.079	0.005
6885825	0	68806	46168	-0.5299	0.9	10.88	0.00899	-0.064	0.004
6885925	0	68807	46268	-0.51	0.84	10.29	-0.011	-0.067	0.007
6886025	0	68808	46368	-0.35	0.74	9.53	-0.016	-0.07199	0.004
6886125	0	68809	46468	-0.55	0.5899	8.95	-0.03	-0.071	0.005
6886225	0	68810	46568	-0.42	0.64	9.95	-0.01	-0.07199	0.008
6886325	0	68811	46668	-0.44	0.55	9.57	-0.029	-0.071	0.006
6886425	0	68812	46768	-0.3	0.65	9.39	-0.033	-0.047	0.007
6886525	0	68813	46868	-0.42	0.5899	9.01	-0.014	-0.055	0.007
6886625	0	68814	46968	-0.48	0.69	9.04	-0.015	-0.067	0.006
6886725	0	68815	47068	-0.49	0.73	9.41	-0.003	-0.069	0.006
6886825	0	68816	47168	-0.58	0.72	9.57	-0.006	-0.063	0.006
6886925	0	68817	47268	-0.29	0.67	8.83	0.004	-0.067	0.005
6887026	0	68818	47368	-0.61	0.7	8.92	-0.006	-0.06	0.002
6887126	0	68819	47468	-0.44	0.68	7.88	-0.008	-0.055	0.001
6887226	0	68820	47568	-0.43	0.72	9.15	0.001	-0.054	0.005
6887326	0	68821	47668	-0.35	0.72	9.26	-0.001	-0.054	0.007
6887426	0	68822	47768	-0.36	0.62	8.33	-0.01	-0.054	0.005
6887526	0	68823	47868	-0.38	0.72	9.33	0	-0.062	0.006
6887626	0	68824	47968	-0.36	0.5	8.81	-0.01899	-0.051	0.005
6887726	0	68825	48068	-0.26	0.61	7.55	-0.007	-0.055	0.003
6887826	0	68826	48168	-0.34	0.66	9.03	-0.003	-0.051	0.007
6887926	0	68827	48268	-0.22	0.61	7.86	-0.00899	-0.049	0.003
6888026	0	68828	48368	-0.29	0.66	8.2299	0.001	-0.045	0.005
6888126	0	68829	48468	-0.23	0.6	8.43	-0.01899	-0.055	0.007
6888227	0	68830	48568	-0.26	0.62	8.13	0.005	-0.071	0.006
6888327	0	68831	48668	-0.06	0.61	7.19	0.001	-0.054	0.001
6888427	0	68832	48768	-0.27	0.52	7.52	0.001	-0.05	0.003
6888527	0	68833	48868	-0.21	0.69	8.58	0.013	-0.067	0.005
6888627	0	68834	48968	-0.29	0.52	7.88	-0.01799	-0.045	0.006
6888727	0	68835	49068	-0.41	0.68	8.65	0.001	-0.046	0.003
6888827	0	68836	49168	-0.18	0.54	6.87	0.007	-0.044	0.001
6888927	0	68837	49268	-0.23	0.67	8.79	0.011	-0.051	0.005
6889027	0	68838	49368	-0.13	0.5	8.06	-0.006	-0.051	0.004
6889127	0	68839	49468	-0.12	0.48	7.2	-0.004	-0.057	0.005
6889227	0	68840	49568	0.02	0.52	7.72	-0.001	-0.062	0.004
6889327	0	68841	49668	-0.28	0.52	7.66	0.003	-0.047	0.001
6889427	0	68842	49768	-0.14	0.41	7.55	-0.012	-0.052	0.005
6889528	0	68843	49868	-0.27	0.63	8.45	0.01	-0.03599	0.003
6889628	0	68844	49968	-0.05	0.47	7.79	0.014	-0.052	0.002
6889728	0	68845	50068	-0.1	0.48	7.44	-0.002	-0.04	0.004
6889828	0	68846	50168	-0.26	0.46	7.11	0.004	-0.037	0.003
6889928	0	68847	50268	-0.14	0.3899	7.4	-0.011	-0.037	0.006
6890028	0	68848	50368	-0.24	0.71	8.2299	0.03	-0.039	0.002
6890128	0	68849	50468	-0.07	0.3899	5.81	0	-0.034	0.003
6890228	0	68850	50568	-0.11	0.51	7.54	0.006	-0.04	0.002
6890328	0	68851	50668	-0.18	0.44	6.4	-0.002	-0.031	0.005
6890428	0	68852	50768	-0.13	0.4	6.16	-0.001	-0.037	0.002
6890528	0	68853	50868	-0.12	0.47	6.8	0.00899	-0.026	0.002
6890628	0	68854	50968	-0.19	0.3899	5.75	-0.007	-0.02	0.001
6890728	0	68855	51068	0.05	0.28	5.28	0.002	-0.025	0.003
6890829	0	68856	51168	-0.28	0.42	7.23	0.003	-0.022	0.006
6890929	0	68857	51268	0.05	0.45	7.12	0.02	-0.031	0.004
6891029	0	68858	51368	-0.07	0.42	6.64	0.013	-0.029	0.006
6891129	0	68859	51468	-0.24	0.29	6.39	-0.007	-0.006	0.003
6891229	0	68860	51568	-0.04	0.3	5.41	-0.007	-0.011	0.002
6891329	0	68861	51668	0.01	0.29	4.89	0.004	-0.031	0.001
6891429	0	68862	51768	-0.04	0.37	6.11	0.02	-0.029	-0.002
6891529	0	68863	51868	-0.17	0.26	4.71	-0.002	-0.007	0.001
6891629	0	68864	51968	-0.06	0.33	4.6	0.01799	-0.007	-0.001
6891729	0	68865	52068	-0.07	0.16	5.5	-0.001	-0.01799	0.002
6891829	0	68866	52168	0.08	0.31	5.8	0.007	-0.014	0.004
6891929	0	68867	52268	-0.09	0.25	5.09	0.007	-0.007	0.005
6892029	0	68868	52368	-0.1	0.29	5.4899	0.015	-0.028	0.002
6892129	0	68869	52468	-0.12	0.29	4.65	0.017	-0.005	0.002
6892230	0	68870	52568	0.03	0.25	4.42	0.006	-0.017	0.003
6892330	0	68871	52668	0.03	0.22	5.13	0.011	-0.023	0.001
6892430	0	68872	52768	0.04	0.24	4.98	0.006	-0.02	0.004
6892530	0	68873	52868	0.04	0.16	3.99	0.003	-0.026	0.003
6892630	0	68874	52968	-0.01	0.28	4.91	0.016	-0.017	0.002
6892730	0	68875	53068	0.1	0.16	4.56	-0.004	-0.017	0.003
6892830	0	68876	53168	0.03	0.27	5.39	0.021	-0.021	0.002
6892930	0	68877	53268	-0.01	0.29	4.68	0.012	-0.015	0.003
6893030	0	68878	53368	0.08	0.18	4.37	0.016	-0.017	0
6893130	0	68879	53468	0	0.28	4.05	0.01	-0.002	0.002
6893230	0	68880	53568	0.07	0.24	4.05	0.00899	-0.006	0.002
6893330	0	68881	53668	0.06	0.22	3.87	0.013	-0.004	0.001
6893431	0	68882	53768	0.1	0.25	5.03	0.014	-0.017	0.005
6893531	0	68883	53868	-0.01	0.11	2.63	0.012	-0.002	-0.001
6893631	0	68884	53968	0.02	0.27	3.51	0.014	-0.005	0.003
6893731	0	68885	54068	0.03	0.15	3.1199	0.008	-0.002	0.001
6893831	0	68886	54168	0.1	0.2	3.44	0.012	-0.003	0.003
6893931	0	68887	54268	0.12	0.16	3.39	0.003	-0.016	0.002
6894031	0	68888	54368	0.25	0.17	3.35	0.014	-0.021	0.002
6894131	0	68889	54468	0.13	0.11	3.41	0.027	-0.016	0.002
6894231	0	68890	54568	0.17	0.09	2.76	0.02	-0.017	0.004
6894331	0	68891	54668	0.28	0.03	3.22	0.021	-0.031	0.003
6894431	0	68892	54768	-0.02	0.28	4.2199	0.024	-0.008	0.003
6894531	0	68893	54868	0.24	0.11	3.63	0.016	-0.016	0.004
6894631	0	68894	54968	0.2	0.09	3.19	0.023	-0.00899	-0.001
6894731	0	68895	55068	0.37	0.08	3.85	0.017	-0.01	0.002
6894832	0	68896	55168	0.22	0.19	3.37	0.026	-0.004	0.003
6894932	0	68897	55268	0.12	0.08	2.1	0.008	0.006	0
6895032	0	68898	55368	0.2	0.19	3.07	0.014	-0.01	0.004
6895132	0	68899	55468	0.19	0.17	3.1099	0.01899	0.01	0.002
6895232	0	68900	55568	0.25	0.13	2.9	0.015	-0.00899	0.002
6895332	0	68901	55668	0.35	0.05	2.68	0.01	-0.006	0.003
6895432	0	68902	55768	0.3899	0.11	3.06	0.028	-0.028	0.004
6895532	0	68903	55868	0.34	-0.05	1.89	0.015	-0.014	0.002
6895632	0	68904	55968	0.38	-0.09	1.65	0.006	-0.02	0.003
6895732	0	68905	56068	0.37	0.04	2.31	0.016	-0.004	0
6895832	0	68906	56168	0.24	0.06	1.88	0.029	0.005	0.003
6895932	0	68907	56268	0.49	-0.13	1.69	0.001	-0.01	0.002
6896032	0	68908	56368	0.28	-0.07	1.5	0.004	0	0.001
6896133	0	68909	56468	0.3899	-0.11	1.41	0.00899	-0.014	0.003
6896233	0	68910	56568	0.24	-0.05	1.21	0.013	-0.001	-0.001
6896333	0	68911	56668	0.49	-0.16	1.13	-0.001	-0.004	0.005
6896433	0	68912	56768	0.32	-0.11	1.12	0.012	0.005	0.001
6896533	0	68913	56868	0.3	-0.09	1.87	0.029	-0.008	0.002
6896633	0	68914	56968	0.28	-0.12	1.92	0.011	-0.002	0.003
6896733	0	68915	57068	0.28	-0.04	1.76	0.029	-0.002	0.004
6896833	0	68916	57168	0.28	-0.17	0.57	0.01	-0.001	0.001
6896933	0	68917	57268	0.2	0.03	1.82	0.03	0.003	0.003
6897033	0	68918	57368	0.32	-0.3	0.01	0.00899	0	0.001
6897133	0	68919	57468	0.18	0.01	1.53	0.033	0.008	0
6897233	0	68920	57568	0.29	-0.15	1.12	0.025	0.005	0
6897333	0	68921	57668	0.18	-0.03	1.3099	0.042	0	0.002
6897434	0	68922	57768	0.12	-0.07	0.5299	0.024	0.024	0.002
6897534	0	68923	57868	0.3	-0.11	1.46	0.03599	0.006	0.002
6897634	0	68924	57968	0.48	-0.28	-0.08	0.026	-0.002	0
6897734	0	68925	58068	0.4	-0.22	1.12	0.024	-0.003	0.002
6897834	0	68926	58168	0.38	-0.17	0.3899	0.023	-0.003	-0.002
6897934	0	68927	58268	0.5	-0.19	-0.72	0.039	0.005	0
6898034	0	68928	58368	0.42	-0.27	-0.45	0.023	0.015	0.002
6898134	0	68929	58468	0.44	-0.27	0	0.027	-0.002	0.001
6898234	0	68930	58568	0.4	-0.29	-0.55	0.033	0.012	0.001
6898334	0	68931	58668	0.42	-0.22	-0.16	0.028	0.007	0.001
6898434	0	68932	58768	0.29	-0.33	-1.68	0.023	0.025	0.003
6898534	0	68933	58868	0.37	-0.38	-1.38	0.01899	0.005	0.001
6898634	0	68934	58968	0.16	-0.26	-0.95	0.01899	0.015	0.003
6898735	0	68935	59068	0.19	-0.33	-1.73	0.028	0.023	0.001
6898835	0	68936	59168	0.4	-0.29	-1.73	0.027	0.017	0.003
6898935	0	68937	59268	0.34	-0.4	-1.62	0.01799	0.024	0
6899035	0	68938	59368	0.49	-0.3899	-0.81	0.03	-0.006	0.002
6899135	0	68939	59468	0.35	-0.3899	-1.44	0.031	0.006	0.001
6899235	0	68940	59568	0.36	-0.46	-1.86	0.03799	0.003	0.001
6899335	0	68941	59668	0.2	-0.44	-1.62	0.048	0.011	0.001
6899435	0	68942	59768	0.25	-0.42	-2.05	0.05	0.007	0
6899535	0	68943	59868	0.43	-0.71	-1.0599	0.014	0	0.001
6899635	0	68944	59968	0.26	-0.51	-1.12	0.03799	0.014	0.004
6899735	0	68945	60068	0.29	-0.46	-1.9	0.048	0.005	-0.002
6899835	0	68946	60168	0.4	-0.6	-1.53	0.035	0.005	0.004
6899936	0	68947	60268	0.11	-0.5299	-1.75	0.043	0.017	0
6900036	0	68948	60368	0.27	-0.46	-1.25	0.054	0	0
6900136	0	68949	60468	0.24	-0.72	-2.95	0.031	0.015	-0.001
6900236	0	68950	60568	0.27	-0.5299	-1.7	0.061	0.011	0.001
6900336	0	68951	60668	0.2	-0.61	-1.79	0.035	0.014	0
6900436	0	68952	60768	0.14	-0.62	-1.88	0.03599	0.027	0.001
6900536	0	68953	60868	0.12	-0.66	-1.6	0.03	0.013	0.006
6900636	0	68954	60968	0.19	-0.52	-1.67	0.06	0.01799	-0.001
6900736	0	68955	61068	0.18	-0.45	-1.14	0.065	0.01	-0.002
6900836	0	68956	61168	0.1	-0.57	-1.99	0.042	0.012	0
6900936	0	68957	61268	0.25	-0.69	-1.86	0.03599	0.017	0.003
6901036	0	68958	61368	0.23	-0.69	-2.92	0.053	0.012	0.001
6901136	0	68959	61468	0.37	-0.76	-2.79	0.03799	-0.005	0
6901236	0	68960	61568	0.19	-0.76	-2.95	0.032	0.006	-0.003
6901337	0	68961	61668	0.11	-0.76	-2.6099	0.043	0.013	-0.001
6901437	0	68962	61768	0.17	-0.9	-3.93	0.033	0.004	-0.001
6901537	0	68963	61868	0.14	-0.86	-3.64	0.05	0.02	0
6901637	0	68964	61968	0.17	-0.95	-3.39	0.053	0.005	0.002
6901737	0	68965	62068	0.26	-1.16	-5.62	0.04	0.013	0
6901837	0	68966	62168	0.11	-0.85	-4.62	0.065	0.013	0
6901937	0	68967	62268	0.26	-1	-4.53	0.058	0.01	-0.001
6902037	0	68968	62368	0.16	-1.0599	-4.85	0.053	0.015	0.002
6902137	0	68969	62468	0.18	-1.14	-5.9899	0.054	0.004	-0.002
6902237	0	68970	62568	0.15	-1.0599	-5.71	0.067	0.016	0.003
6902337	0	68971	62668	0.21	-1.1	-5.98	0.086	-0.002	0
6902437	0	68972	62768	0.24	-1.21	-6.5	0.059	0.011	0.001
6902538	0	68973	62868	0.22	-1.29	-7.09	0.069	0.013	0.002
6902638	0	68974	62968	0.21	-1.41	-7.79	0.066	0.012	0
6902738	0	68975	63068	0.29	-1.51	-8.4799	0.06	0.007	-0.002
6902838	0	68976	63168	0.08	-1.3	-7.09	0.093	0.002	-0.002
6902938	0	68977	63268	0.27	-1.48	-7.76	0.07599	0.00899	0
6903038	0	68978	63368	0.13	-1.58	-8.62	0.074	0.01899	-0.001
6903138	0	68979	63468	0.2	-1.57	-8.57	0.081	0.008	-0.003
6903238	0	68980	63568	-0.01	-1.45	-9.75	0.079	0.014	-0.001
6903338	0	68981	63668	0.19	-1.75	-9.99	0.082	-0.004	-0.002
6903438	0	68982	63768	0.08	-1.71	-10.28	0.083	0.00899	0.001
6903538	0	68983	63868	0.16	-1.79	-10.35	0.084	-0.008	-0.001
6903638	0	68984	63968	-0.03	-1.84	-11.14	0.082	0.00899	0.001
6903738	0	68985	64068	0.16	-1.85	-10.97	0.075	0.001	-0.002
6903838	0	68986	64168	0.13	-1.84	-12.16	0.083	0.008	0
6903939	0	68987	64268	0.02	-1.89	-11.22	0.09	0.002	0.003
6904039	0	68988	64368	0.13	-2.01	-12.04	0.088	-0.01	0
6904139	0	68989	64468	0.03	-1.98	-13.24	0.093	-0.002	-0.002
6904239	0	68990	64568	-0.04	-2.03	-11.76	0.093	0.01	0
6904339	0	68991	64668	-0.07	-2.17	-13.89	0.082	0	0.001
6904439	0	68992	64768	0.02	-2.1199	-14.41	0.106	0.004	0
6904539	0	68993	64868	-0.04	-2.1099	-14.65	0.108	-0.004	-0.002
6904639	0	68994	64968	-0.01	-2.43	-15.81	0.074	0.007	0.002
6904739	0	68995	65068	0.04	-2.42	-15.6	0.096	0.005	-0.002
6904839	0	68996	65168	-0.07	-2.42	-15.51	0.093	0.001	0.004
6904939	0	68997	65268	-0.05	-2.52	-16.94	0.097	0.008	0.001
6905039	0	68998	65368	0.02	-2.54	-16.35	0.093	-0.01899	0.001
6905139	0	68999	65468	-0.21	-2.53	-17.15	0.1	-0.003	0
6905240	0	69000	32	-0.23	-2.47	-16.56	0.117	-0.002	0.004
6905340	0	69001	132	-0.23	-2.65	-18.77	0.1	0.016	0
6905440	0	69002	232	-0.18	-2.57	-18.77	0.12	0.001	0.002
6905540	0	69003	332	-0.33	-2.46	-18.52	0.127	0.007	0
6905640	0	69004	432	-0.06	-2.8599	-20.4	0.1	-0.001	-0.001
6905740	0	69005	532	-0.21	-2.75	-19.51	0.117	0.004	0
6905840	0	69006	632	-0.3899	-2.66	-20.17	0.128	0.011	-0.001
6905940	0	69007	732	-0.24	-2.97	-21.3	0.106	0.012	-0.003
6906040	0	69008	832	-0.27	-2.95	-21.48	0.107	0.015	0.002
6906140	0	69009	932	-0.13	-3.09	-22.45	0.11	0.00899	0.003
6906240	0	69010	1032	-0.14	-3.19	-23.5	0.109	0.004	0
6906340	0	69011	1132	-0.1	-3.17	-23.74	0.106	0.022	0
6906440	0	69012	1232	-0.16	-3.1199	-24.06	0.13	0.007	-0.001
6906541	0	69013	1332	-0.05	-3.44	-24.76	0.113	0	0.001
6906641	0	69014	1432	-0.25	-3.27	-25.04	0.119	0.015	0.001
6906741	0	69015	1532	-0.01	-3.43	-25.74	0.123	-0.001	0.001
6906841	0	69016	1632	-0.14	-3.25	-25.25	0.136	0.01	0.001
6906941	0	69017	1732	-0.13	-3.41	-26.51	0.13	0.00899	0.002
6907041	0	69018	1832	-0.01	-3.6	-27.31	0.125	0.013	-0.002
6907141	0	69019	1932	0.05	-3.71	-28.06	0.124	0.012	0
6907241	0	69020	2032	-0.04	-3.78	-29.38	0.117	0.031	-0.003
6907341	0	69021	2132	0.15	-3.79	-28.96	0.122	0.01899	0.001
6907441	0	69022	2232	-0.18	-3.73	-28.97	0.126	0.032	-0.001
6907541	0	69023	2332	0.08	-3.92	-30.14	0.117	0.026	0
6907641	0	69024	2432	0.08	-3.97	-31.36	0.126	0.031	0.001
6907741	0	69025	2532	0.09	-3.98	-31.29	0.115	0.024	-0.001
6907842	0	69026	2632	0.2	-4.08	-32.23	0.12899	0.02	0.001
6907942	0	69027	2732	0.14	-4.01	-33	0.135	0.033	-0.003
6908042	0	69028	2832	0.04	-4.08	-32.56	0.124	0.031	0.001
6908142	0	69029	2932	0.07	-4.15	-34.19	0.133	0.042	-0.002
6908242	0	69030	3032	0.08	-4.1	-33.5099	0.15	0.037	0.001
6908342	0	69031	3132	0.18	-4.27	-34.54	0.128	0.032	0.001
6908442	0	69032	3232	0.1	-4.3	-35.41	0.14399	0.03599	0.001
6908542	0	69033	3332	0.18	-4.35	-35.65	0.138	0.04	0.003
6908642	0	69034	3432	0.17	-4.41	-36.23	0.133	0.049	0
6908742	0	69035	3532	0.14	-4.38	-36.6699	0.145	0.047	-0.001
6908842	0	69036	3632	0.24	-4.59	-37.97	0.128	0.047	0
6908942	0	69037	3732	0.03	-4.41	-38.57	0.149	0.055	-0.003
6909042	0	69038	3832	0.31	-4.54	-39.65	0.14399	0.053	0.002
6909143	0	69039	3932	0.37	-4.66	-39.06	0.15099	0.03599	0.001
6909243	0	69040	4032	0.35	-4.78	-40.52	0.139	0.043	-0.002
6909343	0	69041	4132	0.2	-4.8	-41.25	0.12899	0.053	0.005
6909443	0	69042	4232	0.15	-4.56	-41.4	0.16	0.065	-0.001
6909543	0	69043	4332	0.36	-4.9699	-42.74	0.131	0.06	0.003
6909643	0	69044	4432	0.38	-4.93	-41.49	0.145	0.05	0.002
6909743	0	69045	4532	0.36	-5.07	-43.52	0.147	0.07	0.001
6909843	0	69046	4632	0.35	-4.95	-43.55	0.16	0.059	0.003
6909943	0	69047	4732	0.44	-5.23	-45.2599	0.12899	0.066	0.002
6910043	0	69048	4832	0.32	-5.11	-44.52	0.156	0.063	0.002
6910143	0	69049	4932	0.38	-5.13	-45.84	0.167	0.064	0.003
6910243	0	69050	5032	0.33	-5.18	-45.84	0.161	0.073	0.003
6910343	0	69051	5132	0.42	-5.31	-46.53	0.155	0.064	0.001
6910444	0	69052	5232	0.32	-5.28	-46.9199	0.161	0.074	0
6910544	0	69053	5332	0.38	-5.45	-47.19	0.154	0.078	0.001
6910644	0	69054	5432	0.41	-5.44	-48.57	0.15899	0.077	0.003
6910744	0	69055	5532	0.35	-5.42	-48.39	0.172	0.085	0.001
6910844	0	69056	5632	0.47	-5.64	-50.12	0.149	0.084	0.001
6910944	0	69057	5732	0.5	-5.65	-51.3	0.157	0.071	0.002
6911044	0	69058	5832	0.58	-5.81	-51.84	0.149	0.074	-0.002
6911144	0	69059	5932	0.67	-5.76	-51.21	0.172	0.063	0.005
6911244	0	69060	6032	0.36	-5.6	-51.03	0.182	0.078	0.002
6911344	0	69061	6132	0.46	-5.69	-51.1699	0.185	0.063	0.001
6911444	0	69062	6232	0.43	-5.75	-54.03	0.185	0.085	0.004
6911544	0	69063	6332	0.58	-5.91	-53.88	0.169	0.085	0.005
6911644	0	69064	6432	0.4	-5.79	-53.87	0.187	0.087	0.005
6911744	0	69065	6532	0.65	-6.11	-55.32	0.15899	0.078	0.004
6911845	0	69066	6632	0.67	-6.19	-55.45	0.15899	0.085	0.004
6911945	0	69067	6732	0.56	-6.12	-55.91	0.181	0.086	0.005
6912045	0	69068	6832	0.6	-6.06	-55.93	0.188	0.1	0.002
6912145	0	69069	6932	0.68	-6.18	-57.07	0.184	0.087	0.001
6912245	0	69070	7032	0.8	-6.2199	-57.92	0.189	0.086	0.007
6912345	0	69071	7132	0.88	-6.4	-58.85	0.186	0.086	0.005
6912445	0	69072	7232	0.68	-6.23	-58.1	0.205	0.094	0.003
6912545	0	69073	7332	0.73	-6.42	-59.65	0.186	0.103	0.003
6912645	0	69074	7432	0.88	-6.54	-60.56	0.184	0.102	0
6912745	0	69075	7532	0.77	-6.66	-61.05	0.175	0.108	0.004
6912845	0	69076	7632	0.93	-6.67	-61.28	0.18	0.09	0.003
6912945	0	69077	7732	0.8	-6.64	-61.97	0.192	0.114	0.005
6913046	0	69078	7832	0.81	-6.69	-61.7	0.194	0.106	0.004
6913146	0	69079	7932	0.91	-6.88	-63.02	0.188	0.11	0.003
6913246	0	69080	8032	0.7799	-6.78	-63.73	0.197	0.12	0.002
6913346	0	69081	8132	0.93	-6.94	-64.4	0.203	0.099	0.002
6913446	0	69082	8232	0.83	-6.79	-64.48	0.223	0.108	0
6913546	0	69083	8332	0.8	-6.9	-66.0199	0.213	0.12899	0.004
6913646	0	69084	8432	1.05	-7.02	-66.25	0.207	0.11	0.005
6913746	0	69085	8532	1.0599	-7.1	-66.29	0.199	0.124	0.003
6913846	0	69086	8632	1.05	-7.14	-66.83	0.199	0.115	0.006
6913946	0	69087	8732	1	-7.24	-67.64	0.198	0.126	0.006
6914046	0	69088	8832	0.98	-7.2	-67.13	0.206	0.113	0.007
6914146	0	69089	8932	1.1	-7.3	-68.83	0.201	0.122	0.006
6914246	0	69090	9032	1.08	-7.29	-69.8	0.214	0.127	0.002
6914346	0	69091	9132	1.08	-7.37	-70.21	0.217	0.126	0.005
6914447	0	69092	9232	1.14	-7.35	-69.78	0.223	0.125	0.006
6914547	0	69093	9332	0.94	-7.35	-70.58	0.218	0.13699	0.004
6914647	0	69094	9432	1.08	-7.43	-70.61	0.223	0.131	0.00899
6914747	0	69095	9532	1.2	-7.48	-71.4	0.218	0.13699	0.006
6914847	0	69096	9632	1.12	-7.54	-72.39	0.234	0.138	0.004
6914947	0	69097	9732	1.3099	-7.65	-73.28	0.219	0.125	0.005
6915047	0	69098	9832	1.17	-7.75	-73.7699	0.218	0.134	0.007
6915147	0	69099	9932	1.21	-7.7	-75	0.241	0.131	0.004
6915247	0	69100	10032	1.24	-7.86	-75.41	0.225	0.14	0.005
6915347	0	69101	10132	1.19	-7.86	-75.63	0.23	0.146	0.007
6915447	0	69102	10232	1.28	-7.88	-76.21	0.235	0.125	0.007
6915547	0	69103	10332	1.3099	-8.09	-76.37	0.23	0.13	0.01
6915648	0	69104	10432	1.32	-8.03	-78.43	0.242	0.14	0.007
6915748	0	69105	10532	1.51	-8.09	-78.4	0.233	0.131	0.01
6915848	0	69106	10632	1.42	-8.05	-77.83	0.237	0.134	0.007
6915948	0	69107	10732	1.44	-8.2	-78.87	0.225	0.141	0.005
6916048	0	69108	10832	1.58	-8.18	-79.3399	0.231	0.13	0.007
6916148	0	69109	10932	1.34	-8.14	-80.13	0.231	0.15	0.006
6916248	0	69110	11032	1.46	-8.17	-79.01	0.241	0.133	0.008
6916348	0	69111	11132	1.62	-8.33	-80.43	0.22	0.127	0.007
6916448	0	69112	11232	1.58	-8.28	-80.49	0.231	0.14	0.004
6916548	0	69113	11332	1.41	-8.16	-80.72	0.25099	0.135	0.007
6916648	0	69114	11432	1.42	-8.24	-80.91	0.235	0.139	0.006
6916748	0	69115	11532	1.47	-8.28	-80.53	0.236	0.131	0.006
6916848	0	69116	11632	1.41	-8.24	-81.22	0.232	0.136	0.004
6916948	0	69117	11732	1.4	-8.22	-81.53	0.231	0.149	0.005
6917049	0	69118	11832	1.48	-8.32	-80.99	0.233	0.142	0.003
6917149	0	69119	11932	1.33	-8.2	-81.46	0.235	0.149	0.00899
6917249	0	69120	12032	1.52	-8.26	-80.82	0.235	0.134	0.007
6917349	0	69121	12132	1.54	-8.29	-80.87	0.231	0.141	0.005
6917449	0	69122	12232	1.36	-8.2299	-82.1	0.229	0.161	0.007
6917549	0	69123	12332	1.47	-8.32	-82.24	0.21	0.142	0.005
