# Supplementary material for: Robot-Based Calibration Procedure for Graphene Electronic Skin
Source: Sensors (Basel). 2022 Aug 16;22(16):6122. doi: 10.3390/s22166122 (PMC9416129; doi:10.3390/s22166122)
Supplement: Supplementary file 1 [file sensors-22-06122-s001.zip › measurements/sensor_row_11_col_30_hex_unload.dat]

#ID ES_1_V1
#SIZE ROW 16 COL 32
#DIR UNLOAD
#sensor: hex
#coord: row_11_col_30
system_time	status	sequence_number	hex_sample_counter	Fx	Fy	Fz	Tx	Ty	Tz
6917649	0	69124	12432	1.5	-8.29	-81.8	0.231	0.142	0.006
6917749	0	69125	12532	1.35	-8.18	-80.83	0.231	0.145	0.006
6917849	0	69126	12632	1.52	-8.29	-81.14	0.223	0.135	0.005
6917949	0	69127	12732	1.49	-8.12	-80.17	0.237	0.141	0.005
6918049	0	69128	12832	1.48	-8.21	-80.25	0.23	0.14	0.004
6918149	0	69129	12932	1.53	-8.15	-80.2	0.223	0.132	0.00899
6918250	0	69130	13032	1.4	-8.11	-80.63	0.219	0.143	0.004
6918350	0	69131	13132	1.48	-8.14	-80.92	0.24	0.139	0.002
6918450	0	69132	13232	1.41	-8.1	-80.2	0.23	0.134	0.003
6918550	0	69133	13332	1.42	-7.95	-77.71	0.222	0.12899	0.007
6918650	0	69134	13432	1.37	-7.99	-78.83	0.223	0.142	0.004
6918750	0	69135	13532	1.41	-7.89	-78.63	0.232	0.134	0.004
6918850	0	69136	13632	1.29	-7.86	-77.37	0.229	0.125	0.006
6918950	0	69137	13732	1.1799	-7.81	-76.32	0.225	0.134	0.006
6919050	0	69138	13832	1.29	-7.91	-76.42	0.2	0.133	0.005
6919150	0	69139	13932	1.24	-7.73	-75.87	0.217	0.14	0.011
6919250	0	69140	14032	1.1799	-7.63	-75.2	0.202	0.136	0.005
6919350	0	69141	14132	1.14	-7.54	-75.14	0.216	0.13	0.006
6919450	0	69142	14232	1.26	-7.57	-73.83	0.204	0.126	0.003
6919550	0	69143	14332	1.14	-7.39	-73.57	0.194	0.132	0.003
6919651	0	69144	14432	1.11	-7.29	-72.21	0.211	0.13	0.004
6919751	0	69145	14532	1.07	-7.32	-71.72	0.187	0.126	0.003
6919851	0	69146	14632	1.14	-7.14	-71.91	0.204	0.113	0.004
6919951	0	69147	14732	0.98	-7	-70.36	0.208	0.132	0.002
6920051	0	69148	14832	0.99	-6.92	-69.64	0.196	0.119	0.003
6920151	0	69149	14932	1.02	-6.89	-69.63	0.194	0.127	0.001
6920251	0	69150	15032	0.96	-6.85	-68.67	0.183	0.118	0.004
6920351	0	69151	15132	1.14	-6.94	-69.21	0.179	0.103	0.005
6920451	0	69152	15232	0.84	-6.68	-67.7699	0.191	0.121	0.006
6920551	0	69153	15332	0.74	-6.53	-66.08	0.188	0.112	0.005
6920651	0	69154	15432	0.85	-6.4699	-66.61	0.201	0.104	0.003
6920751	0	69155	15532	0.73	-6.48	-66.23	0.174	0.109	0.005
6920852	0	69156	15632	0.98	-6.59	-65.33	0.15199	0.096	0.005
6920952	0	69157	15732	0.97	-6.45	-64.61	0.161	0.087	0.003
6921052	0	69158	15832	0.87	-6.32	-64.2	0.175	0.083	0.004
6921152	0	69159	15932	0.7	-6.09	-62.52	0.175	0.097	0.005
6921252	0	69160	16032	0.76	-6.1	-62.34	0.161	0.098	0.004
6921352	0	69161	16132	0.66	-5.9899	-62.05	0.15899	0.105	0.008
6921452	0	69162	16232	0.74	-6.01	-61.92	0.155	0.103	0.004
6921552	0	69163	16332	0.68	-5.87	-60.81	0.167	0.089	0.008
6921652	0	69164	16432	0.5899	-5.81	-60.61	0.154	0.098	0.004
6921752	0	69165	16532	0.45	-5.62	-58.75	0.158	0.105	0.005
6921852	0	69166	16632	0.5899	-5.7399	-60.27	0.149	0.088	0.002
6921952	0	69167	16732	0.81	-5.79	-59.63	0.119	0.084	0.005
6922052	0	69168	16832	0.62	-5.62	-57.78	0.134	0.084	0.007
6922152	0	69169	16932	0.7	-5.61	-57.08	0.132	0.074	0.005
6922253	0	69170	17032	0.67	-5.37	-57.17	0.15199	0.073	0.006
6922353	0	69171	17132	0.45	-5.31	-56.28	0.138	0.087	0.003
6922453	0	69172	17232	0.48	-5.26	-55.02	0.124	0.082	0.007
6922553	0	69173	17332	0.5	-5.37	-56.2	0.11	0.079	0.006
6922653	0	69174	17432	0.47	-5.13	-53.3	0.128	0.063	0.002
6922753	0	69175	17532	0.48	-5.09	-53.86	0.126	0.064	0.001
6922853	0	69176	17632	0.36	-5.01	-53.05	0.123	0.082	0.003
6922953	0	69177	17732	0.5	-5.02	-53.18	0.124	0.059	0.003
6923053	0	69178	17832	0.37	-4.87	-52.5	0.117	0.07199	0.004
6923153	0	69179	17932	0.35	-4.76	-51.9	0.117	0.073	0.003
6923253	0	69180	18032	0.29	-4.7199	-50.89	0.11	0.064	0.003
6923353	0	69181	18132	0.46	-4.77	-50.1699	0.105	0.059	0.002
6923453	0	69182	18232	0.33	-4.55	-49.07	0.098	0.057	0.001
6923554	0	69183	18332	0.31	-4.61	-48.96	0.099	0.048	0.005
6923654	0	69184	18432	0.24	-4.45	-48.78	0.089	0.062	0.005
6923754	0	69185	18532	0.31	-4.37	-47.82	0.098	0.052	0.004
6923854	0	69186	18632	0.36	-4.4899	-47.39	0.081	0.053	0.006
6923954	0	69187	18732	0.29	-4.36	-47.6699	0.081	0.058	0.003
6924054	0	69188	18832	0.07	-4.08	-45.4199	0.1	0.057	0.004
6924154	0	69189	18932	0.08	-4.09	-45.39	0.086	0.058	0.005
6924254	0	69190	19032	0.34	-4.07	-44.19	0.086	0.039	0.003
6924354	0	69191	19132	0.31	-3.99	-44.1	0.091	0.035	0.007
6924454	0	69192	19232	0.05	-3.81	-42.73	0.086	0.048	0.004
6924554	0	69193	19332	0.21	-3.98	-43.33	0.077	0.039	0.005
6924654	0	69194	19432	0.05	-3.75	-42.64	0.074	0.07199	0.004
6924754	0	69195	19532	0.19	-3.74	-41.6	0.071	0.043	0.001
6924855	0	69196	19632	0.04	-3.5	-41.1699	0.087	0.058	0.004
6924955	0	69197	19732	0.14	-3.63	-41.9199	0.079	0.047	0.002
6925055	0	69198	19832	0.24	-3.52	-40.27	0.064	0.052	0.006
6925155	0	69199	19932	0.13	-3.39	-39.25	0.087	0.032	0.001
6925255	0	69200	20032	-0.03	-3.4	-38.31	0.07199	0.03799	0.002
6925355	0	69201	20132	0.06	-3.32	-38.27	0.063	0.041	0.002
6925455	0	69202	20232	0.1	-3.31	-38.07	0.057	0.04	0.002
6925555	0	69203	20332	0.12	-3.25	-36.5	0.059	0.035	0.005
6925655	0	69204	20432	0	-3.1099	-36.44	0.054	0.034	0
6925755	0	69205	20532	0.19	-3.2	-35.77	0.057	0.026	0.002
6925855	0	69206	20632	-0.04	-3.06	-35.4	0.07	0.033	0.001
6925955	0	69207	20732	-0.06	-2.8699	-33.85	0.07	0.025	0
6926056	0	69208	20832	0.12	-3.04	-33.7	0.048	0.021	0.005
6926156	0	69209	20932	0.11	-3.01	-32.96	0.044	0.023	0.003
6926256	0	69210	21032	0	-2.94	-32.65	0.05	0.01799	0.004
6926356	0	69211	21132	-0.22	-2.84	-31.45	0.045	0.035	0.004
6926456	0	69212	21232	0.02	-2.92	-31.94	0.058	0.011	0
6926556	0	69213	21332	-0.27	-2.49	-28.98	0.081	0.01899	0.007
6926656	0	69214	21432	-0.17	-2.77	-29.6	0.052	0.013	0.002
6926756	0	69215	21532	-0.18	-2.59	-29.53	0.067	0.02	0.001
6926856	0	69216	21632	-0.05	-2.75	-29.09	0.03799	0.004	0.001
6926956	0	69217	21732	-0.27	-2.57	-28.43	0.053	0.008	0.003
6927056	0	69218	21832	-0.27	-2.56	-27.81	0.051	0.014	0.002
6927156	0	69219	21932	-0.28	-2.46	-27.16	0.063	0.002	-0.002
6927256	0	69220	22032	-0.26	-2.5	-26.75	0.044	0.001	0.002
6927356	0	69221	22132	-0.29	-2.33	-26.07	0.071	-0.002	0
6927457	0	69222	22232	-0.21	-2.39	-24.2	0.05	-0.016	0.005
6927557	0	69223	22332	-0.18	-2.32	-24.16	0.052	-0.01	0.003
6927657	0	69224	22432	-0.43	-2.32	-23.69	0.062	-0.015	0.003
6927757	0	69225	22532	-0.27	-2.16	-23.47	0.07199	-0.023	0.003
6927857	0	69226	22632	-0.31	-2.22	-23.45	0.053	-0.016	0
6927957	0	69227	22732	-0.41	-2.17	-22.29	0.065	-0.01799	0
6928057	0	69228	22832	-0.38	-2.13	-22.23	0.061	-0.023	-0.001
6928157	0	69229	22932	-0.46	-2.17	-21.58	0.041	-0.014	-0.001
6928257	0	69230	23032	-0.48	-2.1099	-21.6299	0.067	-0.012	-0.001
6928357	0	69231	23132	-0.37	-2.07	-21.2	0.05	-0.022	0.001
6928457	0	69232	23232	-0.44	-1.96	-20	0.063	-0.029	0
6928557	0	69233	23332	-0.6	-1.78	-19.14	0.082	-0.01799	0
6928658	0	69234	23432	-0.56	-1.96	-18.64	0.054	-0.028	0.002
6928758	0	69235	23532	-0.68	-1.88	-18.4599	0.058	-0.007	0
6928858	0	69236	23632	-0.61	-2.01	-18.42	0.04	-0.03	0.002
6928958	0	69237	23732	-0.33	-1.8	-17.72	0.058	-0.037	0.001
6929058	0	69238	23832	-0.5299	-1.57	-15.79	0.052	-0.034	0.001
6929158	0	69239	23932	-0.62	-1.58	-16.15	0.055	-0.025	-0.001
6929258	0	69240	24032	-0.47	-1.76	-16.68	0.03599	-0.028	0
6929358	0	69241	24132	-0.55	-1.44	-14.9	0.057	-0.024	0
6929458	0	69242	24232	-0.48	-1.44	-14.39	0.058	-0.044	0
6929558	0	69243	24332	-0.67	-1.54	-14.61	0.037	-0.011	-0.001
6929658	0	69244	24432	-0.48	-1.48	-14.22	0.045	-0.028	0.003
6929758	0	69245	24532	-0.54	-1.27	-13.05	0.07	-0.031	-0.001
6929858	0	69246	24632	-0.46	-1.44	-13.28	0.042	-0.027	-0.003
6929958	0	69247	24732	-0.57	-1.1	-10.7299	0.062	-0.033	-0.001
6930059	0	69248	24832	-0.52	-1.14	-12.08	0.05	-0.024	-0.003
6930159	0	69249	24932	-0.52	-1.2	-11.4799	0.044	-0.024	0.001
6930259	0	69250	25032	-0.58	-1.0599	-10.56	0.055	-0.023	-0.004
6930359	0	69251	25132	-0.68	-0.96	-10.82	0.059	-0.012	-0.005
6930459	0	69252	25232	-0.4	-1.13	-10.24	0.044	-0.034	-0.003
6930559	0	69253	25332	-0.46	-1.01	-9.2299	0.03599	-0.02	-0.002
6930659	0	69254	25432	-0.44	-0.99	-10.08	0.03799	-0.025	-0.004
6930759	0	69255	25532	-0.33	-1.09	-10.74	0.033	-0.01899	-0.005
6930859	0	69256	25632	-0.25	-0.85	-9.07	0.05	-0.043	-0.001
6930959	0	69257	25732	-0.38	-0.8	-7.93	0.047	-0.026	0.001
6931059	0	69258	25832	-0.16	-0.81	-8.6	0.03799	-0.027	0
6931159	0	69259	25932	-0.38	-0.85	-8.14	0.02	-0.01799	-0.001
6931259	0	69260	26032	-0.4	-0.68	-7.74	0.031	-0.011	-0.003
6931360	0	69261	26132	-0.3899	-0.69	-6.96	0.024	-0.01	0
6931460	0	69262	26232	-0.46	-0.48	-7.02	0.037	-0.006	-0.002
6931560	0	69263	26332	-0.29	-0.61	-6.99	0.027	-0.005	-0.001
6931660	0	69264	26432	-0.37	-0.5299	-6.41	0.039	0.001	-0.002
6931760	0	69265	26532	-0.28	-0.5	-5.9899	0.01899	-0.003	0
6931860	0	69266	26632	-0.28	-0.35	-5.57	0.033	-0.001	-0.002
6931960	0	69267	26732	-0.16	-0.55	-5.7199	0.015	0.004	0.001
6932060	0	69268	26832	-0.32	-0.19	-4.05	0.05	-0.00899	-0.001
6932160	0	69269	26932	-0.34	-0.22	-4.2	0.037	0.006	-0.002
6932260	0	69270	27032	-0.01	-0.33	-3.57	0.021	-0.014	-0.001
6932360	0	69271	27132	-0.36	-0.15	-3.63	0.025	0.005	-0.004
6932460	0	69272	27232	-0.07	-0.22	-2.91	0.023	-0.015	-0.001
6932560	0	69273	27332	-0.17	-0.14	-3.06	0.026	-0.004	0.001
6932661	0	69274	27432	-0.12	-0.18	-3.67	0.029	-0.00899	-0.001
6932761	0	69275	27532	-0.11	-0.17	-2.28	0.016	-0.004	-0.001
6932861	0	69276	27632	-0.21	-0.16	-2.31	0.015	-0.005	-0.002
6932961	0	69277	27732	-0.29	0.07	-1.84	0.034	0.007	0.004
6933061	0	69278	27832	-0.14	-0.14	-2.23	0.017	-0.001	-0.001
6933161	0	69279	27932	-0.23	-0.01	-1.24	0.023	-0.006	0.001
6933261	0	69280	28032	-0.16	-0.03	-2.6099	0.028	0.002	-0.001
6933361	0	69281	28132	-0.1	-0.03	-1.29	0.029	-0.013	0
6933461	0	69282	28232	-0.08	-0.07	-2.21	0.021	-0.007	0.002
6933561	0	69283	28332	-0.21	0	-1.25	0.029	0.01	0
6933661	0	69284	28432	-0.23	-0.03	-2.1099	0.017	-0.006	0
6933761	0	69285	28532	-0.21	0.09	-1.37	0.03599	-0.002	0.002
6933861	0	69286	28632	-0.18	0.01	-1.35	0.023	-0.005	0.001
6933962	0	69287	28732	-0.24	0.06	-1.72	0.029	-0.006	-0.001
6934062	0	69288	28832	-0.28	0.14	-1.2	0.023	0.002	0.003
6934162	0	69289	28932	-0.33	0.02	-0.81	0.026	-0.004	-0.003
6934262	0	69290	29032	-0.18	-0.02	-1.52	0.022	-0.01	0.002
6934362	0	69291	29132	-0.19	-0.1	-1.36	0.014	-0.006	-0.002
6934462	0	69292	29232	-0.3	0.07	-1.17	0.021	-0.005	0
6934562	0	69293	29332	-0.25	0.09	-1.12	0.025	-0.006	0
6934662	0	69294	29432	-0.3	-0.02	-1.11	0.00899	-0.007	0
6934762	0	69295	29532	-0.26	-0.04	-0.69	0.01799	-0.01899	-0.002
6934862	0	69296	29632	-0.3899	-0.01	-1.25	0.008	-0.003	-0.003
6934962	0	69297	29732	-0.31	0.13	0.05	0.01799	-0.007	0.001
6935062	0	69298	29832	-0.21	0.16	-0.23	0.033	-0.014	0.003
6935162	0	69299	29932	-0.28	-0.04	-1.48	0.00899	-0.00899	-0.003
6935263	0	69300	30032	-0.28	0.09	-0.03	0.013	-0.014	-0.001
6935363	0	69301	30132	-0.45	0.25	-0.79	0.028	-0.024	-0.003
6935463	0	69302	30232	-0.26	-0.08	-1.17	-0.002	-0.02	-0.003
6935563	0	69303	30332	-0.46	-0.01	-0.9	-0.007	-0.001	-0.001
6935663	0	69304	30432	-0.33	0.17	-0.04	0.027	-0.024	-0.001
6935763	0	69305	30532	-0.37	0.11	-0.06	0.008	-0.01899	-0.001
6935863	0	69306	30632	-0.3	0.05	0.09	0.00899	-0.01899	-0.001
6935963	0	69307	30732	-0.33	-0.01	-0.21	-0.01	-0.03	0.001
6936063	0	69308	30832	-0.42	0.11	0.36	0.001	-0.023	-0.005
6936163	0	69309	30932	-0.3	0.1	0.94	-0.01	-0.03799	-0.002
6936263	0	69310	31032	-0.38	0.1	0.44	-0.002	-0.034	-0.003
6936363	0	69311	31132	-0.43	0.11	0.56	0.011	-0.03799	-0.003
6936463	0	69312	31232	-0.4	0.12	0.38	0	-0.033	-0.003
6936564	0	69313	31332	-0.33	0.03	0.47	-0.01	-0.03799	-0.004
6936664	0	69314	31432	-0.41	0.2	0.38	0.001	-0.037	-0.004
6936764	0	69315	31532	-0.3899	0.21	1.05	0.004	-0.027	0
6936864	0	69316	31632	-0.36	0.27	1.3	0.005	-0.033	-0.001
6936964	0	69317	31732	-0.36	0.26	0.75	0.015	-0.056	-0.004
6937064	0	69318	31832	-0.25	0.05	0.89	0	-0.041	-0.002
6937164	0	69319	31932	-0.44	0.3	1.5599	0.006	-0.043	0
6937264	0	69320	32032	-0.32	0.28	1.97	0.007	-0.043	0
6937364	0	69321	32132	-0.27	0.18	1.69	-0.008	-0.057	-0.002
6937464	0	69322	32232	-0.46	0.23	0.99	-0.008	-0.033	-0.002
6937564	0	69323	32332	-0.3899	0.26	2.1199	-0.001	-0.034	-0.001
6937664	0	69324	32432	-0.42	0.28	2.03	0.002	-0.029	-0.002
6937764	0	69325	32532	-0.44	0.31	1.33	-0.002	-0.022	-0.003
6937865	0	69326	32632	-0.29	0.3	1.58	0.004	-0.045	-0.003
6937965	0	69327	32732	-0.35	0.4	2.38	0.01899	-0.044	-0.005
6938065	0	69328	32832	-0.31	0.28	1.89	0.002	-0.052	-0.003
6938165	0	69329	32932	-0.35	0.47	3.42	0.016	-0.051	0
6938265	0	69330	33032	-0.51	0.38	2.79	0.003	-0.032	-0.004
6938365	0	69331	33132	-0.34	0.27	2.48	-0.003	-0.045	-0.002
6938465	0	69332	33232	-0.43	0.36	3.29	0.001	-0.021	0
6938565	0	69333	33332	-0.46	0.44	2.32	0.016	-0.03799	-0.007
6938665	0	69334	33432	-0.41	0.44	2.8599	-0.001	-0.037	-0.004
6938765	0	69335	33532	-0.45	0.35	3.03	-0.007	-0.033	-0.003
6938865	0	69336	33632	-0.36	0.5	3.81	0	-0.03599	-0.002
6938965	0	69337	33732	-0.37	0.31	3.7	-0.004	-0.04	0.002
6939065	0	69338	33832	-0.35	0.28	2.89	-0.01	-0.024	-0.003
6939165	0	69339	33932	-0.29	0.46	3.28	0.012	-0.035	0.001
6939266	0	69340	34032	-0.19	0.22	3.14	-0.015	-0.043	0
6939366	0	69341	34132	-0.26	0.31	3.74	-0.00899	-0.04	0.001
6939466	0	69342	34232	-0.19	0.36	2.84	0.007	-0.044	-0.003
6939566	0	69343	34332	-0.41	0.47	5.16	0.00899	-0.043	0
6939666	0	69344	34432	-0.29	0.4	3.06	-0.002	-0.035	0.001
6939766	0	69345	34532	-0.26	0.36	3.36	-0.005	-0.035	-0.002
6939866	0	69346	34632	-0.19	0.33	2.68	-0.001	-0.045	0.002
6939966	0	69347	34732	-0.18	0.36	3.32	-0.005	-0.03	-0.002
6940066	0	69348	34832	-0.18	0.29	3.23	-0.015	-0.048	-0.002
6940166	0	69349	34932	-0.25	0.4	4.36	-0.008	-0.035	-0.001
6940266	0	69350	35032	-0.35	0.5299	4.28	0.004	-0.031	-0.001
6940366	0	69351	35132	-0.33	0.49	4.51	0.003	-0.03599	-0.002
6940467	0	69352	35232	-0.28	0.38	2.97	-0.005	-0.04	-0.002
6940567	0	69353	35332	-0.05	0.15	3.04	-0.03599	-0.043	-0.002
6940667	0	69354	35432	-0.32	0.44	3.95	-0.013	-0.03599	-0.002
6940767	0	69355	35532	-0.23	0.31	3.62	-0.01799	-0.035	-0.003
6940867	0	69356	35632	-0.19	0.49	3.93	-0.005	-0.028	-0.001
6940967	0	69357	35732	-0.4	0.56	4.28	0.003	-0.03	-0.003
6941067	0	69358	35832	-0.31	0.54	4.4	-0.005	-0.05	-0.002
6941167	0	69359	35932	-0.35	0.6	5.32	-0.001	-0.043	-0.004
6941267	0	69360	36032	-0.29	0.48	4.19	-0.01	-0.03599	0
6941367	0	69361	36132	-0.21	0.5	4.65	-0.01	-0.04	0.002
6941467	0	69362	36232	-0.18	0.49	4.9699	-0.004	-0.049	0
6941567	0	69363	36332	-0.42	0.73	5.71	0.00899	-0.044	0
6941667	0	69364	36432	-0.25	0.62	5.39	-0.008	-0.031	-0.001
6941768	0	69365	36532	-0.27	0.51	5.9699	-0.021	-0.044	0.001
6941868	0	69366	36632	-0.34	0.67	5.29	0.007	-0.041	-0.001
6941968	0	69367	36732	-0.18	0.6	5.29	-0.01	-0.057	0.001
6942068	0	69368	36832	-0.18	0.5299	5.37	-0.024	-0.04	0.001
6942168	0	69369	36932	-0.34	0.76	5.01	-0.006	-0.04	0
6942268	0	69370	37032	-0.13	0.5	5.17	-0.016	-0.055	-0.001
6942368	0	69371	37132	-0.18	0.51	4.87	-0.022	-0.039	0.002
6942468	0	69372	37232	-0.31	0.73	7	-0.01	-0.042	0.002
6942568	0	69373	37332	-0.08	0.5899	6.35	-0.008	-0.05	0.002
6942668	0	69374	37432	-0.15	0.66	5.5	-0.002	-0.047	0
6942768	0	69375	37532	-0.19	0.6	5.63	0	-0.047	0.002
6942868	0	69376	37632	-0.13	0.63	6.01	-0.001	-0.051	-0.001
6942968	0	69377	37732	-0.2	0.63	6.6	-0.001	-0.044	0.001
6943069	0	69378	37832	-0.03	0.63	6.2399	-0.00899	-0.051	0.003
6943169	0	69379	37932	-0.22	0.64	6.6	-0.017	-0.047	0
6943269	0	69380	38032	-0.31	0.58	6.15	-0.03599	-0.037	0.002
6943369	0	69381	38132	-0.26	0.74	6.43	-0.005	-0.046	0.001
6943469	0	69382	38232	-0.12	0.65	6.14	-0.015	-0.047	0.001
6943569	0	69383	38332	-0.09	0.73	7.17	-0.008	-0.056	0.002
6943669	0	69384	38432	-0.27	0.75	6.72	-0.021	-0.039	0.001
6943769	0	69385	38532	-0.15	0.63	5.94	-0.013	-0.053	0.002
6943869	0	69386	38632	-0.31	0.79	7	0	-0.048	0.001
6943969	0	69387	38732	-0.32	0.95	7.34	0.01	-0.044	0.002
6944069	0	69388	38832	-0.15	0.79	7.05	-0.005	-0.048	0
6944169	0	69389	38932	-0.18	0.8	7.2	-0.004	-0.052	0.003
6944269	0	69390	39032	-0.32	0.7799	6.91	-0.01	-0.045	0
6944369	0	69391	39132	-0.27	0.8	7.34	-0.017	-0.059	-0.001
6944470	0	69392	39232	-0.14	0.76	6.68	-0.003	-0.054	0
6944570	0	69393	39332	-0.37	0.88	7.43	-0.00899	-0.04	0
6944670	0	69394	39432	-0.26	0.7799	7.95	-0.011	-0.049	0.003
6944770	0	69395	39532	-0.34	0.93	8.01	-0.011	-0.045	0.001
6944870	0	69396	39632	-0.24	0.91	7.48	-0.005	-0.055	0
6944970	0	69397	39732	-0.14	0.87	7.2	-0.007	-0.062	0.004
6945070	0	69398	39832	-0.33	0.92	7.06	-0.005	-0.051	0.001
6945170	0	69399	39932	-0.16	0.83	7.5	-0.011	-0.059	0.003
6945270	0	69400	40032	-0.27	0.7799	7.46	-0.032	-0.053	0.001
6945370	0	69401	40132	-0.3	0.83	7.46	-0.016	-0.056	0
6945470	0	69402	40232	-0.43	0.99	7.82	-0.011	-0.03799	0.001
6945570	0	69403	40332	-0.34	0.97	8.97	-0.014	-0.044	0.004
6945671	0	69404	40432	-0.34	0.89	8.06	-0.024	-0.049	0.003
6945771	0	69405	40532	-0.43	1.05	8.35	-0.016	-0.043	0.003
6945871	0	69406	40632	-0.27	0.94	7.46	-0.013	-0.062	0.001
6945971	0	69407	40732	-0.35	1.12	8.74	0.004	-0.061	0.006
6946071	0	69408	40832	-0.37	0.89	8.6	-0.025	-0.058	0.004
6946171	0	69409	40932	-0.19	0.8	8.49	-0.028	-0.058	0.004
6946271	0	69410	41032	-0.38	0.93	8.37	-0.022	-0.051	0.003
6946371	0	69411	41132	-0.12	0.96	7.57	-0.014	-0.054	0.001
6946471	0	69412	41232	-0.48	1.05	8.62	-0.01	-0.053	0.001
6946571	0	69413	41332	-0.25	1.12	9.43	-0.007	-0.068	0.004
6946671	0	69414	41432	-0.34	0.9	7.91	-0.046	-0.03799	0.005
6946771	0	69415	41532	-0.31	1.01	8.15	-0.011	-0.056	0.002
6946871	0	69416	41632	-0.35	1.2	9.1899	-0.005	-0.062	0.004
6946971	0	69417	41732	-0.35	0.96	9.09	-0.048	-0.046	0.004
6947072	0	69418	41832	-0.23	1.02	8.18	-0.027	-0.057	0.004
6947172	0	69419	41932	-0.4	1.17	9.55	-0.017	-0.067	0.005
6947272	0	69420	42032	-0.38	1.07	8.95	-0.027	-0.059	0.006
6947372	0	69421	42132	-0.31	1.09	9.8	-0.024	-0.051	0.004
6947472	0	69422	42232	-0.28	1.15	9.65	-0.035	-0.065	0.004
6947572	0	69423	42332	-0.47	1.25	10.18	-0.02	-0.048	0.004
6947672	0	69424	42432	-0.36	1.19	9.76	-0.029	-0.056	0.006
6947772	0	69425	42532	-0.22	1.09	9.28	-0.034	-0.056	0.005
6947872	0	69426	42632	-0.32	1.2	8.88	-0.025	-0.053	0.003
6947972	0	69427	42732	-0.29	1.1799	9.6	-0.03599	-0.06	0.008
6948072	0	69428	42832	-0.35	1.1799	9.34	-0.03599	-0.062	0.004
6948172	0	69429	42932	-0.21	1.19	9.64	-0.04	-0.069	0.008
6948273	0	69430	43032	-0.23	1.27	9.47	-0.01799	-0.074	0.007
6948373	0	69431	43132	-0.51	1.35	9.8	-0.027	-0.056	0.007
6948473	0	69432	43232	-0.35	1.21	9.71	-0.045	-0.053	0.008
6948573	0	69433	43332	-0.31	1.37	9.99	-0.026	-0.068	0.004
6948673	0	69434	43432	-0.37	1.36	9.99	-0.031	-0.07599	0.007
6948773	0	69435	43532	-0.46	1.41	11.36	-0.035	-0.053	0.00899
6948873	0	69436	43632	-0.3	1.38	10.81	-0.022	-0.069	0.00899
6948973	0	69437	43732	-0.17	1.2	10.43	-0.06	-0.06	0.007
6949073	0	69438	43832	-0.33	1.41	11.99	-0.035	-0.063	0.01
6949173	0	69439	43932	-0.31	1.36	9.7299	-0.034	-0.053	0.00899
6949273	0	69440	44032	-0.32	1.24	10.06	-0.041	-0.071	0.01
6949373	0	69441	44132	-0.57	1.47	10.82	-0.03	-0.053	0.006
6949473	0	69442	44232	-0.35	1.32	10.77	-0.045	-0.07599	0.005
6949573	0	69443	44332	-0.28	1.35	11.78	-0.03599	-0.073	0.01
6949674	0	69444	44432	-0.61	1.53	11.05	-0.028	-0.059	0.004
6949774	0	69445	44532	-0.52	1.26	11.06	-0.039	-0.067	0.007
6949874	0	69446	44632	-0.57	1.37	10.5	-0.032	-0.07	0.007
6949974	0	69447	44732	-0.38	1.23	10.71	-0.046	-0.066	0.00899
6950074	0	69448	44832	-0.54	1.34	11.31	-0.022	-0.068	0.01
6950174	0	69449	44932	-0.46	1.4299	10.83	-0.024	-0.067	0.008
6950274	0	69450	45032	-0.52	1.35	10.93	-0.025	-0.064	0.007
6950374	0	69451	45132	-0.41	1.19	10.52	-0.033	-0.074	0.005
6950474	0	69452	45232	-0.52	1.4299	11.68	-0.028	-0.068	0.008
6950574	0	69453	45332	-0.4	1.46	12.24	-0.03599	-0.064	0.007
6950674	0	69454	45432	-0.38	1.36	11.15	-0.044	-0.07	0.006
6950774	0	69455	45532	-0.5	1.73	13.38	-0.021	-0.078	0.008
6950875	0	69456	45632	-0.49	1.58	12.3	-0.043	-0.062	0.005
6950975	0	69457	45732	-0.5899	1.71	13.13	-0.026	-0.062	0.008
6951075	0	69458	45832	-0.46	1.52	13.02	-0.027	-0.07	0.004
6951175	0	69459	45932	-0.55	1.52	13.23	-0.014	-0.075	0.005
6951275	0	69460	46032	-0.3899	1.35	13.22	-0.03	-0.07	0.007
6951375	0	69461	46132	-0.45	1.33	13.89	-0.023	-0.077	0.006
6951475	0	69462	46232	-0.55	1.46	13.51	-0.015	-0.07199	0.005
6951575	0	69463	46332	-0.72	1.46	14.4	-0.01899	-0.07199	0.007
6951675	0	69464	46432	-0.43	1.3099	14.64	-0.027	-0.08	0.00899
6951775	0	69465	46532	-0.4	1.38	13.09	-0.02	-0.091	0.002
6951875	0	69466	46632	-0.45	1.36	13.34	-0.028	-0.077	0.007
6951975	0	69467	46732	-0.49	1.42	13.94	-0.021	-0.065	0.007
6952075	0	69468	46832	-0.5299	1.4299	13.87	-0.024	-0.065	0.01
6952175	0	69469	46932	-0.46	1.4	13.77	-0.025	-0.061	0.004
6952276	0	69470	47032	-0.41	1.44	13.43	-0.024	-0.07	0.005
6952376	0	69471	47132	-0.44	1.44	14.47	-0.01799	-0.07199	0.007
6952476	0	69472	47232	-0.46	1.47	13.7	-0.013	-0.07	0.008
6952576	0	69473	47332	-0.5299	1.44	14.27	-0.028	-0.078	0.006
6952676	0	69474	47432	-0.45	1.37	14.04	-0.015	-0.068	0.00899
6952776	0	69475	47532	-0.5299	1.4	13.93	-0.041	-0.059	0.003
6952876	0	69476	47632	-0.49	1.36	13.35	-0.025	-0.07	0.007
6952976	0	69477	47732	-0.5	1.36	13.83	-0.022	-0.074	0.003
6953076	0	69478	47832	-0.41	1.44	14.71	-0.017	-0.065	0.00899
