# Supplementary material for: Robot-Based Calibration Procedure for Graphene Electronic Skin
Source: Sensors (Basel). 2022 Aug 16;22(16):6122. doi: 10.3390/s22166122 (PMC9416129; doi:10.3390/s22166122)
Supplement: Supplementary file 1 [file sensors-22-06122-s001.zip › measurements/sensor_row_11_col_31_hex_load.dat]

#ID ES_1_V1
#SIZE ROW 16 COL 32
#DIR LOAD
#sensor: hex
#coord: row_11_col_31
system_time	status	sequence_number	hex_sample_counter	Fx	Fy	Fz	Tx	Ty	Tz
6808065	0	68029	34004	-0.71	1.08	10.56	-0.024	-0.056	0.006
6808165	0	68030	34104	-0.7	1.09	10.77	-0.01	-0.06	0.007
6808265	0	68031	34204	-0.66	1.12	10.4	-0.032	-0.06	0.005
6808365	0	68032	34304	-0.67	1.16	9.91	-0.017	-0.055	0.004
6808465	0	68033	34404	-0.81	1.1799	11.38	-0.005	-0.049	0.005
6808566	0	68034	34504	-0.68	0.97	10.45	-0.03599	-0.061	0.006
6808666	0	68035	34604	-0.84	1.13	11.43	-0.01899	-0.06	0.005
6808766	0	68036	34704	-0.68	1.08	10.84	-0.011	-0.056	0.004
6808866	0	68037	34804	-0.63	1.07	11.18	-0.025	-0.068	0.006
6808966	0	68038	34904	-0.46	0.98	10.18	-0.01	-0.071	0.006
6809066	0	68039	35004	-0.68	1.15	10.27	-0.006	-0.062	0.005
6809166	0	68040	35104	-0.69	1.13	10.86	-0.01799	-0.057	0.007
6809266	0	68041	35204	-0.6	0.96	10.41	-0.023	-0.075	0.005
6809366	0	68042	35304	-0.73	1.03	9.97	-0.01899	-0.054	0.007
6809466	0	68043	35404	-0.76	1.2	10	-0.01	-0.051	0.00899
6809566	0	68044	35504	-0.75	1.16	10.26	-0.006	-0.06	0.006
6809666	0	68045	35604	-0.5899	1	9.16	-0.012	-0.056	0.003
6809766	0	68046	35704	-0.7799	1	9.7299	-0.021	-0.054	0.006
6809866	0	68047	35804	-0.57	1.09	10.14	0.003	-0.069	0.005
6809967	0	68048	35904	-0.6	1.02	9.79	-0.014	-0.057	0.004
6810067	0	68049	36004	-0.6	1.1	9.59	-0.003	-0.058	0.004
6810167	0	68050	36104	-0.45	0.95	9.82	-0.014	-0.062	0.007
6810267	0	68051	36204	-0.5299	1.03	9.43	-0.016	-0.059	0.007
6810367	0	68052	36304	-0.54	1.04	9.74	-0.007	-0.059	0.005
6810467	0	68053	36404	-0.56	1.01	9.83	-0.01	-0.057	0.004
6810567	0	68054	36504	-0.5299	0.91	9.57	-0.01899	-0.055	0.005
6810667	0	68055	36604	-0.69	1	8.95	-0.011	-0.044	0.006
6810767	0	68056	36704	-0.5299	0.97	9.35	-0.003	-0.067	0.004
6810867	0	68057	36804	-0.54	0.86	8.9399	-0.015	-0.051	0.005
6810967	0	68058	36904	-0.69	1.09	9.33	0.001	-0.05	0.001
6811067	0	68059	37004	-0.63	1.03	8.83	-0.004	-0.05	0.006
6811168	0	68060	37104	-0.51	0.84	8.62	-0.01	-0.053	0.002
6811268	0	68061	37204	-0.72	1.15	9.76	0.021	-0.037	0.006
6811368	0	68062	37304	-0.51	0.87	9.03	-0.007	-0.06	0.004
6811468	0	68063	37404	-0.56	0.83	8.12	0.001	-0.054	0.005
6811568	0	68064	37504	-0.67	0.96	8.95	-0.004	-0.041	0.002
6811668	0	68065	37604	-0.34	0.87	8.78	-0.003	-0.069	0.004
6811768	0	68066	37704	-0.8	1.0599	9.95	0.002	-0.034	0.003
6811868	0	68067	37804	-0.41	0.75	8.45	-0.007	-0.046	0.005
6811968	0	68068	37904	-0.51	0.84	8.37	-0.005	-0.052	0.002
6812068	0	68069	38004	-0.46	0.85	7.74	-0.004	-0.049	0.002
6812168	0	68070	38104	-0.56	0.7799	8.36	-0.01	-0.054	0.004
6812268	0	68071	38204	-0.67	0.81	8.55	-0.011	-0.026	0.003
6812368	0	68072	38304	-0.69	0.89	8.49	0.007	-0.043	0.003
6812468	0	68073	38404	-0.47	0.68	8.46	-0.013	-0.052	0.004
6812569	0	68074	38504	-0.55	0.72	7.46	0.004	-0.056	0.001
6812669	0	68075	38604	-0.66	0.89	9.17	0.004	-0.03599	0.005
6812769	0	68076	38704	-0.57	0.72	7.89	-0.002	-0.044	0.004
6812869	0	68077	38804	-0.54	0.71	6.08	0.002	-0.035	0.003
6812969	0	68078	38904	-0.44	0.69	7.68	-0.008	-0.041	0.002
6813069	0	68079	39004	-0.43	0.63	8.53	-0.011	-0.053	0.002
6813169	0	68080	39104	-0.38	0.67	7.16	0	-0.051	0.004
6813269	0	68081	39204	-0.55	0.68	7.22	-0.00899	-0.046	0.005
6813369	0	68082	39304	-0.48	0.74	7.59	0.017	-0.03799	0.004
6813469	0	68083	39404	-0.51	0.74	7.47	0.001	-0.035	0.001
6813569	0	68084	39504	-0.5299	0.76	7.93	0.012	-0.049	0.003
6813669	0	68085	39604	-0.65	0.71	7.04	0.002	-0.042	0.002
6813769	0	68086	39704	-0.41	0.5899	6.92	0.004	-0.045	0.004
6813870	0	68087	39804	-0.55	0.63	7.25	-0.003	-0.042	0.005
6813970	0	68088	39904	-0.46	0.62	7.04	0.007	-0.057	0.001
6814070	0	68089	40004	-0.49	0.6	7.14	0.001	-0.056	0
6814170	0	68090	40104	-0.73	0.76	6.98	0.005	-0.025	0.004
6814270	0	68091	40204	-0.65	0.75	7.75	0.023	-0.049	0.003
6814370	0	68092	40304	-0.6	0.6	6.54	0.002	-0.042	0.005
6814470	0	68093	40404	-0.56	0.64	6.19	0.012	-0.04	0.001
6814570	0	68094	40504	-0.46	0.56	6.2399	0.014	-0.042	0.003
6814670	0	68095	40604	-0.61	0.69	6.34	0.017	-0.044	0.002
6814770	0	68096	40704	-0.69	0.68	7.12	0.012	-0.035	-0.002
6814870	0	68097	40804	-0.62	0.65	6.09	0.015	-0.03	0
6814970	0	68098	40904	-0.5	0.49	5.89	0.001	-0.046	0
6815071	0	68099	41004	-0.69	0.66	6.33	0.00899	-0.033	0.002
6815171	0	68100	41104	-0.63	0.66	7.46	0.013	-0.044	0.002
6815271	0	68101	41204	-0.62	0.68	6.42	0.021	-0.03799	0.002
6815371	0	68102	41304	-0.51	0.4	5.19	-0.004	-0.031	0.003
6815471	0	68103	41404	-0.57	0.5299	5.96	0.01	-0.035	0.002
6815571	0	68104	41504	-0.65	0.49	5.7	0.002	-0.034	0.003
6815671	0	68105	41604	-0.63	0.55	6.07	0.01	-0.035	0.003
6815771	0	68106	41704	-0.52	0.4	5.84	-0.004	-0.03599	0.003
6815871	0	68107	41804	-0.6	0.5899	5.5	0.024	-0.032	0
6815971	0	68108	41904	-0.57	0.38	4.32	-0.006	-0.021	0.001
6816071	0	68109	42004	-0.5899	0.63	5.33	0.015	-0.025	-0.001
6816171	0	68110	42104	-0.49	0.47	6.14	0.005	-0.047	0.004
6816271	0	68111	42204	-0.6	0.5899	5.21	0.021	-0.032	0.002
6816371	0	68112	42304	-0.55	0.41	5.4	-0.003	-0.031	0.004
6816472	0	68113	42404	-0.6	0.49	5.43	-0.002	-0.029	0.001
6816572	0	68114	42504	-0.5899	0.5	4.6	-0.002	-0.031	0.002
6816672	0	68115	42604	-0.5299	0.48	5.9	0.016	-0.041	0.004
6816772	0	68116	42704	-0.25	0.26	3.99	0.007	-0.041	0
6816872	0	68117	42804	-0.5	0.43	4.57	-0.002	-0.02	0.003
6816972	0	68118	42904	-0.62	0.54	5.3	0.002	-0.028	0.002
6817072	0	68119	43004	-0.55	0.5	5.29	0.01799	-0.04	0.001
6817172	0	68120	43104	-0.5	0.41	3.73	0.003	-0.032	0.001
6817272	0	68121	43204	-0.54	0.44	4.56	0.004	-0.032	0.001
6817372	0	68122	43304	-0.54	0.5299	4.03	0.021	-0.029	-0.003
6817472	0	68123	43404	-0.45	0.44	3.76	0.007	-0.037	0.002
6817572	0	68124	43504	-0.74	0.52	4.79	0.007	-0.021	0.002
6817672	0	68125	43604	-0.62	0.54	4.4899	0.024	-0.028	0.003
6817773	0	68126	43704	-0.67	0.58	4.82	0.031	-0.029	0.001
6817873	0	68127	43804	-0.5899	0.45	3.92	0.026	-0.029	0
6817973	0	68128	43904	-0.62	0.48	4.73	0.014	-0.029	0.002
6818073	0	68129	44004	-0.6	0.44	4.06	0.004	-0.022	0.001
6818173	0	68130	44104	-0.49	0.32	3.02	0.006	-0.032	0
6818273	0	68131	44204	-0.45	0.34	4.13	0.00899	-0.035	0.001
6818373	0	68132	44304	-0.43	0.44	4.1	0.011	-0.034	0.001
6818473	0	68133	44404	-0.54	0.24	2.6	-0.011	-0.024	0.001
6818573	0	68134	44504	-0.71	0.4	3.69	0.007	-0.01899	-0.001
6818673	0	68135	44604	-0.61	0.33	3.34	0.001	-0.022	0.004
6818773	0	68136	44704	-0.83	0.65	4.66	0.023	-0.007	0
6818873	0	68137	44804	-0.72	0.54	3.83	0.025	-0.005	0.002
6818974	0	68138	44904	-0.56	0.57	3.56	0.01899	-0.022	0.001
6819074	0	68139	45004	-0.41	0.3899	2.48	0.017	-0.025	0.001
6819174	0	68140	45104	-0.49	0.5	3.28	0.028	-0.022	0.001
6819274	0	68141	45204	-0.49	0.29	3.36	-0.005	-0.01	0
6819374	0	68142	45304	-0.7799	0.6	3.73	0.017	-0.008	0
6819474	0	68143	45404	-0.58	0.41	2.41	0.008	-0.021	0.002
6819574	0	68144	45504	-0.47	0.43	2.41	0.012	-0.008	-0.002
6819674	0	68145	45604	-0.58	0.3899	2.53	0.01	-0.004	0.003
6819774	0	68146	45704	-0.38	0.19	1.21	-0.008	-0.01799	0.004
6819874	0	68147	45804	-0.43	0.34	2.98	0.008	-0.028	0.002
6819974	0	68148	45904	-0.46	0.44	2.55	0.017	-0.012	0.003
6820074	0	68149	46004	-0.42	0.42	3.02	0.016	-0.021	0.005
6820174	0	68150	46104	-0.48	0.32	2.43	0.011	-0.02	0.003
6820274	0	68151	46204	-0.5	0.43	2.83	0.008	-0.00899	0.001
6820375	0	68152	46304	-0.47	0.46	2.76	0.01799	-0.01899	0.003
6820475	0	68153	46404	-0.57	0.46	1.95	0.008	-0.002	0
6820575	0	68154	46504	-0.43	0.32	1.34	-0.006	-0.005	0
6820675	0	68155	46604	-0.45	0.49	3.08	0.004	-0.00899	0.004
6820775	0	68156	46704	-0.3	0.25	1.15	0.003	-0.023	0.002
6820875	0	68157	46804	-0.37	0.37	1.5	0.01799	-0.007	0.003
6820975	0	68158	46904	-0.46	0.5	1.92	0.03	-0.012	0.001
6821075	0	68159	47004	-0.45	0.3	0.58	0.012	-0.017	0.003
6821175	0	68160	47104	-0.56	0.3	1.33	0.001	-0.012	-0.001
6821275	0	68161	47204	-0.64	0.43	1.76	0.01799	-0.017	0
6821375	0	68162	47304	-0.6	0.35	1.3099	0.012	-0.025	0.001
6821475	0	68163	47404	-0.55	0.33	0.71	0.02	-0.007	-0.001
6821575	0	68164	47504	-0.29	0.08	0.12	0.001	-0.027	0.001
6821676	0	68165	47604	-0.63	0.46	0.3	0.024	0.002	-0.001
6821776	0	68166	47704	-0.48	0.24	0.5	-0.003	0	0.002
6821876	0	68167	47804	-0.35	0.2	0.23	0.002	-0.008	0.001
6821976	0	68168	47904	-0.34	0.3	0.74	0.007	-0.01899	0.004
6822076	0	68169	48004	-0.4	0.13	-0.51	0.007	-0.015	0.002
6822176	0	68170	48104	-0.64	0.34	-0.68	0.016	0.007	-0.002
6822276	0	68171	48204	-0.51	0.26	-0.06	0.021	-0.006	0
6822376	0	68172	48304	-0.66	0.36	0.41	0.026	0.003	0
6822476	0	68173	48404	-0.46	0.13	-0.8	0.017	-0.006	0.001
6822576	0	68174	48504	-0.5	0.15	0.06	0.011	-0.016	0.001
6822676	0	68175	48604	-0.51	0.32	-0.46	0.01799	-0.007	0
6822776	0	68176	48704	-0.47	0.23	-0.61	0.02	0.002	0.001
6822876	0	68177	48804	-0.48	0.08	-1.1799	-0.003	-0.003	0
6822977	0	68178	48904	-0.48	0.24	-0.9	0.016	0.004	0.003
6823077	0	68179	49004	-0.51	0.13	-0.93	0.004	-0.005	0.002
6823177	0	68180	49104	-0.5	0.12	-1.4	0.003	-0.002	0.004
6823277	0	68181	49204	-0.61	0.33	-0.86	0.031	-0.01	0.002
6823377	0	68182	49304	-0.69	0.35	-1	0.021	0.003	0
6823477	0	68183	49404	-0.46	0.12	-1.75	-0.002	0.005	0.001
6823577	0	68184	49504	-0.6	0.27	-1.21	0.01799	0.006	-0.004
6823677	0	68185	49604	-0.55	0.13	-1.5599	0.00899	-0.006	0
6823777	0	68186	49704	-0.51	0.24	-0.57	0.024	-0.005	0.002
6823877	0	68187	49804	-0.48	0.16	-2.01	0.00899	0.003	0.001
6823977	0	68188	49904	-0.65	0.34	-0.35	0.034	0.011	0.001
6824077	0	68189	50004	-0.48	0.16	-1.17	0.006	0.013	-0.001
6824177	0	68190	50104	-0.5	0.16	-1.89	0.016	0.014	0.001
6824278	0	68191	50204	-0.42	0.25	-1.66	0.028	-0.001	0
6824378	0	68192	50304	-0.51	0.08	-2.5	0.012	0.016	0.001
6824478	0	68193	50404	-0.6	0.17	-1.79	0.017	0.016	-0.001
6824578	0	68194	50504	-0.46	0.25	-2.26	0.035	0.011	0.002
6824678	0	68195	50604	-0.5	0	-2.3699	0.003	0.015	-0.003
6824778	0	68196	50704	-0.48	0.09	-2.6199	0.00899	0.004	-0.001
6824878	0	68197	50804	-0.41	0.08	-1.92	0.01	0.002	-0.001
6824978	0	68198	50904	-0.4	0.06	-1.79	0.015	0.005	-0.001
6825078	0	68199	51004	-0.66	0.34	-0.7799	0.03599	0.007	-0.003
6825178	0	68200	51104	-0.57	0.14	-2.18	0.028	0.02	-0.003
6825278	0	68201	51204	-0.5	0.12	-2.14	0.011	0.012	-0.002
6825378	0	68202	51304	-0.3	0.11	-2.4	0.021	-0.002	0.001
6825478	0	68203	51404	-0.3899	0.19	-2.1199	0.024	0.007	0
6825579	0	68204	51504	-0.44	0.22	-1.59	0.03	0.00899	0.002
6825679	0	68205	51604	-0.48	0.15	-2.78	0.00899	0.01	0.001
6825779	0	68206	51704	-0.4	0.05	-3.65	0.00899	0.011	0.002
6825879	0	68207	51804	-0.4	0.08	-2.93	0.013	-0.005	0.002
6825979	0	68208	51904	-0.45	0.08	-3.6	0.01799	0.016	0.003
6826079	0	68209	52004	-0.42	0.02	-4.09	0.011	0.01	0.001
6826179	0	68210	52104	-0.52	0.18	-3.21	0.02	0.002	0
6826279	0	68211	52204	-0.52	-0.02	-3.71	0.007	0.00899	-0.001
6826379	0	68212	52304	-0.56	0.04	-3.93	0.024	0.007	-0.002
6826479	0	68213	52404	-0.5299	0.02	-3.35	0.025	-0.003	-0.001
6826579	0	68214	52504	-0.92	0.28	-3.55	0.047	0.024	-0.001
6826679	0	68215	52604	-0.77	0.06	-4.55	0.022	0.023	0.001
6826779	0	68216	52704	-0.62	-0.12	-5.58	0.007	0.021	-0.002
6826880	0	68217	52804	-0.61	0.11	-4.27	0.042	-0.005	0.001
6826980	0	68218	52904	-0.61	-0.04	-5.93	0.026	0.016	-0.004
6827080	0	68219	53004	-0.81	-0.01	-5.52	0.028	0.00899	-0.001
6827180	0	68220	53104	-0.71	-0.1	-6.42	0.028	0.005	0.002
6827280	0	68221	53204	-0.88	-0.06	-5.79	0.03	0.014	0
6827380	0	68222	53304	-0.8	-0.13	-6.61	0.02	0.011	0
6827480	0	68223	53404	-0.8	-0.11	-6.42	0.03599	0.014	-0.001
6827580	0	68224	53504	-0.72	-0.26	-8.28	0.026	0.014	-0.002
6827680	0	68225	53604	-0.68	-0.23	-7.82	0.03	0.014	0.003
6827780	0	68226	53704	-0.75	-0.3899	-9.28	0.01799	0.024	-0.003
6827880	0	68227	53804	-0.89	-0.23	-7.74	0.033	0.016	0.001
6827980	0	68228	53904	-0.8	-0.35	-9.17	0.035	0.01	0
6828080	0	68229	54004	-0.84	-0.42	-9.04	0.023	0.012	-0.002
6828181	0	68230	54104	-0.67	-0.38	-9.06	0.031	0.013	0
6828281	0	68231	54204	-0.73	-0.46	-9.57	0.033	0.021	0.001
6828381	0	68232	54304	-0.71	-0.5299	-11.13	0.032	0.008	-0.001
6828481	0	68233	54404	-0.68	-0.68	-10.61	0.01799	0.007	-0.001
6828581	0	68234	54504	-0.89	-0.44	-10.8	0.034	0.01899	0.002
6828681	0	68235	54604	-0.7799	-0.5	-10.53	0.062	-0.01	-0.001
6828781	0	68236	54704	-0.82	-0.76	-9.93	0.026	0.011	0
6828881	0	68237	54804	-0.7799	-0.83	-12.61	0.034	0.01899	-0.001
6828981	0	68238	54904	-0.81	-0.94	-12.24	0.024	0.01	0.002
6829081	0	68239	55004	-0.89	-0.72	-12.1899	0.047	0.017	0
6829181	0	68240	55104	-0.92	-0.94	-12.87	0.01799	0.021	0.002
6829281	0	68241	55204	-0.75	-0.86	-12.36	0.045	-0.004	0.002
6829382	0	68242	55304	-0.75	-0.95	-14.17	0.047	0.002	0
6829482	0	68243	55404	-0.86	-0.95	-13.63	0.041	0.007	-0.001
6829582	0	68244	55504	-0.7799	-1.05	-14.11	0.032	0.003	-0.002
6829682	0	68245	55604	-0.7799	-1.09	-14.79	0.054	-0.006	-0.002
6829782	0	68246	55704	-0.69	-1.28	-15.5	0.032	0.007	0
6829882	0	68247	55804	-0.63	-1.2	-15.3	0.053	-0.01	0.002
6829982	0	68248	55904	-0.84	-1.34	-15.95	0.031	0.014	-0.002
6830082	0	68249	56004	-0.68	-1.28	-16.95	0.052	0.004	0.001
6830182	0	68250	56104	-0.67	-1.4299	-16.97	0.032	0.002	-0.002
6830282	0	68251	56204	-0.82	-1.47	-17.33	0.042	0.01	0.001
6830382	0	68252	56304	-0.68	-1.58	-18.67	0.027	0.012	-0.004
6830482	0	68253	56404	-0.75	-1.49	-17.69	0.052	-0.006	0.001
6830582	0	68254	56504	-0.77	-1.5	-18.62	0.055	0.006	0.001
6830682	0	68255	56604	-0.72	-1.69	-19.24	0.037	0.002	-0.001
6830783	0	68256	56704	-0.73	-1.79	-19.64	0.045	0.014	0.001
6830883	0	68257	56804	-0.8	-1.72	-19.87	0.041	0.02	-0.001
6830983	0	68258	56904	-0.64	-1.86	-20.37	0.044	0.008	-0.003
6831083	0	68259	57004	-0.83	-1.65	-20.78	0.079	0.01899	0
6831183	0	68260	57104	-0.87	-1.87	-20.68	0.054	0.024	0.002
6831283	0	68261	57204	-0.68	-2	-22.4599	0.044	0.024	0.002
6831383	0	68262	57304	-0.66	-2.13	-23.4599	0.055	0.015	-0.001
6831483	0	68263	57404	-0.73	-1.96	-23.01	0.081	0.021	-0.002
6831583	0	68264	57504	-0.7	-2.1	-22.7099	0.057	0.017	0.002
6831683	0	68265	57604	-0.68	-2.14	-24.35	0.066	0.027	0.003
6831783	0	68266	57704	-0.6	-2.29	-24.09	0.06	0.025	0.002
6831883	0	68267	57804	-0.7799	-2.29	-26.2	0.058	0.03	0
6831983	0	68268	57904	-0.69	-2.38	-25.8	0.055	0.032	0
6832083	0	68269	58004	-0.54	-2.39	-26.14	0.074	0.032	-0.004
6832184	0	68270	58104	-0.56	-2.6099	-27.79	0.054	0.021	-0.004
6832284	0	68271	58204	-0.55	-2.76	-28.19	0.04	0.027	-0.002
6832384	0	68272	58304	-0.64	-2.64	-28.57	0.055	0.043	-0.004
6832484	0	68273	58404	-0.6	-2.78	-27.78	0.047	0.039	-0.001
6832584	0	68274	58504	-0.54	-2.71	-29.04	0.063	0.034	-0.004
6832684	0	68275	58604	-0.4	-2.85	-29.3	0.06	0.03	0.001
6832784	0	68276	58704	-0.38	-2.88	-30.36	0.07199	0.028	-0.004
6832884	0	68277	58804	-0.67	-2.8699	-30.73	0.07	0.042	-0.001
6832984	0	68278	58904	-0.52	-3.13	-31.52	0.044	0.034	-0.002
6833084	0	68279	59004	-0.55	-2.97	-31.03	0.079	0.043	-0.004
6833184	0	68280	59104	-0.44	-3.13	-32.88	0.067	0.042	-0.002
6833284	0	68281	59204	-0.76	-2.95	-31.73	0.084	0.052	-0.003
6833385	0	68282	59304	-0.56	-3.24	-34.05	0.07	0.058	0.001
6833485	0	68283	59404	-0.68	-3.15	-34.3	0.079	0.063	-0.002
6833585	0	68284	59504	-0.46	-3.29	-34.49	0.071	0.03599	-0.004
6833685	0	68285	59604	-0.55	-3.24	-35	0.067	0.044	-0.003
6833785	0	68286	59704	-0.62	-3.18	-35.5099	0.084	0.056	-0.004
6833885	0	68287	59804	-0.57	-3.39	-36.74	0.07599	0.056	-0.003
6833985	0	68288	59904	-0.44	-3.45	-36.89	0.064	0.047	-0.002
6834085	0	68289	60004	-0.48	-3.4	-37.25	0.083	0.055	-0.003
6834185	0	68290	60104	-0.42	-3.51	-39.36	0.087	0.058	-0.004
6834285	0	68291	60204	-0.44	-3.43	-38.49	0.089	0.062	-0.004
6834385	0	68292	60304	-0.41	-3.53	-39.47	0.082	0.061	-0.003
6834485	0	68293	60404	-0.34	-3.74	-39.65	0.079	0.054	-0.003
6834585	0	68294	60504	-0.35	-3.65	-40.02	0.093	0.053	-0.003
6834686	0	68295	60604	-0.28	-3.9	-40.87	0.068	0.054	0
6834786	0	68296	60704	-0.62	-3.8	-41.2	0.078	0.082	0.001
6834886	0	68297	60804	-0.29	-3.92	-41.83	0.065	0.054	0.003
6834986	0	68298	60904	-0.5	-3.77	-41.86	0.083	0.075	-0.001
6835086	0	68299	61004	-0.51	-3.91	-43.35	0.077	0.07199	-0.001
6835186	0	68300	61104	-0.37	-3.85	-43.3	0.094	0.064	-0.002
6835286	0	68301	61204	-0.27	-4.1	-44.23	0.069	0.08	0.002
6835386	0	68302	61304	-0.37	-4.09	-45.36	0.079	0.077	-0.004
6835486	0	68303	61404	-0.36	-4.29	-45.99	0.07199	0.084	-0.002
6835586	0	68304	61504	-0.36	-4.2199	-46.7	0.083	0.077	-0.004
6835686	0	68305	61604	-0.3	-4.19	-46.77	0.085	0.07599	-0.003
6835786	0	68306	61704	-0.21	-4.43	-48.56	0.07	0.08	-0.003
6835886	0	68307	61804	-0.24	-4.4	-47.72	0.07599	0.083	0
6835987	0	68308	61904	-0.28	-4.53	-48.47	0.062	0.07599	0.001
6836087	0	68309	62004	-0.25	-4.51	-48.96	0.07199	0.083	-0.001
6836187	0	68310	62104	-0.29	-4.51	-49.61	0.08	0.077	-0.001
6836287	0	68311	62204	-0.2	-4.65	-50.15	0.069	0.081	-0.003
6836387	0	68312	62304	-0.44	-4.46	-50.24	0.101	0.1	-0.004
6836487	0	68313	62404	-0.31	-4.44	-51.31	0.112	0.084	-0.001
6836587	0	68314	62504	-0.24	-4.62	-51.05	0.096	0.081	0.004
6836687	0	68315	62604	-0.09	-4.65	-51.87	0.106	0.073	-0.002
6836787	0	68316	62704	-0.22	-4.68	-52.29	0.113	0.08	-0.003
6836887	0	68317	62804	-0.2	-4.8	-53.53	0.11	0.091	-0.001
6836987	0	68318	62904	0.02	-4.95	-54.21	0.099	0.09	-0.001
6837087	0	68319	63004	-0.15	-4.88	-54.5	0.106	0.096	-0.002
6837187	0	68320	63104	-0.14	-4.88	-54.91	0.109	0.092	-0.003
6837287	0	68321	63204	-0.01	-5.03	-55.91	0.107	0.09	0
6837388	0	68322	63304	-0.07	-5.16	-56.58	0.105	0.098	0.001
6837488	0	68323	63404	-0.01	-5.06	-56.47	0.116	0.089	0
6837588	0	68324	63504	0.06	-5.19	-57.57	0.11	0.087	0.004
6837688	0	68325	63604	-0.06	-5.2199	-57.82	0.113	0.098	0.002
6837788	0	68326	63704	0.01	-5.17	-57.96	0.116	0.1	-0.001
6837888	0	68327	63804	0.02	-5.32	-58.6	0.108	0.099	0
6837988	0	68328	63904	0.15	-5.36	-58.77	0.111	0.09	0.002
6838088	0	68329	64004	0.19	-5.53	-61.12	0.101	0.105	0
6838188	0	68330	64104	0.37	-5.5	-59.43	0.106	0.085	0.004
6838288	0	68331	64204	0.28	-5.54	-61.43	0.105	0.092	0.003
6838388	0	68332	64304	0.11	-5.45	-61.83	0.126	0.103	-0.002
6838488	0	68333	64404	0.22	-5.61	-62.17	0.108	0.107	0.002
6838589	0	68334	64504	0.17	-5.51	-62.45	0.139	0.103	0.001
6838689	0	68335	64604	0.38	-5.69	-63.06	0.109	0.105	0.001
6838789	0	68336	64704	0.21	-5.54	-63.69	0.133	0.103	-0.001
6838889	0	68337	64804	0.36	-5.83	-65.42	0.112	0.113	-0.001
6838989	0	68338	64904	0.15	-5.71	-64.55	0.125	0.116	0
6839089	0	68339	65004	0.35	-5.67	-64.94	0.135	0.107	0.003
6839189	0	68340	65104	0.19	-5.81	-65.85	0.108	0.117	0.001
6839289	0	68341	65204	0.56	-6.15	-67.55	0.106	0.109	-0.002
6839389	0	68342	65304	0.2	-5.89	-67.37	0.12	0.12	0.002
6839489	0	68343	65404	0.49	-5.98	-66.61	0.109	0.118	0.004
6839589	0	68344	65504	0.41	-6.09	-68.31	0.106	0.117	0
6839689	0	68345	68	0.64	-6.18	-68.07	0.124	0.104	0.003
6839789	0	68346	168	0.54	-6.21	-69.33	0.122	0.115	0.003
6839889	0	68347	268	0.33	-6.17	-69.71	0.125	0.13	0.005
6839990	0	68348	368	0.41	-6.23	-70.61	0.131	0.135	0.002
6840090	0	68349	468	0.5899	-6.36	-71.41	0.119	0.132	0.001
6840190	0	68350	568	0.41	-6.29	-71.85	0.127	0.138	0.001
6840290	0	68351	668	0.47	-6.42	-72.23	0.117	0.148	-0.001
6840390	0	68352	768	0.5299	-6.41	-72.26	0.12	0.143	0.004
6840490	0	68353	868	0.58	-6.42	-72.85	0.135	0.143	0.004
6840590	0	68354	968	0.57	-6.44	-73.86	0.147	0.136	0.002
6840690	0	68355	1068	0.69	-6.5	-73.98	0.141	0.125	0.005
6840790	0	68356	1168	0.69	-6.56	-75.45	0.142	0.131	0
6840890	0	68357	1268	0.47	-6.43	-75.41	0.153	0.142	0.003
6840990	0	68358	1368	0.74	-6.65	-75.47	0.146	0.139	0.002
6841090	0	68359	1468	0.81	-6.72	-76	0.146	0.139	0.003
6841191	0	68360	1568	0.67	-6.71	-76.88	0.133	0.148	0.003
6841291	0	68361	1668	0.63	-6.82	-76.7699	0.141	0.145	0.003
6841391	0	68362	1768	0.79	-7.04	-77.99	0.123	0.143	0.003
6841491	0	68363	1868	0.77	-6.98	-77.44	0.12899	0.138	0.004
6841591	0	68364	1968	0.77	-6.91	-78.93	0.146	0.15	0.002
6841691	0	68365	2068	0.72	-6.89	-79.75	0.156	0.148	0.005
6841791	0	68366	2168	0.79	-6.96	-79.7699	0.146	0.14	0.004
6841891	0	68367	2268	0.76	-7.08	-80.23	0.135	0.154	0.003
6841991	0	68368	2368	0.65	-7	-80.62	0.155	0.15	0.002
6842091	0	68369	2468	0.85	-7.18	-81.53	0.14399	0.15099	0.002
6842191	0	68370	2568	0.74	-7.02	-80.97	0.161	0.15	0.001
6842291	0	68371	2668	0.91	-7.2	-81.08	0.147	0.145	0.007
6842391	0	68372	2768	0.93	-7.2	-81.41	0.141	0.15099	0.003
6842491	0	68373	2868	0.85	-7.13	-80.7	0.156	0.138	0.003
6842592	0	68374	2968	1	-7.25	-81.97	0.134	0.142	0.004
6842692	0	68375	3068	0.9	-7.1	-81.98	0.165	0.142	0.001
6842792	0	68376	3168	0.92	-7.25	-81.94	0.146	0.149	0.005
6842892	0	68377	3268	0.94	-7.13	-82.66	0.157	0.148	0.003
6842992	0	68378	3368	1.07	-7.24	-83.46	0.154	0.134	0.005
6843092	0	68379	3468	0.91	-7.17	-82.48	0.145	0.147	0.003
6843192	0	68380	3568	0.7799	-6.99	-81.81	0.171	0.147	0
6843292	0	68381	3668	1.02	-7.19	-82.71	0.142	0.15	0
6843392	0	68382	3768	1	-7.13	-82.73	0.15899	0.14399	0
6843492	0	68383	3868	1	-7.03	-82.2699	0.149	0.154	-0.002
6843592	0	68384	3968	0.87	-7.06	-83	0.149	0.153	0.003
