# Supplementary material for: Robot-Based Calibration Procedure for Graphene Electronic Skin
Source: Sensors (Basel). 2022 Aug 16;22(16):6122. doi: 10.3390/s22166122 (PMC9416129; doi:10.3390/s22166122)
Supplement: Supplementary file 1 [file sensors-22-06122-s001.zip › measurements/sensor_row_11_col_31_hex_unload.dat]

#ID ES_1_V1
#SIZE ROW 16 COL 32
#DIR UNLOAD
#sensor: hex
#coord: row_11_col_31
system_time	status	sequence_number	hex_sample_counter	Fx	Fy	Fz	Tx	Ty	Tz
6843692	0	68385	4068	1.04	-7.09	-81.9	0.155	0.15	0.001
6843792	0	68386	4168	0.99	-7.25	-83.39	0.14399	0.134	0.004
6843893	0	68387	4268	1	-7.09	-81.55	0.164	0.139	0.002
6843993	0	68388	4368	1.02	-7.19	-82.66	0.13699	0.145	0.003
6844093	0	68389	4468	0.98	-7.13	-82.38	0.141	0.14399	0
6844193	0	68390	4568	0.96	-6.99	-82.3	0.156	0.149	0.002
6844293	0	68391	4668	0.82	-6.94	-82.15	0.161	0.156	0.004
6844393	0	68392	4768	0.97	-7.07	-82.01	0.147	0.14	0.001
6844493	0	68393	4868	0.86	-7.1	-82.15	0.142	0.163	0.002
6844593	0	68394	4968	0.97	-7.11	-81.69	0.123	0.147	0.002
6844693	0	68395	5068	0.93	-6.92	-79.89	0.142	0.128	0.003
6844793	0	68396	5168	0.79	-6.86	-79.74	0.138	0.143	0.001
6844893	0	68397	5268	0.85	-6.91	-78.78	0.132	0.135	0.002
6844993	0	68398	5368	0.84	-6.86	-78.46	0.121	0.148	0.003
6845093	0	68399	5468	0.83	-6.7	-78.79	0.14399	0.13699	0.004
6845194	0	68400	5568	0.65	-6.67	-77.33	0.125	0.139	0.001
6845294	0	68401	5668	0.72	-6.57	-77.21	0.135	0.135	0.001
6845394	0	68402	5768	0.77	-6.67	-76.92	0.112	0.139	0.002
6845494	0	68403	5868	0.66	-6.4699	-75.46	0.125	0.132	0.003
6845594	0	68404	5968	0.63	-6.36	-75.03	0.136	0.119	0.003
6845694	0	68405	6068	0.54	-6.35	-73.99	0.126	0.139	0.003
6845794	0	68406	6168	0.5	-6.3	-74.66	0.114	0.132	0.004
6845894	0	68407	6268	0.43	-6.13	-73.51	0.141	0.138	-0.001
6845994	0	68408	6368	0.54	-6.19	-73.24	0.101	0.135	0.003
6846094	0	68409	6468	0.55	-6.16	-72.48	0.106	0.125	0.001
6846194	0	68410	6568	0.52	-5.94	-71.53	0.108	0.131	0.003
6846294	0	68411	6668	0.34	-5.85	-70.88	0.105	0.127	0.001
6846394	0	68412	6768	0.4	-6	-70.74	0.087	0.128	0
6846495	0	68413	6868	0.43	-6	-70.36	0.089	0.128	0.001
6846595	0	68414	6968	0.36	-5.71	-69.38	0.112	0.117	0.001
6846695	0	68415	7068	0.23	-5.62	-67.14	0.093	0.121	0.003
6846795	0	68416	7168	0.37	-5.6	-68.16	0.093	0.122	0.001
6846895	0	68417	7268	0.29	-5.45	-68.01	0.094	0.127	0.003
6846995	0	68418	7368	0.27	-5.4699	-67.06	0.1	0.118	-0.002
6847095	0	68419	7468	0.23	-5.21	-66.24	0.11	0.109	0
6847195	0	68420	7568	0.28	-5.34	-65.65	0.085	0.106	0.001
6847295	0	68421	7668	0.38	-5.32	-64.66	0.092	0.09	0.003
6847395	0	68422	7768	0.27	-5.16	-64.06	0.086	0.098	0.003
6847495	0	68423	7868	0.19	-5.04	-63.61	0.082	0.104	0.003
6847595	0	68424	7968	0.19	-4.9899	-63.3	0.086	0.09	0.001
6847695	0	68425	8068	0.2	-5.02	-62.77	0.078	0.098	0.004
6847796	0	68426	8168	0.18	-4.87	-61.52	0.087	0.108	0
6847896	0	68427	8268	0.09	-4.76	-61.03	0.078	0.091	0.001
6847996	0	68428	8368	0.1	-4.68	-61.08	0.089	0.101	0.002
6848096	0	68429	8468	0.16	-4.76	-61.01	0.081	0.095	-0.001
6848196	0	68430	8568	0.28	-4.7199	-59.64	0.065	0.087	0.006
6848296	0	68431	8668	0.33	-4.62	-58.91	0.07	0.08	0.002
6848396	0	68432	8768	0.17	-4.4899	-57.74	0.074	0.082	0.004
6848496	0	68433	8868	0.24	-4.54	-58.02	0.055	0.073	0.001
6848596	0	68434	8968	0.14	-4.36	-57.43	0.068	0.08	0.001
6848696	0	68435	9068	0.17	-4.3	-56.57	0.062	0.094	0.001
6848796	0	68436	9168	0	-4.1	-55.8	0.07199	0.092	0.001
6848896	0	68437	9268	-0.09	-4.25	-55.21	0.044	0.095	0.005
6848996	0	68438	9368	0.09	-4.11	-55.03	0.051	0.082	0.003
6849097	0	68439	9468	-0.17	-3.81	-53.88	0.07599	0.084	-0.001
6849197	0	68440	9568	0.22	-4.05	-53.27	0.042	0.071	0.006
6849297	0	68441	9668	-0.04	-3.84	-53.39	0.055	0.081	0.001
6849397	0	68442	9768	-0.11	-3.72	-51.94	0.061	0.08	0.003
6849497	0	68443	9868	-0.15	-3.6	-51.62	0.07	0.077	0.003
6849597	0	68444	9968	-0.13	-3.78	-51.15	0.024	0.074	0.003
6849697	0	68445	10068	-0.16	-3.6	-50.88	0.05	0.082	0
6849797	0	68446	10168	-0.22	-3.49	-49.58	0.051	0.079	0.005
6849897	0	68447	10268	-0.24	-3.49	-49.63	0.041	0.077	0.004
6849997	0	68448	10368	-0.22	-3.5	-48.19	0.03	0.071	0.002
6850097	0	68449	10468	-0.35	-3.32	-48.06	0.052	0.089	0.003
6850197	0	68450	10568	-0.45	-3.25	-47.94	0.059	0.086	0.001
6850298	0	68451	10668	-0.25	-3.47	-47.5099	0.034	0.07	0.002
6850398	0	68452	10768	-0.32	-3.46	-47.53	0.029	0.078	0
6850498	0	68453	10868	-0.33	-3.36	-47.2599	0.034	0.066	0.001
6850598	0	68454	10968	-0.45	-3.18	-45.23	0.042	0.079	0
6850698	0	68455	11068	-0.56	-3.08	-44.15	0.039	0.069	0.002
6850798	0	68456	11168	-0.55	-3.13	-44.24	0.034	0.061	0.002
6850898	0	68457	11268	-0.49	-3.09	-43.69	0.026	0.062	0.002
6850998	0	68458	11368	-0.5299	-3.17	-43.23	0.027	0.06	0.004
6851098	0	68459	11468	-0.17	-3.21	-42.98	0.022	0.043	0.006
6851198	0	68460	11568	-0.34	-3.17	-43.24	0.023	0.055	0.004
6851298	0	68461	11668	-0.49	-2.89	-42	0.046	0.055	0
6851398	0	68462	11768	-0.52	-2.8699	-41.12	0.03799	0.054	0.004
6851498	0	68463	11868	-0.66	-2.8	-40.5099	0.03599	0.065	0
6851598	0	68464	11968	-0.5899	-2.85	-41.0099	0.025	0.045	0
6851699	0	68465	12068	-0.5299	-2.8	-39.35	0.03599	0.043	0.002
6851799	0	68466	12168	-0.63	-2.66	-38.39	0.042	0.034	0
6851899	0	68467	12268	-0.71	-2.65	-38.54	0.054	0.041	0
6851999	0	68468	12368	-0.51	-2.75	-38.41	0.023	0.033	0
6852099	0	68469	12468	-0.58	-2.7	-36.71	0.01799	0.037	0.001
6852199	0	68470	12568	-0.52	-2.67	-37.03	0.03	0.032	0.002
6852299	0	68471	12668	-0.66	-2.72	-35.97	0.015	0.027	0.004
6852399	0	68472	12768	-0.6	-2.57	-36.05	0.039	0.029	0.002
6852499	0	68473	12868	-0.73	-2.54	-35.63	0.033	0.03799	0
6852599	0	68474	12968	-0.7	-2.48	-34.63	0.031	0.028	0.001
6852699	0	68475	13068	-0.63	-2.44	-34.19	0.03799	0.01799	0
6852799	0	68476	13168	-0.72	-2.33	-33.61	0.039	0.012	0.001
6852899	0	68477	13268	-0.66	-2.3	-32.96	0.037	-0.001	-0.001
6853000	0	68478	13368	-0.7	-2.16	-30.97	0.037	0.011	0.002
6853100	0	68479	13468	-0.51	-2.51	-32.27	0.002	0.006	0.002
6853200	0	68480	13568	-0.94	-2.1	-30.48	0.025	0.026	0.005
6853300	0	68481	13668	-0.7	-1.99	-30.05	0.037	0.024	0.002
6853400	0	68482	13768	-0.83	-2.07	-29.98	0.014	0.013	0.004
6853500	0	68483	13868	-0.87	-1.81	-28.73	0.031	0.015	0.003
6853600	0	68484	13968	-0.74	-1.91	-28.16	0.017	0.014	0.004
6853700	0	68485	14068	-0.79	-1.74	-27.87	0.014	0.012	0.001
6853800	0	68486	14168	-0.7	-1.7	-27.6	0.01	0.001	0.005
6853900	0	68487	14268	-0.71	-1.67	-27.42	0.001	0.015	0
6854000	0	68488	14368	-0.83	-1.52	-26.96	0.023	0.001	0.002
6854100	0	68489	14468	-0.9	-1.4299	-25.1	0.006	0.008	0.002
6854200	0	68490	14568	-0.95	-1.45	-25.65	-0.007	0.015	0.003
6854301	0	68491	14668	-0.74	-1.46	-26.43	0.005	-0.001	0.002
6854401	0	68492	14768	-0.89	-1.26	-24.77	0	-0.003	0.004
6854501	0	68493	14868	-0.94	-1.19	-23.61	0.004	0.001	0.003
6854601	0	68494	14968	-1	-1.13	-24.31	0.004	-0.002	-0.001
6854701	0	68495	15068	-0.98	-1	-23.12	0.01	0	0.002
6854801	0	68496	15168	-0.83	-1.05	-22.85	0.004	-0.002	0.002
6854901	0	68497	15268	-1.09	-0.84	-21.66	0.008	0.007	0.001
6855001	0	68498	15368	-0.93	-0.76	-21.23	0.003	-0.007	0.003
6855101	0	68499	15468	-0.86	-0.88	-21.47	-0.007	-0.017	0
6855201	0	68500	15568	-1.03	-0.66	-19.34	0.011	-0.01	0.002
6855301	0	68501	15668	-0.93	-0.5299	-19.56	0.006	-0.01	0.001
6855401	0	68502	15768	-0.85	-0.77	-20.2	-0.015	-0.01799	-0.001
6855501	0	68503	15868	-1.08	-0.44	-17.89	0.006	-0.005	0.003
6855602	0	68504	15968	-0.9	-0.41	-17.57	0.014	-0.029	-0.001
6855702	0	68505	16068	-0.9	-0.43	-18.48	-0.011	-0.008	0.001
6855802	0	68506	16168	-0.9	-0.33	-16.64	-0.01	-0.01899	0.005
6855902	0	68507	16268	-1.05	-0.24	-16.26	-0.011	-0.011	0.003
6856002	0	68508	16368	-0.88	-0.31	-16.74	-0.025	-0.004	0.005
6856102	0	68509	16468	-0.87	-0.17	-15.34	-0.017	-0.021	0.001
6856202	0	68510	16568	-0.92	-0.12	-15.22	-0.015	-0.01	0.002
6856302	0	68511	16668	-1.11	-0.11	-14.22	-0.031	-0.022	0.003
6856402	0	68512	16768	-1.09	0.02	-14.74	-0.013	-0.007	0
6856502	0	68513	16868	-1.05	-0.1	-14.49	-0.02	-0.014	0.001
6856602	0	68514	16968	-0.81	-0.08	-14.18	-0.025	-0.028	0.001
6856702	0	68515	17068	-1.0599	0.15	-12.36	-0.01	-0.00899	0.002
6856802	0	68516	17168	-1.04	0.35	-12.15	0.001	0.003	0.001
6856902	0	68517	17268	-1.0599	0.18	-12.47	-0.011	-0.013	0.002
6857003	0	68518	17368	-1.13	0.13	-12.1	-0.011	-0.002	0
6857103	0	68519	17468	-1.03	0.26	-11.3	-0.01899	-0.008	0
6857203	0	68520	17568	-1.14	0.2	-11.3	-0.021	-0.002	0.004
6857303	0	68521	17668	-0.94	0.34	-10.27	0.006	-0.026	0
6857403	0	68522	17768	-0.95	0.3	-10.91	-0.02	-0.007	0.002
6857503	0	68523	17868	-1.13	0.38	-9.56	-0.012	-0.012	-0.001
6857603	0	68524	17968	-0.97	0.31	-9.62	-0.028	-0.011	0.001
6857703	0	68525	18068	-0.89	0.26	-9.6899	-0.032	-0.012	-0.002
6857803	0	68526	18168	-0.95	0.38	-8.61	-0.027	-0.006	0
6857903	0	68527	18268	-0.87	0.37	-9.3	-0.024	-0.013	0.001
6858003	0	68528	18368	-0.98	0.55	-8.65	-0.02	0	0.001
6858103	0	68529	18468	-0.86	0.3899	-8.96	-0.029	-0.01899	0
6858204	0	68530	18568	-0.82	0.6	-7.67	-0.021	-0.01	-0.002
6858304	0	68531	18668	-0.95	0.69	-6.83	-0.008	0.001	0.004
6858404	0	68532	18768	-0.95	0.72	-7	-0.015	-0.001	0.001
6858504	0	68533	18868	-0.88	0.72	-7.11	-0.027	-0.004	0.001
6858604	0	68534	18968	-0.88	0.7	-6.69	-0.037	-0.001	0.002
6858704	0	68535	19068	-0.84	0.91	-5.09	-0.014	-0.006	0
6858804	0	68536	19168	-0.79	0.7799	-6.57	-0.015	-0.002	-0.001
6858904	0	68537	19268	-0.8	0.8	-5.07	-0.026	-0.01799	-0.001
6859004	0	68538	19368	-0.96	1.0599	-3.53	-0.022	0.001	0.001
6859104	0	68539	19468	-0.89	0.87	-4.15	-0.025	-0.005	0.003
6859204	0	68540	19568	-0.71	0.95	-3.84	-0.01799	-0.005	0.002
6859304	0	68541	19668	-0.7	0.99	-4.09	-0.02	-0.007	0.003
6859404	0	68542	19768	-0.65	0.76	-4.14	-0.032	-0.012	0.001
6859505	0	68543	19868	-0.73	0.86	-4.08	-0.034	-0.002	0.002
6859605	0	68544	19968	-0.84	1.0599	-3.42	-0.01899	0.002	0.001
6859705	0	68545	20068	-0.61	1.02	-3.25	-0.00899	-0.01	-0.001
6859805	0	68546	20168	-0.73	0.97	-2.83	-0.017	0.004	0.004
6859905	0	68547	20268	-0.67	0.89	-2.46	-0.015	-0.003	0
6860005	0	68548	20368	-0.45	0.82	-2.42	-0.028	-0.015	0.001
6860105	0	68549	20468	-0.48	0.89	-2.2	-0.02	-0.005	0.003
6860205	0	68550	20568	-0.6	0.77	-3.03	-0.029	0.002	0.001
6860305	0	68551	20668	-0.73	0.92	-1.67	-0.029	0.005	0.003
6860405	0	68552	20768	-0.82	0.87	-2.33	-0.024	0.008	0.003
6860505	0	68553	20868	-0.69	1	-1.35	-0.012	0.001	0.001
6860605	0	68554	20968	-0.62	0.79	-2.47	-0.029	0.001	0.003
6860705	0	68555	21068	-0.61	0.86	-2.17	-0.027	0.004	0.002
6860806	0	68556	21168	-0.83	0.93	-2.79	-0.011	0.012	0.002
6860906	0	68557	21268	-0.6	0.84	-2.58	-0.02	-0.001	0.001
6861006	0	68558	21368	-0.63	0.9	-1.7	-0.02	0.006	0.002
6861106	0	68559	21468	-0.68	0.95	-2.39	-0.01799	-0.001	0.003
6861206	0	68560	21568	-0.6	0.95	-0.65	-0.028	0.001	0.004
6861306	0	68561	21668	-0.68	0.93	-1.1	-0.026	0.006	0.001
6861406	0	68562	21768	-0.69	0.98	-0.92	-0.024	-0.002	0.001
6861506	0	68563	21868	-0.5299	0.81	-1.76	-0.031	0.003	0.003
6861606	0	68564	21968	-0.74	1.1799	0.24	0.008	-0.006	0.004
6861706	0	68565	22068	-0.5899	1.04	-1.11	-0.023	-0.007	0.006
6861806	0	68566	22168	-0.67	0.98	-0.75	-0.02	-0.01	0
6861906	0	68567	22268	-0.73	1.13	0.06	0.007	-0.015	0.004
6862006	0	68568	22368	-0.76	1.03	-0.57	-0.01799	-0.001	0.002
6862106	0	68569	22468	-0.58	1.04	-0.71	-0.014	-0.012	0.003
6862207	0	68570	22568	-0.65	0.88	-0.88	-0.03599	-0.007	0.005
6862307	0	68571	22668	-0.64	1.04	-0.69	-0.007	-0.02	0.003
6862407	0	68572	22768	-0.87	1	-1.19	-0.025	0.008	0
6862507	0	68573	22868	-0.7799	1.05	0.12	-0.01799	-0.004	0.001
6862607	0	68574	22968	-0.75	1.04	0.14	-0.014	-0.014	0.005
6862707	0	68575	23068	-0.68	1	-0.6	-0.01	-0.00899	0.003
6862807	0	68576	23168	-0.85	1.14	-0.06	-0.006	-0.013	0.002
6862907	0	68577	23268	-0.9	1.1	0.04	-0.027	-0.002	0.005
6863007	0	68578	23368	-0.63	1.04	-0.1	-0.01899	-0.017	0.004
6863107	0	68579	23468	-0.72	0.99	0.07	-0.029	-0.012	0.006
6863207	0	68580	23568	-0.86	1.14	-0.29	-0.023	-0.013	0.001
6863307	0	68581	23668	-0.87	1.23	1.64	-0.01799	-0.027	0.001
6863408	0	68582	23768	-0.88	1.3099	1.37	-0.00899	-0.015	0.005
6863508	0	68583	23868	-0.72	1.05	0.05	-0.029	-0.026	0.002
6863608	0	68584	23968	-0.73	0.99	0.19	-0.04	-0.031	0.003
6863708	0	68585	24068	-0.86	1.25	1.04	-0.017	-0.01899	0.003
6863808	0	68586	24168	-0.72	1.11	0.14	-0.01799	-0.032	0.002
6863908	0	68587	24268	-0.63	1.02	0.5299	-0.041	-0.034	0.005
6864008	0	68588	24368	-0.72	1.12	0.29	-0.03	-0.025	0.001
6864108	0	68589	24468	-0.69	1.28	1.25	-0.01	-0.032	0.003
6864208	0	68590	24568	-0.71	1.22	1.33	-0.031	-0.046	0.001
6864308	0	68591	24668	-0.74	1.04	-0.19	-0.041	-0.028	0.002
6864408	0	68592	24768	-0.5899	1.15	0.69	-0.034	-0.043	0.002
6864508	0	68593	24868	-0.9	1.28	0.91	-0.029	-0.02	0.003
6864608	0	68594	24968	-0.74	1.36	2.66	-0.016	-0.03599	0.002
6864708	0	68595	25068	-0.6	1.09	1.08	-0.035	-0.037	0.006
6864809	0	68596	25168	-0.77	1.27	1.81	-0.03	-0.034	0.005
6864909	0	68597	25268	-0.74	1.15	1.34	-0.033	-0.028	0
6865009	0	68598	25368	-0.64	1.14	2.03	-0.031	-0.033	0
6865109	0	68599	25468	-0.87	1.26	1.99	-0.029	-0.017	0.003
6865209	0	68600	25568	-0.77	1.2	2.41	-0.03599	-0.03599	0.004
6865309	0	68601	25668	-0.69	1.17	2.64	-0.033	-0.035	0.003
6865409	0	68602	25768	-0.75	1.19	2.13	-0.044	-0.04	0.002
6865509	0	68603	25868	-0.74	1.16	1.85	-0.03	-0.026	0.001
6865609	0	68604	25968	-0.77	1.19	2.7	-0.027	-0.041	0
6865709	0	68605	26068	-0.83	1.34	3.22	-0.024	-0.039	0.002
6865809	0	68606	26168	-0.68	1.1	3.44	-0.04	-0.045	0.003
6865909	0	68607	26268	-0.69	1.09	2.14	-0.045	-0.039	0.003
6866010	0	68608	26368	-0.73	1.2	2.51	-0.031	-0.04	0.001
6866110	0	68609	26468	-0.81	1.21	3.36	-0.031	-0.041	0.001
6866210	0	68610	26568	-0.75	1.27	3.58	-0.017	-0.047	0.002
6866310	0	68611	26668	-0.5899	1.08	3.31	-0.034	-0.043	0
6866410	0	68612	26768	-0.87	1.21	3.51	-0.021	-0.03	0.004
6866510	0	68613	26868	-0.67	1.14	2.22	-0.042	-0.044	0.002
6866610	0	68614	26968	-0.86	1.27	3.54	-0.014	-0.044	0.005
6866710	0	68615	27068	-0.66	1.14	3.29	-0.016	-0.052	0.001
6866810	0	68616	27168	-0.73	1.02	2.91	-0.025	-0.046	0.005
6866910	0	68617	27268	-0.85	1.13	3.25	-0.031	-0.041	-0.001
6867010	0	68618	27368	-0.72	1.14	3.1199	-0.026	-0.042	0.002
6867110	0	68619	27468	-0.86	1.11	2.74	-0.033	-0.035	0.003
6867210	0	68620	27568	-0.79	1.26	4.01	-0.02	-0.046	0.005
6867310	0	68621	27668	-0.73	1.01	2.49	-0.03599	-0.051	0.004
6867411	0	68622	27768	-0.71	0.97	3.35	-0.031	-0.057	0.002
6867511	0	68623	27868	-0.7799	1.13	3.76	-0.025	-0.054	0.005
6867611	0	68624	27968	-0.81	1.02	3.41	-0.027	-0.044	0.003
6867711	0	68625	28068	-0.91	1.03	3.77	-0.03	-0.045	0
6867811	0	68626	28168	-0.82	1.16	4.46	-0.015	-0.058	0.007
6867911	0	68627	28268	-0.89	1.19	4.2199	-0.017	-0.039	0.002
6868011	0	68628	28368	-0.8	0.96	4.13	-0.031	-0.053	0.001
6868111	0	68629	28468	-0.68	1.05	4.77	-0.029	-0.064	0.006
6868211	0	68630	28568	-0.88	1.19	5.06	-0.01799	-0.055	0.003
6868311	0	68631	28668	-0.87	1.19	4.7399	-0.017	-0.03599	0.003
6868411	0	68632	28768	-0.83	1.04	4.61	-0.037	-0.048	0
6868511	0	68633	28868	-0.88	1.2	4.85	-0.011	-0.041	0.003
6868612	0	68634	28968	-0.79	1.0599	4.55	-0.029	-0.049	-0.001
6868712	0	68635	29068	-0.79	1.02	5.63	-0.028	-0.051	0.005
6868812	0	68636	29168	-0.82	1.12	4.96	-0.014	-0.058	0.002
6868912	0	68637	29268	-0.73	1.07	4.73	-0.031	-0.044	0
6869012	0	68638	29368	-0.72	0.93	4.04	-0.037	-0.06	-0.002
6869112	0	68639	29468	-0.88	1.01	4.57	-0.03599	-0.04	0.004
6869212	0	68640	29568	-0.93	1.05	5.35	-0.031	-0.052	0.002
6869312	0	68641	29668	-0.83	1.14	6.09	-0.00899	-0.045	0.002
6869412	0	68642	29768	-0.81	1.02	5.78	-0.026	-0.055	0.003
6869512	0	68643	29868	-0.8	0.96	4.7	-0.042	-0.041	0.002
6869612	0	68644	29968	-0.64	0.91	4.4899	-0.024	-0.058	0.004
6869712	0	68645	30068	-0.76	1	5.85	-0.029	-0.061	0.001
6869812	0	68646	30168	-0.71	0.83	4.48	-0.034	-0.061	0.002
6869912	0	68647	30268	-0.99	1.11	6.32	-0.01899	-0.055	0.003
6870013	0	68648	30368	-0.85	1.09	6.2399	-0.02	-0.056	0.003
6870113	0	68649	30468	-0.7	0.91	6.2199	-0.03599	-0.055	0.004
6870213	0	68650	30568	-0.88	1.08	6.48	-0.028	-0.061	0.007
6870313	0	68651	30668	-0.71	0.95	6.31	-0.028	-0.06	0.001
6870413	0	68652	30768	-0.9	1.22	6.73	-0.01	-0.053	0.001
6870513	0	68653	30868	-0.79	0.99	6.09	-0.02	-0.054	0.002
6870613	0	68654	30968	-1.02	1.12	5.89	-0.023	-0.039	0.003
6870713	0	68655	31068	-0.88	1.11	7.27	-0.01	-0.045	0.003
6870813	0	68656	31168	-0.85	1.13	6.59	-0.008	-0.074	0.001
6870913	0	68657	31268	-0.79	0.99	6.62	-0.041	-0.053	0.003
6871013	0	68658	31368	-0.64	1.08	6.64	-0.016	-0.059	0.001
6871113	0	68659	31468	-0.77	1.08	6.35	-0.02	-0.051	0
6871214	0	68660	31568	-0.88	1.05	6.01	-0.027	-0.058	0.002
6871314	0	68661	31668	-0.83	1.08	7.39	-0.016	-0.057	0.005
6871414	0	68662	31768	-0.76	0.99	7.23	-0.016	-0.062	0.002
6871514	0	68663	31868	-0.84	1.08	7.3	-0.022	-0.07	0.005
6871614	0	68664	31968	-0.75	1.02	7.69	-0.022	-0.067	0.002
6871714	0	68665	32068	-0.69	0.97	6.25	-0.022	-0.067	0
6871814	0	68666	32168	-0.88	1.23	7.96	-0.005	-0.053	0.003
6871914	0	68667	32268	-0.81	1.16	8.04	-0.003	-0.066	0.006
6872014	0	68668	32368	-0.7799	0.93	7.48	-0.035	-0.054	0.005
6872114	0	68669	32468	-0.97	1.1799	7.79	-0.017	-0.055	0.003
6872214	0	68670	32568	-0.74	1.01	6.33	-0.017	-0.061	0.004
6872314	0	68671	32668	-0.83	1.0599	8	-0.026	-0.06	0.004
6872414	0	68672	32768	-0.94	1.09	8	-0.022	-0.062	0.001
6872514	0	68673	32868	-0.82	1.07	7.8	-0.033	-0.044	0.004
6872615	0	68674	32968	-0.72	1.01	8.28	-0.01899	-0.06	0.005
6872715	0	68675	33068	-0.63	0.97	7.11	-0.022	-0.059	0.002
6872815	0	68676	33168	-0.82	1.13	8.24	-0.01	-0.055	0.001
6872915	0	68677	33268	-0.9	1.11	8.26	-0.029	-0.047	0.004
6873015	0	68678	33368	-0.73	1.02	8.34	-0.027	-0.067	0.008
6873115	0	68679	33468	-0.84	1.21	8.82	-0.003	-0.063	0.003
6873215	0	68680	33568	-0.81	1.13	7.92	0.004	-0.064	0.005
6873315	0	68681	33668	-0.63	0.98	8.38	-0.032	-0.073	0.008
6873415	0	68682	33768	-0.76	1.22	9.61	0.002	-0.07599	0.004
6873515	0	68683	33868	-0.68	1.12	9.37	-0.004	-0.055	0.006
6873615	0	68684	33968	-0.92	1.12	9.03	0.005	-0.07	0.003
6873715	0	68685	34068	-0.68	1.01	8.43	-0.01899	-0.071	0.007
6873815	0	68686	34168	-0.73	1.12	8.41	-0.003	-0.054	0.003
6873916	0	68687	34268	-0.79	0.91	8.21	-0.031	-0.066	0.008
6874016	0	68688	34368	-0.69	1.24	9.45	0.001	-0.077	0.004
6874116	0	68689	34468	-0.62	1.02	8.56	-0.023	-0.082	0.006
6874216	0	68690	34568	-0.67	0.98	8.6899	-0.034	-0.07	0.005
6874316	0	68691	34668	-0.74	1.15	9.62	-0.013	-0.067	0.005
6874416	0	68692	34768	-0.66	1.1	9.29	-0.01899	-0.083	0.005
6874516	0	68693	34868	-0.89	1.14	9.38	-0.027	-0.066	0.005
6874616	0	68694	34968	-0.66	1.2	8.79	-0.014	-0.081	0.007
6874716	0	68695	35068	-0.87	1.28	8.64	-0.012	-0.066	0.002
6874816	0	68696	35168	-0.79	1.2	9.79	-0.017	-0.07	0.008
6874916	0	68697	35268	-0.9	1.29	10	-0.013	-0.07599	0.006
6875016	0	68698	35368	-0.71	1.19	10.06	-0.013	-0.07599	0.01
6875116	0	68699	35468	-0.69	1.3099	10.02	-0.012	-0.081	0.007
6875217	0	68700	35568	-0.71	1.12	9.6	-0.034	-0.084	0.007
6875317	0	68701	35668	-0.91	1.33	9.78	-0.03	-0.055	0.006
6875417	0	68702	35768	-0.8	1.34	9.58	-0.033	-0.062	0.008
6875517	0	68703	35868	-0.82	1.34	10.21	-0.025	-0.067	0.008
6875617	0	68704	35968	-0.89	1.44	9.95	-0.02	-0.069	0.008
6875717	0	68705	36068	-0.8	1.47	9.5	-0.011	-0.067	0.008
6875817	0	68706	36168	-0.74	1.4	10.45	-0.027	-0.082	0.006
6875917	0	68707	36268	-0.86	1.48	9.8	-0.02	-0.068	0.006
6876017	0	68708	36368	-0.86	1.5	10.03	-0.031	-0.078	0.007
6876117	0	68709	36468	-0.71	1.42	9.82	-0.03	-0.083	0.008
6876217	0	68710	36568	-0.82	1.38	10.11	-0.041	-0.075	0.006
6876317	0	68711	36668	-0.71	1.26	10.2	-0.051	-0.074	0.007
6876418	0	68712	36768	-0.9	1.53	11.4399	-0.039	-0.068	0.006
6876518	0	68713	36868	-0.87	1.53	10.57	-0.028	-0.075	0.005
6876618	0	68714	36968	-0.84	1.6	10.68	-0.03	-0.069	0.00899
6876718	0	68715	37068	-0.7	1.4299	9.87	-0.041	-0.07599	0.007
6876818	0	68716	37168	-0.75	1.3099	9.42	-0.071	-0.071	0.007
6876918	0	68717	37268	-0.64	1.49	10.79	-0.037	-0.073	0.00899
6877018	0	68718	37368	-0.86	1.59	10.78	-0.035	-0.07	0.00899
6877118	0	68719	37468	-0.79	1.47	11.35	-0.035	-0.07599	0.01
6877218	0	68720	37568	-0.75	1.42	9.2299	-0.04	-0.065	0.006
6877318	0	68721	37668	-0.8	1.55	10.4399	-0.031	-0.073	0.007
6877418	0	68722	37768	-0.74	1.29	10.32	-0.064	-0.065	0.005
6877518	0	68723	37868	-0.9	1.6	10.82	-0.042	-0.069	0.007
6877618	0	68724	37968	-1.01	1.58	11.21	-0.03799	-0.062	0.007
6877719	0	68725	38068	-0.94	1.67	10.65	-0.03	-0.065	0.007
6877819	0	68726	38168	-0.91	1.59	10.61	-0.039	-0.07199	0.003
6877919	0	68727	38268	-0.7799	1.69	11.17	-0.026	-0.079	0.007
6878019	0	68728	38368	-0.86	1.47	11.7	-0.045	-0.089	0.00899
6878119	0	68729	38468	-0.83	1.47	10.17	-0.046	-0.079	0.007
6878219	0	68730	38568	-0.66	1.44	10.67	-0.046	-0.08	0.007
6878319	0	68731	38668	-0.72	1.51	10.57	-0.045	-0.088	0.006
6878419	0	68732	38768	-0.96	1.53	10.09	-0.023	-0.073	0.008
6878519	0	68733	38868	-0.75	1.42	10.26	-0.048	-0.073	0.00899
6878619	0	68734	38968	-0.81	1.68	12.14	-0.031	-0.08	0.008
6878719	0	68735	39068	-0.77	1.4	10.6	-0.049	-0.08	0.006
6878819	0	68736	39168	-0.83	1.39	10.64	-0.05	-0.075	0.00899
6878919	0	68737	39268	-0.84	1.46	11.15	-0.048	-0.074	0.008
6879019	0	68738	39368	-0.9	1.44	10.75	-0.039	-0.079	0.00899
6879120	0	68739	39468	-0.94	1.49	11.55	-0.039	-0.071	0.006
