# Supplementary material for: Robot-Based Calibration Procedure for Graphene Electronic Skin
Source: Sensors (Basel). 2022 Aug 16;22(16):6122. doi: 10.3390/s22166122 (PMC9416129; doi:10.3390/s22166122)
Supplement: Supplementary file 1 [file sensors-22-06122-s001.zip › measurements/sensor_row_12_col_14_hex_load.dat]

#ID ES_1_V1
#SIZE ROW 16 COL 32
#DIR LOAD
#sensor: hex
#coord: row_12_col_14
system_time	status	sequence_number	hex_sample_counter	Fx	Fy	Fz	Tx	Ty	Tz
9420065	0	94129	22564	-0.52	1.45	13.8	-0.005	-0.074	0.005
9420165	0	94130	22664	-0.51	1.35	14.21	-0.022	-0.07599	0.006
9420265	0	94131	22764	-0.48	1.51	14.25	-0.003	-0.07599	0.006
9420365	0	94132	22864	-0.45	1.26	13.79	-0.015	-0.07599	0.005
9420465	0	94133	22964	-0.52	1.33	14.14	-0.01899	-0.077	0.008
9420565	0	94134	23064	-0.42	1.35	13.99	-0.008	-0.07599	0.005
9420665	0	94135	23164	-0.48	1.35	13.72	-0.01	-0.078	0.002
9420765	0	94136	23264	-0.44	1.45	14.36	0.004	-0.075	0.007
9420865	0	94137	23364	-0.42	1.28	13.69	-0.023	-0.077	0.004
9420966	0	94138	23464	-0.35	1.41	14.35	-0.002	-0.093	0.006
9421066	0	94139	23564	-0.44	1.37	13.81	-0.008	-0.082	0.003
9421166	0	94140	23664	-0.51	1.46	15.13	0	-0.085	0.00899
9421266	0	94141	23764	-0.4	1.3	14.2	-0.004	-0.087	0.002
9421366	0	94142	23864	-0.6	1.4299	15.04	-0.01	-0.07199	0.008
9421466	0	94143	23964	-0.26	1.29	13.14	-0.012	-0.073	0.005
9421566	0	94144	24064	-0.41	1.35	13.02	-0.00899	-0.079	0.004
9421666	0	94145	24164	-0.47	1.4299	14.28	-0.012	-0.067	0.005
9421766	0	94146	24264	-0.5	1.35	14.76	-0.00899	-0.07	0.008
9421866	0	94147	24364	-0.49	1.35	13.79	-0.013	-0.078	0.005
9421966	0	94148	24464	-0.44	1.48	13.52	0.001	-0.063	0.004
9422066	0	94149	24564	-0.36	1.38	14.12	-0.004	-0.077	0.004
9422167	0	94150	24664	-0.38	1.34	13.34	-0.017	-0.071	0.005
9422267	0	94151	24764	-0.49	1.34	13.56	-0.007	-0.069	0.003
9422367	0	94152	24864	-0.29	1.34	13.11	-0.003	-0.087	0.003
9422467	0	94153	24964	-0.49	1.36	13.8	-0.007	-0.077	0.008
9422567	0	94154	25064	-0.43	1.29	14.25	-0.011	-0.078	0.005
9422667	0	94155	25164	-0.49	1.5	13.4	-0.004	-0.075	0.004
9422767	0	94156	25264	-0.38	1.29	13.2	-0.01899	-0.078	0.003
9422867	0	94157	25364	-0.33	1.29	13.95	-0.02	-0.07599	0.008
9422967	0	94158	25464	-0.41	1.37	14.94	-0.016	-0.079	0.00899
9423067	0	94159	25564	-0.58	1.23	12.99	-0.012	-0.057	0.003
9423167	0	94160	25664	-0.74	1.34	13.09	0.01	-0.067	0.006
9423267	0	94161	25764	-0.62	1.11	12.37	-0.014	-0.078	0.007
9423367	0	94162	25864	-0.67	1.12	11.68	0.002	-0.082	0.005
9423467	0	94163	25964	-0.7799	1.17	11	0.011	-0.07599	0.006
9423568	0	94164	26064	-0.74	1.04	11.25	0.002	-0.083	0.007
9423668	0	94165	26164	-0.72	1.0599	11.16	0.003	-0.09	0.006
9423768	0	94166	26264	-0.84	1.11	10.6	0.011	-0.08	0.002
9423868	0	94167	26364	-0.66	1	10.35	0.002	-0.085	0.004
9423968	0	94168	26464	-0.75	1.09	11.01	0.012	-0.082	0.004
9424068	0	94169	26564	-0.7	1.03	11.33	-0.003	-0.088	0.003
9424168	0	94170	26664	-0.71	0.89	10.9399	-0.021	-0.084	0.005
9424268	0	94171	26764	-0.71	1.11	11.26	0.017	-0.084	0.004
9424368	0	94172	26864	-0.52	0.9	10.37	-0.016	-0.08	0.005
9424468	0	94173	26964	-0.81	1.05	12.2	0.002	-0.075	0.00899
9424568	0	94174	27064	-0.77	1.08	10.71	0.02	-0.077	0.00899
9424668	0	94175	27164	-0.64	0.95	11.4799	0.005	-0.091	0.007
9424769	0	94176	27264	-0.77	0.99	11.55	-0.00899	-0.065	0.006
9424869	0	94177	27364	-0.6	0.92	11.11	-0.002	-0.102	0.004
9424969	0	94178	27464	-0.71	1.04	11.07	0.013	-0.086	0.003
9425069	0	94179	27564	-0.66	0.72	9.4	-0.015	-0.084	0.004
9425169	0	94180	27664	-0.66	0.9	10.2	-0.004	-0.083	0.00899
9425269	0	94181	27764	-0.7799	1.11	10.27	0.024	-0.071	0.004
9425369	0	94182	27864	-0.84	1.02	10.88	0.003	-0.069	0.007
9425469	0	94183	27964	-0.62	0.88	9.8	0	-0.073	0.006
9425569	0	94184	28064	-0.73	0.88	10.22	0.011	-0.061	0.005
9425669	0	94185	28164	-0.8	0.92	10.17	-0.002	-0.067	0.003
9425769	0	94186	28264	-0.55	0.8	9.78	0.002	-0.083	0.006
9425869	0	94187	28364	-0.58	1.01	10.03	0.029	-0.082	0.005
9425969	0	94188	28464	-0.5299	0.86	10.37	0.005	-0.09	0.007
9426069	0	94189	28564	-0.61	0.81	10.42	-0.003	-0.083	0.007
9426170	0	94190	28664	-0.64	0.72	9.21	-0.003	-0.077	0.002
9426270	0	94191	28764	-0.55	0.87	9.58	0.00899	-0.073	0.004
9426370	0	94192	28864	-0.51	0.9	8.52	0.00899	-0.066	0.003
9426470	0	94193	28964	-0.79	0.9	10.31	0.00899	-0.068	0.004
9426570	0	94194	29064	-0.56	0.81	9.45	0.022	-0.084	0.004
9426670	0	94195	29164	-0.65	0.85	10.06	0.006	-0.065	0.006
9426770	0	94196	29264	-0.55	0.73	9.54	0.007	-0.071	0.004
9426870	0	94197	29364	-0.61	0.74	9.62	-0.007	-0.071	0.002
9426970	0	94198	29464	-0.49	0.66	8.72	-0.005	-0.088	0.002
9427070	0	94199	29564	-0.51	0.66	8.57	-0.008	-0.067	0.003
9427170	0	94200	29664	-0.41	0.76	9.66	0.011	-0.069	0.005
9427270	0	94201	29764	-0.55	0.73	8.57	0	-0.067	0.005
9427370	0	94202	29864	-0.54	0.74	8.97	0.02	-0.075	0.003
9427471	0	94203	29964	-0.3899	0.71	8.74	0.013	-0.07199	0.003
9427571	0	94204	30064	-0.3899	0.67	8.91	0.015	-0.079	0.004
9427671	0	94205	30164	-0.55	0.73	7.82	-0.001	-0.051	0.003
9427771	0	94206	30264	-0.56	0.67	8.54	0.002	-0.064	0.004
9427871	0	94207	30364	-0.46	0.61	8.42	0.008	-0.059	0.003
9427971	0	94208	30464	-0.33	0.55	7.83	-0.001	-0.063	0.001
9428071	0	94209	30564	-0.34	0.61	7.84	0.013	-0.069	0.002
9428171	0	94210	30664	-0.32	0.6	8.04	0.015	-0.07199	0.003
9428271	0	94211	30764	-0.38	0.56	7.78	-0.003	-0.052	0.002
9428371	0	94212	30864	-0.49	0.66	8.2	0.014	-0.056	0.002
9428471	0	94213	30964	-0.47	0.67	8.96	0	-0.04	0.006
9428571	0	94214	31064	-0.27	0.52	7.92	0.008	-0.07	0.003
9428671	0	94215	31164	-0.47	0.67	6.82	0.026	-0.05	0.001
9428772	0	94216	31264	-0.56	0.64	7.71	0.01899	-0.043	0.004
9428872	0	94217	31364	-0.29	0.51	7.76	0.007	-0.051	0.002
9428972	0	94218	31464	-0.3899	0.64	8.2	0.015	-0.056	0.005
9429072	0	94219	31564	-0.24	0.38	6.68	-0.004	-0.05	0.005
9429172	0	94220	31664	-0.36	0.49	7.04	0.01	-0.051	0.002
9429272	0	94221	31764	-0.4	0.54	7.43	0.017	-0.046	0.002
9429372	0	94222	31864	-0.28	0.42	7.42	0.007	-0.045	0.001
9429472	0	94223	31964	-0.37	0.58	7.11	0.017	-0.037	0
9429572	0	94224	32064	-0.46	0.5899	6.09	0.017	-0.028	0
9429672	0	94225	32164	-0.25	0.41	6.26	0.002	-0.048	0
9429772	0	94226	32264	-0.23	0.37	6.79	0.006	-0.053	-0.001
9429872	0	94227	32364	-0.19	0.46	6.32	0.011	-0.046	-0.001
9429972	0	94228	32464	-0.05	0.34	5.84	0.01	-0.053	0.003
9430073	0	94229	32564	-0.27	0.4	6.26	-0.003	-0.028	0.003
9430173	0	94230	32664	-0.37	0.44	6.17	0.007	-0.03599	0.002
9430273	0	94231	32764	-0.12	0.31	7.08	0.004	-0.043	0.003
9430373	0	94232	32864	-0.13	0.35	5.46	0.01899	-0.03799	0
9430473	0	94233	32964	-0.13	0.36	5.27	0.012	-0.03599	-0.001
9430573	0	94234	33064	-0.22	0.3	6.19	0.007	-0.032	-0.001
9430673	0	94235	33164	-0.31	0.27	6.75	0.007	-0.031	0.003
9430773	0	94236	33264	-0.3	0.33	5.51	0.002	-0.01899	0.003
9430873	0	94237	33364	-0.26	0.43	6.08	0.025	-0.032	0
9430973	0	94238	33464	-0.27	0.34	6.6	0.021	-0.028	0.004
9431073	0	94239	33564	-0.06	0.32	5.33	0.023	-0.034	0.005
9431173	0	94240	33664	-0.08	0.25	4.61	0.016	-0.026	0.003
9431274	0	94241	33764	-0.21	0.35	5.05	0.008	-0.015	0.003
9431374	0	94242	33864	-0.06	0.25	5.4	0.01799	-0.03799	0.001
9431474	0	94243	33964	0.05	0.23	5.11	0.025	-0.03799	0.006
9431574	0	94244	34064	-0.22	0.49	6.53	0.031	-0.032	0.002
9431674	0	94245	34164	0.03	0.21	5.13	0.01899	-0.037	0.002
9431774	0	94246	34264	-0.22	0.47	5.05	0.042	-0.015	0.002
9431874	0	94247	34364	-0.04	0.4	4.86	0.03799	-0.035	0.001
9431974	0	94248	34464	0.05	0.25	4.82	0.016	-0.029	0.002
9432074	0	94249	34564	0.03	0.25	4.29	0.023	-0.035	0.001
9432174	0	94250	34664	-0.09	0.26	5.1	0.013	-0.029	0.004
9432274	0	94251	34764	-0.17	0.31	5.33	0.029	-0.022	0.002
9432374	0	94252	34864	-0.02	0.26	4.7	0.023	-0.024	0
9432474	0	94253	34964	0	0.19	3.62	0.02	-0.021	-0.003
9432574	0	94254	35064	-0.03	0.23	4.1	0.039	-0.023	0.002
9432675	0	94255	35164	0.01	0.1	3.58	0.023	-0.02	0.001
9432775	0	94256	35264	0.05	0.15	3.7	0.022	-0.01899	0.001
9432875	0	94257	35364	-0.14	0.23	4.36	0.021	-0.014	0.003
9432975	0	94258	35464	0.01	0.05	3.43	0.026	-0.028	-0.001
9433075	0	94259	35564	-0.07	0.14	3.59	0.022	-0.028	0.002
9433175	0	94260	35664	-0.2	0.27	4.08	0.023	-0.016	0
9433275	0	94261	35764	0.01	0.05	3	0.01899	-0.02	-0.002
9433375	0	94262	35864	-0.08	0.17	3.43	0.041	-0.014	0
9433475	0	94263	35964	-0.08	-0.01	3.42	0.015	-0.023	0.001
9433575	0	94264	36064	-0.04	0.12	2.94	0.029	-0.011	0.003
9433675	0	94265	36164	-0.02	0.02	2.99	0.027	-0.006	0.001
9433775	0	94266	36264	-0.1	0.17	3.03	0.042	-0.007	0.001
9433875	0	94267	36364	-0.05	0.14	3.19	0.028	-0.012	0
9433976	0	94268	36464	0.15	0.08	3.3	0.024	-0.01799	0.002
9434076	0	94269	36564	0.11	-0.03	2.5	0.015	-0.015	0.002
9434176	0	94270	36664	0.02	0.02	3.1199	0.014	-0.011	-0.001
9434276	0	94271	36764	0.13	-0.08	2.56	0.01899	-0.01799	0.001
9434376	0	94272	36864	0.05	0.13	3.17	0.026	0.001	0
9434476	0	94273	36964	0.1	0.05	2.54	0.021	-0.015	-0.001
9434576	0	94274	37064	0.15	0.03	2.21	0.023	-0.008	-0.001
9434676	0	94275	37164	-0.05	0.07	2.74	0.035	-0.012	-0.002
9434776	0	94276	37264	0.06	0.02	2.21	0.021	-0.005	0.001
9434876	0	94277	37364	0.02	-0.03	1.79	0.011	0	-0.002
9434976	0	94278	37464	0.14	0.03	1.59	0.028	-0.008	0.001
9435076	0	94279	37564	0.01	0.03	2.58	0.03	-0.012	0
9435176	0	94280	37664	-0.03	0.07	2.41	0.033	-0.003	0
9435277	0	94281	37764	0.06	-0.12	1.97	0.01799	-0.004	0
9435377	0	94282	37864	0.02	0.01	2.74	0.026	-0.007	0.004
9435477	0	94283	37964	-0.02	0.01	1.84	0.03599	-0.00899	0.004
9435577	0	94284	38064	0	-0.01	-0.23	0.022	0.005	-0.002
9435677	0	94285	38164	0.15	-0.14	2.3599	0.021	-0.022	0.002
9435777	0	94286	38264	0.16	-0.15	2.01	0.01899	-0.011	0
9435877	0	94287	38364	0.09	-0.18	1.68	0.02	-0.016	0.002
9435977	0	94288	38464	0.29	-0.28	0.62	0.016	-0.015	0.001
9436077	0	94289	38564	0	-0.06	1.53	0.033	0	0
9436177	0	94290	38664	-0.05	0.02	1.15	0.042	0.002	-0.002
9436277	0	94291	38764	0.13	-0.03	0.89	0.039	-0.002	0.001
9436377	0	94292	38864	0.06	-0.25	0.37	0.01899	0.003	0.002
9436477	0	94293	38964	0.05	-0.23	0.62	0.021	-0.004	-0.001
9436578	0	94294	39064	-0.17	-0.01	1.47	0.026	0.001	0.002
9436678	0	94295	39164	0.06	-0.18	0.11	0.01899	-0.003	0.001
9436778	0	94296	39264	0.04	-0.13	0.51	0.037	-0.001	0
9436878	0	94297	39364	0.03	-0.12	0.8	0.037	-0.004	0
9436978	0	94298	39464	-0.01	-0.23	0.48	0.034	0	0.001
9437078	0	94299	39564	0.01	-0.14	-0.01	0.028	0.002	0.002
9437178	0	94300	39664	-0.12	-0.33	-0.82	0.025	0.011	-0.002
9437278	0	94301	39764	-0.01	-0.13	-0.27	0.043	-0.004	-0.001
9437378	0	94302	39864	-0.11	-0.24	-0.64	0.021	0.007	-0.002
9437478	0	94303	39964	-0.17	-0.19	-0.25	0.029	0	-0.001
9437578	0	94304	40064	0.05	-0.38	-0.95	0.002	0.002	0.001
9437678	0	94305	40164	-0.23	-0.4	-1.42	0.017	0.003	0
9437778	0	94306	40264	-0.18	-0.32	-0.98	0.024	0.003	0.001
9437878	0	94307	40364	-0.16	-0.37	-0.38	0.035	0.001	-0.003
9437979	0	94308	40464	-0.19	-0.43	-1.33	0.026	-0.003	-0.001
9438079	0	94309	40564	0.08	-0.41	-1.89	0.044	0.001	-0.002
9438179	0	94310	40664	0	-0.5899	-2.05	0.035	-0.006	0
9438279	0	94311	40764	-0.12	-0.5899	-2.16	0.03799	-0.01	-0.002
9438379	0	94312	40864	-0.08	-0.65	-1.3	0.037	-0.005	-0.002
9438479	0	94313	40964	-0.06	-0.6	-0.58	0.048	-0.011	0
9438579	0	94314	41064	-0.19	-0.5299	-1.1799	0.052	0.001	0.001
9438679	0	94315	41164	-0.22	-0.68	-2.1099	0.042	0.00899	0.001
9438779	0	94316	41264	-0.11	-0.7	-1.69	0.057	-0.021	-0.003
9438879	0	94317	41364	-0.15	-0.63	-1.99	0.045	0.013	-0.003
9438979	0	94318	41464	-0.19	-0.64	-0.35	0.048	-0.013	-0.003
9439079	0	94319	41564	-0.19	-0.86	-2.07	0.024	0.001	-0.003
9439180	0	94320	41664	-0.06	-0.92	-2.45	0.023	-0.014	0.001
9439280	0	94321	41764	-0.13	-0.76	-2.65	0.043	-0.005	0.002
9439380	0	94322	41864	0	-0.85	-2.22	0.044	-0.011	-0.004
9439480	0	94323	41964	-0.25	-0.68	-2.17	0.054	-0.003	-0.004
9439580	0	94324	42064	-0.42	-0.68	-1.65	0.048	0.007	-0.004
9439680	0	94325	42164	-0.51	-0.58	-1.26	0.054	0.004	-0.003
9439780	0	94326	42264	-0.41	-0.56	-1.67	0.054	0.001	-0.002
9439880	0	94327	42364	-0.17	-0.83	-2.1099	0.043	-0.016	-0.005
9439980	0	94328	42464	-0.3	-0.72	-2.32	0.045	-0.011	0.001
9440080	0	94329	42564	-0.11	-0.74	-2.14	0.052	-0.007	-0.001
9440180	0	94330	42664	-0.19	-0.87	-3.24	0.04	0	0
9440280	0	94331	42764	-0.29	-0.81	-2.79	0.045	-0.007	0.001
9440380	0	94332	42864	-0.3	-0.92	-2.99	0.054	-0.001	-0.005
9440480	0	94333	42964	-0.55	-0.57	-2.57	0.08	0.007	-0.003
9440581	0	94334	43064	-0.23	-1.01	-3.53	0.047	0	-0.003
9440681	0	94335	43164	-0.16	-1.05	-4.15	0.044	-0.00899	-0.001
9440781	0	94336	43264	-0.48	-1.03	-3.94	0.056	0.007	-0.001
9440881	0	94337	43364	-0.41	-1.16	-4.38	0.045	0.007	-0.003
9440981	0	94338	43464	-0.52	-0.99	-4.83	0.073	0.012	-0.001
9441081	0	94339	43564	-0.3899	-1.22	-5.66	0.063	0.014	-0.003
9441181	0	94340	43664	-0.33	-1.1799	-5.2	0.077	0	-0.001
9441281	0	94341	43764	-0.31	-1.28	-5.34	0.069	-0.002	-0.002
9441381	0	94342	43864	-0.37	-1.3099	-6.26	0.071	0.014	-0.001
9441481	0	94343	43964	-0.46	-1.41	-7.23	0.079	0.003	-0.003
9441581	0	94344	44064	-0.38	-1.39	-7.01	0.084	0.00899	0.001
9441681	0	94345	44164	-0.24	-1.59	-8.16	0.07599	-0.004	-0.005
9441782	0	94346	44264	-0.34	-1.65	-7.54	0.071	-0.008	-0.005
9441882	0	94347	44364	-0.38	-1.8	-8.99	0.078	0.012	-0.004
9441982	0	94348	44464	-0.33	-1.87	-10.08	0.075	-0.002	-0.005
9442082	0	94349	44564	-0.36	-1.88	-9.46	0.075	-0.004	-0.006
9442182	0	94350	44664	-0.38	-1.94	-9.63	0.066	0.004	-0.001
9442282	0	94351	44764	-0.43	-2	-10.5	0.077	-0.002	-0.005
9442382	0	94352	44864	-0.5899	-2.02	-10.92	0.074	0	-0.003
9442482	0	94353	44964	-0.49	-1.97	-10.7299	0.078	0.003	-0.001
9442582	0	94354	45064	-0.49	-2.07	-11.52	0.092	-0.001	-0.003
9442682	0	94355	45164	-0.58	-2.24	-11.72	0.077	-0.003	-0.004
9442782	0	94356	45264	-0.61	-2.2	-12.46	0.096	-0.01	-0.003
9442882	0	94357	45364	-0.65	-2.31	-11.78	0.078	-0.008	-0.003
9442982	0	94358	45464	-0.54	-2.3	-12.32	0.106	-0.024	-0.001
9443082	0	94359	45564	-0.74	-2.39	-13.61	0.1	-0.006	-0.003
9443183	0	94360	45664	-0.7	-2.4	-13.98	0.102	-0.004	0
9443283	0	94361	45764	-0.55	-2.69	-14.53	0.087	-0.02	0
9443383	0	94362	45864	-0.66	-2.67	-14.94	0.097	-0.013	-0.001
9443483	0	94363	45964	-0.7	-2.68	-16.62	0.118	-0.015	-0.002
9443583	0	94364	46064	-0.69	-2.73	-15.86	0.118	-0.027	-0.003
9443683	0	94365	46164	-0.7799	-2.88	-17	0.109	-0.021	-0.001
9443783	0	94366	46264	-0.74	-2.95	-17.79	0.109	-0.017	-0.003
9443883	0	94367	46364	-0.7799	-3	-17.18	0.103	-0.026	-0.002
9443983	0	94368	46464	-0.7799	-3.02	-17.62	0.11	-0.00899	0
9444083	0	94369	46564	-0.79	-3.15	-18.9599	0.115	-0.015	-0.003
9444183	0	94370	46664	-0.81	-3.24	-19.69	0.115	-0.01899	-0.005
9444283	0	94371	46764	-0.86	-3.34	-20.5	0.112	-0.01	-0.004
9444384	0	94372	46864	-0.83	-3.34	-19.9599	0.127	-0.023	-0.003
9444484	0	94373	46964	-0.85	-3.35	-19.79	0.123	-0.016	-0.005
9444584	0	94374	47064	-0.84	-3.52	-21.06	0.122	-0.012	-0.001
9444684	0	94375	47164	-0.92	-3.46	-21.62	0.146	-0.00899	0
9444784	0	94376	47264	-0.94	-3.59	-22.27	0.138	-0.011	0.002
9444884	0	94377	47364	-0.88	-3.8	-23.5	0.128	-0.006	-0.003
9444984	0	94378	47464	-0.91	-3.81	-24.27	0.138	-0.014	-0.005
9445084	0	94379	47564	-0.89	-3.76	-23.42	0.16	0.002	0
9445184	0	94380	47664	-0.88	-4.02	-23.5	0.14	0.005	-0.002
9445284	0	94381	47764	-0.54	-4.23	-26.64	0.146	-0.016	-0.005
9445384	0	94382	47864	-0.7799	-4.29	-25.78	0.133	0.001	-0.003
9445484	0	94383	47964	-0.62	-4.31	-26.75	0.146	-0.011	-0.002
9445584	0	94384	48064	-0.83	-4.25	-27.31	0.161	0.001	-0.003
9445684	0	94385	48164	-0.75	-4.34	-28.17	0.168	-0.004	-0.005
9445785	0	94386	48264	-0.5899	-4.6	-28.88	0.148	-0.005	-0.003
9445885	0	94387	48364	-0.83	-4.45	-28.95	0.168	0.008	-0.002
9445985	0	94388	48464	-0.5899	-4.71	-29.52	0.172	-0.006	0
9446085	0	94389	48564	-0.51	-4.71	-30.39	0.177	-0.008	-0.004
9446185	0	94390	48664	-0.58	-4.73	-31.47	0.172	0.003	-0.003
9446285	0	94391	48764	-0.42	-4.9899	-32.63	0.162	-0.01	-0.002
9446385	0	94392	48864	-0.5899	-4.98	-32.84	0.169	-0.001	-0.003
9446485	0	94393	48964	-0.62	-5.02	-33.56	0.168	0.011	0
9446585	0	94394	49064	-0.77	-4.95	-33.4	0.2	0.013	-0.004
9446685	0	94395	49164	-0.62	-5.07	-33.99	0.199	0.005	-0.005
9446785	0	94396	49264	-0.56	-5.3	-35.3	0.18	0.007	-0.004
9446885	0	94397	49364	-0.58	-5.29	-35.72	0.197	0.01	-0.003
9446985	0	94398	49464	-0.63	-5.42	-36.86	0.191	0.023	0
9447086	0	94399	49564	-0.61	-5.5	-36.41	0.19	0.01	-0.002
9447186	0	94400	49664	-0.54	-5.54	-37.34	0.195	0.01	0
9447286	0	94401	49764	-0.54	-5.62	-38.1	0.192	0.016	0
9447386	0	94402	49864	-0.58	-5.76	-39.71	0.198	0.01799	-0.003
9447486	0	94403	49964	-0.6	-5.8	-40.7	0.204	0.015	-0.006
9447586	0	94404	50064	-0.54	-5.92	-40.85	0.203	0.02	-0.005
9447686	0	94405	50164	-0.67	-5.93	-41.65	0.202	0.03799	-0.003
9447786	0	94406	50264	-0.43	-6.04	-42.66	0.206	0.01799	-0.005
9447886	0	94407	50364	-0.36	-6.14	-42.91	0.21	0.013	-0.007
9447986	0	94408	50464	-0.48	-6.17	-43.7599	0.218	0.028	-0.006
9448086	0	94409	50564	-0.42	-6.46	-44.39	0.196	0.033	-0.002
9448186	0	94410	50664	-0.51	-6.43	-45.69	0.211	0.025	-0.003
9448287	0	94411	50764	-0.58	-6.4	-45.83	0.225	0.034	-0.004
9448387	0	94412	50864	-0.37	-6.66	-45.89	0.225	0.032	-0.002
9448487	0	94413	50964	-0.32	-6.71	-47.98	0.219	0.039	-0.001
9448587	0	94414	51064	-0.32	-6.78	-48.23	0.219	0.03799	-0.003
9448687	0	94415	51164	-0.27	-6.88	-48.7599	0.215	0.03599	-0.004
9448787	0	94416	51264	-0.23	-6.99	-49.3	0.216	0.033	-0.002
9448887	0	94417	51364	-0.4	-7.04	-50.2599	0.212	0.047	-0.001
9448987	0	94418	51464	-0.29	-7.01	-51.54	0.242	0.049	-0.001
9449087	0	94419	51564	-0.43	-7.04	-51.22	0.25799	0.041	-0.006
9449187	0	94420	51664	-0.2	-7.3	-52.22	0.228	0.041	-0.004
9449287	0	94421	51764	-0.33	-7.28	-52.83	0.244	0.056	-0.007
9449387	0	94422	51864	-0.34	-7.48	-53.6	0.225	0.059	-0.004
9449487	0	94423	51964	-0.07	-7.52	-54.68	0.234	0.039	0.001
9449587	0	94424	52064	-0.27	-7.59	-54.67	0.239	0.049	-0.001
9449688	0	94425	52164	-0.31	-7.67	-55.56	0.248	0.06	0
9449788	0	94426	52264	-0.2	-7.7	-56.03	0.253	0.041	-0.006
9449888	0	94427	52364	-0.28	-7.87	-56.67	0.234	0.061	-0.003
9449988	0	94428	52464	-0.12	-7.91	-56.91	0.261	0.052	-0.005
9450088	0	94429	52564	-0.3	-8.04	-57.8	0.238	0.071	-0.003
9450188	0	94430	52664	-0.21	-8.05	-59.65	0.262	0.061	-0.008
9450288	0	94431	52764	-0.09	-8.1899	-59.42	0.26699	0.055	-0.005
9450388	0	94432	52864	-0.15	-8.37	-60.05	0.255	0.069	-0.004
9450488	0	94433	52964	-0.2	-8.31	-61.2	0.271	0.073	-0.003
9450588	0	94434	53064	-0.11	-8.51	-61.44	0.256	0.07	-0.003
9450688	0	94435	53164	-0.16	-8.59	-62.21	0.269	0.066	-0.003
9450788	0	94436	53264	-0.01	-8.77	-63.34	0.261	0.067	-0.002
9450888	0	94437	53364	-0.14	-8.81	-63.82	0.275	0.074	-0.001
9450989	0	94438	53464	-0.07	-8.84	-63.67	0.298	0.066	-0.002
9451089	0	94439	53564	-0.04	-8.9799	-65.56	0.283	0.064	-0.007
9451189	0	94440	53664	-0.09	-9.16	-66.22	0.279	0.081	-0.002
9451289	0	94441	53764	0.03	-9.26	-66.28	0.276	0.075	-0.003
9451389	0	94442	53864	0.06	-9.35	-67.23	0.277	0.074	-0.001
9451489	0	94443	53964	0.01	-9.36	-67.93	0.30399	0.068	-0.006
9451589	0	94444	54064	-0.03	-9.39	-67.83	0.298	0.08	-0.007
9451689	0	94445	54164	0.04	-9.54	-68.8399	0.296	0.077	-0.005
9451789	0	94446	54264	-0.04	-9.62	-70.29	0.312	0.092	-0.006
9451889	0	94447	54364	-0.07	-9.71	-70.64	0.298	0.101	-0.005
9451989	0	94448	54464	0.14	-9.86	-70.74	0.313	0.075	-0.007
9452089	0	94449	54564	0.09	-9.9399	-72.2	0.315	0.09	-0.006
9452189	0	94450	54664	0.13	-10.07	-72.32	0.30399	0.085	-0.008
9452290	0	94451	54764	0.23	-10.33	-73.17	0.3	0.09	-0.007
9452390	0	94452	54864	0.18	-10.2	-73.67	0.339	0.088	-0.006
9452490	0	94453	54964	0.27	-10.42	-74.91	0.323	0.093	-0.008
9452590	0	94454	55064	0.26	-10.51	-75.66	0.32499	0.09	-0.005
9452690	0	94455	55164	0.4	-10.65	-76.74	0.32	0.085	-0.00899
9452790	0	94456	55264	0.34	-10.74	-76.55	0.332	0.074	-0.006
9452890	0	94457	55364	0.35	-10.88	-77.46	0.329	0.089	-0.007
9452990	0	94458	55464	0.2	-10.81	-78	0.351	0.109	-0.004
9453090	0	94459	55564	0.35	-10.89	-78.87	0.345	0.096	-0.008
9453190	0	94460	55664	0.4	-11.05	-78.8	0.357	0.094	-0.005
9453290	0	94461	55764	0.6	-11.36	-81.1	0.334	0.09	-0.007
9453390	0	94462	55864	0.41	-11.22	-81.15	0.362	0.101	-0.00899
9453490	0	94463	55964	0.47	-11.38	-81.82	0.342	0.108	-0.00899
9453591	0	94464	56064	0.3899	-11.43	-82.93	0.356	0.109	-0.01
9453691	0	94465	56164	0.58	-11.47	-82.5199	0.352	0.1	-0.007
9453791	0	94466	56264	0.37	-11.54	-83.97	0.365	0.119	-0.00899
9453891	0	94467	56364	0.4	-11.74	-84.13	0.351	0.115	-0.006
9453991	0	94468	56464	0.52	-11.72	-85.38	0.362	0.116	-0.007
9454091	0	94469	56564	0.52	-11.64	-84.25	0.37	0.103	-0.007
9454191	0	94470	56664	0.47	-11.7299	-85.22	0.362	0.114	-0.008
9454291	0	94471	56764	0.49	-11.83	-85.03	0.37	0.112	-0.005
9454391	0	94472	56864	0.3899	-11.75	-86.2	0.379	0.12	-0.00899
9454491	0	94473	56964	0.3899	-11.9	-86.74	0.365	0.119	-0.008
9454591	0	94474	57064	0.4	-11.79	-85.76	0.382	0.109	-0.005
9454691	0	94475	57164	0.44	-11.99	-87.22	0.362	0.117	-0.005
9454791	0	94476	57264	0.42	-11.77	-85.95	0.379	0.122	-0.00899
9454892	0	94477	57364	0.43	-11.84	-86.82	0.382	0.117	-0.01
9454992	0	94478	57464	0.5	-12.02	-87.29	0.365	0.11	-0.01
9455092	0	94479	57564	0.6	-12.01	-86.94	0.362	0.114	-0.007
9455192	0	94480	57664	0.51	-12.13	-87.23	0.355	0.111	-0.006
9455292	0	94481	57764	0.5	-11.93	-86.6	0.363	0.126	-0.006
9455392	0	94482	57864	0.5	-11.89	-86.32	0.379	0.117	-0.005
9455492	0	94483	57964	0.66	-11.96	-87.96	0.357	0.107	-0.008
9455592	0	94484	58064	0.56	-11.9399	-87.1	0.356	0.11	-0.00899
