# Supplementary material for: Robot-Based Calibration Procedure for Graphene Electronic Skin
Source: Sensors (Basel). 2022 Aug 16;22(16):6122. doi: 10.3390/s22166122 (PMC9416129; doi:10.3390/s22166122)
Supplement: Supplementary file 1 [file sensors-22-06122-s001.zip › measurements/sensor_row_12_col_14_hex_unload.dat]

#ID ES_1_V1
#SIZE ROW 16 COL 32
#DIR UNLOAD
#sensor: hex
#coord: row_12_col_14
system_time	status	sequence_number	hex_sample_counter	Fx	Fy	Fz	Tx	Ty	Tz
9455692	0	94485	58164	0.42	-11.78	-87.03	0.365	0.113	-0.007
9455792	0	94486	58264	0.3899	-11.82	-87.31	0.358	0.128	-0.008
9455892	0	94487	58364	0.41	-11.75	-86.07	0.369	0.112	-0.008
9455992	0	94488	58464	0.38	-11.66	-85.3	0.375	0.115	-0.006
9456092	0	94489	58564	0.5	-11.85	-86.51	0.345	0.116	-0.007
9456193	0	94490	58664	0.49	-11.77	-87.26	0.355	0.111	-0.00899
9456293	0	94491	58764	0.5899	-11.7	-85.58	0.361	0.101	-0.00899
9456393	0	94492	58864	0.58	-11.58	-85.96	0.36	0.108	-0.01
9456493	0	94493	58964	0.48	-11.53	-85.53	0.376	0.109	-0.01
9456593	0	94494	59064	0.34	-11.32	-84.56	0.365	0.123	-0.008
9456693	0	94495	59164	0.38	-11.32	-83.11	0.356	0.109	-0.007
9456793	0	94496	59264	0.51	-11.24	-83.38	0.346	0.1	-0.007
9456893	0	94497	59364	0.21	-11.1	-81.5	0.344	0.104	-0.007
9456993	0	94498	59464	0.36	-11.04	-82.04	0.345	0.106	-0.00899
9457093	0	94499	59564	0.22	-10.97	-80.37	0.33	0.104	-0.008
9457193	0	94500	59664	0.24	-10.93	-81.45	0.32499	0.114	-0.00899
9457293	0	94501	59764	0.24	-10.65	-79.42	0.34	0.104	-0.006
9457394	0	94502	59864	0.13	-10.45	-79.08	0.34	0.109	-0.012
9457494	0	94503	59964	0.28	-10.66	-78.66	0.30399	0.083	-0.006
9457594	0	94504	60064	0.19	-10.26	-77.01	0.32499	0.093	-0.011
9457694	0	94505	60164	0.05	-10.07	-76.73	0.326	0.108	-0.00899
9457794	0	94506	60264	0.12	-10.15	-76.0199	0.296	0.094	-0.00899
9457894	0	94507	60364	0.08	-9.9	-75.3	0.301	0.096	-0.007
9457994	0	94508	60464	0.15	-9.8	-74.24	0.294	0.09	-0.006
9458094	0	94509	60564	0.09	-9.65	-74.5	0.286	0.089	-0.007
9458194	0	94510	60664	0.04	-9.52	-72.7	0.271	0.079	-0.006
9458294	0	94511	60764	0.14	-9.42	-72.0199	0.268	0.087	-0.005
9458394	0	94512	60864	-0.07	-9.15	-71.4	0.27	0.081	-0.01
9458494	0	94513	60964	-0.05	-9.14	-70.74	0.27	0.094	-0.005
9458594	0	94514	61064	-0.05	-8.86	-69.22	0.27	0.077	-0.00899
9458694	0	94515	61164	0.05	-8.87	-68.56	0.256	0.065	-0.004
9458795	0	94516	61264	-0.13	-8.64	-68.72	0.266	0.087	-0.007
9458895	0	94517	61364	-0.25	-8.6	-67.83	0.249	0.081	-0.006
9458995	0	94518	61464	-0.35	-8.36	-66.85	0.255	0.082	-0.006
9459095	0	94519	61564	-0.24	-8.3	-66.2	0.253	0.069	-0.002
9459195	0	94520	61664	-0.43	-8.04	-64.5	0.257	0.071	-0.006
9459295	0	94521	61764	-0.32	-7.99	-64.71	0.243	0.07599	-0.004
9459395	0	94522	61864	-0.25	-8.03	-63.92	0.226	0.07199	-0.007
9459495	0	94523	61964	-0.24	-7.92	-63.26	0.218	0.066	-0.007
9459595	0	94524	62064	-0.29	-7.84	-63.63	0.236	0.06	-0.006
9459695	0	94525	62164	-0.21	-7.64	-61.58	0.215	0.061	-0.003
9459795	0	94526	62264	-0.43	-7.36	-60.55	0.221	0.057	-0.005
9459895	0	94527	62364	-0.25	-7.41	-60.88	0.211	0.054	-0.004
9459995	0	94528	62464	-0.33	-7.24	-59.27	0.214	0.049	-0.005
9460095	0	94529	62564	-0.15	-7.31	-59.58	0.191	0.05	0
9460196	0	94530	62664	-0.41	-7	-57.48	0.205	0.051	-0.004
9460296	0	94531	62764	-0.35	-7	-57.97	0.183	0.043	-0.006
9460396	0	94532	62864	-0.38	-6.76	-56.3	0.188	0.052	-0.004
9460496	0	94533	62964	-0.46	-6.5	-55.62	0.2	0.06	-0.005
9460596	0	94534	63064	-0.43	-6.59	-55.45	0.174	0.042	-0.004
9460696	0	94535	63164	-0.37	-6.4899	-53.93	0.169	0.041	-0.002
9460796	0	94536	63264	-0.3	-6.4899	-54.05	0.163	0.03799	-0.006
9460896	0	94537	63364	-0.29	-6.37	-53.73	0.15899	0.028	-0.006
9460996	0	94538	63464	-0.4	-6	-52.12	0.189	0.037	-0.006
9461096	0	94539	63564	-0.4	-5.92	-51.16	0.18	0.022	-0.002
9461196	0	94540	63664	-0.5	-5.82	-50.5	0.158	0.028	-0.003
9461296	0	94541	63764	-0.57	-5.59	-49.65	0.163	0.039	-0.002
9461397	0	94542	63864	-0.54	-5.64	-50.08	0.147	0.04	-0.005
9461497	0	94543	63964	-0.5	-5.61	-48.34	0.141	0.03	-0.004
9461597	0	94544	64064	-0.66	-5.39	-47.57	0.147	0.031	-0.003
9461697	0	94545	64164	-0.64	-5.17	-46.4	0.148	0.026	-0.002
9461797	0	94546	64264	-0.4	-5.32	-47.73	0.119	0.031	-0.006
9461897	0	94547	64364	-0.55	-5.07	-45.32	0.136	0.016	-0.002
9461997	0	94548	64464	-0.5299	-5.03	-45.97	0.121	0.028	-0.004
9462097	0	94549	64564	-0.62	-4.91	-44.87	0.116	0.025	-0.006
9462197	0	94550	64664	-0.64	-4.7399	-43.85	0.123	0.025	-0.003
9462297	0	94551	64764	-0.68	-4.63	-44.2	0.119	0.028	-0.004
9462397	0	94552	64864	-0.8	-4.51	-42.21	0.121	0.03599	-0.002
9462497	0	94553	64964	-0.67	-4.53	-41.43	0.114	0.016	-0.005
9462597	0	94554	65064	-0.82	-4.27	-41.14	0.117	0.015	-0.004
9462697	0	94555	65164	-0.75	-4.35	-39.59	0.088	0.022	-0.002
9462798	0	94556	65264	-0.64	-4.2199	-39.27	0.097	0.001	-0.002
9462898	0	94557	65364	-0.5899	-4.16	-38.62	0.107	-0.003	-0.005
9462998	0	94558	65464	-0.7	-3.96	-38.68	0.092	0.006	-0.006
9463098	0	94559	28	-0.7	-3.81	-37.15	0.105	0.003	-0.002
9463198	0	94560	128	-0.65	-3.71	-36.1	0.1	-0.015	-0.003
9463298	0	94561	228	-0.79	-3.66	-36.49	0.079	0.004	-0.005
9463398	0	94562	328	-0.77	-3.51	-35.57	0.08	0	-0.003
9463498	0	94563	428	-0.93	-3.31	-34.7599	0.088	-0.002	-0.004
9463598	0	94564	528	-0.94	-3.23	-33.55	0.087	-0.006	-0.003
9463698	0	94565	628	-0.87	-3.18	-33.14	0.074	0.005	-0.002
9463798	0	94566	728	-0.9	-3.14	-32.65	0.067	-0.002	-0.004
9463898	0	94567	828	-0.94	-2.99	-32.65	0.079	0.007	-0.006
9463999	0	94568	928	-1	-2.8599	-31.41	0.074	-0.002	-0.004
9464099	0	94569	1028	-0.8	-2.81	-32.19	0.074	-0.00899	-0.004
9464199	0	94570	1128	-0.95	-2.78	-30.36	0.061	-0.003	-0.001
9464299	0	94571	1228	-0.86	-2.68	-29.87	0.067	-0.016	-0.007
9464399	0	94572	1328	-0.93	-2.76	-29.8	0.051	-0.008	-0.006
9464499	0	94573	1428	-0.85	-2.52	-28.23	0.073	-0.025	-0.002
9464599	0	94574	1528	-1.12	-2.41	-26.81	0.069	-0.01799	-0.002
9464699	0	94575	1628	-1.14	-2.35	-25.91	0.071	-0.027	-0.003
9464799	0	94576	1728	-1.14	-2.38	-26.74	0.047	-0.02	-0.002
9464899	0	94577	1828	-1.09	-2.39	-25.68	0.041	-0.021	-0.001
9464999	0	94578	1928	-1.26	-2.16	-24.7	0.06	-0.033	-0.001
9465099	0	94579	2028	-1.23	-2.28	-24.68	0.059	-0.026	-0.004
9465199	0	94580	2128	-1.34	-2.14	-23.31	0.061	-0.017	-0.002
9465300	0	94581	2228	-1.27	-2.08	-23.01	0.047	-0.029	-0.008
9465400	0	94582	2328	-1.17	-2.1199	-22.19	0.057	-0.043	-0.002
9465500	0	94583	2428	-1.34	-1.9	-20.99	0.071	-0.044	0
9465600	0	94584	2528	-1.29	-1.95	-21.23	0.057	-0.04	-0.005
9465700	0	94585	2628	-1.32	-2.01	-19.9	0.05	-0.053	-0.005
9465800	0	94586	2728	-1.3099	-1.95	-20.11	0.056	-0.052	-0.005
9465900	0	94587	2828	-1.35	-1.83	-19.34	0.064	-0.06	-0.004
9466000	0	94588	2928	-1.35	-1.81	-18.06	0.068	-0.053	-0.005
9466100	0	94589	3028	-1.45	-1.74	-17.92	0.043	-0.058	-0.004
9466200	0	94590	3128	-1.46	-1.61	-17.83	0.059	-0.047	-0.008
9466300	0	94591	3228	-1.5599	-1.59	-16.62	0.061	-0.049	-0.003
9466400	0	94592	3328	-1.47	-1.63	-17.57	0.053	-0.044	-0.004
9466500	0	94593	3428	-1.57	-1.5	-15.87	0.053	-0.039	-0.003
9466601	0	94594	3528	-1.59	-1.52	-15.44	0.037	-0.026	-0.004
9466701	0	94595	3628	-1.4	-1.39	-14.05	0.041	-0.051	-0.004
9466801	0	94596	3728	-1.52	-1.34	-14.57	0.044	-0.044	-0.007
9466901	0	94597	3828	-1.37	-1.16	-13.59	0.056	-0.047	-0.002
9467001	0	94598	3928	-1.44	-1.32	-13.89	0.032	-0.041	-0.002
9467101	0	94599	4028	-1.4299	-1.16	-12.8	0.03599	-0.049	-0.003
9467201	0	94600	4128	-1.19	-1.1	-12.61	0.034	-0.045	-0.005
9467301	0	94601	4228	-1.4	-1.13	-12.29	0.017	-0.04	-0.005
9467401	0	94602	4328	-1.27	-1.0599	-11.66	0.016	-0.046	-0.003
9467501	0	94603	4428	-1.29	-0.97	-10.56	0.029	-0.033	-0.001
9467601	0	94604	4528	-1.42	-0.86	-10.6899	0.034	-0.032	-0.005
9467701	0	94605	4628	-1.12	-0.91	-10.04	0.02	-0.054	-0.003
9467801	0	94606	4728	-1.1799	-0.91	-10.41	0.01899	-0.039	-0.006
9467901	0	94607	4828	-1.12	-0.91	-9.91	0.01799	-0.035	-0.005
9468002	0	94608	4928	-1.12	-0.67	-8.64	0.013	-0.041	-0.003
9468102	0	94609	5028	-1.11	-0.5899	-8.58	0.034	-0.041	-0.004
9468202	0	94610	5128	-1.03	-0.51	-8.67	0.027	-0.023	-0.006
9468302	0	94611	5228	-1.02	-0.61	-7.61	0.01799	-0.035	-0.005
9468402	0	94612	5328	-1.07	-0.47	-6.96	0.025	-0.031	-0.005
9468502	0	94613	5428	-0.93	-0.5299	-7.49	0.028	-0.04	0
9468602	0	94614	5528	-1.01	-0.3899	-6.14	0.021	-0.031	-0.002
9468702	0	94615	5628	-0.98	-0.3899	-5.38	0.01799	-0.014	0
9468802	0	94616	5728	-0.82	-0.49	-5.9699	0.014	-0.026	-0.004
9468902	0	94617	5828	-0.93	-0.37	-6.12	0.02	-0.017	-0.001
9469002	0	94618	5928	-0.75	-0.37	-6.02	0.01899	-0.03	-0.002
9469102	0	94619	6028	-0.79	-0.19	-4.3	0.025	-0.012	0
9469203	0	94620	6128	-0.62	-0.3	-4.9899	0.021	-0.032	-0.002
9469303	0	94621	6228	-0.64	-0.42	-4.7	0.001	-0.028	0
9469403	0	94622	6328	-0.57	-0.32	-4.84	0.005	-0.021	-0.005
9469503	0	94623	6428	-0.72	-0.19	-3.68	0.016	-0.013	0
9469603	0	94624	6528	-0.62	-0.24	-3.77	-0.003	-0.022	-0.004
9469703	0	94625	6628	-0.64	-0.19	-3.15	0.013	-0.01799	0
9469803	0	94626	6728	-0.64	-0.16	-2.79	0.01899	-0.021	-0.005
9469903	0	94627	6828	-0.57	-0.06	-2.56	0.026	-0.017	-0.005
9470003	0	94628	6928	-0.51	-0.15	-2.65	0.017	-0.024	0.001
9470103	0	94629	7028	-0.5	-0.24	-2.69	0.004	-0.025	0
9470203	0	94630	7128	-0.56	-0.04	-1.22	0.022	-0.027	0.001
9470303	0	94631	7228	-0.5299	-0.07	-1.34	0.014	-0.014	0.001
9470403	0	94632	7328	-0.64	-0.13	-2.13	0	-0.005	0.001
9470503	0	94633	7428	-0.47	0.02	-1.78	0.041	-0.033	-0.002
9470604	0	94634	7528	-0.81	0.07	-1.48	0.028	-0.006	0
9470704	0	94635	7628	-0.55	-0.04	-2.15	0.023	-0.012	-0.005
9470804	0	94636	7728	-0.5	-0.1	-1.47	0.013	-0.01899	0
9470904	0	94637	7828	-0.51	-0.15	-1.53	0.00899	-0.025	0.002
9471004	0	94638	7928	-0.55	-0.1	-0.85	0.021	-0.028	-0.004
9471104	0	94639	8028	-0.46	-0.04	-1.12	0.012	-0.03	-0.001
9471204	0	94640	8128	-0.5899	0.01	-0.58	0.016	-0.014	-0.001
9471304	0	94641	8228	-0.47	-0.11	-1.76	0.006	-0.023	-0.001
9471404	0	94642	8328	-0.52	0.11	-0.85	0.021	-0.028	-0.002
9471504	0	94643	8428	-0.57	0.01	-1.1799	0.021	-0.026	-0.002
9471604	0	94644	8528	-0.46	-0.02	-1.21	0.005	-0.01799	-0.004
9471704	0	94645	8628	-0.55	-0.08	-1.2	-0.011	-0.01	0.001
9471804	0	94646	8728	-0.46	0.01	-1.61	0.01899	-0.01799	-0.005
9471905	0	94647	8828	-0.45	0.03	-0.58	0.013	-0.025	-0.003
9472005	0	94648	8928	-0.75	0.15	0.42	0.016	-0.014	-0.003
9472105	0	94649	9028	-0.58	0.09	-0.08	0.023	-0.025	0.001
9472205	0	94650	9128	-0.32	0.06	-0.26	0.006	-0.027	0
9472305	0	94651	9228	-0.42	0.01	-0.3899	-0.002	-0.027	0.001
9472405	0	94652	9328	-0.34	-0.07	0.05	-0.004	-0.04	0
9472505	0	94653	9428	-0.42	-0.01	-1.82	-0.004	-0.015	-0.002
9472605	0	94654	9528	-0.5299	0.08	-0.3	0.001	-0.016	0.002
9472705	0	94655	9628	-0.6	0.12	-1.09	0.006	-0.016	-0.001
9472805	0	94656	9728	-0.61	0.19	-0.56	0.01899	-0.011	-0.001
9472905	0	94657	9828	-0.51	0.11	0.24	0.007	-0.021	0.001
9473005	0	94658	9928	-0.6	0.21	-0.26	0.00899	-0.023	-0.001
9473105	0	94659	10028	-0.49	0.06	-0.15	-0.004	-0.034	0.002
9473206	0	94660	10128	-0.67	0.32	0.96	0.024	-0.03	0
9473306	0	94661	10228	-0.63	0.19	1.1799	0.00899	-0.025	-0.001
9473406	0	94662	10328	-0.65	0.23	-0.15	0.013	-0.025	-0.001
9473506	0	94663	10428	-0.5899	0.37	1.29	0.026	-0.03799	0
9473606	0	94664	10528	-0.63	0.2	0.63	0.01	-0.037	-0.003
9473706	0	94665	10628	-0.5	0.17	0.95	-0.005	-0.039	0.001
9473806	0	94666	10728	-0.6	0.24	1.1	0.011	-0.039	0
9473906	0	94667	10828	-0.63	0.25	1.61	0.015	-0.027	-0.002
9474006	0	94668	10928	-0.6	0.16	0.92	0.011	-0.03599	0
9474106	0	94669	11028	-0.68	0.27	0.76	0.016	-0.03599	0.001
9474206	0	94670	11128	-0.65	0.15	1.09	0.002	-0.026	0
9474306	0	94671	11228	-0.67	0.24	2.09	0.007	-0.04	0
9474406	0	94672	11328	-0.72	0.32	2.48	0.006	-0.027	0
9474507	0	94673	11428	-0.56	0.19	1.57	0.002	-0.033	0.001
9474607	0	94674	11528	-0.38	0.22	1.97	0.004	-0.054	0.002
9474707	0	94675	11628	-0.5899	0.37	1.79	0.015	-0.03	0.002
9474807	0	94676	11728	-0.51	0.22	1.42	-0.002	-0.043	0
9474907	0	94677	11828	-0.48	0.3	0.51	0.012	-0.043	0.004
9475007	0	94678	11928	-0.61	0.16	1.48	-0.004	-0.032	0
9475107	0	94679	12028	-0.54	0.41	2.91	0.012	-0.04	0.001
9475207	0	94680	12128	-0.6	0.26	3.05	0.00899	-0.034	0.002
9475307	0	94681	12228	-0.67	0.46	3.03	0.024	-0.03799	-0.003
9475407	0	94682	12328	-0.55	0.22	1.82	0.005	-0.048	0
9475507	0	94683	12428	-0.69	0.3899	2.6199	0	-0.032	-0.001
9475607	0	94684	12528	-0.52	0.28	1.66	0.007	-0.033	-0.002
9475707	0	94685	12628	-0.57	0.3	3.02	0.002	-0.03599	0
9475808	0	94686	12728	-0.54	0.11	1.9	-0.014	-0.032	0.006
9475908	0	94687	12828	-0.51	0.3	2.75	0.006	-0.05	0.003
9476008	0	94688	12928	-0.57	0.35	3.18	0.013	-0.043	0.001
9476108	0	94689	13028	-0.44	0.29	2.35	0.00899	-0.046	0.004
9476208	0	94690	13128	-0.44	0.34	3.94	0.001	-0.04	0.005
9476308	0	94691	13228	-0.5	0.31	2.77	0.003	-0.037	0
9476408	0	94692	13328	-0.71	0.5	2.97	0.017	-0.027	0.001
9476508	0	94693	13428	-0.52	0.33	3.94	0.015	-0.052	0.004
9476608	0	94694	13528	-0.64	0.4	3.09	0.004	-0.037	0.003
9476708	0	94695	13628	-0.54	0.38	3.55	0.011	-0.044	0.003
9476808	0	94696	13728	-0.64	0.41	3.77	0.001	-0.041	0.001
9476908	0	94697	13828	-0.44	0.4	4.36	0.02	-0.062	0.004
9477008	0	94698	13928	-0.45	0.3	3.8	-0.001	-0.058	-0.002
9477109	0	94699	14028	-0.65	0.56	5.16	0.031	-0.055	0.004
9477209	0	94700	14128	-0.65	0.31	4.16	0.007	-0.05	0
9477309	0	94701	14228	-0.5899	0.44	4.31	0.013	-0.053	0.001
9477409	0	94702	14328	-0.51	0.41	4.57	0.016	-0.065	-0.002
9477509	0	94703	14428	-0.58	0.43	4.37	0.016	-0.048	0.002
9477609	0	94704	14528	-0.6	0.4	4.35	0.014	-0.047	0.003
9477709	0	94705	14628	-0.58	0.44	4.85	0.012	-0.057	0
9477809	0	94706	14728	-0.61	0.3899	3.41	0.008	-0.048	0.002
9477909	0	94707	14828	-0.43	0.3	4.34	0.014	-0.052	0.002
9478009	0	94708	14928	-0.61	0.38	4.69	0.011	-0.055	0.003
9478109	0	94709	15028	-0.63	0.33	4.59	-0.001	-0.034	0.003
9478209	0	94710	15128	-0.56	0.51	4.76	0.008	-0.03599	0.003
9478309	0	94711	15228	-0.64	0.49	5.7399	0.013	-0.055	0.001
9478410	0	94712	15328	-0.68	0.45	5.7199	0.01	-0.046	0.002
9478510	0	94713	15428	-0.44	0.3	4.69	0.006	-0.057	0.002
9478610	0	94714	15528	-0.66	0.58	5.77	0.025	-0.05	0.001
9478710	0	94715	15628	-0.47	0.29	5.07	0.003	-0.068	0
9478810	0	94716	15728	-0.5899	0.51	5.9899	0.004	-0.057	0.003
9478910	0	94717	15828	-0.57	0.56	6.3	0.01799	-0.059	0.001
9479010	0	94718	15928	-0.69	0.5	5.9	0.014	-0.055	0.003
9479110	0	94719	16028	-0.54	0.4	6.81	-0.001	-0.055	0.003
9479210	0	94720	16128	-0.6	0.27	5.7399	-0.015	-0.057	0.003
9479310	0	94721	16228	-0.62	0.45	5.7	-0.005	-0.056	0.002
9479410	0	94722	16328	-0.66	0.55	6.73	0.01	-0.06	0.002
9479510	0	94723	16428	-0.7799	0.65	7.43	0.01799	-0.06	0.002
9479611	0	94724	16528	-0.64	0.51	7.41	0.006	-0.061	0.003
9479711	0	94725	16628	-0.51	0.4	5.55	-0.006	-0.065	0.003
9479811	0	94726	16728	-0.77	0.5899	7.7	0.003	-0.055	0.003
9479911	0	94727	16828	-0.57	0.5299	7.15	0.008	-0.07	0.004
9480011	0	94728	16928	-0.7	0.74	7.83	0.013	-0.061	0.005
9480111	0	94729	17028	-0.69	0.75	8.36	0.008	-0.07199	0.005
9480211	0	94730	17128	-0.54	0.5	6.82	-0.016	-0.067	0
9480311	0	94731	17228	-0.57	0.49	6.37	0	-0.056	0.004
9480411	0	94732	17328	-0.5299	0.49	6.51	-0.007	-0.067	0.006
9480511	0	94733	17428	-0.64	0.64	8.02	-0.003	-0.061	0.006
9480611	0	94734	17528	-0.49	0.62	7.19	-0.003	-0.06	0.002
9480711	0	94735	17628	-0.61	0.71	7.24	0.008	-0.063	0
9480811	0	94736	17728	-0.73	0.81	7.95	0.022	-0.074	0.003
9480911	0	94737	17828	-0.51	0.61	7.06	-0.001	-0.065	0.002
9481012	0	94738	17928	-0.83	0.7	7.79	-0.001	-0.056	0.003
9481112	0	94739	18028	-0.44	0.65	8.28	0.01	-0.07599	0.001
9481212	0	94740	18128	-0.6	0.67	6.59	-0.007	-0.062	-0.001
9481312	0	94741	18228	-0.46	0.55	7.34	-0.008	-0.067	0.003
9481412	0	94742	18328	-0.45	0.5899	7.95	-0.001	-0.079	0
9481512	0	94743	18428	-0.64	0.77	8.26	0.003	-0.057	0.006
9481612	0	94744	18528	-0.57	0.66	7.98	-0.001	-0.062	0.005
9481712	0	94745	18628	-0.52	0.65	7.87	0.001	-0.063	0
9481812	0	94746	18728	-0.63	0.72	8.02	-0.001	-0.061	0.003
9481912	0	94747	18828	-0.44	0.5899	7.82	-0.004	-0.069	0.002
9482012	0	94748	18928	-0.57	0.7799	9.49	0.004	-0.073	0.002
9482112	0	94749	19028	-0.55	0.74	9.26	0.01899	-0.071	0.008
9482212	0	94750	19128	-0.43	0.68	9.54	0.002	-0.075	0.005
9482313	0	94751	19228	-0.5899	0.77	8.72	0.007	-0.07199	0.003
9482413	0	94752	19328	-0.47	0.77	8.36	-0.002	-0.064	0.005
9482513	0	94753	19428	-0.48	0.6	8.66	-0.002	-0.083	0.002
9482613	0	94754	19528	-0.66	0.77	9.55	0.011	-0.078	0.002
9482713	0	94755	19628	-0.49	0.58	7.99	-0.014	-0.064	0.007
9482813	0	94756	19728	-0.66	0.81	8.66	0.01	-0.064	0.003
9482913	0	94757	19828	-0.68	0.8	9.6	0.007	-0.064	0.004
9483013	0	94758	19928	-0.56	0.8	9.05	0.013	-0.081	0.006
9483113	0	94759	20028	-0.55	0.71	8.89	-0.008	-0.067	0.004
9483213	0	94760	20128	-0.63	0.8	9.36	0	-0.074	0.005
9483313	0	94761	20228	-0.68	0.93	9.53	0.024	-0.061	0.003
9483413	0	94762	20328	-0.62	0.8	9.67	0.006	-0.07	0.006
9483514	0	94763	20428	-0.64	0.69	9.5	-0.015	-0.075	0.007
9483614	0	94764	20528	-0.35	0.67	9.41	-0.01799	-0.09	0.005
9483714	0	94765	20628	-0.69	0.76	9.13	-0.014	-0.056	0.007
9483814	0	94766	20728	-0.49	0.75	9.4399	-0.01	-0.088	0.007
9483914	0	94767	20828	-0.51	0.76	8.22	-0.008	-0.067	0.003
9484014	0	94768	20928	-0.66	0.95	9.6	0.01	-0.067	0.004
9484114	0	94769	21028	-0.6	0.91	10.07	0.003	-0.066	0.005
9484214	0	94770	21128	-0.6	0.92	10.06	-0.007	-0.066	0.007
9484314	0	94771	21228	-0.5899	0.96	9.4399	-0.007	-0.069	0.007
9484414	0	94772	21328	-0.49	0.76	9.4399	-0.01799	-0.078	0.002
9484514	0	94773	21428	-0.5899	1.1	9.83	0	-0.07	0.003
9484614	0	94774	21528	-0.69	1.01	10.76	-0.012	-0.078	0.011
9484714	0	94775	21628	-0.7	1.07	11.03	-0.016	-0.06	0.006
9484814	0	94776	21728	-0.54	1.05	10.41	-0.005	-0.083	0.004
9484915	0	94777	21828	-0.5	1.03	10.68	-0.022	-0.07599	0.006
9485015	0	94778	21928	-0.55	1.19	9.9	-0.004	-0.077	0.005
9485115	0	94779	22028	-0.5	1.17	10.3	0.005	-0.089	0.007
9485215	0	94780	22128	-0.57	1.05	10.54	-0.029	-0.071	0.006
9485315	0	94781	22228	-0.7799	1.1799	9.97	-0.006	-0.067	0.005
9485415	0	94782	22328	-0.43	1.16	10.14	-0.017	-0.081	0.01
9485515	0	94783	22428	-0.6	1.29	10.9799	-0.00899	-0.07	0.006
9485615	0	94784	22528	-0.5899	1.32	11.45	-0.007	-0.086	0.007
9485715	0	94785	22628	-0.3899	1.22	10.82	-0.025	-0.087	0.005
9485815	0	94786	22728	-0.65	1.32	11.33	-0.008	-0.086	0.00899
9485915	0	94787	22828	-0.5899	1.28	11.07	-0.025	-0.069	0.007
9486015	0	94788	22928	-0.56	1.3	10.67	-0.023	-0.083	0.006
9486115	0	94789	23028	-0.51	1.41	12.14	-0.01	-0.081	0.00899
9486216	0	94790	23128	-0.69	1.44	10.47	-0.01799	-0.07599	0.002
9486316	0	94791	23228	-0.49	1.3	11.05	-0.01799	-0.075	0.01
9486416	0	94792	23328	-0.64	1.46	10.93	-0.012	-0.074	0.008
9486516	0	94793	23428	-0.5299	1.23	10.29	-0.024	-0.081	0.006
9486616	0	94794	23528	-0.7	1.55	11.4799	-0.012	-0.074	0.01
9486716	0	94795	23628	-0.7	1.39	11.78	-0.022	-0.073	0.005
9486816	0	94796	23728	-0.62	1.35	11.27	-0.013	-0.088	0.005
9486916	0	94797	23828	-0.61	1.52	11.42	-0.001	-0.086	0.007
9487016	0	94798	23928	-0.72	1.48	12	-0.01899	-0.081	0.005
9487116	0	94799	24028	-0.48	1.4	10.8	-0.031	-0.065	0.007
9487216	0	94800	24128	-0.61	1.71	13.45	-0.007	-0.079	0.008
9487316	0	94801	24228	-0.51	1.54	12.51	-0.028	-0.079	0.008
9487416	0	94802	24328	-0.44	1.48	13.02	-0.014	-0.079	0.007
9487517	0	94803	24428	-0.44	1.45	12.81	-0.02	-0.081	0.008
9487617	0	94804	24528	-0.5299	1.33	13.16	-0.02	-0.064	0.005
9487717	0	94805	24628	-0.46	1.27	13.68	-0.027	-0.07	0.007
9487817	0	94806	24728	-0.55	1.48	13.4	-0.001	-0.069	0.006
9487917	0	94807	24828	-0.52	1.52	14.41	-0.006	-0.081	0.007
9488017	0	94808	24928	-0.54	1.4	13.88	-0.001	-0.073	0.006
9488117	0	94809	25028	-0.41	1.38	13.65	-0.012	-0.083	0.007
9488217	0	94810	25128	-0.45	1.34	13.36	-0.02	-0.071	0.005
9488317	0	94811	25228	-0.51	1.29	13.6	-0.017	-0.079	0.005
9488417	0	94812	25328	-0.47	1.21	13.81	-0.022	-0.082	0.00899
9488517	0	94813	25428	-0.48	1.44	14.13	-0.01	-0.087	0.005
9488617	0	94814	25528	-0.4	1.47	14.23	0.003	-0.083	0.003
9488717	0	94815	25628	-0.41	1.49	14.67	0.004	-0.081	0.006
9488818	0	94816	25728	-0.34	1.46	13.64	-0.002	-0.082	0.007
9488918	0	94817	25828	-0.41	1.29	13.34	-0.013	-0.07199	0.003
9489018	0	94818	25928	-0.29	1.42	13.39	0.003	-0.098	0.004
9489118	0	94819	26028	-0.56	1.42	14.44	-0.008	-0.073	0.008
9489218	0	94820	26128	-0.56	1.4	13.89	-0.00899	-0.07	0.006
9489318	0	94821	26228	-0.5	1.45	13.9	0.00899	-0.074	0.004
9489418	0	94822	26328	-0.3899	1.4	14.55	-0.00899	-0.099	0.006
9489518	0	94823	26428	-0.51	1.4	13.26	-0.016	-0.071	0.005
9489618	0	94824	26528	-0.62	1.5599	13.89	0.001	-0.063	0.006
9489718	0	94825	26628	-0.24	1.3099	13.78	-0.006	-0.091	0.008
9489818	0	94826	26728	-0.37	1.32	14.43	-0.003	-0.088	0.006
9489918	0	94827	26828	-0.4	1.33	13.61	-0.005	-0.084	0.005
9490018	0	94828	26928	-0.49	1.4299	13.83	-0.013	-0.067	0.008
9490118	0	94829	27028	-0.47	1.39	14.49	-0.007	-0.07	0.004
9490219	0	94830	27128	-0.32	1.41	13.69	-0.005	-0.082	0.00899
9490319	0	94831	27228	-0.49	1.49	13.53	-0.005	-0.078	0.004
9490419	0	94832	27328	-0.57	1.44	14.55	-0.017	-0.069	0.005
9490519	0	94833	27428	-0.34	1.25	13.56	-0.007	-0.081	0.005
9490619	0	94834	27528	-0.47	1.41	13.99	-0.01799	-0.075	0.004
9490719	0	94835	27628	-0.37	1.32	14.19	-0.015	-0.07599	0.006
9490819	0	94836	27728	-0.32	1.3	13.09	-0.007	-0.081	0.005
9490919	0	94837	27828	-0.3899	1.37	13.76	-0.014	-0.08	0.007
9491019	0	94838	27928	-0.44	1.35	12.9	-0.016	-0.074	0.007
9491119	0	94839	28028	-0.46	1.4	14.55	-0.016	-0.075	0.007
