# Supplementary material for: Robot-Based Calibration Procedure for Graphene Electronic Skin
Source: Sensors (Basel). 2022 Aug 16;22(16):6122. doi: 10.3390/s22166122 (PMC9416129; doi:10.3390/s22166122)
Supplement: Supplementary file 1 [file sensors-22-06122-s001.zip › measurements/sensor_row_12_col_15_hex_load.dat]

#ID ES_1_V1
#SIZE ROW 16 COL 32
#DIR LOAD
#sensor: hex
#coord: row_12_col_15
system_time	status	sequence_number	hex_sample_counter	Fx	Fy	Fz	Tx	Ty	Tz
9346008	0	93389	14100	-0.41	1.41	14.05	0.002	-0.078	0.004
9346108	0	93390	14200	-0.44	1.1799	13.43	-0.027	-0.077	0.006
9346208	0	93391	14300	-0.5	1.48	14.86	-0.003	-0.07199	0.003
9346308	0	93392	14400	-0.5	1.53	13.65	0.008	-0.071	0.002
9346409	0	93393	14500	-0.3899	1.3	13.82	-0.002	-0.083	0.005
9346509	0	93394	14600	-0.38	1.26	13.15	-0.031	-0.073	0.006
9346609	0	93395	14700	-0.65	1.4	14.2	-0.007	-0.071	0.003
9346709	0	93396	14800	-0.31	1.34	13.33	-0.00899	-0.089	0.004
9346809	0	93397	14900	-0.58	1.42	14.34	-0.012	-0.073	0.00899
9346909	0	93398	15000	-0.52	1.53	14.63	0.00899	-0.079	0.005
9347009	0	93399	15100	-0.35	1.3	13.64	-0.021	-0.069	0.006
9347109	0	93400	15200	-0.56	1.45	13.52	-0.006	-0.066	0.007
9347209	0	93401	15300	-0.45	1.45	15.38	-0.003	-0.078	0.006
9347309	0	93402	15400	-0.49	1.34	12.99	-0.01	-0.066	0.006
9347409	0	93403	15500	-0.34	1.32	14.65	-0.008	-0.085	0.005
9347509	0	93404	15600	-0.31	1.36	13.73	-0.00899	-0.073	0.006
9347609	0	93405	15700	-0.55	1.44	14.11	-0.001	-0.081	0.003
9347709	0	93406	15800	-0.47	1.46	13.56	0.003	-0.075	0.005
9347810	0	93407	15900	-0.46	1.35	14.48	-0.011	-0.07599	0.006
9347910	0	93408	16000	-0.38	1.35	14.13	-0.007	-0.089	0.003
9348010	0	93409	16100	-0.32	1.26	13.68	-0.017	-0.07599	0.005
9348110	0	93410	16200	-0.46	1.25	13.71	-0.016	-0.07599	0.006
9348210	0	93411	16300	-0.49	1.42	13.53	-0.017	-0.069	0.004
9348310	0	93412	16400	-0.31	1.27	13.06	-0.017	-0.07	0.005
9348410	0	93413	16500	-0.44	1.44	14.08	-0.008	-0.078	0.004
9348510	0	93414	16600	-0.47	1.41	13.37	-0.002	-0.08	0.003
9348610	0	93415	16700	-0.69	1.22	12.85	-0.016	-0.064	0.005
9348710	0	93416	16800	-0.41	1.28	13.15	0.007	-0.097	0.007
9348810	0	93417	16900	-0.5299	1.23	12.6	0.002	-0.077	0.002
9348910	0	93418	17000	-0.72	1.05	11.3	-0.01	-0.073	0.007
9349010	0	93419	17100	-0.81	1.16	11.29	0.015	-0.069	0.006
9349111	0	93420	17200	-0.74	0.97	11.08	-0.013	-0.078	0.006
9349211	0	93421	17300	-0.76	1.08	11.7	0.003	-0.075	0.00899
9349311	0	93422	17400	-0.71	0.95	10.32	-0.005	-0.074	0.005
9349411	0	93423	17500	-0.82	1.07	12.12	0	-0.078	0.00899
9349511	0	93424	17600	-0.68	0.94	10.67	-0.00899	-0.09	0.003
9349611	0	93425	17700	-0.57	0.86	10.25	-0.011	-0.093	0.004
9349711	0	93426	17800	-0.6	0.9	10.56	-0.01799	-0.077	0.006
9349811	0	93427	17900	-0.55	0.7799	11.2299	-0.022	-0.085	0.007
9349911	0	93428	18000	-0.6	1.11	11.4	0.013	-0.084	0.006
9350011	0	93429	18100	-0.55	0.95	10.7	0.002	-0.088	0.005
9350111	0	93430	18200	-0.5899	0.86	10.89	-0.01	-0.09	0.006
9350211	0	93431	18300	-0.66	0.97	10.57	-0.005	-0.086	0.006
9350311	0	93432	18400	-0.6	0.9	10.2299	-0.004	-0.078	0.007
9350412	0	93433	18500	-0.56	0.8	10.56	-0.012	-0.088	0.007
9350512	0	93434	18600	-0.63	0.97	10.75	0.014	-0.094	0.006
9350612	0	93435	18700	-0.58	0.89	10.36	0.001	-0.089	0.006
9350712	0	93436	18800	-0.63	0.96	10.42	0.00899	-0.07599	0.002
9350812	0	93437	18900	-0.5899	0.87	9.9	0.004	-0.085	0.005
9350912	0	93438	19000	-0.65	1.0599	10.54	0.023	-0.08	0.007
9351012	0	93439	19100	-0.68	0.91	10.16	0.00899	-0.08	0.005
9351112	0	93440	19200	-0.7799	0.98	10.17	0.005	-0.06	0.006
9351212	0	93441	19300	-0.47	0.65	9.4799	-0.015	-0.078	0.008
9351312	0	93442	19400	-0.73	0.95	9.16	0.011	-0.073	0.005
9351412	0	93443	19500	-0.6	0.87	9.04	0	-0.07199	0
9351512	0	93444	19600	-0.51	0.7	9.09	-0.007	-0.086	0.005
9351612	0	93445	19700	-0.61	0.79	9.15	0.004	-0.067	0.005
9351713	0	93446	19800	-0.63	0.89	9.89	0.005	-0.07199	0.005
9351813	0	93447	19900	-0.67	0.85	9.35	0.00899	-0.07199	0.004
9351913	0	93448	20000	-0.63	0.85	8.77	0.017	-0.077	0.003
9352013	0	93449	20100	-0.57	0.8	9.01	0.001	-0.065	0.004
9352113	0	93450	20200	-0.52	0.86	9.45	0.02	-0.07599	0.008
9352213	0	93451	20300	-0.5299	0.76	9.15	0.001	-0.068	0.004
9352313	0	93452	20400	-0.56	0.64	7.91	0.002	-0.074	0.003
9352413	0	93453	20500	-0.5299	0.7	9.46	-0.003	-0.069	0.005
9352513	0	93454	20600	-0.5299	0.67	8.68	0.01	-0.064	0.003
9352613	0	93455	20700	-0.6	0.74	8.76	0.01899	-0.068	0.004
9352713	0	93456	20800	-0.35	0.56	8.66	0.008	-0.073	0.005
9352813	0	93457	20900	-0.49	0.69	8.52	0	-0.059	0.002
9352913	0	93458	21000	-0.37	0.54	8.9399	0.004	-0.07	0.002
9353014	0	93459	21100	-0.4	0.63	8.41	0.008	-0.07199	0.003
9353114	0	93460	21200	-0.3899	0.51	7.65	-0.003	-0.054	0.005
9353214	0	93461	21300	-0.5899	0.81	9.46	0.022	-0.066	0.005
9353314	0	93462	21400	-0.23	0.5299	7.7	0	-0.06	0.005
9353414	0	93463	21500	-0.37	0.56	7.82	-0.006	-0.061	0.005
9353514	0	93464	21600	-0.2	0.54	7.6	-0.001	-0.065	0.004
9353614	0	93465	21700	-0.36	0.54	7.88	0.011	-0.056	0.004
9353714	0	93466	21800	-0.48	0.6	7.93	0.016	-0.058	0.007
9353814	0	93467	21900	-0.43	0.65	8.21	0.022	-0.057	0.003
9353914	0	93468	22000	-0.29	0.46	7.09	0.01	-0.052	0.004
9354014	0	93469	22100	-0.29	0.45	7.31	0.002	-0.05	0.006
9354114	0	93470	22200	-0.25	0.52	7.67	0.01899	-0.056	0.001
9354214	0	93471	22300	-0.24	0.41	7.6	-0.006	-0.054	0.004
9354315	0	93472	22400	-0.15	0.46	7.71	0.00899	-0.06	0.003
9354415	0	93473	22500	-0.17	0.46	6.94	0.017	-0.053	0.003
9354515	0	93474	22600	-0.33	0.49	6.94	0.017	-0.044	0
9354615	0	93475	22700	-0.31	0.42	7.55	0.011	-0.042	0.003
9354715	0	93476	22800	-0.33	0.37	6.91	0	-0.032	0.005
9354815	0	93477	22900	-0.42	0.55	8.05	0.022	-0.042	0.005
9354915	0	93478	23000	-0.24	0.26	7.25	-0.015	-0.034	0.005
9355015	0	93479	23100	-0.22	0.25	6.82	-0.002	-0.049	0.003
9355115	0	93480	23200	-0.26	0.44	7.67	0.024	-0.041	0.005
9355215	0	93481	23300	-0.2	0.36	6.7	0.016	-0.03	0.003
9355315	0	93482	23400	-0.27	0.42	8.42	0.017	-0.039	0.005
9355415	0	93483	23500	-0.1	0.46	7.25	0.029	-0.037	0.001
9355515	0	93484	23600	-0.16	0.36	6.8	0.021	-0.041	0.004
9355616	0	93485	23700	-0.16	0.25	6.48	0.00899	-0.03	-0.001
9355716	0	93486	23800	-0.07	0.28	6.99	0.01	-0.047	0.002
9355816	0	93487	23900	-0.21	0.34	5.7199	0.022	-0.033	0.003
9355916	0	93488	24000	-0.14	0.32	5.79	0.01799	-0.03799	0.005
9356016	0	93489	24100	-0.05	0.25	5.37	0.01799	-0.03	0
9356116	0	93490	24200	-0.01	0.25	6.55	0.024	-0.035	0.002
9356216	0	93491	24300	-0.13	0.29	5.77	0.027	-0.028	0
9356316	0	93492	24400	-0.08	0.38	6.51	0.025	-0.03599	0.004
9356416	0	93493	24500	-0.03	0.24	6.02	0.024	-0.04	0.003
9356516	0	93494	24600	-0.07	0.3899	5.4	0.035	-0.021	0.001
9356616	0	93495	24700	-0.06	0.26	4.77	0.01799	-0.021	0.001
9356716	0	93496	24800	-0.03	0.21	5.09	0.01899	-0.017	0.005
9356817	0	93497	24900	-0.03	0.25	5.2	0.01799	-0.013	0.002
9356917	0	93498	25000	-0.14	0.3	5.94	0.035	-0.033	0.002
9357017	0	93499	25100	0.02	0.27	6.33	0.032	-0.031	0.005
9357117	0	93500	25200	-0.02	0.3	5.17	0.037	-0.021	0.004
9357217	0	93501	25300	0.1	0.07	4.54	0.004	-0.035	0
9357317	0	93502	25400	-0.02	0.31	4.85	0.041	-0.03599	0.001
9357417	0	93503	25500	-0.04	0.26	4.57	0.03	-0.031	0
9357517	0	93504	25600	-0.07	0.14	4.7	0.016	-0.025	0.002
9357617	0	93505	25700	0.19	0.05	4.57	0.011	-0.035	0.003
9357717	0	93506	25800	-0.08	0.24	4.17	0.034	-0.021	0
9357817	0	93507	25900	-0.02	0.24	4.9899	0.03	-0.021	0
9357917	0	93508	26000	-0.13	0.22	5.57	0.026	-0.017	0.001
9358017	0	93509	26100	-0.06	0.18	4.19	0.024	-0.02	0.003
9358117	0	93510	26200	-0.02	-0.02	3.75	0.012	-0.017	0.002
9358218	0	93511	26300	-0.01	0.18	3.04	0.04	-0.023	-0.001
9358318	0	93512	26400	-0.01	0.18	4.16	0.039	-0.022	-0.001
9358418	0	93513	26500	-0.03	0.11	4.35	0.015	-0.016	0.003
9358518	0	93514	26600	0.13	0.08	3.81	0.034	-0.028	-0.001
9358618	0	93515	26700	0.02	0.17	3.27	0.027	-0.005	0.004
9358718	0	93516	26800	-0.05	0.21	3.83	0.043	-0.023	0.003
9358818	0	93517	26900	0.01	0.13	4.21	0.03599	-0.025	0.002
9358918	0	93518	27000	0.05	0.08	3.18	0.043	-0.016	0.002
9359018	0	93519	27100	0.06	0.03	3.29	0.026	-0.013	0.001
9359118	0	93520	27200	-0.05	0.16	3.67	0.023	-0.013	-0.001
9359218	0	93521	27300	0.01	-0.12	3.32	0.005	-0.008	-0.001
9359318	0	93522	27400	0.06	0.05	3.29	0.01899	-0.013	0.003
9359418	0	93523	27500	-0.01	0.09	3.59	0.03	-0.01799	-0.001
9359518	0	93524	27600	0.03	0.06	2.46	0.021	-0.006	-0.004
9359619	0	93525	27700	-0.04	0.19	3.26	0.045	-0.012	0
9359719	0	93526	27800	0.01	-0.05	2.69	0.028	-0.015	0.001
9359819	0	93527	27900	-0.03	-0.06	2.68	0.01899	-0.007	0.001
9359919	0	93528	28000	-0.18	0.07	3.44	0.028	-0.013	0.003
9360019	0	93529	28100	0.12	0.11	2.79	0.03799	-0.012	0.002
9360119	0	93530	28200	-0.11	0.13	3.45	0.042	-0.013	-0.001
9360219	0	93531	28300	0.13	-0.11	2.35	0.022	-0.022	0.002
9360319	0	93532	28400	-0.02	0.08	2.72	0.042	-0.006	-0.001
9360419	0	93533	28500	0.05	-0.01	2.35	0.026	-0.007	-0.001
9360519	0	93534	28600	-0.06	-0.04	2.79	0.023	-0.004	0.002
9360619	0	93535	28700	-0.12	0.1	2.92	0.03	-0.005	-0.002
9360719	0	93536	28800	0.05	-0.05	2.39	0.024	-0.007	-0.001
9360820	0	93537	28900	0.05	0.02	1.65	0.031	-0.007	0.001
9360920	0	93538	29000	-0.04	-0.06	1.74	0.037	-0.004	0.003
9361020	0	93539	29100	0.05	-0.17	1.33	0.014	-0.013	0.002
9361120	0	93540	29200	0.01	-0.16	1.98	0.03599	-0.013	-0.002
9361220	0	93541	29300	0.16	-0.21	0.85	0.01799	-0.014	0.003
9361320	0	93542	29400	0.25	-0.16	1.09	0.027	-0.021	0
9361420	0	93543	29500	0.23	-0.14	1.12	0.026	-0.011	-0.004
9361520	0	93544	29600	0.09	-0.14	1.58	0.032	-0.014	0.001
9361620	0	93545	29700	-0.05	-0.14	1.15	0.028	-0.001	0
9361720	0	93546	29800	0.14	-0.12	0.91	0.027	-0.015	0
9361820	0	93547	29900	-0.05	-0.17	0.25	0.017	-0.004	0
9361920	0	93548	30000	-0.06	-0.17	0.3	0.027	-0.003	0.001
9362020	0	93549	30100	0.01	-0.18	0.58	0.032	-0.004	-0.001
9362121	0	93550	30200	0.04	-0.19	0.72	0.023	-0.001	0
9362221	0	93551	30300	0.13	-0.22	-0.18	0.028	-0.012	-0.002
9362321	0	93552	30400	-0.04	-0.24	0.21	0.034	-0.007	0.001
9362421	0	93553	30500	0.04	-0.22	0.5	0.026	-0.005	0.001
9362521	0	93554	30600	-0.02	-0.34	-0.23	0.017	0.002	0.001
9362621	0	93555	30700	-0.06	-0.22	0.45	0.026	0.007	-0.003
9362721	0	93556	30800	-0.08	-0.16	-0.05	0.041	0.008	0
9362821	0	93557	30900	-0.03	-0.3	-0.61	0.031	-0.001	0
9362921	0	93558	31000	0.04	-0.28	-0.49	0.037	-0.008	0.001
9363021	0	93559	31100	0.04	-0.29	-0.7	0.035	-0.001	0
9363121	0	93560	31200	0.11	-0.27	-1.04	0.04	-0.008	0
9363221	0	93561	31300	-0.01	-0.24	0.01	0.046	-0.002	0.001
9363321	0	93562	31400	-0.02	-0.25	-0.75	0.043	0.002	0
9363421	0	93563	31500	0.06	-0.46	-1.3099	0.024	-0.003	0.002
9363522	0	93564	31600	0.02	-0.41	-1.32	0.044	0.001	0.001
9363622	0	93565	31700	-0.16	-0.49	-1.64	0.035	0.006	0.002
9363722	0	93566	31800	-0.06	-0.38	-1.73	0.058	-0.006	-0.003
9363822	0	93567	31900	-0.26	-0.48	-1.23	0.04	0.015	-0.001
9363922	0	93568	32000	-0.08	-0.64	-1.39	0.037	0.005	-0.001
9364022	0	93569	32100	-0.06	-0.67	-1.75	0.051	-0.013	-0.001
9364122	0	93570	32200	-0.13	-0.75	-1.5	0.027	0	0.003
9364222	0	93571	32300	-0.17	-0.57	-1	0.049	-0.014	-0.004
9364322	0	93572	32400	-0.07	-0.82	-2.23	0.029	-0.006	-0.003
9364422	0	93573	32500	-0.3	-0.55	-1.24	0.055	-0.011	-0.003
9364522	0	93574	32600	-0.15	-0.77	-2.06	0.053	-0.00899	0
9364622	0	93575	32700	-0.15	-0.91	-1.57	0.034	-0.008	0
9364723	0	93576	32800	-0.04	-0.85	-1.92	0.026	-0.011	0.001
9364823	0	93577	32900	-0.12	-0.75	-1.13	0.03799	-0.012	-0.001
9364923	0	93578	33000	-0.22	-0.76	-2.24	0.03599	-0.00899	-0.003
9365023	0	93579	33100	-0.11	-0.57	-1.29	0.061	-0.021	0.002
9365123	0	93580	33200	-0.35	-0.67	-2.03	0.041	0.007	-0.003
9365223	0	93581	33300	-0.05	-0.65	-2.09	0.068	-0.014	-0.001
9365323	0	93582	33400	-0.29	-0.67	-1.34	0.046	-0.004	-0.002
9365423	0	93583	33500	-0.12	-0.72	-2.26	0.041	-0.006	-0.001
9365523	0	93584	33600	-0.3899	-0.76	-1.94	0.042	0.003	-0.004
9365623	0	93585	33700	-0.22	-0.7799	-2.07	0.043	-0.01	-0.002
9365723	0	93586	33800	-0.25	-0.76	-2.88	0.039	-0.002	-0.001
9365823	0	93587	33900	-0.14	-0.75	-1.92	0.048	-0.012	0
9365923	0	93588	34000	-0.37	-0.67	-1.53	0.049	0.016	0.001
9366023	0	93589	34100	-0.26	-0.75	-2.54	0.046	-0.006	-0.003
9366124	0	93590	34200	-0.35	-0.7799	-1.49	0.049	0.003	-0.003
9366224	0	93591	34300	-0.12	-1.04	-3.87	0.029	-0.013	0.002
9366324	0	93592	34400	-0.32	-0.73	-2.7	0.07199	-0.014	-0.002
9366424	0	93593	34500	-0.23	-1.01	-3.96	0.046	0.003	-0.004
9366524	0	93594	34600	-0.34	-1.0599	-3.36	0.047	-0.004	0.003
9366624	0	93595	34700	-0.25	-1.02	-3.43	0.062	-0.006	-0.001
9366724	0	93596	34800	-0.33	-1.11	-5.43	0.056	0.002	-0.005
9366824	0	93597	34900	-0.44	-1.27	-5.79	0.044	0.014	-0.005
9366924	0	93598	35000	-0.44	-1.26	-5.52	0.053	0.013	-0.005
9367024	0	93599	35100	-0.16	-1.27	-6.88	0.059	-0.008	-0.001
9367124	0	93600	35200	-0.41	-1.36	-6.03	0.049	0.00899	-0.003
9367224	0	93601	35300	-0.32	-1.47	-7.81	0.056	-0.003	-0.002
9367325	0	93602	35400	-0.33	-1.49	-7.43	0.059	0.001	-0.004
9367425	0	93603	35500	-0.34	-1.37	-6.39	0.07199	0.008	-0.004
9367525	0	93604	35600	-0.27	-1.66	-8.35	0.054	-0.008	-0.004
9367625	0	93605	35700	-0.44	-1.52	-7.53	0.079	-0.003	-0.002
9367725	0	93606	35800	-0.38	-1.5599	-9.64	0.081	0.002	-0.004
9367825	0	93607	35900	-0.5	-1.68	-9.64	0.075	0.004	-0.004
9367925	0	93608	36000	-0.51	-1.72	-9.45	0.077	0.003	-0.003
9368025	0	93609	36100	-0.48	-1.85	-10.92	0.073	0	-0.006
9368125	0	93610	36200	-0.49	-1.99	-10.91	0.055	-0.008	-0.002
9368225	0	93611	36300	-0.6	-1.84	-11.14	0.077	-0.007	-0.004
9368325	0	93612	36400	-0.51	-2.07	-11.63	0.07199	-0.014	-0.004
9368425	0	93613	36500	-0.56	-2.06	-11.28	0.067	-0.002	-0.001
9368525	0	93614	36600	-0.68	-2.07	-11.77	0.081	-0.005	-0.002
9368625	0	93615	36700	-0.89	-1.96	-12.36	0.096	0.005	-0.001
9368726	0	93616	36800	-0.69	-2.21	-13.29	0.068	-0.002	-0.004
9368826	0	93617	36900	-0.58	-2.32	-12.9799	0.07199	-0.00899	-0.001
9368926	0	93618	37000	-0.55	-2.32	-13.9	0.088	-0.017	-0.004
9369026	0	93619	37100	-0.61	-2.48	-15.19	0.087	-0.023	-0.005
9369126	0	93620	37200	-0.71	-2.53	-14.21	0.077	-0.01799	-0.003
9369226	0	93621	37300	-0.75	-2.56	-14.76	0.082	-0.016	-0.003
9369326	0	93622	37400	-0.81	-2.4	-14.35	0.104	-0.03599	0
9369426	0	93623	37500	-0.88	-2.54	-15.77	0.089	-0.003	-0.004
9369526	0	93624	37600	-0.74	-2.75	-16.45	0.094	-0.029	0.001
9369626	0	93625	37700	-0.66	-2.81	-16.34	0.09	-0.037	-0.002
9369726	0	93626	37800	-0.83	-2.68	-16.66	0.102	-0.024	0
9369826	0	93627	37900	-0.9	-2.8	-17.4599	0.105	-0.01	-0.003
9369927	0	93628	38000	-0.86	-2.96	-18.4	0.095	-0.014	-0.001
9370027	0	93629	38100	-0.96	-2.97	-19.44	0.111	-0.015	-0.003
9370127	0	93630	38200	-0.88	-2.98	-18.73	0.11	-0.02	-0.003
9370227	0	93631	38300	-1.03	-3	-18.81	0.119	-0.01899	-0.001
9370327	0	93632	38400	-0.92	-3.29	-21.23	0.089	-0.002	-0.001
9370427	0	93633	38500	-1.05	-3.16	-21.4599	0.112	-0.021	-0.002
9370527	0	93634	38600	-0.84	-3.33	-21.55	0.108	-0.021	-0.002
9370627	0	93635	38700	-0.88	-3.32	-22.85	0.12	-0.024	-0.006
9370727	0	93636	38800	-0.77	-3.41	-23.16	0.124	-0.017	-0.005
9370827	0	93637	38900	-0.75	-3.57	-24.08	0.118	-0.013	-0.002
9370927	0	93638	39000	-0.68	-3.62	-24.52	0.127	-0.022	-0.002
9371027	0	93639	39100	-0.75	-3.8	-25.93	0.126	-0.025	-0.004
9371127	0	93640	39200	-0.93	-3.68	-24.58	0.13	-0.011	-0.005
9371227	0	93641	39300	-0.66	-3.87	-27.14	0.122	-0.031	-0.003
9371328	0	93642	39400	-0.84	-3.85	-27.46	0.156	-0.011	-0.005
9371428	0	93643	39500	-0.88	-3.88	-27.45	0.14	-0.004	-0.002
9371528	0	93644	39600	-0.99	-3.95	-27.8	0.141	-0.004	-0.008
9371628	0	93645	39700	-0.72	-4.1	-28.59	0.133	0.003	-0.003
9371728	0	93646	39800	-0.88	-4.16	-29.87	0.135	0.008	-0.003
9371828	0	93647	39900	-0.8	-4.16	-29.25	0.146	0.003	-0.005
9371928	0	93648	40000	-0.71	-4.33	-31.26	0.135	0.002	-0.005
9372028	0	93649	40100	-0.7	-4.48	-32.28	0.134	0.003	-0.005
9372128	0	93650	40200	-0.73	-4.59	-32.74	0.128	0.007	-0.003
9372228	0	93651	40300	-0.7799	-4.54	-32.25	0.15199	-0.006	-0.005
9372328	0	93652	40400	-0.73	-4.69	-33.79	0.15099	0.006	-0.003
9372428	0	93653	40500	-0.7	-4.6	-33.85	0.168	0.002	-0.005
9372528	0	93654	40600	-0.77	-4.83	-35.12	0.155	0.017	-0.006
9372629	0	93655	40700	-0.67	-4.8	-35.2	0.157	0.007	-0.005
9372729	0	93656	40800	-0.71	-5.02	-35.53	0.13699	-0.001	-0.004
9372829	0	93657	40900	-0.63	-5.06	-37.06	0.158	0.004	-0.004
9372929	0	93658	41000	-0.6	-5.02	-36.94	0.153	0.006	-0.005
9373029	0	93659	41100	-0.44	-5.2	-39.0099	0.163	0.002	-0.00899
9373129	0	93660	41200	-0.75	-5.08	-39.0099	0.171	0.02	-0.007
9373229	0	93661	41300	-0.89	-5.05	-39.45	0.178	0.026	-0.005
9373329	0	93662	41400	-0.67	-5.33	-40.9199	0.169	0.024	-0.006
9373429	0	93663	41500	-0.71	-5.23	-40.2	0.177	0.026	-0.005
9373529	0	93664	41600	-0.5	-5.33	-41.64	0.197	0.007	-0.005
9373629	0	93665	41700	-0.64	-5.51	-42.9	0.173	0.028	-0.002
9373729	0	93666	41800	-0.63	-5.4899	-43.06	0.185	0.022	-0.006
9373829	0	93667	41900	-0.48	-5.68	-44.23	0.161	0.037	-0.004
9373930	0	93668	42000	-0.6	-5.75	-45.22	0.185	0.041	-0.005
9374030	0	93669	42100	-0.44	-5.88	-45.6699	0.174	0.034	-0.004
9374130	0	93670	42200	-0.57	-5.93	-45.9	0.173	0.04	-0.006
9374230	0	93671	42300	-0.43	-6.07	-46.47	0.18	0.024	-0.005
9374330	0	93672	42400	-0.38	-6.12	-46.91	0.167	0.025	-0.005
9374430	0	93673	42500	-0.5299	-6.1	-48.1699	0.194	0.031	-0.005
9374530	0	93674	42600	-0.37	-6.4	-49.33	0.166	0.039	-0.004
9374630	0	93675	42700	-0.42	-6.39	-50.85	0.191	0.035	-0.005
9374730	0	93676	42800	-0.4	-6.48	-51.08	0.186	0.048	-0.007
9374830	0	93677	42900	-0.43	-6.59	-51.4199	0.181	0.053	-0.004
9374930	0	93678	43000	-0.47	-6.59	-52.18	0.185	0.054	-0.005
9375030	0	93679	43100	-0.35	-6.65	-52.61	0.2	0.048	-0.008
9375131	0	93680	43200	-0.45	-6.78	-53.33	0.203	0.051	-0.006
9375231	0	93681	43300	-0.43	-6.85	-53.34	0.2	0.048	-0.004
9375331	0	93682	43400	-0.35	-6.92	-53.93	0.191	0.047	-0.002
9375431	0	93683	43500	-0.47	-6.97	-54.72	0.194	0.054	-0.001
9375531	0	93684	43600	-0.37	-7.07	-56.11	0.202	0.052	-0.006
9375631	0	93685	43700	-0.37	-7.05	-57.48	0.221	0.067	-0.004
9375731	0	93686	43800	-0.25	-7.33	-57.51	0.199	0.053	-0.003
9375831	0	93687	43900	-0.3	-7.37	-58.18	0.206	0.052	-0.005
9375931	0	93688	44000	-0.2	-7.51	-59.08	0.205	0.054	-0.005
9376031	0	93689	44100	-0.15	-7.64	-60.55	0.203	0.067	-0.01
9376131	0	93690	44200	-0.32	-7.58	-60.71	0.225	0.07199	-0.008
9376231	0	93691	44300	-0.23	-7.72	-60.43	0.195	0.058	-0.006
9376331	0	93692	44400	-0.12	-7.84	-62.05	0.211	0.054	-0.00899
9376431	0	93693	44500	-0.23	-7.76	-62.82	0.232	0.075	-0.007
9376532	0	93694	44600	-0.2	-7.97	-63.17	0.208	0.078	-0.005
9376632	0	93695	44700	-0.01	-8	-63.7	0.235	0.061	-0.006
9376732	0	93696	44800	-0.22	-8.17	-64.55	0.206	0.061	-0.007
9376832	0	93697	44900	-0.24	-8.12	-64.39	0.232	0.078	-0.008
9376932	0	93698	45000	-0.04	-8.31	-65.46	0.23	0.085	-0.01
9377032	0	93699	45100	-0.02	-8.41	-66.25	0.229	0.082	-0.005
9377132	0	93700	45200	0.06	-8.64	-68.31	0.215	0.07199	-0.01
9377232	0	93701	45300	0.08	-8.77	-68.13	0.221	0.079	-0.008
9377332	0	93702	45400	-0.03	-8.67	-68.92	0.236	0.084	-0.00899
9377432	0	93703	45500	-0.05	-8.74	-69.04	0.232	0.09	-0.007
9377532	0	93704	45600	0.01	-8.77	-68.94	0.237	0.084	-0.006
9377632	0	93705	45700	0.1	-8.92	-70.81	0.238	0.091	-0.01
9377732	0	93706	45800	0.12	-8.93	-70.97	0.25099	0.082	-0.00899
9377833	0	93707	45900	-0.03	-8.99	-70.86	0.256	0.093	-0.007
9377933	0	93708	46000	0.11	-9.06	-72.6	0.264	0.096	-0.01
9378033	0	93709	46100	0.06	-9.31	-73.49	0.239	0.096	-0.00899
9378133	0	93710	46200	0.26	-9.29	-74.68	0.264	0.101	-0.014
9378233	0	93711	46300	0.14	-9.4	-74.35	0.25	0.098	-0.008
9378333	0	93712	46400	0.19	-9.5	-75.67	0.26	0.1	-0.015
9378433	0	93713	46500	0.12	-9.58	-75.68	0.266	0.109	-0.00899
9378533	0	93714	46600	0.16	-9.6	-77.0899	0.27	0.111	-0.011
9378633	0	93715	46700	0.17	-9.75	-77.83	0.272	0.122	-0.012
9378733	0	93716	46800	0.27	-9.86	-77.51	0.26699	0.11	-0.008
9378833	0	93717	46900	0.21	-9.9799	-78.99	0.26499	0.11	-0.01
9378933	0	93718	47000	0.25	-9.91	-79.2	0.293	0.101	-0.00899
9379033	0	93719	47100	0.35	-10.15	-79.95	0.27399	0.104	-0.00899
9379134	0	93720	47200	0.35	-10.21	-80.91	0.276	0.102	-0.01
9379234	0	93721	47300	0.28	-10.37	-81.62	0.28099	0.125	-0.007
9379334	0	93722	47400	0.37	-10.34	-82.24	0.294	0.115	-0.011
9379434	0	93723	47500	0.27	-10.43	-82.82	0.284	0.123	-0.01
9379534	0	93724	47600	0.29	-10.61	-83.63	0.294	0.12899	-0.008
9379634	0	93725	47700	0.41	-10.72	-84.05	0.284	0.124	-0.005
9379734	0	93726	47800	0.51	-10.63	-84.26	0.301	0.119	-0.011
9379834	0	93727	47900	0.28	-10.61	-85.75	0.305	0.126	-0.007
9379934	0	93728	48000	0.46	-10.74	-85.69	0.31099	0.123	-0.00899
9380034	0	93729	48100	0.37	-10.79	-85.9	0.305	0.126	-0.008
9380134	0	93730	48200	0.46	-10.79	-86.16	0.30899	0.13	-0.00899
9380234	0	93731	48300	0.47	-10.84	-87.87	0.315	0.118	-0.008
9380334	0	93732	48400	0.44	-10.81	-86.64	0.30199	0.112	-0.011
9380435	0	93733	48500	0.41	-10.86	-87.46	0.307	0.124	-0.01
9380535	0	93734	48600	0.54	-10.99	-87.7	0.3	0.125	-0.013
9380635	0	93735	48700	0.47	-10.92	-87.7	0.307	0.122	-0.012
9380735	0	93736	48800	0.55	-10.95	-88.47	0.313	0.117	-0.01
9380835	0	93737	48900	0.33	-10.87	-87.7699	0.308	0.13	-0.013
9380935	0	93738	49000	0.5	-10.95	-88.6	0.298	0.12899	-0.011
9381035	0	93739	49100	0.5	-10.83	-87.37	0.306	0.106	-0.013
9381135	0	93740	49200	0.34	-10.86	-87.08	0.307	0.126	-0.008
9381235	0	93741	49300	0.51	-10.9399	-87.96	0.298	0.114	-0.00899
9381335	0	93742	49400	0.45	-10.79	-87.46	0.323	0.115	-0.01
9381435	0	93743	49500	0.43	-10.83	-87.28	0.303	0.12	-0.00899
9381535	0	93744	49600	0.5899	-10.99	-87.92	0.283	0.115	-0.00899
