# Supplementary material for: Robot-Based Calibration Procedure for Graphene Electronic Skin
Source: Sensors (Basel). 2022 Aug 16;22(16):6122. doi: 10.3390/s22166122 (PMC9416129; doi:10.3390/s22166122)
Supplement: Supplementary file 1 [file sensors-22-06122-s001.zip › measurements/sensor_row_12_col_15_hex_unload.dat]

#ID ES_1_V1
#SIZE ROW 16 COL 32
#DIR UNLOAD
#sensor: hex
#coord: row_12_col_15
system_time	status	sequence_number	hex_sample_counter	Fx	Fy	Fz	Tx	Ty	Tz
9381635	0	93745	49700	0.52	-10.9399	-87.66	0.3	0.113	-0.00899
9381736	0	93746	49800	0.54	-10.7299	-87.53	0.303	0.112	-0.008
9381836	0	93747	49900	0.49	-10.82	-87.3	0.298	0.112	-0.008
9381936	0	93748	50000	0.5299	-10.89	-87.2699	0.293	0.116	-0.01
9382036	0	93749	50100	0.35	-10.55	-86.5899	0.319	0.113	-0.01
9382136	0	93750	50200	0.52	-10.76	-86.57	0.28799	0.111	-0.01
9382236	0	93751	50300	0.44	-10.41	-86.25	0.307	0.114	-0.013
9382336	0	93752	50400	0.42	-10.49	-86.36	0.301	0.116	-0.011
9382436	0	93753	50500	0.44	-10.34	-85.32	0.308	0.113	-0.012
9382536	0	93754	50600	0.28	-10.42	-84.93	0.291	0.122	-0.014
9382636	0	93755	50700	0.49	-10.35	-83.3399	0.30199	0.102	-0.008
9382736	0	93756	50800	0.3899	-10.2299	-83.74	0.286	0.118	-0.011
9382836	0	93757	50900	0.47	-10.14	-83.2	0.29	0.103	-0.013
9382937	0	93758	51000	0.31	-9.97	-82.5199	0.296	0.114	-0.01
9383037	0	93759	51100	0.17	-9.92	-82.01	0.268	0.12	-0.00899
9383137	0	93760	51200	0.33	-9.86	-81.08	0.27	0.102	-0.012
9383237	0	93761	51300	0.22	-9.65	-80.48	0.259	0.107	-0.012
9383337	0	93762	51400	0.19	-9.66	-80.88	0.25	0.113	-0.01
9383437	0	93763	51500	0.21	-9.35	-78.83	0.27	0.103	-0.011
9383537	0	93764	51600	0.13	-9.36	-78.61	0.25099	0.109	-0.011
9383637	0	93765	51700	0.28	-9.32	-77.54	0.227	0.093	-0.011
9383737	0	93766	51800	0.05	-8.95	-76.28	0.243	0.104	-0.012
9383837	0	93767	51900	0	-8.91	-75.3	0.225	0.091	-0.014
9383937	0	93768	52000	-0.06	-8.64	-74.74	0.243	0.094	-0.01
9384037	0	93769	52100	-0.07	-8.63	-74.45	0.23	0.101	-0.00899
9384137	0	93770	52200	-0.02	-8.57	-73.2	0.211	0.097	-0.014
9384237	0	93771	52300	-0.02	-8.45	-72.61	0.214	0.096	-0.011
9384338	0	93772	52400	-0.08	-8.2299	-72	0.217	0.099	-0.01
9384438	0	93773	52500	0.01	-8.09	-71.25	0.21	0.091	-0.011
9384538	0	93774	52600	-0.15	-7.8	-69.64	0.217	0.083	-0.011
9384638	0	93775	52700	-0.13	-7.89	-69.35	0.2	0.082	-0.00899
9384738	0	93776	52800	-0.01	-7.83	-68.41	0.192	0.07599	-0.008
9384838	0	93777	52900	-0.01	-7.61	-67.54	0.201	0.081	-0.008
9384938	0	93778	53000	0.01	-7.74	-67.14	0.169	0.079	-0.007
9385038	0	93779	53100	-0.19	-7.42	-66.45	0.186	0.075	-0.00899
9385138	0	93780	53200	-0.2	-7.27	-64.99	0.167	0.079	-0.007
9385238	0	93781	53300	-0.21	-7.13	-64.78	0.172	0.069	-0.00899
9385338	0	93782	53400	-0.21	-7.08	-63.87	0.166	0.067	-0.00899
9385438	0	93783	53500	-0.11	-7.01	-63.28	0.16	0.066	-0.008
9385538	0	93784	53600	-0.03	-6.94	-63.21	0.149	0.051	-0.005
9385639	0	93785	53700	-0.14	-6.72	-61.89	0.148	0.059	-0.005
9385739	0	93786	53800	-0.3	-6.58	-61.82	0.148	0.07199	-0.011
9385839	0	93787	53900	-0.33	-6.52	-60.37	0.142	0.064	-0.004
9385939	0	93788	54000	-0.35	-6.4899	-60.3	0.133	0.065	-0.004
9386039	0	93789	54100	-0.3	-6.33	-59.44	0.138	0.051	-0.007
9386139	0	93790	54200	-0.41	-5.96	-58.77	0.15899	0.062	-0.007
9386239	0	93791	54300	-0.27	-6.03	-58.33	0.14	0.048	-0.007
9386339	0	93792	54400	-0.4	-5.95	-57.54	0.13	0.056	-0.006
9386439	0	93793	54500	-0.43	-5.75	-57.21	0.131	0.06	-0.003
9386539	0	93794	54600	-0.3899	-5.66	-56.28	0.126	0.057	-0.008
9386639	0	93795	54700	-0.3899	-5.54	-55.34	0.116	0.054	-0.005
9386739	0	93796	54800	-0.46	-5.41	-54.23	0.122	0.049	-0.006
9386839	0	93797	54900	-0.44	-5.32	-54.27	0.105	0.054	-0.008
9386940	0	93798	55000	-0.58	-5.08	-51.96	0.116	0.053	-0.004
9387040	0	93799	55100	-0.4	-5.02	-51.37	0.118	0.035	-0.003
9387140	0	93800	55200	-0.5899	-5.12	-52.43	0.085	0.058	-0.005
9387240	0	93801	55300	-0.5299	-4.8	-50.68	0.103	0.043	-0.006
9387340	0	93802	55400	-0.55	-4.65	-50.25	0.104	0.044	-0.004
9387440	0	93803	55500	-0.56	-4.78	-49.14	0.077	0.048	-0.005
9387540	0	93804	55600	-0.5899	-4.48	-49.2	0.095	0.028	-0.005
9387640	0	93805	55700	-0.68	-4.33	-47.61	0.087	0.044	-0.005
9387740	0	93806	55800	-0.5299	-4.32	-46.59	0.086	0.03799	-0.007
9387840	0	93807	55900	-0.44	-4.33	-46.23	0.07199	0.015	-0.004
9387940	0	93808	56000	-0.46	-4.26	-46.06	0.068	0.01899	-0.008
9388040	0	93809	56100	-0.67	-4.05	-44.78	0.086	0.029	-0.008
9388140	0	93810	56200	-0.5	-3.86	-43.27	0.081	0.01899	-0.007
9388240	0	93811	56300	-0.61	-3.74	-43.07	0.074	0.014	-0.008
9388341	0	93812	56400	-0.5899	-3.68	-42.23	0.074	0.007	-0.005
9388441	0	93813	56500	-0.58	-3.71	-42.38	0.063	0.013	-0.00899
9388541	0	93814	56600	-0.57	-3.47	-40.89	0.063	-0.004	-0.005
9388641	0	93815	56700	-0.7799	-3.31	-40.05	0.059	0.01799	-0.006
9388741	0	93816	56800	-0.65	-3.33	-40.1	0.052	0.012	-0.005
9388841	0	93817	56900	-0.68	-3.24	-38.85	0.051	0.008	-0.007
9388941	0	93818	57000	-0.75	-3.07	-37.97	0.051	0.01899	-0.004
9389041	0	93819	57100	-0.7799	-3.06	-37.41	0.044	0.017	-0.004
9389141	0	93820	57200	-0.63	-3.18	-37.4199	0.024	-0.005	-0.007
9389241	0	93821	57300	-0.87	-2.93	-36.04	0.05	-0.005	-0.008
9389341	0	93822	57400	-0.92	-2.83	-35.48	0.054	-0.003	-0.001
9389441	0	93823	57500	-1.01	-2.82	-34.06	0.055	-0.00899	-0.005
9389542	0	93824	57600	-0.87	-2.82	-33.87	0.04	0	-0.006
9389642	0	93825	57700	-1	-2.69	-33.37	0.051	-0.001	-0.005
9389742	0	93826	57800	-1.04	-2.58	-33.8	0.062	-0.013	-0.00899
9389842	0	93827	57900	-1.11	-2.58	-31.88	0.058	-0.01899	-0.008
9389942	0	93828	58000	-0.95	-2.79	-32.1699	0.03	-0.01899	-0.005
9390042	0	93829	58100	-1.09	-2.53	-30.52	0.042	-0.02	-0.006
9390142	0	93830	58200	-1.07	-2.6199	-30.99	0.028	-0.012	-0.005
9390242	0	93831	58300	-1.09	-2.43	-28.98	0.049	-0.023	-0.001
9390342	0	93832	58400	-1.15	-2.27	-28.5	0.049	-0.021	-0.006
9390442	0	93833	58500	-1.1799	-2.29	-28.27	0.042	-0.031	-0.003
9390542	0	93834	58600	-1.16	-2.33	-28.04	0.035	-0.03599	-0.006
9390642	0	93835	58700	-1.11	-2.23	-26.61	0.044	-0.043	-0.007
9390742	0	93836	58800	-1.36	-2.15	-25.61	0.042	-0.03799	-0.003
9390842	0	93837	58900	-1.46	-1.94	-25.47	0.054	-0.03	-0.005
9390943	0	93838	59000	-1.19	-2.22	-25.28	0.028	-0.042	-0.005
9391043	0	93839	59100	-1.34	-2.14	-23.52	0.04	-0.043	-0.005
9391143	0	93840	59200	-1.33	-2.04	-23.33	0.032	-0.03799	-0.002
9391243	0	93841	59300	-1.35	-1.85	-22.31	0.045	-0.047	-0.006
9391343	0	93842	59400	-1.57	-1.72	-21.8799	0.045	-0.034	-0.002
9391443	0	93843	59500	-1.6	-1.67	-21.15	0.048	-0.039	-0.002
9391543	0	93844	59600	-1.4	-1.71	-20.92	0.03799	-0.048	-0.003
9391643	0	93845	59700	-1.52	-1.63	-20.06	0.023	-0.034	-0.006
9391743	0	93846	59800	-1.33	-1.57	-19.9599	0.03599	-0.05	-0.006
9391843	0	93847	59900	-1.48	-1.41	-19.29	0.047	-0.051	-0.004
9391943	0	93848	60000	-1.4	-1.46	-19.31	0.01799	-0.043	-0.002
9392043	0	93849	60100	-1.35	-1.44	-16.98	0.01799	-0.045	-0.001
9392144	0	93850	60200	-1.47	-1.1799	-17.42	0.04	-0.039	-0.003
9392244	0	93851	60300	-1.55	-1.17	-16.64	0.013	-0.041	-0.006
9392344	0	93852	60400	-1.36	-1.19	-16.17	0.006	-0.039	-0.001
9392444	0	93853	60500	-1.36	-1.15	-15.61	0.015	-0.043	-0.003
9392544	0	93854	60600	-1.45	-1.11	-15.74	0.023	-0.046	-0.004
9392644	0	93855	60700	-1.5	-1.04	-15.31	0.014	-0.04	-0.003
9392744	0	93856	60800	-1.49	-0.86	-13.85	0.023	-0.044	-0.003
9392844	0	93857	60900	-1.58	-0.82	-13.15	0.01899	-0.035	-0.006
9392944	0	93858	61000	-1.15	-0.99	-13.53	-0.003	-0.03799	-0.003
9393044	0	93859	61100	-1.48	-0.61	-12.75	0.032	-0.042	-0.008
9393144	0	93860	61200	-1.3	-0.75	-12.41	0.014	-0.037	-0.005
9393244	0	93861	61300	-1.45	-0.63	-11.17	0.01899	-0.04	-0.006
9393345	0	93862	61400	-1.34	-0.5899	-11.79	0.006	-0.03599	-0.001
9393444	0	93863	61500	-1.11	-0.55	-10.1899	0.016	-0.059	-0.003
9393545	0	93864	61600	-1.08	-0.63	-10.26	0.00899	-0.048	-0.002
9393645	0	93865	61700	-1.08	-0.55	-10.84	0.02	-0.04	-0.004
9393745	0	93866	61800	-1.13	-0.42	-9.7	0.033	-0.042	-0.006
9393845	0	93867	61900	-1.08	-0.36	-9.03	0.01899	-0.033	-0.001
9393945	0	93868	62000	-0.9	-0.41	-9.05	0.013	-0.04	-0.004
9394045	0	93869	62100	-0.88	-0.4	-8.59	0.017	-0.033	-0.004
9394145	0	93870	62200	-0.71	-0.42	-8.67	0.016	-0.045	-0.004
9394245	0	93871	62300	-0.91	-0.17	-7.4	0.007	-0.039	-0.004
9394345	0	93872	62400	-0.86	-0.13	-7.02	0.011	-0.024	-0.001
9394445	0	93873	62500	-0.73	-0.19	-7.09	0.01	-0.031	-0.001
9394545	0	93874	62600	-0.74	-0.19	-6.85	0.001	-0.023	-0.002
9394645	0	93875	62700	-0.57	-0.1	-6.66	0.001	-0.037	0
9394746	0	93876	62800	-0.57	-0.08	-5.59	-0.002	-0.034	-0.002
9394846	0	93877	62900	-0.57	0.17	-5.46	0.022	-0.012	0
9394946	0	93878	63000	-0.48	-0.07	-5.34	-0.003	-0.021	-0.002
9395046	0	93879	63100	-0.52	0.11	-4.83	-0.006	-0.006	-0.001
9395146	0	93880	63200	-0.36	0.21	-4.5	0.01799	-0.027	-0.001
9395246	0	93881	63300	-0.32	0.04	-4.19	-0.024	-0.01799	-0.002
9395346	0	93882	63400	-0.36	0.3	-2.89	0	-0.015	0.001
9395446	0	93883	63500	-0.4	0.24	-3.9	-0.006	-0.005	0.001
9395546	0	93884	63600	-0.42	0.3	-3.55	-0.011	-0.013	0
9395646	0	93885	63700	-0.24	0.18	-2.9	-0.01899	-0.01	0.002
9395746	0	93886	63800	-0.45	0.48	-2.45	0.004	-0.006	-0.002
9395846	0	93887	63900	-0.46	0.51	-2	0	-0.008	-0.001
9395946	0	93888	64000	-0.34	0.46	-1.34	-0.017	-0.015	0.002
9396047	0	93889	64100	-0.41	0.44	-1.99	-0.021	0.007	0
9396147	0	93890	64200	-0.18	0.45	-2.55	-0.003	-0.013	0
9396247	0	93891	64300	-0.27	0.47	-2.65	0.003	-0.015	-0.002
9396347	0	93892	64400	-0.38	0.31	-1.96	-0.01899	-0.001	0.002
9396447	0	93893	64500	-0.27	0.43	-1.86	-0.014	-0.015	0
9396547	0	93894	64600	-0.37	0.4	-1.91	-0.017	-0.001	0
9396647	0	93895	64700	-0.35	0.34	-1.91	-0.03799	-0.001	0.001
9396747	0	93896	64800	-0.42	0.43	-2.65	-0.014	0.006	-0.002
9396847	0	93897	64900	-0.19	0.43	-0.97	-0.027	-0.021	0.003
9396947	0	93898	65000	-0.17	0.42	-2.8599	-0.017	-0.007	-0.003
9397047	0	93899	65100	-0.44	0.62	-1.09	-0.003	-0.01	-0.003
9397147	0	93900	65200	-0.29	0.48	-0.79	-0.00899	-0.012	0.001
9397247	0	93901	65300	-0.26	0.54	-1.03	-0.015	-0.004	0.003
9397347	0	93902	65400	-0.12	0.43	-2.66	-0.025	-0.01799	0.003
9397448	0	93903	65500	-0.38	0.61	-0.56	-0.005	-0.01899	0.002
9397548	0	93904	64	-0.28	0.55	-0.22	-0.021	-0.007	0.003
9397648	0	93905	164	-0.38	0.6	-0.45	-0.011	-0.013	0.001
9397748	0	93906	264	-0.36	0.5899	-1.02	-0.025	-0.01	0.001
9397848	0	93907	364	-0.4	0.65	-1.54	-0.005	-0.01	0.003
9397948	0	93908	464	-0.23	0.6	-0.45	-0.022	-0.01899	0.001
9398048	0	93909	564	-0.26	0.56	-0.77	-0.026	-0.017	0
9398148	0	93910	664	-0.33	0.73	-0.22	-0.01799	-0.00899	0.004
9398248	0	93911	764	-0.35	0.68	-0.68	-0.01799	-0.008	-0.001
9398348	0	93912	864	-0.27	0.64	-0.28	-0.024	-0.01799	0.002
9398448	0	93913	964	-0.19	0.63	-1.82	-0.011	-0.025	0
9398548	0	93914	1064	-0.1	0.66	-0.62	-0.014	-0.008	0.003
9398648	0	93915	1164	-0.16	0.64	-0.64	-0.023	-0.021	0.002
9398749	0	93916	1264	-0.25	0.84	1.09	-0.03	-0.014	0
9398849	0	93917	1364	-0.17	0.75	0.84	-0.02	-0.011	0
9398949	0	93918	1464	-0.11	0.69	0.25	-0.024	-0.026	0.003
9399049	0	93919	1564	-0.1	0.63	-0.01	-0.03	-0.023	0.003
9399149	0	93920	1664	-0.29	0.91	0.42	-0.007	-0.01799	0
9399249	0	93921	1764	-0.36	0.75	0.54	-0.022	0.001	0.005
9399349	0	93922	1864	-0.3899	0.88	0.34	-0.00899	-0.01799	0
9399449	0	93923	1964	-0.26	0.71	0.84	-0.028	-0.03599	0.003
9399549	0	93924	2064	-0.29	0.68	0.98	-0.035	-0.012	0.004
9399649	0	93925	2164	-0.28	0.72	1.13	-0.027	-0.025	0
9399749	0	93926	2264	-0.47	0.84	1.42	-0.016	-0.024	0.002
9399849	0	93927	2364	-0.27	0.72	1.0599	-0.012	-0.026	0.004
9399949	0	93928	2464	-0.27	0.7	0.57	-0.01899	-0.024	0.001
9400050	0	93929	2564	-0.14	0.68	0.67	-0.026	-0.03799	0.003
9400150	0	93930	2664	-0.37	0.75	1.51	-0.016	-0.028	0
9400250	0	93931	2764	-0.3899	0.87	1.4299	0.005	-0.023	0.004
9400350	0	93932	2864	-0.4	0.79	1.12	-0.022	-0.016	0
9400450	0	93933	2964	-0.29	0.77	2.57	-0.03	-0.031	0.001
9400550	0	93934	3064	-0.33	0.7799	1.29	-0.023	-0.025	0.002
9400650	0	93935	3164	-0.35	0.84	2.18	-0.028	-0.021	0.002
9400750	0	93936	3264	-0.15	0.83	2.82	-0.014	-0.046	0.004
9400850	0	93937	3364	-0.37	0.77	2.43	-0.024	-0.021	0.003
9400950	0	93938	3464	-0.38	0.74	2.45	-0.03	-0.026	0.003
9401050	0	93939	3564	-0.31	0.71	2.27	-0.033	-0.026	0.006
9401150	0	93940	3664	-0.34	0.76	2.92	-0.022	-0.028	0.001
9401250	0	93941	3764	-0.24	0.82	2.25	-0.011	-0.032	0.003
9401351	0	93942	3864	-0.18	0.61	2.48	-0.032	-0.03799	0.005
9401451	0	93943	3964	-0.32	0.8	3.18	-0.015	-0.03799	0.005
9401551	0	93944	4064	-0.3899	0.93	3.7	-0.008	-0.039	0.001
9401651	0	93945	4164	-0.24	0.79	3.24	-0.021	-0.044	0
9401751	0	93946	4264	-0.2	0.76	3.31	-0.024	-0.049	0.003
9401851	0	93947	4364	-0.13	0.61	1.81	-0.037	-0.03799	0.003
9401951	0	93948	4464	-0.37	0.92	3.17	0	-0.027	0.002
9402051	0	93949	4564	-0.31	0.87	4.62	-0.014	-0.042	0.005
9402151	0	93950	4664	-0.14	0.7	3.4	-0.029	-0.031	0.002
9402251	0	93951	4764	-0.31	0.91	3.56	-0.006	-0.039	0.005
9402351	0	93952	4864	-0.37	0.82	3.29	-0.00899	-0.039	0.002
9402451	0	93953	4964	-0.19	0.73	2.13	-0.024	-0.028	0.003
9402551	0	93954	5064	-0.4	0.81	3.69	-0.025	-0.039	-0.001
9402652	0	93955	5164	-0.25	0.91	3.89	-0.005	-0.03599	0.003
9402752	0	93956	5264	-0.45	0.94	4.25	-0.015	-0.029	0.002
9402852	0	93957	5364	-0.11	0.73	3.94	-0.025	-0.05	0.005
9402952	0	93958	5464	-0.29	0.76	3.71	-0.023	-0.049	0.002
9403052	0	93959	5564	-0.4	0.75	3.42	-0.03	-0.03599	0.003
9403152	0	93960	5664	-0.35	0.92	4.65	-0.01	-0.046	0
9403252	0	93961	5764	-0.33	0.7799	3.87	-0.03	-0.031	0.005
9403352	0	93962	5864	-0.24	0.73	3.95	-0.022	-0.045	0.001
9403452	0	93963	5964	-0.45	0.94	3.9	-0.00899	-0.042	0.002
9403552	0	93964	6064	-0.31	0.91	5	-0.005	-0.048	0.004
9403652	0	93965	6164	-0.3	0.71	4.48	-0.034	-0.049	0.006
9403752	0	93966	6264	-0.38	0.84	4.42	-0.01	-0.037	0.004
9403852	0	93967	6364	-0.14	0.69	4.46	-0.025	-0.053	0.004
9403953	0	93968	6464	-0.3899	0.8	4.96	-0.015	-0.051	0.004
9404053	0	93969	6564	-0.34	0.9	5.09	-0.007	-0.049	0.003
9404153	0	93970	6664	-0.32	0.89	5.35	-0.008	-0.054	0.002
9404253	0	93971	6764	-0.37	0.87	5.86	-0.016	-0.043	0.005
9404353	0	93972	6864	-0.37	0.82	5.09	-0.014	-0.048	0.001
9404453	0	93973	6964	-0.3899	0.98	5.69	0.008	-0.063	0.002
9404553	0	93974	7064	-0.45	0.93	5.39	-0.004	-0.03799	-0.001
9404653	0	93975	7164	-0.45	0.76	4.41	-0.029	-0.039	0.002
9404753	0	93976	7264	-0.42	0.93	5.46	-0.013	-0.039	0
9404853	0	93977	7364	-0.5	0.92	5.81	-0.004	-0.035	0
9404953	0	93978	7464	-0.38	0.92	6.08	0	-0.057	0.002
9405053	0	93979	7564	-0.33	0.77	5.96	-0.01	-0.063	0.002
9405153	0	93980	7664	-0.43	0.8	5.38	-0.005	-0.048	0.002
9405254	0	93981	7764	-0.36	0.81	6.26	-0.01	-0.055	0.004
9405354	0	93982	7864	-0.3899	0.89	6.45	-0.002	-0.062	-0.002
9405454	0	93983	7964	-0.37	0.79	5.41	-0.016	-0.052	0.004
9405554	0	93984	8064	-0.33	0.82	5.28	-0.015	-0.045	0.003
9405654	0	93985	8164	-0.3899	0.9	6.56	-0.015	-0.059	0.008
9405754	0	93986	8264	-0.34	0.71	5.48	-0.021	-0.053	0.001
9405854	0	93987	8364	-0.48	0.89	7	-0.001	-0.042	0.006
9405954	0	93988	8464	-0.24	0.62	5.81	-0.035	-0.065	0.002
9406054	0	93989	8564	-0.52	0.98	7.81	0.002	-0.064	0.003
9406154	0	93990	8664	-0.36	0.85	6.76	-0.01899	-0.066	0.003
9406254	0	93991	8764	-0.4	0.87	6.33	-0.008	-0.049	0.001
9406354	0	93992	8864	-0.43	0.94	6.8	-0.002	-0.071	0.003
9406454	0	93993	8964	-0.3	0.91	6.98	-0.00899	-0.061	0.005
9406555	0	93994	9064	-0.41	0.77	6.67	-0.028	-0.054	0.003
9406655	0	93995	9164	-0.52	0.91	7.17	-0.002	-0.057	0
9406755	0	93996	9264	-0.43	0.84	7.11	-0.016	-0.059	0.002
9406855	0	93997	9364	-0.49	0.87	7.88	-0.01	-0.061	0.007
9406955	0	93998	9464	-0.44	0.65	7.39	-0.022	-0.058	-0.001
9407055	0	93999	9564	-0.46	0.7799	7.38	-0.015	-0.06	0.005
9407155	0	94000	9664	-0.44	0.7799	6.72	-0.022	-0.054	0.001
9407255	0	94001	9764	-0.6	0.9	6.8	-0.016	-0.053	0.002
9407355	0	94002	9864	-0.36	0.95	8.3	0.002	-0.068	0.004
9407455	0	94003	9964	-0.43	0.87	6.76	-0.01799	-0.064	0.005
9407555	0	94004	10064	-0.48	0.89	6.8	-0.016	-0.05	0.002
9407655	0	94005	10164	-0.3899	0.92	8.26	-0.00899	-0.067	0.003
9407755	0	94006	10264	-0.43	0.9	7.58	-0.01899	-0.056	0.005
9407856	0	94007	10364	-0.32	0.86	7.02	-0.026	-0.055	0.002
9407956	0	94008	10464	-0.37	0.87	7.13	-0.01799	-0.056	0.003
9408056	0	94009	10564	-0.42	0.95	8.36	-0.007	-0.053	0.005
9408156	0	94010	10664	-0.69	1.05	8.1	-0.007	-0.05	0.003
9408256	0	94011	10764	-0.58	1.04	8.12	-0.006	-0.043	0.004
9408356	0	94012	10864	-0.43	1	9.53	-0.007	-0.053	0.006
9408456	0	94013	10964	-0.29	0.84	7.58	-0.026	-0.059	-0.001
9408556	0	94014	11064	-0.46	1.1	8.74	0.01799	-0.064	0.005
9408656	0	94015	11164	-0.47	0.95	8.06	-0.017	-0.069	0.005
9408756	0	94016	11264	-0.47	1	8.79	-0.012	-0.058	0.005
9408856	0	94017	11364	-0.5299	1.02	9.1	-0.015	-0.058	0.002
9408956	0	94018	11464	-0.35	0.95	8.34	-0.013	-0.07199	0.002
9409056	0	94019	11564	-0.46	1.02	9.25	0	-0.069	0.003
9409157	0	94020	11664	-0.52	0.98	9.11	-0.024	-0.051	0.005
9409257	0	94021	11764	-0.49	1.05	8.66	-0.01799	-0.064	0.004
9409357	0	94022	11864	-0.47	1.0599	8.37	-0.011	-0.077	0.003
9409457	0	94023	11964	-0.38	1.03	7.97	-0.02	-0.071	0.002
9409557	0	94024	12064	-0.38	1.02	9.26	-0.021	-0.052	0.007
9409657	0	94025	12164	-0.44	1.1	9.86	-0.023	-0.064	0.006
9409757	0	94026	12264	-0.71	1.3099	9.57	-0.003	-0.061	0.002
9409857	0	94027	12364	-0.42	1.27	10.09	-0.013	-0.069	0.006
9409957	0	94028	12464	-0.62	1.32	9.63	-0.00899	-0.05	0.001
9410057	0	94029	12564	-0.47	1.24	9.08	-0.01	-0.065	0.005
9410157	0	94030	12664	-0.5299	1.23	10.21	-0.027	-0.064	0.005
9410257	0	94031	12764	-0.57	1.25	9.47	-0.01899	-0.061	0.003
9410357	0	94032	12864	-0.42	1.21	10.4	-0.026	-0.07199	0.007
9410458	0	94033	12964	-0.51	1.37	10.21	-0.002	-0.069	0.002
9410558	0	94034	13064	-0.45	1.21	10.27	-0.029	-0.063	0.008
9410658	0	94035	13164	-0.43	1.32	10.1899	-0.022	-0.066	0.007
9410758	0	94036	13264	-0.56	1.46	10.46	-0.014	-0.055	0.007
9410858	0	94037	13364	-0.5	1.46	10.4399	-0.011	-0.075	0.007
9410958	0	94038	13464	-0.47	1.4	10.39	-0.026	-0.066	0.006
9411058	0	94039	13564	-0.3899	1.37	10.8	-0.021	-0.07	0.01
9411158	0	94040	13664	-0.48	1.53	10.52	-0.00899	-0.06	0.004
9411258	0	94041	13764	-0.38	1.48	10.37	-0.017	-0.068	0.006
9411358	0	94042	13864	-0.49	1.4299	10.77	-0.026	-0.068	0.006
9411458	0	94043	13964	-0.43	1.46	9.63	-0.021	-0.067	0.00899
9411558	0	94044	14064	-0.32	1.4299	10.76	-0.031	-0.07599	0.006
9411658	0	94045	14164	-0.35	1.48	10.26	-0.022	-0.071	0.008
9411759	0	94046	14264	-0.41	1.44	10.4799	-0.028	-0.058	0.005
9411859	0	94047	14364	-0.58	1.57	10.36	-0.029	-0.06	0.005
9411959	0	94048	14464	-0.45	1.48	9.85	-0.03799	-0.067	0.007
9412059	0	94049	14564	-0.43	1.47	10.93	-0.045	-0.071	0.008
9412159	0	94050	14664	-0.47	1.61	11.7	-0.03599	-0.064	0.00899
9412259	0	94051	14764	-0.35	1.58	11.57	-0.041	-0.077	0.01
9412359	0	94052	14864	-0.38	1.53	10.42	-0.029	-0.081	0.006
9412459	0	94053	14964	-0.38	1.67	11.4799	-0.02	-0.083	0.005
9412559	0	94054	15064	-0.62	1.65	11.84	-0.02	-0.075	0.006
9412659	0	94055	15164	-0.5299	1.52	10.64	-0.03799	-0.074	0.004
9412759	0	94056	15264	-0.52	1.58	12.13	-0.04	-0.074	0.008
9412859	0	94057	15364	-0.46	1.58	11.22	-0.025	-0.071	0.008
9412959	0	94058	15464	-0.5299	1.61	11.62	-0.023	-0.081	0.006
9413060	0	94059	15564	-0.43	1.52	11.66	-0.032	-0.083	0.00899
9413160	0	94060	15664	-0.5	1.63	12.42	-0.015	-0.079	0.011
9413260	0	94061	15764	-0.62	1.53	11	-0.037	-0.06	0.008
9413360	0	94062	15864	-0.5	1.68	11.59	-0.032	-0.071	0.005
9413460	0	94063	15964	-0.58	1.58	12.09	-0.04	-0.071	0.008
9413560	0	94064	16064	-0.36	1.51	12.12	-0.027	-0.073	0.008
9413660	0	94065	16164	-0.46	1.5	12.83	-0.021	-0.078	0.006
9413760	0	94066	16264	-0.67	1.59	13.54	-0.004	-0.061	0.007
9413860	0	94067	16364	-0.3899	1.39	13.39	-0.017	-0.07	0.006
9413960	0	94068	16464	-0.46	1.39	13.54	-0.027	-0.057	0.005
9414060	0	94069	16564	-0.47	1.42	13.31	-0.01	-0.067	0.006
9414160	0	94070	16664	-0.47	1.3099	13.31	-0.02	-0.069	0.003
9414260	0	94071	16764	-0.44	1.38	13.87	-0.016	-0.077	0.008
9414361	0	94072	16864	-0.5899	1.39	13.92	-0.011	-0.07199	0.006
9414461	0	94073	16964	-0.41	1.37	13.48	-0.022	-0.069	0.008
9414561	0	94074	17064	-0.36	1.3099	13.21	-0.012	-0.079	0.002
9414661	0	94075	17164	-0.55	1.58	14.58	0.012	-0.064	0.006
9414761	0	94076	17264	-0.4	1.38	13.83	-0.01	-0.077	0.004
9414861	0	94077	17364	-0.37	1.37	14.74	-0.006	-0.086	0.008
9414961	0	94078	17464	-0.38	1.39	13.42	-0.006	-0.077	0.007
9415061	0	94079	17564	-0.37	1.38	14.71	-0.024	-0.07199	0.007
9415161	0	94080	17664	-0.37	1.32	13.59	-0.00899	-0.084	0.005
9415261	0	94081	17764	-0.34	1.29	13.26	-0.035	-0.073	0.007
9415361	0	94082	17864	-0.43	1.33	13.8	-0.00899	-0.08	0.007
9415461	0	94083	17964	-0.5	1.48	14.44	-0.003	-0.078	0.005
9415561	0	94084	18064	-0.54	1.49	14.13	0.01	-0.079	0.004
9415661	0	94085	18164	-0.45	1.33	13.59	-0.017	-0.073	0.007
9415762	0	94086	18264	-0.49	1.4	14.25	-0.013	-0.068	0.007
9415862	0	94087	18364	-0.43	1.34	13.3	-0.024	-0.071	0.005
9415962	0	94088	18464	-0.42	1.46	13.63	-0.003	-0.08	0.005
9416062	0	94089	18564	-0.5299	1.4299	13.9	-0.003	-0.071	0.006
9416162	0	94090	18664	-0.51	1.38	14.06	-0.01	-0.062	0.003
9416262	0	94091	18764	-0.3899	1.39	13.04	-0.012	-0.07599	0.005
9416362	0	94092	18864	-0.61	1.57	13.61	0	-0.07199	0.003
9416462	0	94093	18964	-0.37	1.42	12.97	-0.007	-0.071	0.001
9416562	0	94094	19064	-0.46	1.4	14.66	-0.001	-0.07599	0.006
9416662	0	94095	19164	-0.44	1.33	14.17	-0.01	-0.079	0.006
9416762	0	94096	19264	-0.31	1.21	12.75	-0.022	-0.07199	0.006
9416862	0	94097	19364	-0.42	1.3	13.31	-0.014	-0.077	0.005
9416963	0	94098	19464	-0.37	1.3099	13.78	-0.015	-0.077	0.005
