# Supplementary material for: Robot-Based Calibration Procedure for Graphene Electronic Skin
Source: Sensors (Basel). 2022 Aug 16;22(16):6122. doi: 10.3390/s22166122 (PMC9416129; doi:10.3390/s22166122)
Supplement: Supplementary file 1 [file sensors-22-06122-s001.zip › measurements/sensor_row_12_col_16_hex_load.dat]

#ID ES_1_V1
#SIZE ROW 16 COL 32
#DIR LOAD
#sensor: hex
#coord: row_12_col_16
system_time	status	sequence_number	hex_sample_counter	Fx	Fy	Fz	Tx	Ty	Tz
9271851	0	92648	5536	-0.4	1.26	13.35	-0.01899	-0.078	0.00899
9271952	0	92649	5636	-0.45	1.45	13.74	-0.008	-0.07199	0.005
9272052	0	92650	5736	-0.55	1.51	14.94	0.004	-0.07199	0.006
9272152	0	92651	5836	-0.51	1.4	14.24	-0.017	-0.071	0.005
9272252	0	92652	5936	-0.41	1.25	13.77	-0.025	-0.08	0.007
9272352	0	92653	6036	-0.58	1.3099	14.01	-0.025	-0.06	0.006
9272452	0	92654	6136	-0.27	1.34	13.41	-0.016	-0.08	0.002
9272552	0	92655	6236	-0.5299	1.53	14.33	0.007	-0.073	0.004
9272652	0	92656	6336	-0.47	1.39	13.79	-0.023	-0.07599	0.007
9272752	0	92657	6436	-0.42	1.28	14.13	-0.029	-0.07199	0.007
9272852	0	92658	6536	-0.46	1.51	14.27	0.001	-0.064	0.005
9272952	0	92659	6636	-0.63	1.54	14.7	-0.008	-0.058	0.006
9273052	0	92660	6736	-0.5	1.45	13.93	-0.004	-0.075	0.006
9273152	0	92661	6836	-0.68	1.4	13.14	-0.015	-0.059	0.005
9273252	0	92662	6936	-0.66	1.36	13.47	-0.012	-0.06	0.003
9273353	0	92663	7036	-0.48	1.42	14.09	-0.021	-0.073	0.006
9273453	0	92664	7136	-0.29	1.33	13.29	-0.01	-0.081	0.004
9273553	0	92665	7236	-0.57	1.48	14.02	0.001	-0.07	0.002
9273653	0	92666	7336	-0.43	1.39	13.15	-0.017	-0.075	0.006
9273753	0	92667	7436	-0.52	1.38	13.85	-0.006	-0.071	0.007
9273853	0	92668	7536	-0.3899	1.24	13.26	-0.023	-0.074	0.005
9273953	0	92669	7636	-0.71	1.51	13.96	0.005	-0.07	0.008
9274053	0	92670	7736	-0.5	1.3	13.76	-0.011	-0.068	0.003
9274153	0	92671	7836	-0.44	1.34	13.54	-0.00899	-0.079	0.005
9274253	0	92672	7936	-0.73	1.54	14.06	0.023	-0.069	0.004
9274353	0	92673	8036	-0.63	1.28	13.59	0.017	-0.071	0.006
9274453	0	92674	8136	-0.49	0.98	12.72	-0.008	-0.081	0.008
9274554	0	92675	8236	-0.56	0.82	10.7299	-0.027	-0.07	0.008
9274654	0	92676	8336	-0.56	0.88	11.04	-0.02	-0.081	0.008
9274754	0	92677	8436	-0.7	1.09	11.4799	0.022	-0.084	0.005
9274854	0	92678	8536	-0.71	0.97	11.43	-0.004	-0.083	0.008
9274954	0	92679	8636	-0.73	1.09	11.68	0.012	-0.09	0.006
9275054	0	92680	8736	-0.7	0.98	11.17	0.001	-0.09	0.005
9275154	0	92681	8836	-0.61	1	11.35	0.008	-0.087	0.006
9275254	0	92682	8936	-0.66	0.89	10.52	-0.005	-0.086	0.002
9275354	0	92683	9036	-0.65	0.85	11.1	0.001	-0.084	0.006
9275454	0	92684	9136	-0.66	0.85	10.61	-0.006	-0.08	0.004
9275554	0	92685	9236	-0.61	0.9	10.28	-0.00899	-0.079	0.005
9275654	0	92686	9336	-0.66	0.97	10.59	0.006	-0.083	0.005
9275754	0	92687	9436	-0.49	0.82	11.1	-0.003	-0.09	0.005
9275854	0	92688	9536	-0.74	1	11.6	0.013	-0.079	0.006
9275955	0	92689	9636	-0.6	0.76	10.61	-0.02	-0.077	0.005
9276055	0	92690	9736	-0.6	0.95	11.06	0.00899	-0.07599	0.008
9276155	0	92691	9836	-0.69	1.04	11.39	0.03599	-0.084	0.007
9276255	0	92692	9936	-0.65	0.99	11.08	0.006	-0.082	0.006
9276355	0	92693	10036	-0.67	0.89	11.28	-0.001	-0.081	0.006
9276455	0	92694	10136	-0.66	0.88	9.58	0.008	-0.07599	0.004
9276555	0	92695	10236	-0.65	0.91	10.08	0.015	-0.077	0.006
9276655	0	92696	10336	-0.67	0.97	10.5	0.024	-0.07599	0.003
9276755	0	92697	10436	-0.6	0.72	9.52	-0.001	-0.075	0.005
9276855	0	92698	10536	-0.5	0.77	9.75	0.002	-0.093	0.006
9276955	0	92699	10636	-0.56	0.79	10.14	0.002	-0.074	0.003
9277055	0	92700	10736	-0.64	0.79	8.99	0.003	-0.068	0.001
9277155	0	92701	10836	-0.52	0.55	9.3	-0.02	-0.067	0.002
9277256	0	92702	10936	-0.44	0.75	9.56	0.012	-0.078	0.004
9277356	0	92703	11036	-0.45	0.79	9.04	0.00899	-0.084	0.005
9277456	0	92704	11136	-0.44	0.66	8.92	-0.006	-0.079	0.004
9277556	0	92705	11236	-0.58	0.76	9.34	0.015	-0.069	0.003
9277656	0	92706	11336	-0.48	0.81	9.06	0.028	-0.082	0.003
9277756	0	92707	11436	-0.5299	0.69	9.2299	0.003	-0.073	0.004
9277856	0	92708	11536	-0.42	0.6	8.24	-0.024	-0.062	0.003
9277956	0	92709	11636	-0.43	0.54	8.58	-0.008	-0.065	0.006
9278056	0	92710	11736	-0.68	0.81	10.24	0.00899	-0.066	0.004
9278156	0	92711	11836	-0.54	0.68	8.72	0.004	-0.056	0.005
9278256	0	92712	11936	-0.43	0.74	9.26	0.024	-0.068	0.002
9278357	0	92713	12036	-0.44	0.5899	9.25	0	-0.068	0.00899
9278457	0	92714	12136	-0.38	0.67	8.65	0.008	-0.07	0.004
9278557	0	92715	12236	-0.52	0.73	8.39	0.025	-0.058	0.004
9278657	0	92716	12336	-0.51	0.5899	8.93	-0.003	-0.054	0.004
9278757	0	92717	12436	-0.3899	0.64	8.13	0.006	-0.057	0
9278857	0	92718	12536	-0.35	0.5	8.38	-0.007	-0.053	0.003
9278957	0	92719	12636	-0.37	0.52	8.5	-0.011	-0.053	0.004
9279057	0	92720	12736	-0.34	0.66	8.91	0.011	-0.054	0.003
9279157	0	92721	12836	-0.4	0.71	9.39	0.01799	-0.068	0.002
9279257	0	92722	12936	-0.32	0.49	7.48	0.01	-0.047	0.002
9279357	0	92723	13036	-0.18	0.41	8.17	0.005	-0.063	0.003
9279457	0	92724	13136	-0.31	0.42	8	0.002	-0.045	0
9279557	0	92725	13236	-0.4	0.66	8.27	0.01899	-0.055	0.001
9279657	0	92726	13336	-0.25	0.42	7.84	0	-0.045	0.004
9279757	0	92727	13436	-0.2	0.54	8.59	0.00899	-0.049	0.005
9279858	0	92728	13536	-0.29	0.3899	7.64	0.00899	-0.048	0.004
9279958	0	92729	13636	-0.16	0.47	7.64	0.01	-0.042	0.002
9280058	0	92730	13736	-0.24	0.43	7.13	0.011	-0.054	0
9280158	0	92731	13836	-0.17	0.43	7.21	0.024	-0.059	0.005
9280258	0	92732	13936	-0.16	0.3899	7.28	0.02	-0.053	0
9280358	0	92733	14036	-0.24	0.45	7.48	0.013	-0.052	0.004
9280458	0	92734	14136	-0.31	0.41	6.87	0.017	-0.045	-0.001
9280558	0	92735	14236	-0.12	0.36	7.41	0.014	-0.049	0
9280658	0	92736	14336	-0.1	0.23	6.44	-0.002	-0.044	0.004
9280758	0	92737	14436	-0.2	0.4	6.77	0.00899	-0.047	0.002
9280858	0	92738	14536	-0.21	0.3	6.75	0.007	-0.03799	0.004
9280958	0	92739	14636	-0.21	0.35	6.51	0.013	-0.03599	0
9281058	0	92740	14736	0.03	0.33	6.53	0.01799	-0.046	0.003
9281159	0	92741	14836	-0.14	0.3	6.4699	0.01799	-0.032	0
9281259	0	92742	14936	0	0.22	6.05	0.002	-0.039	-0.001
9281359	0	92743	15036	-0.11	0.34	6.75	0.01799	-0.033	0.003
9281459	0	92744	15136	-0.11	0.3899	6.79	0.024	-0.037	0.004
9281559	0	92745	15236	-0.07	0.31	6.6	0.01	-0.041	0.001
9281659	0	92746	15336	-0.21	0.32	6.08	0.01899	-0.029	0.003
9281759	0	92747	15436	-0.06	0.21	5.43	0.012	-0.039	0.002
9281859	0	92748	15536	-0.11	0.23	5.7399	0.01799	-0.03599	0.002
9281959	0	92749	15636	0.02	0.33	6.57	0.03599	-0.032	0.002
9282059	0	92750	15736	-0.02	0.33	6.83	0.01799	-0.024	0.006
9282159	0	92751	15836	-0.01	0.15	5.16	0.00899	-0.03599	0.002
9282259	0	92752	15936	-0.05	0.25	5.31	0.021	-0.02	0
9282359	0	92753	16036	0.01	0.22	6.15	0.01799	-0.034	0.002
9282460	0	92754	16136	-0.08	0.26	5.3	0.023	-0.03	0.002
9282560	0	92755	16236	-0.12	0.35	6.2199	0.016	-0.017	0.001
9282660	0	92756	16336	-0.01	0.15	4.79	0.024	-0.033	0
9282760	0	92757	16436	-0.09	0.23	5.53	0.027	-0.01799	0
9282860	0	92758	16536	0.04	0.13	5.14	0.01899	-0.032	0.003
9282960	0	92759	16636	-0.05	0.2	4.57	0.022	-0.01899	-0.002
9283060	0	92760	16736	0.06	0.06	5.06	0.011	-0.021	0.001
9283160	0	92761	16836	0.08	0.11	5.23	0.025	-0.025	0.002
9283260	0	92762	16936	0.09	0.05	5	0.023	-0.025	0.002
9283360	0	92763	17036	0.08	0.08	4.34	0.023	-0.023	0
9283460	0	92764	17136	0	0.14	4.53	0.029	-0.01899	-0.002
9283560	0	92765	17236	0.09	0.1	4.73	0.022	-0.03	0.002
9283660	0	92766	17336	0.15	-0.01	3.24	0.008	-0.02	-0.003
9283761	0	92767	17436	0.17	-0.02	4.14	0.01899	-0.023	0.002
9283861	0	92768	17536	-0.05	0.27	4.82	0.053	-0.022	0.001
9283961	0	92769	17636	0.02	0.19	4.69	0.035	-0.024	0.001
9284061	0	92770	17736	0.1	0.09	4.67	0.03	-0.025	0.002
9284161	0	92771	17836	0.05	-0.03	3.49	0.016	-0.017	0.004
9284261	0	92772	17936	0.11	0.12	4.09	0.039	-0.024	0.001
9284361	0	92773	18036	-0.05	0.2	3.45	0.029	-0.014	0.001
9284461	0	92774	18136	0.13	0.05	4.19	0.021	-0.027	-0.001
9284561	0	92775	18236	0.02	0.13	3.8	0.033	-0.017	0.001
9284661	0	92776	18336	-0.02	0.16	3.27	0.041	-0.01	-0.001
9284761	0	92777	18436	0.14	0.01	3.98	0.00899	-0.017	0.001
9284861	0	92778	18536	0.06	0.06	3.46	0.034	-0.012	0.003
9284961	0	92779	18636	0.11	0.09	3.71	0.034	-0.017	0.001
9285062	0	92780	18736	0.02	0.03	2.99	0.024	-0.00899	-0.001
9285162	0	92781	18836	-0.05	0.1	3.66	0.024	-0.004	0
9285262	0	92782	18936	0.13	-0.17	2.21	-0.002	-0.017	0.002
9285362	0	92783	19036	0.19	-0.15	2.97	0.007	-0.022	0.001
9285462	0	92784	19136	0.03	-0.07	3.57	0.021	-0.00899	0.001
9285562	0	92785	19236	-0.06	0.14	3	0.028	-0.004	0.001
9285662	0	92786	19336	0.2	-0.1	2	0.015	-0.014	0
9285762	0	92787	19436	-0.14	0.16	3.1099	0.04	-0.006	-0.002
9285862	0	92788	19536	0.07	-0.02	2.84	0.03	-0.013	-0.001
9285962	0	92789	19636	-0.08	-0.01	3.1099	0.023	-0.004	0.001
9286062	0	92790	19736	-0.09	0.06	3.21	0.034	-0.001	0.001
9286162	0	92791	19836	0.11	0.03	2.6099	0.03	-0.017	-0.001
9286262	0	92792	19936	-0.03	-0.03	1.97	0.024	-0.012	-0.001
9286363	0	92793	20036	0.14	0.09	2.9	0.049	-0.03	0
9286463	0	92794	20136	-0.05	0.05	1.95	0.039	-0.008	0
9286563	0	92795	20236	0.16	-0.16	0.7	0.014	-0.016	0.001
9286663	0	92796	20336	0.03	-0.05	1.58	0.03	-0.00899	0
9286763	0	92797	20436	-0.12	0	2.3599	0.017	0.003	-0.001
9286863	0	92798	20536	0.07	-0.11	1.24	0.024	-0.011	-0.001
9286963	0	92799	20636	0.07	-0.01	1.16	0.029	-0.00899	0
9287063	0	92800	20736	-0.12	-0.09	2.22	0.034	-0.01	0.002
9287163	0	92801	20836	0.1	-0.11	2.57	0.031	-0.01899	0.001
9287263	0	92802	20936	0.09	-0.24	0.87	0.025	-0.011	-0.001
9287363	0	92803	21036	-0.04	-0.07	2.29	0.026	0.003	0.002
9287463	0	92804	21136	-0.16	0.04	2.08	0.047	-0.00899	0.001
9287563	0	92805	21236	0.07	-0.07	2.03	0.033	-0.012	0
9287664	0	92806	21336	0	-0.13	1.96	0.03	-0.001	-0.002
9287764	0	92807	21436	-0.07	-0.11	1.23	0.033	-0.006	0.002
9287864	0	92808	21536	0.03	-0.26	1.03	0.024	-0.014	0
9287964	0	92809	21636	-0.06	-0.13	0.91	0.027	0.002	-0.002
9288064	0	92810	21736	0.13	-0.21	1.28	0.024	-0.011	0.002
9288164	0	92811	21836	-0.03	-0.21	0.97	0.042	-0.011	0
9288264	0	92812	21936	-0.03	-0.19	1.61	0.033	-0.012	0.001
9288364	0	92813	22036	-0.03	-0.31	0.26	0.029	-0.01	0.001
9288464	0	92814	22136	0.04	-0.33	-0.22	0.031	-0.01	-0.001
9288564	0	92815	22236	0	-0.25	-0.36	0.035	-0.011	-0.005
9288664	0	92816	22336	0.17	-0.4	-0.14	0.033	-0.01	0
9288764	0	92817	22436	-0.02	-0.17	-0.18	0.043	-0.011	-0.001
9288864	0	92818	22536	-0.07	-0.36	-0.13	0.01899	0	0
9288965	0	92819	22636	-0.1	-0.32	-0.38	0.028	0.002	0
9289065	0	92820	22736	-0.07	-0.16	0.46	0.053	-0.007	-0.002
9289165	0	92821	22836	-0.18	-0.16	-0.12	0.046	0.003	-0.001
9289265	0	92822	22936	-0.19	-0.32	-0.44	0.024	0.003	0
9289365	0	92823	23036	-0.02	-0.55	-1.52	0.023	-0.012	-0.002
9289465	0	92824	23136	0.05	-0.54	-1.24	0.023	-0.007	0
9289565	0	92825	23236	-0.14	-0.3899	-0.61	0.05	0	0
9289665	0	92826	23336	-0.24	-0.61	-1.23	0.029	0.00899	-0.002
9289765	0	92827	23436	-0.2	-0.64	-1	0.03799	0.004	-0.001
9289865	0	92828	23536	-0.2	-0.63	-1.42	0.037	0.005	-0.002
9289965	0	92829	23636	-0.21	-0.72	-1.95	0.032	-0.005	-0.001
9290065	0	92830	23736	-0.19	-0.76	-1.61	0.026	0.007	-0.001
9290165	0	92831	23836	-0.2	-0.86	-2.27	0.031	-0.00899	0
9290265	0	92832	23936	-0.27	-0.7	-1.87	0.044	0.00899	-0.002
9290366	0	92833	24036	-0.23	-0.77	-2.32	0.039	-0.001	-0.003
9290466	0	92834	24136	-0.17	-0.6	-1.65	0.065	-0.00899	-0.003
9290566	0	92835	24236	-0.2	-0.76	-2.3	0.046	0.007	-0.001
9290666	0	92836	24336	-0.33	-0.71	-1.07	0.054	-0.015	-0.001
9290766	0	92837	24436	-0.24	-0.84	-2.03	0.035	0.005	-0.002
9290866	0	92838	24536	-0.24	-0.75	-1.48	0.055	-0.016	-0.001
9290966	0	92839	24636	-0.3899	-0.74	-1.2	0.045	-0.001	0
9291066	0	92840	24736	-0.18	-0.95	-1.93	0.034	0.002	-0.002
9291166	0	92841	24836	-0.18	-0.71	-1.49	0.054	0.014	-0.001
9291266	0	92842	24936	-0.29	-0.68	-1.28	0.051	0.003	-0.001
9291366	0	92843	25036	-0.36	-0.65	-1.12	0.049	0.00899	-0.002
9291466	0	92844	25136	-0.21	-0.7799	-1.46	0.048	-0.003	-0.005
9291567	0	92845	25236	-0.24	-0.73	-2.53	0.048	-0.004	-0.001
9291667	0	92846	25336	-0.19	-0.74	-1.58	0.046	-0.007	-0.003
9291767	0	92847	25436	-0.33	-0.74	-2.47	0.056	-0.004	-0.002
9291867	0	92848	25536	-0.16	-0.79	-1.82	0.048	-0.004	-0.001
9291967	0	92849	25636	-0.36	-0.77	-2.1099	0.041	-0.007	0
9292067	0	92850	25736	-0.15	-0.8	-1.99	0.052	-0.012	-0.002
9292167	0	92851	25836	-0.28	-0.89	-2.08	0.06	-0.006	-0.004
9292267	0	92852	25936	-0.19	-0.84	-1.84	0.056	-0.008	-0.001
9292367	0	92853	26036	-0.31	-0.98	-2.75	0.053	-0.005	0.001
9292467	0	92854	26136	-0.23	-0.85	-2.82	0.074	-0.015	-0.002
9292567	0	92855	26236	-0.25	-0.95	-3.36	0.055	-0.001	0
9292667	0	92856	26336	-0.32	-0.98	-3.83	0.055	-0.004	-0.002
9292767	0	92857	26436	-0.19	-1.17	-4.94	0.058	-0.00899	0.001
9292867	0	92858	26536	-0.11	-1.26	-5.45	0.052	-0.006	-0.004
9292968	0	92859	26636	-0.37	-1.2	-5.76	0.057	0.003	-0.002
9293068	0	92860	26736	-0.1	-1.55	-5.94	0.028	-0.014	0.001
9293168	0	92861	26836	-0.17	-1.51	-6.4699	0.039	-0.014	-0.001
9293268	0	92862	26936	-0.33	-1.35	-5.82	0.07	-0.007	-0.001
9293368	0	92863	27036	-0.3	-1.46	-7.35	0.058	-0.006	-0.002
9293468	0	92864	27136	-0.16	-1.63	-8.09	0.054	-0.01	-0.003
9293568	0	92865	27236	-0.31	-1.58	-7.98	0.058	-0.006	-0.003
9293668	0	92866	27336	-0.3	-1.69	-8.83	0.05	0.005	-0.003
9293768	0	92867	27436	-0.25	-1.76	-8.4399	0.054	0	0
9293868	0	92868	27536	-0.55	-1.6	-9.45	0.071	0	-0.007
9293968	0	92869	27636	-0.34	-1.78	-9.31	0.063	-0.012	-0.002
9294068	0	92870	27736	-0.5	-1.8	-9.97	0.062	0.008	-0.002
9294169	0	92871	27836	-0.54	-1.83	-10.18	0.077	-0.012	-0.001
9294269	0	92872	27936	-0.43	-1.93	-11.89	0.063	0.006	-0.004
9294369	0	92873	28036	-0.57	-2.1	-11.15	0.059	-0.002	-0.004
9294469	0	92874	28136	-0.44	-2.09	-11.05	0.07	-0.012	-0.002
9294569	0	92875	28236	-0.44	-2.08	-11.36	0.073	-0.017	-0.003
9294669	0	92876	28336	-0.5899	-2.13	-11.84	0.069	-0.01	-0.002
9294769	0	92877	28436	-0.57	-2.29	-12.63	0.063	-0.005	-0.005
9294869	0	92878	28536	-0.62	-2.32	-13.16	0.061	-0.00899	-0.005
9294969	0	92879	28636	-0.71	-2.29	-12.35	0.082	-0.02	-0.003
9295069	0	92880	28736	-0.65	-2.4	-13.67	0.062	-0.017	-0.001
9295169	0	92881	28836	-0.65	-2.53	-15.29	0.065	-0.00899	-0.001
9295269	0	92882	28936	-0.79	-2.59	-14.63	0.07	-0.029	-0.003
9295369	0	92883	29036	-0.75	-2.6099	-16.08	0.064	-0.013	-0.006
9295470	0	92884	29136	-0.83	-2.45	-14.68	0.087	-0.01	-0.001
9295570	0	92885	29236	-0.72	-2.63	-15.9	0.088	-0.032	-0.003
9295670	0	92886	29336	-0.74	-2.74	-16.3	0.084	-0.01899	0
9295770	0	92887	29436	-0.75	-2.94	-17.48	0.067	-0.028	-0.002
9295870	0	92888	29536	-0.84	-2.8699	-17.57	0.07599	-0.014	-0.004
9295970	0	92889	29636	-0.85	-2.8599	-17.44	0.107	-0.031	-0.004
9296070	0	92890	29736	-1.14	-2.84	-18.73	0.1	-0.013	-0.003
9296170	0	92891	29836	-0.91	-2.99	-17.95	0.106	-0.017	-0.001
9296270	0	92892	29936	-0.75	-3.13	-20.42	0.095	-0.031	-0.001
9296370	0	92893	30036	-0.82	-3.15	-19.65	0.097	-0.046	0
9296470	0	92894	30136	-0.74	-3.31	-21.39	0.101	-0.032	-0.003
9296570	0	92895	30236	-0.95	-3.28	-21.03	0.097	-0.032	0.001
9296670	0	92896	30336	-0.88	-3.35	-21.33	0.093	-0.035	-0.002
9296771	0	92897	30436	-0.85	-3.4	-22.66	0.112	-0.03	-0.006
9296871	0	92898	30536	-0.87	-3.47	-22.55	0.111	-0.024	-0.001
9296971	0	92899	30636	-0.94	-3.68	-23.98	0.088	-0.01	-0.005
9297071	0	92900	30736	-0.84	-3.68	-24.31	0.117	-0.026	-0.005
9297171	0	92901	30836	-1.01	-3.5	-24.37	0.13	-0.01899	-0.003
9297271	0	92902	30936	-0.86	-3.78	-26.17	0.115	-0.01	-0.005
9297371	0	92903	31036	-0.96	-3.78	-25.99	0.123	-0.013	-0.004
9297471	0	92904	31136	-1.1799	-3.69	-26.5	0.121	0.00899	-0.004
9297571	0	92905	31236	-0.91	-3.94	-27.63	0.123	-0.014	-0.003
9297671	0	92906	31336	-0.81	-4.01	-28.9	0.13	-0.00899	-0.002
9297771	0	92907	31436	-0.75	-4.12	-29.3	0.128	-0.02	-0.004
9297871	0	92908	31536	-0.99	-4.01	-28.75	0.141	-0.006	-0.004
9297971	0	92909	31636	-0.79	-4.2199	-30.35	0.126	0	-0.004
9298071	0	92910	31736	-0.84	-4.26	-30.98	0.117	0.01	-0.002
9298172	0	92911	31836	-0.85	-4.4	-31.66	0.13	-0.001	-0.004
9298272	0	92912	31936	-0.86	-4.46	-32.13	0.12899	-0.002	-0.004
9298372	0	92913	32036	-0.7799	-4.41	-32.9199	0.148	0.006	-0.004
9298472	0	92914	32136	-0.93	-4.42	-32.77	0.155	-0.007	0
9298572	0	92915	32236	-0.77	-4.58	-33.97	0.141	-0.003	-0.003
9298672	0	92916	32336	-0.95	-4.6	-34.64	0.15199	0.015	-0.008
9298772	0	92917	32436	-0.93	-4.77	-35.58	0.136	0.027	-0.006
9298872	0	92918	32536	-0.7799	-4.84	-36.85	0.154	0.007	-0.006
9298972	0	92919	32636	-0.84	-4.9	-36.99	0.149	0.023	-0.002
9299072	0	92920	32736	-0.7799	-5.1	-37.77	0.139	0.015	-0.005
9299172	0	92921	32836	-0.81	-4.9	-38.2	0.157	0.03599	-0.008
9299272	0	92922	32936	-0.75	-5.25	-38.98	0.136	0.012	-0.005
9299373	0	92923	33036	-0.94	-5.21	-39.15	0.143	0.031	-0.004
9299473	0	92924	33136	-0.9	-5.15	-39.85	0.162	0.034	-0.004
9299573	0	92925	33236	-0.63	-5.51	-42.03	0.138	0.017	-0.004
9299673	0	92926	33336	-0.77	-5.53	-42.25	0.14399	0.029	-0.006
9299773	0	92927	33436	-0.56	-5.71	-43.33	0.136	0.029	-0.004
9299873	0	92928	33536	-0.61	-5.69	-44.23	0.138	0.029	-0.005
9299973	0	92929	33636	-0.62	-5.62	-43.93	0.156	0.026	-0.003
9300073	0	92930	33736	-0.58	-5.87	-45.22	0.132	0.03799	-0.004
9300173	0	92931	33836	-0.7	-5.61	-45.78	0.177	0.03799	-0.004
9300273	0	92932	33936	-0.67	-5.81	-45.6699	0.156	0.034	-0.007
9300373	0	92933	34036	-0.51	-5.9699	-46.14	0.164	0.03	-0.002
9300473	0	92934	34136	-0.54	-6.06	-48.27	0.15899	0.045	-0.006
9300573	0	92935	34236	-0.55	-6.12	-48.7599	0.168	0.046	-0.004
9300673	0	92936	34336	-0.28	-6.41	-49.72	0.155	0.052	0
9300774	0	92937	34436	-0.43	-6.33	-50.59	0.164	0.046	-0.005
9300874	0	92938	34536	-0.35	-6.5	-51.04	0.163	0.04	-0.008
9300974	0	92939	34636	-0.49	-6.48	-51.27	0.169	0.03599	-0.004
9301074	0	92940	34736	-0.49	-6.59	-52.83	0.169	0.05	-0.004
9301174	0	92941	34836	-0.5	-6.63	-53.68	0.181	0.054	-0.006
9301274	0	92942	34936	-0.52	-6.69	-53.57	0.173	0.063	-0.004
9301374	0	92943	35036	-0.5299	-6.78	-55.45	0.191	0.064	-0.005
9301474	0	92944	35136	-0.47	-6.97	-54.65	0.178	0.06	-0.001
9301574	0	92945	35236	-0.26	-6.97	-55.27	0.19	0.055	-0.006
9301674	0	92946	35336	-0.26	-7.12	-55.89	0.186	0.051	-0.00899
9301774	0	92947	35436	-0.37	-7.16	-57.08	0.184	0.069	-0.005
9301874	0	92948	35536	-0.26	-7.3	-57.64	0.189	0.056	-0.008
9301974	0	92949	35636	-0.31	-7.33	-57.15	0.18	0.061	-0.003
9302075	0	92950	35736	-0.49	-7.29	-58.43	0.193	0.07199	-0.004
9302175	0	92951	35836	-0.26	-7.41	-59.44	0.205	0.051	-0.005
9302275	0	92952	35936	-0.27	-7.6	-61	0.198	0.078	-0.002
9302375	0	92953	36036	-0.33	-7.72	-61.45	0.18	0.088	-0.007
9302475	0	92954	36136	-0.3899	-7.67	-61.72	0.205	0.077	-0.01
9302575	0	92955	36236	-0.38	-7.76	-63.04	0.209	0.078	-0.00899
9302675	0	92956	36336	-0.26	-7.82	-63.4	0.221	0.086	-0.006
9302775	0	92957	36436	-0.3	-7.96	-63.95	0.212	0.082	-0.002
9302875	0	92958	36536	-0.2	-8.03	-64.44	0.221	0.08	-0.008
9302975	0	92959	36636	-0.14	-8.21	-65.28	0.21	0.084	-0.006
9303075	0	92960	36736	-0.2	-8.26	-66.07	0.219	0.083	-0.005
9303175	0	92961	36836	-0.18	-8.25	-65.41	0.227	0.083	-0.005
9303275	0	92962	36936	-0.25	-8.25	-65.99	0.228	0.099	-0.008
9303376	0	92963	37036	-0.19	-8.49	-66.67	0.21	0.092	-0.003
9303476	0	92964	37136	-0.13	-8.47	-68.0899	0.237	0.083	-0.006
9303576	0	92965	37236	-0.01	-8.56	-68.2699	0.234	0.08	-0.007
9303676	0	92966	37336	0.02	-8.7	-69.12	0.23	0.084	-0.00899
9303776	0	92967	37436	-0.02	-8.79	-70.3	0.239	0.092	-0.00899
9303876	0	92968	37536	0.08	-8.97	-72.1	0.227	0.089	-0.011
9303976	0	92969	37636	0.11	-9.05	-72.48	0.228	0.088	-0.011
9304076	0	92970	37736	0	-8.97	-72.15	0.244	0.101	-0.006
9304176	0	92971	37836	0.1	-9.14	-73.57	0.243	0.094	-0.008
9304276	0	92972	37936	0.13	-9.32	-74.95	0.232	0.107	-0.008
9304376	0	92973	38036	0.11	-9.37	-74.22	0.242	0.096	-0.011
9304476	0	92974	38136	0.26	-9.37	-75.61	0.237	0.105	-0.008
9304577	0	92975	38236	0.13	-9.47	-76.16	0.259	0.102	-0.007
9304677	0	92976	38336	0.13	-9.55	-76.71	0.26	0.119	-0.006
9304777	0	92977	38436	0.13	-9.54	-77.32	0.253	0.128	-0.00899
9304877	0	92978	38536	0.28	-9.85	-78.46	0.243	0.107	-0.00899
9304977	0	92979	38636	0.15	-9.93	-78.67	0.253	0.122	-0.01
9305077	0	92980	38736	0.21	-9.95	-79.46	0.25	0.124	-0.00899
9305177	0	92981	38836	0.21	-9.9799	-80.36	0.266	0.114	-0.008
9305277	0	92982	38936	0.31	-10.08	-80.97	0.27	0.113	-0.00899
9305377	0	92983	39036	0.44	-10.33	-82	0.253	0.118	-0.007
9305477	0	92984	39136	0.32	-10.09	-82.08	0.285	0.13	-0.008
9305577	0	92985	39236	0.35	-10.26	-81.87	0.284	0.121	-0.005
9305677	0	92986	39336	0.34	-10.45	-84.0899	0.266	0.128	-0.011
9305777	0	92987	39436	0.45	-10.4	-83.2	0.283	0.125	-0.005
9305877	0	92988	39536	0.43	-10.4	-83.94	0.278	0.124	-0.007
9305978	0	92989	39636	0.55	-10.45	-84.53	0.29	0.117	-0.006
9306078	0	92990	39736	0.33	-10.45	-84.22	0.287	0.125	-0.00899
9306178	0	92991	39836	0.56	-10.51	-84.53	0.284	0.116	-0.008
9306278	0	92992	39936	0.47	-10.6	-85.98	0.28099	0.136	-0.011
9306378	0	92993	40036	0.5	-10.54	-85.5199	0.29	0.122	-0.01
9306478	0	92994	40136	0.31	-10.49	-85.64	0.285	0.12899	-0.008
9306578	0	92995	40236	0.54	-10.5	-85.81	0.286	0.121	-0.006
9306678	0	92996	40336	0.58	-10.65	-85.88	0.28099	0.12899	-0.01
9306778	0	92997	40436	0.57	-10.61	-85.56	0.276	0.127	-0.007
9306878	0	92998	40536	0.51	-10.59	-85.76	0.277	0.121	-0.005
9306978	0	92999	40636	0.52	-10.37	-85.85	0.287	0.131	-0.007
9307078	0	93000	40736	0.48	-10.64	-85.3399	0.27	0.118	-0.008
9307178	0	93001	40836	0.55	-10.53	-86.5199	0.29	0.118	-0.00899
9307279	0	93002	40936	0.38	-10.45	-85.73	0.28	0.13	-0.01
