# Supplementary material for: Robot-Based Calibration Procedure for Graphene Electronic Skin
Source: Sensors (Basel). 2022 Aug 16;22(16):6122. doi: 10.3390/s22166122 (PMC9416129; doi:10.3390/s22166122)
Supplement: Supplementary file 1 [file sensors-22-06122-s001.zip › measurements/sensor_row_12_col_16_hex_unload.dat]

#ID ES_1_V1
#SIZE ROW 16 COL 32
#DIR UNLOAD
#sensor: hex
#coord: row_12_col_16
system_time	status	sequence_number	hex_sample_counter	Fx	Fy	Fz	Tx	Ty	Tz
9307379	0	93003	41036	0.68	-10.61	-86.71	0.27	0.113	-0.01
9307479	0	93004	41136	0.34	-10.4	-85.01	0.28	0.128	-0.01
9307579	0	93005	41236	0.34	-10.35	-85.4	0.276	0.128	-0.008
9307679	0	93006	41336	0.36	-10.42	-85.5	0.273	0.136	-0.00899
9307779	0	93007	41436	0.5	-10.4	-84.71	0.284	0.125	-0.00899
9307879	0	93008	41536	0.46	-10.4	-84.7	0.282	0.122	-0.008
9307979	0	93009	41636	0.54	-10.45	-84.91	0.257	0.123	-0.008
9308079	0	93010	41736	0.44	-10.26	-84.24	0.286	0.123	-0.007
9308179	0	93011	41836	0.42	-10.31	-84.4	0.266	0.125	-0.00899
9308279	0	93012	41936	0.46	-10.3	-84.36	0.262	0.13	-0.00899
9308379	0	93013	42036	0.34	-10.18	-83.01	0.26699	0.124	-0.013
9308479	0	93014	42136	0.37	-10.04	-81.91	0.266	0.123	-0.00899
9308580	0	93015	42236	0.42	-10.03	-82.21	0.255	0.125	-0.008
9308680	0	93016	42336	0.5899	-9.96	-81.87	0.261	0.114	-0.008
9308780	0	93017	42436	0.19	-9.75	-80.71	0.247	0.12899	-0.00899
9308880	0	93018	42536	0.22	-9.64	-79.8399	0.242	0.127	-0.008
9308980	0	93019	42636	0.35	-9.55	-78.87	0.249	0.107	-0.01
9309080	0	93020	42736	0.25	-9.47	-79.0899	0.227	0.124	-0.007
9309180	0	93021	42836	0.09	-9.13	-76.88	0.246	0.113	-0.011
9309280	0	93022	42936	0.04	-9.09	-76.74	0.25099	0.111	-0.01
9309380	0	93023	43036	0.06	-9.13	-76.63	0.223	0.121	-0.00899
9309480	0	93024	43136	0.16	-8.9399	-75.99	0.223	0.111	-0.00899
9309580	0	93025	43236	0.16	-8.82	-75.24	0.218	0.099	-0.01
9309680	0	93026	43336	0	-8.64	-74.01	0.219	0.113	-0.007
9309780	0	93027	43436	-0.05	-8.57	-72.98	0.215	0.103	-0.012
9309881	0	93028	43536	0.01	-8.36	-72.31	0.207	0.098	-0.007
9309981	0	93029	43636	-0.15	-8.21	-71.4	0.207	0.103	-0.00899
9310081	0	93030	43736	0.01	-8.22	-71.54	0.198	0.09	-0.011
9310181	0	93031	43836	-0.05	-7.97	-70.1	0.203	0.103	-0.01
9310281	0	93032	43936	-0.08	-7.95	-69.94	0.192	0.094	-0.012
9310381	0	93033	44036	-0.05	-7.89	-68.97	0.189	0.087	-0.00899
9310481	0	93034	44136	-0.19	-7.6	-67.0899	0.204	0.087	-0.006
9310581	0	93035	44236	-0.01	-7.63	-67.62	0.168	0.092	-0.00899
9310681	0	93036	44336	0	-7.61	-67.26	0.162	0.07199	-0.008
9310781	0	93037	44436	-0.24	-7.24	-65.72	0.174	0.087	-0.006
9310881	0	93038	44536	-0.11	-7.3	-65.71	0.15899	0.07199	-0.006
9310981	0	93039	44636	-0.31	-7.17	-65.04	0.168	0.07599	-0.00899
9311081	0	93040	44736	-0.22	-7.01	-63.3	0.169	0.07199	-0.011
9311182	0	93041	44836	-0.4	-6.85	-62.87	0.161	0.074	-0.008
9311282	0	93042	44936	-0.18	-6.95	-62.79	0.13	0.066	-0.002
9311382	0	93043	45036	-0.25	-6.65	-61.36	0.164	0.063	-0.004
9311482	0	93044	45136	-0.31	-6.55	-60.71	0.145	0.071	-0.007
9311582	0	93045	45236	-0.26	-6.45	-59.84	0.145	0.063	-0.005
9311682	0	93046	45336	-0.49	-6.21	-57.96	0.158	0.057	-0.005
9311782	0	93047	45436	-0.49	-6.2	-58.81	0.134	0.069	-0.004
9311882	0	93048	45536	-0.47	-6.18	-57.57	0.125	0.062	-0.005
9311982	0	93049	45636	-0.45	-6.02	-57.41	0.12899	0.063	-0.004
9312082	0	93050	45736	-0.49	-5.89	-56.95	0.126	0.056	-0.008
9312182	0	93051	45836	-0.49	-5.7	-54.99	0.141	0.052	-0.006
9312282	0	93052	45936	-0.45	-5.68	-55.17	0.122	0.056	-0.003
9312382	0	93053	46036	-0.54	-5.53	-54.6	0.126	0.058	-0.007
9312483	0	93054	46136	-0.51	-5.54	-53.43	0.101	0.055	-0.006
9312583	0	93055	46236	-0.57	-5.38	-52.87	0.112	0.051	-0.00899
9312683	0	93056	46336	-0.52	-5.3	-52.1	0.096	0.052	-0.004
9312783	0	93057	46436	-0.58	-5.07	-51.16	0.112	0.044	-0.00899
9312883	0	93058	46536	-0.52	-5.16	-51.45	0.073	0.062	-0.006
9312983	0	93059	46636	-0.62	-4.87	-50.55	0.105	0.045	-0.003
9313083	0	93060	46736	-0.61	-4.83	-50.36	0.08	0.052	-0.004
9313183	0	93061	46836	-0.69	-4.67	-48.99	0.085	0.041	-0.005
9313283	0	93062	46936	-0.56	-4.81	-48.48	0.073	0.037	-0.006
9313383	0	93063	47036	-0.73	-4.41	-46.96	0.087	0.046	-0.007
9313483	0	93064	47136	-0.76	-4.4	-46.99	0.073	0.042	-0.006
9313583	0	93065	47236	-0.72	-4.31	-45.37	0.075	0.048	-0.006
9313683	0	93066	47336	-0.68	-4.32	-45.63	0.065	0.034	-0.005
9313784	0	93067	47436	-0.55	-4.23	-44.39	0.063	0.028	-0.008
9313884	0	93068	47536	-0.8	-4.04	-43.46	0.065	0.041	-0.003
9313984	0	93069	47636	-0.64	-3.99	-43.24	0.053	0.025	-0.004
9314084	0	93070	47736	-0.66	-3.94	-42.61	0.048	0.026	-0.005
9314184	0	93071	47836	-0.7799	-3.69	-41.83	0.063	0.025	-0.00899
9314284	0	93072	47936	-0.75	-3.54	-39.53	0.066	0.011	-0.005
9314384	0	93073	48036	-0.91	-3.55	-39.2599	0.058	0.029	-0.005
9314484	0	93074	48136	-0.7	-3.61	-39.21	0.037	0.007	-0.006
9314584	0	93075	48236	-0.87	-3.4	-37.8	0.053	0.013	-0.002
9314684	0	93076	48336	-0.86	-3.46	-39.13	0.042	0.024	-0.004
9314784	0	93077	48436	-0.99	-3.1	-35.74	0.06	0.013	-0.007
9314884	0	93078	48536	-0.86	-3.32	-36.93	0.049	0.007	-0.005
9314984	0	93079	48636	-0.94	-3.14	-35.29	0.054	0.003	-0.003
9315085	0	93080	48736	-1.0599	-2.99	-34.56	0.042	0.00899	-0.004
9315185	0	93081	48836	-1.1	-3.04	-34.86	0.044	0.002	-0.004
9315285	0	93082	48936	-1	-2.95	-33.93	0.056	-0.006	-0.004
9315385	0	93083	49036	-1.19	-2.6099	-32.74	0.075	-0.002	-0.004
9315485	0	93084	49136	-0.95	-2.85	-33.55	0.057	-0.022	-0.006
9315585	0	93085	49236	-1.14	-2.65	-32.43	0.06	-0.008	-0.004
9315685	0	93086	49336	-1.26	-2.6	-30.98	0.059	-0.00899	-0.003
9315785	0	93087	49436	-1.32	-2.49	-29.89	0.054	-0.012	-0.002
9315885	0	93088	49536	-1.19	-2.67	-30.16	0.052	-0.026	-0.004
9315985	0	93089	49636	-1.29	-2.46	-28.67	0.059	-0.022	-0.003
9316085	0	93090	49736	-1.22	-2.47	-28.05	0.055	-0.031	-0.004
9316185	0	93091	49836	-1.23	-2.31	-26.52	0.051	-0.027	-0.001
9316285	0	93092	49936	-1.1799	-2.29	-26.1299	0.058	-0.043	-0.003
9316386	0	93093	50036	-1.33	-2.35	-25.54	0.037	-0.03799	-0.005
9316486	0	93094	50136	-1.22	-2.3699	-25.68	0.041	-0.042	-0.002
9316586	0	93095	50236	-1.46	-2.1	-24.68	0.065	-0.044	-0.005
9316686	0	93096	50336	-1.53	-2.03	-24.26	0.056	-0.039	-0.005
9316786	0	93097	50436	-1.27	-2.05	-23.7099	0.041	-0.045	-0.006
9316886	0	93098	50536	-1.28	-2.05	-23.45	0.023	-0.04	-0.005
9316986	0	93099	50636	-1.48	-1.82	-23.1299	0.037	-0.022	-0.002
9317086	0	93100	50736	-1.17	-1.89	-22.59	0.022	-0.053	0
9317186	0	93101	50836	-1.25	-1.72	-21.8	0.028	-0.053	-0.002
9317286	0	93102	50936	-1.33	-1.58	-20.48	0.026	-0.039	-0.005
9317386	0	93103	51036	-1.36	-1.4299	-19.9	0.037	-0.043	-0.003
9317486	0	93104	51136	-1.48	-1.38	-19.06	0.023	-0.041	-0.003
9317586	0	93105	51236	-1.55	-1.2	-17.83	0.032	-0.033	-0.001
9317686	0	93106	51336	-1.29	-1.3	-17.7	0.02	-0.039	-0.001
9317787	0	93107	51436	-1.44	-1.02	-16.55	0.02	-0.034	-0.001
9317887	0	93108	51536	-1.37	-1.09	-16.7099	0.007	-0.049	-0.003
9317987	0	93109	51636	-1.49	-1.02	-16.28	0.014	-0.035	-0.001
9318087	0	93110	51736	-1.35	-0.89	-15.49	0.01799	-0.047	-0.002
9318187	0	93111	51836	-1.3099	-0.99	-15.33	0.001	-0.025	-0.002
9318287	0	93112	51936	-1.25	-0.95	-14.79	0.005	-0.045	-0.005
9318387	0	93113	52036	-1.27	-0.87	-14.14	0.011	-0.03599	-0.005
9318487	0	93114	52136	-1.15	-1.01	-14.35	-0.014	-0.03799	0
9318587	0	93115	52236	-1.38	-0.65	-13.4	0.025	-0.028	-0.003
9318687	0	93116	52336	-1.11	-0.77	-13.33	0.003	-0.03799	-0.003
9318787	0	93117	52436	-1.09	-0.67	-12.6	0.02	-0.04	-0.003
9318887	0	93118	52536	-1.14	-0.69	-11.52	0	-0.032	-0.004
9318988	0	93119	52636	-1.26	-0.57	-11	0.01	-0.029	-0.002
9319088	0	93120	52736	-1.11	-0.63	-11.04	0	-0.042	-0.003
9319188	0	93121	52836	-1	-0.63	-10.34	-0.01	-0.043	-0.002
9319288	0	93122	52936	-0.93	-0.6	-10.14	-0.003	-0.03599	0.001
9319388	0	93123	53036	-1.09	-0.26	-9.17	0.027	-0.033	-0.007
9319488	0	93124	53136	-1	-0.45	-9.67	-0.001	-0.027	0
9319588	0	93125	53236	-0.81	-0.37	-8.77	-0.003	-0.028	-0.003
9319688	0	93126	53336	-0.97	-0.21	-7.35	0.01	-0.029	0
9319788	0	93127	53436	-0.81	-0.29	-8.47	0.001	-0.025	-0.001
9319888	0	93128	53536	-0.61	-0.27	-7.33	0.005	-0.045	-0.002
9319988	0	93129	53636	-0.69	-0.21	-7.89	0.006	-0.016	-0.003
9320088	0	93130	53736	-0.66	-0.04	-7.22	0.002	-0.01899	-0.002
9320188	0	93131	53836	-0.69	0.13	-6.92	0.013	-0.013	-0.003
9320288	0	93132	53936	-0.68	-0.02	-5.7399	-0.01799	-0.012	-0.001
9320389	0	93133	54036	-0.57	-0.04	-6.33	-0.01899	-0.012	0
9320489	0	93134	54136	-0.55	0.05	-5.39	-0.013	-0.022	-0.002
9320589	0	93135	54236	-0.52	0.12	-4.9	-0.01	-0.008	0
9320689	0	93136	54336	-0.44	0.05	-5.98	-0.005	-0.013	-0.001
9320789	0	93137	54436	-0.28	0.29	-4.87	0.007	-0.017	-0.001
9320889	0	93138	54536	-0.41	0.18	-3.77	-0.021	-0.001	0.002
9320989	0	93139	54636	-0.24	0.11	-4.61	-0.03	-0.007	-0.002
9321089	0	93140	54736	-0.26	0.26	-4.38	-0.01899	-0.01	0.001
9321189	0	93141	54836	-0.34	0.3899	-2.84	-0.013	0.001	0.004
9321289	0	93142	54936	-0.22	0.43	-2.9	-0.014	-0.013	0.003
9321389	0	93143	55036	-0.27	0.5	-3.08	-0.005	-0.003	-0.003
9321489	0	93144	55136	-0.21	0.21	-2.74	-0.043	-0.017	0.001
9321590	0	93145	55236	-0.17	0.38	-2.6199	-0.021	-0.00899	0.001
9321690	0	93146	55336	-0.28	0.43	-2.06	-0.021	-0.002	0.002
9321790	0	93147	55436	-0.11	0.42	-2.02	-0.023	-0.025	0.003
9321890	0	93148	55536	-0.19	0.38	-2.59	-0.023	-0.002	0
9321990	0	93149	55636	-0.34	0.5	-1.58	-0.006	-0.003	0.003
9322090	0	93150	55736	-0.09	0.35	-1.7	-0.017	-0.022	0.002
9322190	0	93151	55836	-0.09	0.34	-1.89	-0.01899	-0.021	0.004
9322290	0	93152	55936	-0.13	0.34	-2.05	-0.03	-0.008	0.002
9322390	0	93153	56036	-0.3	0.43	-2.05	-0.01	0.007	0
9322490	0	93154	56136	-0.19	0.43	-1.13	-0.024	-0.012	0.003
9322590	0	93155	56236	-0.27	0.25	-2.35	-0.037	-0.001	-0.001
9322690	0	93156	56336	-0.2	0.55	-1.7	-0.014	0	0.001
9322790	0	93157	56436	-0.3899	0.57	-1.05	-0.015	0.008	-0.001
9322890	0	93158	56536	-0.24	0.64	-0.98	0.001	-0.006	0.002
9322991	0	93159	56636	-0.35	0.6	-0.48	0.002	0.002	0.003
9323091	0	93160	56736	-0.21	0.41	-0.5899	-0.013	-0.00899	0.003
9323191	0	93161	56836	-0.14	0.46	-1.14	-0.012	-0.016	0.001
9323291	0	93162	56936	-0.36	0.49	-0.13	-0.01899	-0.008	0.002
9323391	0	93163	57036	-0.34	0.58	-0.25	-0.01899	-0.007	-0.001
9323491	0	93164	57136	-0.25	0.46	-1.3099	-0.015	-0.013	0.003
9323591	0	93165	57236	-0.25	0.52	-0.04	-0.01899	-0.017	0.003
9323691	0	93166	57336	-0.26	0.7	0.06	-0.011	-0.004	0.001
9323791	0	93167	57436	-0.16	0.7799	0.41	-0.004	-0.023	0.002
9323891	0	93168	57536	-0.14	0.51	-1.11	-0.00899	-0.02	0.001
9323991	0	93169	57636	-0.23	0.48	-1.62	-0.024	-0.01799	-0.002
9324091	0	93170	57736	-0.21	0.65	-0.12	-0.004	-0.015	-0.001
9324192	0	93171	57836	-0.03	0.6	0.27	-0.014	-0.028	0.001
9324292	0	93172	57936	-0.33	0.5299	-1.12	-0.023	-0.005	0.001
9324392	0	93173	58036	-0.19	0.52	-0.83	-0.026	-0.017	0.002
9324492	0	93174	58136	-0.34	0.67	-0.11	-0.011	0.004	-0.002
9324592	0	93175	58236	-0.22	0.6	-0.82	-0.01799	-0.004	-0.003
9324692	0	93176	58336	-0.01	0.51	-0.05	-0.01899	-0.031	0.002
9324792	0	93177	58436	-0.15	0.61	0.47	-0.021	-0.024	0.001
9324892	0	93178	58536	-0.26	0.67	0.4	-0.011	-0.02	0.002
9324992	0	93179	58636	-0.15	0.72	0.29	-0.013	-0.016	0.003
9325092	0	93180	58736	-0.36	0.7	0.46	-0.033	-0.008	0.005
9325192	0	93181	58836	-0.22	0.48	-0.06	-0.04	-0.023	0.003
9325292	0	93182	58936	-0.16	0.64	-0.23	-0.028	-0.014	0
9325392	0	93183	59036	-0.06	0.7	1.1799	-0.011	-0.026	0.001
9325492	0	93184	59136	-0.09	0.6	1.1799	-0.027	-0.034	0.001
9325593	0	93185	59236	-0.23	0.68	1.04	-0.022	-0.024	0.002
9325693	0	93186	59336	-0.21	0.67	0.96	-0.01899	-0.026	0.004
9325793	0	93187	59436	-0.26	0.65	1.17	-0.01799	-0.021	0.004
9325893	0	93188	59536	-0.38	0.75	1.24	-0.021	-0.013	0.001
9325993	0	93189	59636	-0.25	0.73	1.28	-0.015	-0.027	0
9326093	0	93190	59736	-0.27	0.69	1.67	-0.015	-0.033	0.005
9326193	0	93191	59836	-0.34	0.71	0.63	-0.042	-0.02	0.001
9326293	0	93192	59936	-0.09	0.77	1.85	-0.02	-0.024	0.004
9326393	0	93193	60036	-0.32	0.7799	1.96	-0.02	-0.01899	0.001
9326493	0	93194	60136	-0.32	0.72	1.89	-0.032	-0.016	0.002
9326593	0	93195	60236	-0.31	0.88	2.66	-0.02	-0.02	0.004
9326693	0	93196	60336	-0.19	0.82	2.63	-0.025	-0.014	0.005
9326793	0	93197	60436	-0.32	0.96	2.55	-0.017	-0.039	0.004
9326894	0	93198	60536	-0.31	0.84	2.82	-0.024	-0.031	0.002
9326994	0	93199	60636	-0.17	0.87	2.82	-0.017	-0.03599	0.001
9327094	0	93200	60736	-0.06	0.7799	2.55	-0.037	-0.031	0.001
9327194	0	93201	60836	-0.27	0.87	2.95	-0.025	-0.03	0.002
9327294	0	93202	60936	-0.28	0.85	2.9	-0.024	-0.027	0.001
9327394	0	93203	61036	-0.08	0.87	2.9	-0.021	-0.042	0.006
9327494	0	93204	61136	-0.2	0.94	3.39	-0.015	-0.031	0
9327594	0	93205	61236	-0.16	0.77	1.3	-0.041	-0.035	-0.003
9327694	0	93206	61336	-0.28	0.94	2.44	-0.026	-0.035	0.003
9327794	0	93207	61436	-0.23	0.89	2.84	-0.03599	-0.031	0.004
9327894	0	93208	61536	-0.26	0.86	3.13	-0.026	-0.044	0.001
9327994	0	93209	61636	-0.33	0.95	3.67	-0.025	-0.03	0
9328094	0	93210	61736	-0.4	0.97	3.46	-0.01899	-0.028	0.003
9328195	0	93211	61836	-0.36	0.99	3.69	-0.015	-0.035	0.004
9328295	0	93212	61936	-0.46	1.01	4.3	-0.026	-0.026	0.002
9328395	0	93213	62036	-0.25	0.81	2.72	-0.043	-0.031	0.004
9328495	0	93214	62136	-0.36	0.86	3.29	-0.032	-0.031	0.002
9328595	0	93215	62236	-0.18	0.84	2.76	-0.026	-0.04	-0.001
9328695	0	93216	62336	-0.35	0.93	5.02	-0.033	-0.03599	0.005
9328795	0	93217	62436	-0.32	1.04	4.65	-0.013	-0.045	0.004
9328895	0	93218	62536	-0.4	0.97	3.96	-0.031	-0.031	0.001
9328995	0	93219	62636	-0.4	0.97	4.08	-0.026	-0.032	0.001
9329095	0	93220	62736	-0.41	0.86	4.07	-0.03	-0.03599	0.002
9329195	0	93221	62836	-0.11	0.7799	3.91	-0.032	-0.041	0.004
9329295	0	93222	62936	-0.31	0.7799	3.41	-0.037	-0.047	0.003
9329395	0	93223	63036	-0.2	0.86	4.31	-0.04	-0.05	0.003
9329496	0	93224	63136	-0.41	0.92	4.55	-0.033	-0.03599	0.002
9329596	0	93225	63236	-0.31	0.8	4.15	-0.029	-0.043	0.003
9329696	0	93226	63336	-0.29	0.83	4.91	-0.02	-0.037	0.003
9329796	0	93227	63436	-0.42	0.94	4.91	-0.031	-0.046	0.006
9329896	0	93228	63536	-0.29	1.01	5.6	-0.007	-0.043	0.002
9329996	0	93229	63636	-0.38	0.89	5.29	-0.01899	-0.03599	0.006
9330096	0	93230	63736	-0.36	0.86	5.55	-0.03	-0.045	0.007
9330196	0	93231	63836	-0.62	1.15	6.67	-0.015	-0.04	0.001
9330296	0	93232	63936	-0.49	0.95	5.96	-0.022	-0.039	0.005
9330396	0	93233	64036	-0.2	0.95	5.56	-0.001	-0.057	0.003
9330496	0	93234	64136	-0.44	0.86	5.77	-0.029	-0.042	0.006
9330596	0	93235	64236	-0.41	0.91	6.1	-0.00899	-0.053	0.001
9330697	0	93236	64336	-0.47	0.99	6.08	-0.011	-0.039	0.004
9330797	0	93237	64436	-0.43	0.91	5.42	-0.026	-0.041	0.005
9330897	0	93238	64536	-0.2	0.84	5.29	-0.024	-0.057	0.005
9330997	0	93239	64636	-0.37	0.89	5.94	-0.00899	-0.05	0.002
9331097	0	93240	64736	-0.35	0.93	5.89	-0.01	-0.042	0.001
9331197	0	93241	64836	-0.26	0.77	5.79	-0.02	-0.053	0.003
9331297	0	93242	64936	-0.3899	0.95	6.44	-0.012	-0.05	0.002
9331397	0	93243	65036	-0.36	0.74	5.27	-0.029	-0.045	0
9331497	0	93244	65136	-0.33	0.76	6.21	-0.025	-0.057	0.004
9331597	0	93245	65236	-0.4	0.84	7.05	-0.023	-0.048	0.005
9331697	0	93246	65336	-0.48	0.89	6.83	-0.013	-0.047	0
9331797	0	93247	65436	-0.34	0.8	6.38	-0.029	-0.058	0.002
9331897	0	93248	0	-0.51	1.04	7.24	0.007	-0.051	0.004
9331997	0	93249	100	-0.48	0.9	6.87	-0.022	-0.041	0.003
9332098	0	93250	200	-0.3	0.92	6.72	-0.01799	-0.06	0.006
9332198	0	93251	300	-0.35	0.92	6.85	-0.002	-0.054	0.004
9332298	0	93252	400	-0.3899	1	6.93	-0.016	-0.051	0.001
9332398	0	93253	500	-0.36	1.04	7.3	-0.008	-0.054	0.005
9332498	0	93254	600	-0.22	0.8	7.43	-0.026	-0.05	0.001
9332598	0	93255	700	-0.3	0.99	7.79	-0.002	-0.065	0.005
9332698	0	93256	800	-0.38	0.9	6.86	-0.02	-0.054	0.005
9332798	0	93257	900	-0.09	0.93	7.95	-0.006	-0.07	0.006
9332898	0	93258	1000	-0.4	0.89	7.1	-0.029	-0.051	0.003
9332998	0	93259	1100	-0.32	0.91	6.39	-0.011	-0.06	0.002
9333098	0	93260	1200	-0.43	0.99	7.06	-0.014	-0.053	0.003
9333198	0	93261	1300	-0.46	0.99	7.69	-0.01	-0.055	0.001
9333298	0	93262	1400	-0.33	0.81	7.09	-0.031	-0.046	0.005
9333399	0	93263	1500	-0.44	0.99	8.17	-0.013	-0.051	0.006
9333499	0	93264	1600	-0.29	1.04	7.67	-0.011	-0.068	0.004
9333599	0	93265	1700	-0.4	1.1	7.78	-0.012	-0.058	0.004
9333699	0	93266	1800	-0.35	1.1	8.45	-0.00899	-0.062	0.004
9333799	0	93267	1900	-0.4	1.07	8.35	-0.004	-0.059	0.004
9333899	0	93268	2000	-0.41	1.01	8.25	-0.025	-0.054	0.006
9333999	0	93269	2100	-0.28	0.92	8.65	-0.021	-0.056	0.004
9334099	0	93270	2200	-0.28	1.01	8.13	-0.024	-0.04	0.003
9334199	0	93271	2300	-0.46	1.15	7.95	-0.013	-0.043	0.002
9334299	0	93272	2400	-0.37	0.99	8.38	-0.028	-0.041	0.005
9334399	0	93273	2500	-0.28	1.15	9.06	-0.015	-0.06	0.003
9334499	0	93274	2600	-0.45	1.2	9.42	-0.004	-0.058	0.004
9334599	0	93275	2700	-0.36	0.92	8.03	-0.027	-0.04	0
9334700	0	93276	2800	-0.23	0.93	8.84	-0.026	-0.06	0.005
9334800	0	93277	2900	-0.27	0.95	9.09	-0.01799	-0.061	0.003
9334900	0	93278	3000	-0.34	0.98	8.3	-0.021	-0.05	0.001
9335000	0	93279	3100	-0.37	1.1	8.75	-0.004	-0.066	0.001
9335100	0	93280	3200	-0.58	1.28	9.38	0.006	-0.047	0.003
9335200	0	93281	3300	-0.25	1.01	7.98	-0.01799	-0.068	0.003
9335300	0	93282	3400	-0.44	1.17	9.47	-0.024	-0.045	0.004
9335400	0	93283	3500	-0.35	1.13	8.79	-0.032	-0.054	0.004
9335500	0	93284	3600	-0.29	1.15	9	-0.023	-0.059	0.002
9335600	0	93285	3700	-0.34	1.19	9.1	-0.028	-0.045	0.007
9335700	0	93286	3800	-0.26	1.2	9.13	-0.014	-0.055	0.005
9335800	0	93287	3900	-0.06	1.05	8.59	-0.035	-0.07199	0.003
9335900	0	93288	4000	-0.32	1.21	9.53	-0.023	-0.06	0.006
9336001	0	93289	4100	-0.2	1.1	8.46	-0.03	-0.071	0.004
9336101	0	93290	4200	-0.3	1.21	9.65	-0.022	-0.061	0.003
9336201	0	93291	4300	-0.37	1.22	10.04	-0.01899	-0.063	0.00899
9336301	0	93292	4400	-0.51	1.3	10.3	-0.021	-0.055	0.005
9336401	0	93293	4500	-0.56	1.4	10.09	-0.01899	-0.054	0.003
9336501	0	93294	4600	-0.47	1.45	10.67	-0.005	-0.056	0.004
9336601	0	93295	4700	-0.5	1.47	10.95	-0.014	-0.063	0.006
9336701	0	93296	4800	-0.41	1.28	9.8	-0.046	-0.055	0.005
9336801	0	93297	4900	-0.44	1.36	9.81	-0.024	-0.055	0.004
9336901	0	93298	5000	-0.3899	1.36	10.08	-0.032	-0.052	0.005
9337001	0	93299	5100	-0.3899	1.45	10.26	-0.028	-0.057	0.006
9337101	0	93300	5200	-0.47	1.55	10.25	-0.028	-0.039	0.006
9337201	0	93301	5300	-0.37	1.46	10.36	-0.023	-0.074	0.006
9337302	0	93302	5400	-0.3899	1.53	10.64	-0.024	-0.07	0.005
9337402	0	93303	5500	-0.27	1.37	10	-0.042	-0.056	0.005
9337502	0	93304	5600	-0.38	1.53	10.75	-0.028	-0.059	0.007
9337602	0	93305	5700	-0.21	1.38	9.82	-0.043	-0.07	0.004
9337702	0	93306	5800	-0.44	1.51	10.68	-0.048	-0.054	0.008
9337802	0	93307	5900	-0.43	1.44	10.72	-0.045	-0.06	0.006
9337902	0	93308	6000	-0.35	1.5599	11.18	-0.03599	-0.07199	0.008
9338002	0	93309	6100	-0.22	1.6	10.8	-0.029	-0.073	0.007
9338102	0	93310	6200	-0.3899	1.66	11.56	-0.042	-0.067	0.00899
9338202	0	93311	6300	-0.43	1.71	10.39	-0.035	-0.062	0.002
9338302	0	93312	6400	-0.35	1.66	10.41	-0.028	-0.077	0.004
9338402	0	93313	6500	-0.33	1.53	10.85	-0.047	-0.068	0.00899
9338502	0	93314	6600	-0.38	1.5599	11.07	-0.037	-0.061	0.006
9338603	0	93315	6700	-0.52	1.82	12.08	-0.01799	-0.065	0.007
9338703	0	93316	6800	-0.38	1.5599	9.51	-0.041	-0.061	0.006
9338803	0	93317	6900	-0.51	1.61	12.21	-0.041	-0.059	0.007
9338903	0	93318	7000	-0.46	1.65	10.52	-0.028	-0.07	0.003
9339003	0	93319	7100	-0.3899	1.53	10.76	-0.039	-0.074	0.007
9339103	0	93320	7200	-0.68	1.84	11.6899	-0.03	-0.062	0.007
9339203	0	93321	7300	-0.48	1.49	11.3	-0.053	-0.062	0.006
9339303	0	93322	7400	-0.36	1.6	11.27	-0.042	-0.085	0.012
9339403	0	93323	7500	-0.62	1.85	12.67	-0.017	-0.071	0.008
9339503	0	93324	7600	-0.61	1.71	13.28	-0.029	-0.07	0.005
9339603	0	93325	7700	-0.52	1.64	12.63	-0.025	-0.074	0.00899
9339703	0	93326	7800	-0.63	1.5	12.4799	-0.039	-0.07	0.004
9339803	0	93327	7900	-0.47	1.47	12.42	-0.033	-0.074	0.007
9339903	0	93328	8000	-0.37	1.47	13.65	-0.016	-0.07199	0.008
9340004	0	93329	8100	-0.46	1.54	13.07	-0.007	-0.068	0.005
9340104	0	93330	8200	-0.52	1.46	14.45	-0.012	-0.075	0.00899
9340204	0	93331	8300	-0.46	1.4	13.73	-0.011	-0.071	0.006
9340304	0	93332	8400	-0.4	1.33	12.3	-0.013	-0.07599	0.005
9340404	0	93333	8500	-0.52	1.41	13.27	-0.003	-0.071	0.006
9340504	0	93334	8600	-0.37	1.33	14.09	-0.014	-0.071	0.01
9340604	0	93335	8700	-0.41	1.39	13.76	-0.007	-0.077	0.006
9340704	0	93336	8800	-0.3899	1.32	13.83	-0.014	-0.075	0.008
9340804	0	93337	8900	-0.37	1.29	13.39	-0.02	-0.069	0.00899
9340904	0	93338	9000	-0.5299	1.34	13.32	-0.02	-0.071	0.006
9341004	0	93339	9100	-0.44	1.32	13.53	-0.013	-0.07599	0.005
9341104	0	93340	9200	-0.37	1.4299	13.38	-0.007	-0.07599	0.005
9341205	0	93341	9300	-0.45	1.37	14.21	0	-0.08	0.005
9341305	0	93342	9400	-0.45	1.26	12.45	-0.026	-0.067	0.002
9341405	0	93343	9500	-0.37	1.35	13.76	-0.017	-0.083	0.004
9341505	0	93344	9600	-0.34	1.39	14.3	-0.011	-0.078	0.006
9341605	0	93345	9700	-0.38	1.1799	13.64	-0.031	-0.068	0.005
9341705	0	93346	9800	-0.46	1.49	14.53	-0.016	-0.064	0.006
9341805	0	93347	9900	-0.47	1.3099	14.08	-0.032	-0.074	0.004
9341905	0	93348	10000	-0.43	1.35	13.83	-0.00899	-0.077	0.007
9342005	0	93349	10100	-0.46	1.32	13.67	-0.01899	-0.07199	0.005
9342105	0	93350	10200	-0.44	1.4	13.84	-0.011	-0.07599	0.007
9342205	0	93351	10300	-0.62	1.58	13.51	0.003	-0.066	0.005
9342305	0	93352	10400	-0.34	1.29	13.38	-0.011	-0.08	0.007
9342405	0	93353	10500	-0.51	1.4299	13.6	-0.002	-0.066	0.008
9342506	0	93354	10600	-0.36	1.35	14.16	-0.014	-0.079	0.006
9342606	0	93355	10700	-0.38	1.3099	13.34	-0.01799	-0.075	0.005
9342706	0	93356	10800	-0.47	1.5	13.64	-0.005	-0.079	0.004
9342806	0	93357	10900	-0.36	1.32	14.27	-0.023	-0.069	0.006
9342906	0	93358	11000	-0.33	1.3099	14.2	-0.01	-0.07599	0.008
