# Supplementary material for: Robot-Based Calibration Procedure for Graphene Electronic Skin
Source: Sensors (Basel). 2022 Aug 16;22(16):6122. doi: 10.3390/s22166122 (PMC9416129; doi:10.3390/s22166122)
Supplement: Supplementary file 1 [file sensors-22-06122-s001.zip › measurements/sensor_row_12_col_17_hex_load.dat]

#ID ES_1_V1
#SIZE ROW 16 COL 32
#DIR LOAD
#sensor: hex
#coord: row_12_col_17
system_time	status	sequence_number	hex_sample_counter	Fx	Fy	Fz	Tx	Ty	Tz
9197795	0	91908	62608	-0.41	1.23	13.09	-0.025	-0.075	0.008
9197895	0	91909	62708	-0.43	1.39	13.12	-0.021	-0.066	0.008
9197995	0	91910	62808	-0.57	1.46	13.87	0.005	-0.069	0.004
9198095	0	91911	62908	-0.51	1.42	14.58	-0.015	-0.061	0.008
9198195	0	91912	63008	-0.62	1.51	14.54	0.002	-0.074	0.007
9198295	0	91913	63108	-0.62	1.44	14.4	-0.004	-0.064	0.006
9198395	0	91914	63208	-0.44	1.42	14.1	0	-0.078	0.006
9198495	0	91915	63308	-0.4	1.4	14.29	-0.003	-0.068	0.004
9198595	0	91916	63408	-0.64	1.4299	13.51	-0.005	-0.061	0.005
9198695	0	91917	63508	-0.55	1.41	14.07	-0.00899	-0.069	0.00899
9198795	0	91918	63608	-0.49	1.32	13.17	-0.011	-0.077	0.005
9198896	0	91919	63708	-0.52	1.4299	14.45	-0.00899	-0.083	0.006
9198996	0	91920	63808	-0.47	1.33	14.81	-0.011	-0.07199	0.006
9199096	0	91921	63908	-0.56	1.33	14.07	-0.01899	-0.078	0.008
9199196	0	91922	64008	-0.38	1.27	13.53	-0.026	-0.079	0.005
9199296	0	91923	64108	-0.38	1.21	13.61	-0.01799	-0.073	0.008
9199396	0	91924	64208	-0.43	1.4	14.17	-0.004	-0.07199	0.004
9199496	0	91925	64308	-0.49	1.22	13.24	-0.033	-0.056	0.006
9199596	0	91926	64408	-0.48	1.38	14.09	0.001	-0.07599	0.005
9199696	0	91927	64508	-0.48	1.45	14.38	0.004	-0.078	0.008
9199796	0	91928	64608	-0.47	1.29	13.58	-0.024	-0.063	0.007
9199896	0	91929	64708	-0.35	1.41	14.76	-0.002	-0.073	0.00899
9199996	0	91930	64808	-0.55	1.54	14.08	0.01	-0.078	0.006
9200096	0	91931	64908	-0.55	1.35	13.75	0	-0.067	0.005
9200197	0	91932	65008	-0.5	1.13	12.03	-0.006	-0.084	0.005
9200297	0	91933	65108	-0.6	1.2	12.63	-0.005	-0.083	0.006
9200397	0	91934	65208	-0.4	0.96	12.28	-0.01	-0.093	0.00899
9200497	0	91935	65308	-0.52	0.97	11.82	-0.003	-0.092	0.005
9200597	0	91936	65408	-0.61	1.01	11.29	-0.008	-0.083	0.006
9200697	0	91937	65508	-0.71	1.05	11.13	-0.002	-0.07199	0.005
9200797	0	91938	72	-0.61	1.11	11.78	0.008	-0.083	0.006
9200897	0	91939	172	-0.5299	1.02	11.43	0.001	-0.09	0.008
9200997	0	91940	272	-0.67	1.21	11.57	0.00899	-0.079	0.006
9201097	0	91941	372	-0.62	1.0599	10.67	-0.004	-0.075	0.006
9201197	0	91942	472	-0.48	0.91	10.55	-0.017	-0.094	0.005
9201297	0	91943	572	-0.66	1.09	12.05	-0.001	-0.087	0.00899
9201397	0	91944	672	-0.73	1.09	11.32	0.006	-0.081	0.005
9201498	0	91945	772	-0.57	0.93	10.63	-0.001	-0.083	0.006
9201598	0	91946	872	-0.52	1.07	10.66	0.004	-0.084	0.004
9201698	0	91947	972	-0.62	1.0599	11.36	0.002	-0.081	0.005
9201798	0	91948	1072	-0.73	1.05	10.76	0.001	-0.077	0.006
9201898	0	91949	1172	-0.61	1	11.03	-0.002	-0.07599	0.006
9201998	0	91950	1272	-0.63	1.0599	10.86	-0.01	-0.064	0.005
9202098	0	91951	1372	-0.66	0.93	10.4399	-0.015	-0.07	0.008
9202198	0	91952	1472	-0.58	0.96	10.6	-0.003	-0.07599	0.003
9202298	0	91953	1572	-0.42	0.99	11.04	0.002	-0.086	0.007
9202398	0	91954	1672	-0.43	1.01	11.28	0.016	-0.087	0.006
9202498	0	91955	1772	-0.49	0.84	10.28	-0.015	-0.069	0.005
9202598	0	91956	1872	-0.56	1.0599	10.16	0.022	-0.073	0.006
9202698	0	91957	1972	-0.5299	0.81	10.29	-0.012	-0.068	0.007
9202799	0	91958	2072	-0.6	0.89	10.51	0.004	-0.071	0.002
9202899	0	91959	2172	-0.61	1.05	10.74	0.014	-0.064	0.006
9202999	0	91960	2272	-0.56	0.81	10.52	-0.02	-0.075	0.008
9203099	0	91961	2372	-0.49	0.88	10.4	-0.003	-0.067	0.006
9203199	0	91962	2472	-0.61	0.83	9.99	-0.012	-0.065	0.003
9203299	0	91963	2572	-0.44	0.88	9.7299	0.008	-0.077	0.004
9203399	0	91964	2672	-0.47	0.92	10.08	0.01	-0.077	0.003
9203499	0	91965	2772	-0.74	1.0599	10.26	0.017	-0.07	0.005
9203599	0	91966	2872	-0.46	0.8	10.14	-0.003	-0.077	0.005
9203699	0	91967	2972	-0.36	0.72	9.15	0.001	-0.082	0.005
9203799	0	91968	3072	-0.52	0.72	9.14	-0.00899	-0.061	0.005
9203899	0	91969	3172	-0.48	0.89	9.42	0.021	-0.061	0.006
9204000	0	91970	3272	-0.52	0.87	9.47	0.012	-0.06	0.004
9204100	0	91971	3372	-0.5	0.7799	8.66	-0.005	-0.041	0.003
9204200	0	91972	3472	-0.42	0.75	10.08	0.002	-0.06	0.007
9204300	0	91973	3572	-0.5	0.64	8.99	-0.00899	-0.061	0.002
9204400	0	91974	3672	-0.37	0.71	9.4	-0.003	-0.053	0.005
9204500	0	91975	3772	-0.52	0.8	9.1899	0.01	-0.056	0.004
9204600	0	91976	3872	-0.09	0.55	8.13	-0.01	-0.069	0.005
9204700	0	91977	3972	-0.43	0.49	8.65	-0.01799	-0.041	0.006
9204800	0	91978	4072	-0.36	0.66	9.03	0.004	-0.054	0.004
9204900	0	91979	4172	-0.5	0.8	9.08	0.014	-0.051	0.005
9205000	0	91980	4272	-0.49	0.69	9.06	0.001	-0.03799	0.002
9205100	0	91981	4372	-0.46	0.74	8.62	0.016	-0.049	0.004
9205200	0	91982	4472	-0.23	0.56	7.63	0.001	-0.049	0.002
9205300	0	91983	4572	-0.3	0.68	8.31	-0.01	-0.042	0.002
9205401	0	91984	4672	-0.27	0.64	7.96	0.012	-0.059	0
9205501	0	91985	4772	-0.34	0.68	8.59	0	-0.043	0.003
9205601	0	91986	4872	-0.37	0.49	7.29	-0.022	-0.029	0.003
9205701	0	91987	4972	-0.22	0.5	7.28	-0.008	-0.049	0.001
9205801	0	91988	5072	-0.24	0.5299	7.13	-0.002	-0.043	0.004
9205901	0	91989	5172	-0.24	0.58	7.56	0.007	-0.043	0.004
9206001	0	91990	5272	-0.26	0.6	8.62	0.007	-0.044	0.002
9206101	0	91991	5372	-0.29	0.66	8.07	0.005	-0.026	0.002
9206201	0	91992	5472	-0.22	0.52	7.48	-0.001	-0.045	0.003
9206301	0	91993	5572	-0.19	0.63	7.86	0.021	-0.041	0.002
9206401	0	91994	5672	-0.16	0.49	6.93	0.004	-0.047	0
9206501	0	91995	5772	-0.31	0.58	7.11	0.007	-0.035	0.003
9206601	0	91996	5872	-0.2	0.56	7.45	0.01	-0.045	0.003
9206702	0	91997	5972	-0.22	0.46	6.66	0	-0.03599	0.005
9206802	0	91998	6072	-0.11	0.56	7.69	0.012	-0.049	0.003
9206902	0	91999	6172	0.04	0.4	6.87	0.002	-0.061	0.003
9207002	0	92000	6272	-0.18	0.57	6.67	0.006	-0.027	0.004
9207102	0	92001	6372	-0.17	0.41	6.56	0.005	-0.03799	0.004
9207202	0	92002	6472	-0.19	0.6	7.23	0.012	-0.027	0.005
9207302	0	92003	6572	-0.17	0.47	6.93	-0.013	-0.034	0.002
9207402	0	92004	6672	-0.19	0.42	6.17	0.001	-0.028	0.004
9207502	0	92005	6772	-0.13	0.4	5.77	-0.004	-0.029	0.004
9207602	0	92006	6872	-0.31	0.56	7.41	0.01899	-0.029	0.003
9207702	0	92007	6972	-0.14	0.42	6.2399	0.013	-0.039	0.002
9207802	0	92008	7072	-0.09	0.48	6.25	0.014	-0.029	0.001
9207902	0	92009	7172	-0.12	0.45	6.11	-0.004	-0.021	0.002
9208003	0	92010	7272	-0.1	0.56	6.39	0.011	-0.026	0.004
9208103	0	92011	7372	-0.11	0.45	6.1	0.011	-0.029	0.005
9208203	0	92012	7472	-0.09	0.37	5.95	-0.001	-0.026	0.001
9208303	0	92013	7572	0.03	0.51	5.59	0.021	-0.046	0.001
9208403	0	92014	7672	0.07	0.41	6.19	0.007	-0.034	-0.001
9208503	0	92015	7772	-0.06	0.41	5.86	0.006	-0.016	0.006
9208603	0	92016	7872	0	0.27	5.75	-0.013	-0.029	0.002
9208703	0	92017	7972	-0.06	0.51	5.76	0.01	-0.03	0.002
9208803	0	92018	8072	-0.14	0.54	6.84	0.012	-0.025	0.003
9208903	0	92019	8172	-0.06	0.63	5.62	0.024	-0.024	0.002
9209003	0	92020	8272	0.19	0.41	5.13	0.007	-0.025	0.003
9209103	0	92021	8372	-0.01	0.43	5.39	0.004	-0.029	0.004
9209203	0	92022	8472	0.03	0.47	5.75	0.01	-0.024	0.001
9209304	0	92023	8572	0.14	0.26	5.04	0.001	-0.021	0.002
9209404	0	92024	8672	-0.02	0.37	4.62	0.001	-0.023	0.005
9209504	0	92025	8772	0.06	0.34	4.4899	0.006	-0.032	0.005
9209604	0	92026	8872	-0.14	0.54	5.17	0.033	-0.029	0.002
9209704	0	92027	8972	0.1	0.35	4.33	0.011	-0.02	0.003
9209804	0	92028	9072	-0.03	0.5299	4.94	0.022	-0.024	0.001
9209904	0	92029	9172	0.08	0.47	4.39	0.014	-0.028	-0.001
9210004	0	92030	9272	-0.08	0.32	4.62	0	-0.01	0.005
9210104	0	92031	9372	-0.1	0.45	4.18	0.013	-0.008	0.001
9210204	0	92032	9472	-0.09	0.4	4.71	0.005	-0.023	0.003
9210304	0	92033	9572	-0.04	0.44	4.2	0.01899	-0.016	0.004
9210404	0	92034	9672	0.06	0.48	4.31	0.022	-0.014	0.002
9210504	0	92035	9772	0.03	0.37	3.61	-0.001	-0.013	0.002
9210605	0	92036	9872	0.06	0.49	5.33	0.023	-0.025	0.003
9210705	0	92037	9972	-0.02	0.41	4.29	-0.002	-0.016	0.002
9210805	0	92038	10072	-0.05	0.44	4.41	0.014	-0.02	0.002
9210905	0	92039	10172	0.11	0.34	4.54	0.004	-0.026	0.003
9211005	0	92040	10272	0.13	0.32	3.28	-0.002	-0.01899	0.002
9211105	0	92041	10372	0.01	0.6	4.23	0.033	-0.017	0
9211205	0	92042	10472	0.02	0.41	3.8	0.01799	-0.016	0.004
9211305	0	92043	10572	0.08	0.4	3.84	0.008	-0.021	0.001
9211405	0	92044	10672	0.18	0.29	3.43	0.002	-0.024	0.002
9211505	0	92045	10772	0.01	0.46	3.53	0.01899	-0.00899	0.003
9211605	0	92046	10872	-0.02	0.35	2.58	-0.01	0.006	0.002
9211705	0	92047	10972	0.16	0.44	2.3599	0.005	-0.012	0
9211805	0	92048	11072	0.17	0.37	3.23	0.005	-0.011	-0.001
9211906	0	92049	11172	0.11	0.41	2.96	0.01	-0.005	0.006
9212006	0	92050	11272	0.28	0.21	2.47	-0.01	-0.017	0.004
9212106	0	92051	11372	0.04	0.45	2.39	0.013	-0.001	-0.001
9212206	0	92052	11472	0	0.41	2.22	0.015	0.004	0.002
9212306	0	92053	11572	0.12	0.3899	2.77	0.01899	-0.007	0.001
9212406	0	92054	11672	0.03	0.37	2.89	0.012	0	0.003
9212506	0	92055	11772	0.38	0.31	1.1	-0.001	-0.008	0.003
9212606	0	92056	11872	0.12	0.44	2.84	0.007	-0.003	-0.001
9212706	0	92057	11972	0.05	0.36	2.52	0.001	0.004	0
9212806	0	92058	12072	0.1	0.37	2.82	0.012	-0.005	0.001
9212906	0	92059	12172	0.15	0.41	2.3599	0.00899	-0.007	-0.002
9213006	0	92060	12272	0.08	0.5	2.5	0.025	0.001	0.001
9213106	0	92061	12372	0.3	0.3	1.5	-0.003	-0.003	0.001
9213207	0	92062	12472	0.21	0.3	1.41	0	-0.005	0
9213307	0	92063	12572	0.21	0.35	1.21	0.004	0.01	0.001
9213407	0	92064	12672	0	0.33	1.52	0.006	0.02	0
9213507	0	92065	12772	0.19	0.33	1.76	0.014	-0.007	0.004
9213607	0	92066	12872	0.07	0.27	1.8	0.001	0.005	0.001
9213707	0	92067	12972	0.09	0.24	1.3	0.005	0.006	0
9213807	0	92068	13072	0.17	0.19	1.75	0.00899	-0.001	0
9213907	0	92069	13172	-0.03	0.24	1.19	0	0.015	-0.001
9214007	0	92070	13272	0.14	0.09	0.4	0.003	0.011	-0.004
9214107	0	92071	13372	0.13	-0.01	0.14	0.001	0	0.002
9214207	0	92072	13472	-0.02	0.15	0.46	0.02	0.002	-0.001
9214307	0	92073	13572	-0.08	0.11	0.58	0.011	0.008	0.004
9214407	0	92074	13672	-0.02	0.02	0.33	0.00899	0.001	0
9214508	0	92075	13772	-0.13	0.19	0.5299	0.03799	0.008	0.001
9214608	0	92076	13872	0.14	-0.1	1.26	0.01	-0.01799	0.003
9214708	0	92077	13972	0.1	-0.04	-0.58	0.024	-0.003	0.003
9214808	0	92078	14072	0.11	0.01	0.46	0.02	0.002	-0.003
9214908	0	92079	14172	0.14	0.03	-0.04	0.026	-0.00899	-0.001
9215008	0	92080	14272	0.02	-0.06	0.37	0.016	-0.007	-0.001
9215108	0	92081	14372	-0.13	-0.14	-1.07	0.003	0.012	0
9215208	0	92082	14472	-0.08	-0.07	-0.64	0.01899	-0.004	0
9215308	0	92083	14572	0.02	-0.19	-0.3899	0.012	-0.003	0
9215408	0	92084	14672	-0.21	-0.09	-0.57	0.01899	0.001	0.001
9215508	0	92085	14772	-0.22	-0.18	-1.07	0.01899	0.005	-0.002
9215608	0	92086	14872	0.06	-0.25	-1.55	0.013	-0.006	0.001
9215708	0	92087	14972	-0.26	-0.04	-0.65	0.024	0.003	0.001
9215808	0	92088	15072	-0.2	-0.13	-1.65	0.022	-0.001	0.001
9215909	0	92089	15172	-0.08	-0.21	-1.2	0.00899	0.013	0.002
9216009	0	92090	15272	-0.31	-0.08	0.1	0.012	0.006	0.003
9216109	0	92091	15372	0.05	-0.38	-1.04	0.014	-0.011	0.001
9216209	0	92092	15472	-0.03	-0.36	-0.88	0.015	-0.008	0
9216309	0	92093	15572	-0.13	-0.29	-0.75	0.024	-0.007	0.002
9216409	0	92094	15672	-0.19	-0.2	-1.1799	0.033	-0.003	0
9216509	0	92095	15772	-0.12	-0.35	-1.87	0.01799	-0.001	-0.001
9216609	0	92096	15872	-0.19	-0.3	-1.73	0.02	0.002	0
9216709	0	92097	15972	-0.25	-0.38	-2.4	0.013	0.007	-0.002
9216809	0	92098	16072	-0.12	-0.19	-0.87	0.025	-0.002	-0.003
9216909	0	92099	16172	-0.07	-0.42	-2.25	0.005	0.002	0.002
9217009	0	92100	16272	-0.2	-0.28	-1.13	0.02	-0.002	0.002
9217110	0	92101	16372	-0.19	-0.26	-1.68	0.017	-0.00899	-0.001
9217210	0	92102	16472	-0.36	-0.22	-1.87	0.029	0.012	0.001
9217310	0	92103	16572	-0.04	-0.36	-2.8699	0.022	0.003	-0.002
9217410	0	92104	16672	-0.15	-0.31	-2.2	0.03	-0.006	-0.002
9217510	0	92105	16772	-0.15	-0.2	-1.92	0.022	-0.003	0.002
9217610	0	92106	16872	-0.08	-0.21	-1.67	0.032	-0.007	0
9217710	0	92107	16972	-0.1	-0.19	-1.71	0.041	-0.007	0.002
9217810	0	92108	17072	-0.17	-0.36	-1.8	0.01899	0.002	0.003
9217910	0	92109	17172	-0.08	-0.34	-2.84	0.016	0.002	0.001
9218010	0	92110	17272	-0.08	-0.3	-2.67	0.027	0	0.001
9218110	0	92111	17372	-0.24	-0.43	-3.05	0.012	0.005	-0.002
9218210	0	92112	17472	-0.12	-0.46	-3.87	0.013	0.006	-0.002
9218310	0	92113	17572	0.01	-0.41	-3.47	0.031	-0.00899	-0.001
9218410	0	92114	17672	-0.27	-0.5299	-3.57	0.014	0.013	-0.003
9218511	0	92115	17772	-0.27	-0.47	-3.8	0.037	0.003	-0.004
9218611	0	92116	17872	-0.14	-0.55	-4.31	0.037	-0.007	-0.005
9218711	0	92117	17972	-0.1	-0.64	-5.02	0.024	0	-0.001
9218811	0	92118	18072	-0.24	-0.7	-4.69	0.01799	0.002	0.004
9218911	0	92119	18172	-0.32	-0.6	-4.94	0.021	0.004	0.002
9219011	0	92120	18272	-0.02	-0.83	-5.73	0.031	-0.008	0.001
9219111	0	92121	18372	-0.24	-0.79	-7.18	0.032	-0.001	-0.006
9219211	0	92122	18472	-0.16	-0.9	-6.76	0.02	-0.005	-0.001
9219311	0	92123	18572	-0.22	-1.0599	-7.68	0.021	0.01	-0.001
9219411	0	92124	18672	-0.22	-1.01	-7.37	0.026	0.003	0.002
9219511	0	92125	18772	-0.32	-0.88	-6.68	0.041	-0.001	0.001
9219611	0	92126	18872	-0.33	-1.08	-8.6899	0.037	-0.001	0
9219712	0	92127	18972	-0.18	-1.08	-8.1899	0.035	-0.007	-0.002
9219812	0	92128	19072	-0.34	-1	-8.95	0.05	0.002	-0.002
9219912	0	92129	19172	-0.33	-1.2	-9.58	0.033	0	0.002
9220012	0	92130	19272	-0.5299	-1.21	-10.3	0.041	0.014	-0.002
9220112	0	92131	19372	-0.5	-1.11	-11.01	0.056	0.015	-0.003
9220212	0	92132	19472	-0.3899	-1.3099	-10.61	0.042	0.001	-0.002
9220312	0	92133	19572	-0.41	-1.46	-11.83	0.031	0.012	-0.003
9220412	0	92134	19672	-0.47	-1.3099	-12.02	0.042	0.007	0.001
9220512	0	92135	19772	-0.66	-1.36	-12.01	0.048	0.003	-0.002
9220612	0	92136	19872	-0.5899	-1.4299	-12.7299	0.053	0.005	-0.001
9220712	0	92137	19972	-0.47	-1.53	-13.67	0.037	-0.005	-0.005
9220812	0	92138	20072	-0.72	-1.35	-13.04	0.066	0.001	-0.002
9220912	0	92139	20172	-0.63	-1.5	-13.31	0.057	-0.01799	-0.005
9221012	0	92140	20272	-0.8	-1.6	-13.96	0.047	0.003	-0.002
9221113	0	92141	20372	-0.62	-1.74	-14.19	0.045	-0.00899	-0.002
9221213	0	92142	20472	-0.77	-1.69	-13.89	0.053	-0.003	-0.002
9221313	0	92143	20572	-0.84	-1.57	-15	0.068	-0.003	-0.001
9221413	0	92144	20672	-0.85	-1.81	-16.01	0.053	-0.004	-0.003
9221513	0	92145	20772	-0.79	-1.96	-15.26	0.046	-0.002	-0.002
9221613	0	92146	20872	-0.83	-1.86	-17.27	0.065	-0.00899	-0.004
9221713	0	92147	20972	-0.84	-1.97	-17.25	0.063	-0.005	-0.004
9221813	0	92148	21072	-0.76	-1.98	-17.81	0.069	-0.013	-0.005
9221913	0	92149	21172	-0.88	-2.09	-17.54	0.064	-0.011	0
9222013	0	92150	21272	-0.72	-2.34	-19.17	0.058	-0.017	-0.001
9222113	0	92151	21372	-0.87	-2.21	-18.87	0.07199	-0.014	0
9222213	0	92152	21472	-0.79	-2.3	-19.93	0.073	-0.023	0.001
9222314	0	92153	21572	-0.9	-2.28	-18.58	0.071	-0.017	0.001
9222414	0	92154	21672	-0.82	-2.48	-20.39	0.065	-0.025	0
9222514	0	92155	21772	-0.81	-2.43	-21.64	0.089	-0.011	-0.004
9222614	0	92156	21872	-0.99	-2.46	-22.56	0.095	0.002	-0.003
9222714	0	92157	21972	-0.92	-2.6099	-22.65	0.083	-0.002	-0.001
9222814	0	92158	22072	-0.84	-2.81	-23.8	0.08	-0.005	-0.007
9222914	0	92159	22172	-0.93	-2.66	-24.68	0.104	0.006	-0.001
9223014	0	92160	22272	-0.94	-2.81	-25.68	0.105	0.013	-0.005
9223114	0	92161	22372	-0.82	-2.85	-26.16	0.098	0.001	-0.005
9223214	0	92162	22472	-0.81	-3.01	-26.85	0.097	0.008	-0.003
9223314	0	92163	22572	-0.82	-3.16	-27.45	0.088	0.005	-0.003
9223414	0	92164	22672	-0.96	-3.03	-28.39	0.101	0.01899	-0.007
9223514	0	92165	22772	-0.8	-3.21	-28.61	0.091	0.00899	-0.005
9223615	0	92166	22872	-0.92	-3.1	-29.04	0.114	0.032	-0.004
9223715	0	92167	22972	-0.86	-3.21	-29.95	0.12	0.013	-0.002
9223815	0	92168	23072	-0.85	-3.41	-30.33	0.105	0.00899	-0.003
9223915	0	92169	23172	-0.68	-3.6	-31.57	0.106	0.014	-0.003
9224015	0	92170	23272	-0.62	-3.51	-32.02	0.123	0.016	-0.004
9224115	0	92171	23372	-0.65	-3.68	-33.0099	0.11	0.024	-0.003
9224215	0	92172	23472	-0.64	-3.91	-33.15	0.085	0.026	-0.001
9224315	0	92173	23572	-0.81	-3.84	-34.21	0.099	0.039	-0.004
9224415	0	92174	23672	-0.7799	-3.82	-34.27	0.111	0.021	-0.004
9224515	0	92175	23772	-0.68	-3.99	-35.34	0.107	0.033	0
9224615	0	92176	23872	-0.73	-4.07	-35.87	0.102	0.04	-0.006
9224715	0	92177	23972	-0.81	-3.91	-35.32	0.114	0.03799	-0.004
9224815	0	92178	24072	-0.55	-4.12	-37.57	0.115	0.026	-0.003
9224915	0	92179	24172	-0.52	-4.32	-37.3	0.102	0.028	-0.003
9225016	0	92180	24272	-0.73	-4.15	-38.04	0.106	0.054	-0.004
9225116	0	92181	24372	-0.66	-4.2199	-38.95	0.118	0.047	-0.007
9225216	0	92182	24472	-0.64	-4.39	-39.24	0.113	0.048	-0.005
9225316	0	92183	24572	-0.48	-4.55	-41.14	0.107	0.047	-0.003
9225416	0	92184	24672	-0.7	-4.39	-40.59	0.124	0.055	-0.003
9225516	0	92185	24772	-0.36	-4.69	-41.43	0.111	0.035	-0.004
9225616	0	92186	24872	-0.4	-4.58	-42.61	0.126	0.049	-0.001
9225716	0	92187	24972	-0.46	-4.75	-43.78	0.117	0.059	-0.006
9225816	0	92188	25072	-0.42	-4.79	-45.1699	0.125	0.051	-0.004
9225916	0	92189	25172	-0.52	-4.89	-45.32	0.118	0.052	-0.004
9226016	0	92190	25272	-0.48	-5	-46.1	0.107	0.059	-0.006
9226116	0	92191	25372	-0.54	-4.9699	-46.9199	0.13	0.07199	-0.004
9226216	0	92192	25472	-0.32	-5.18	-47.99	0.125	0.062	-0.007
9226317	0	92193	25572	-0.28	-5.18	-48.19	0.131	0.055	-0.006
9226417	0	92194	25672	-0.26	-5.36	-48.93	0.113	0.067	-0.004
9226517	0	92195	25772	-0.36	-5.3	-48.93	0.132	0.058	-0.003
9226617	0	92196	25872	-0.32	-5.31	-50.21	0.138	0.078	-0.005
9226717	0	92197	25972	-0.26	-5.36	-50.38	0.135	0.07	-0.005
9226817	0	92198	26072	-0.42	-5.4899	-50.46	0.132	0.081	-0.003
9226917	0	92199	26172	-0.17	-5.63	-50.85	0.13699	0.069	-0.001
9227017	0	92200	26272	-0.27	-5.73	-52.41	0.13699	0.075	-0.003
9227117	0	92201	26372	-0.33	-5.7199	-53.49	0.155	0.08	-0.005
9227217	0	92202	26472	-0.28	-5.82	-55.08	0.154	0.082	-0.004
9227317	0	92203	26572	-0.12	-6.16	-56.23	0.123	0.08	-0.004
9227417	0	92204	26672	-0.45	-5.93	-55.76	0.148	0.084	-0.005
9227517	0	92205	26772	-0.28	-6.05	-56.35	0.156	0.084	-0.002
9227618	0	92206	26872	-0.18	-6.14	-57.52	0.15099	0.08	-0.007
9227718	0	92207	26972	-0.13	-6.27	-57.78	0.149	0.086	-0.004
9227818	0	92208	27072	-0.37	-6.23	-58.49	0.15899	0.105	-0.004
9227918	0	92209	27172	-0.2	-6.31	-59.1	0.166	0.088	-0.005
9228018	0	92210	27272	-0.28	-6.27	-59.25	0.172	0.099	-0.005
9228118	0	92211	27372	-0.13	-6.55	-60.8	0.153	0.094	-0.004
9228218	0	92212	27472	-0.05	-6.67	-61.94	0.157	0.086	-0.002
9228318	0	92213	27572	-0.09	-6.66	-61.39	0.171	0.097	-0.004
9228418	0	92214	27672	-0.2	-6.8	-62.94	0.163	0.091	-0.006
9228518	0	92215	27772	-0.04	-6.87	-63.94	0.158	0.101	-0.005
9228618	0	92216	27872	-0.2	-6.84	-64.26	0.167	0.104	-0.005
9228718	0	92217	27972	-0.06	-6.89	-63.47	0.194	0.103	-0.005
9228818	0	92218	28072	0.11	-7.12	-65.45	0.162	0.09	-0.006
9228919	0	92219	28172	-0.02	-7.13	-66.06	0.191	0.106	-0.006
9229019	0	92220	28272	0.12	-7.32	-67.29	0.175	0.106	-0.004
9229119	0	92221	28372	0.04	-7.37	-67.7	0.168	0.106	-0.006
9229219	0	92222	28472	0.12	-7.43	-67.03	0.183	0.111	-0.004
9229319	0	92223	28572	-0.05	-7.49	-68.99	0.183	0.127	-0.00899
9229419	0	92224	28672	0.22	-7.57	-70.07	0.189	0.126	-0.004
9229519	0	92225	28772	-0.03	-7.52	-70.22	0.195	0.132	-0.01
9229619	0	92226	28872	0.23	-7.61	-69.8399	0.207	0.104	-0.006
9229719	0	92227	28972	0.31	-7.84	-72.17	0.191	0.115	-0.006
9229819	0	92228	29072	0.06	-7.78	-71.89	0.206	0.133	-0.006
9229919	0	92229	29172	0.38	-8.03	-73.86	0.197	0.119	-0.00899
9230019	0	92230	29272	0.26	-8.01	-73.18	0.209	0.12899	-0.007
9230120	0	92231	29372	0.29	-8.24	-74.33	0.195	0.131	-0.008
9230220	0	92232	29472	0.21	-8.22	-75.0199	0.206	0.147	-0.007
9230320	0	92233	29572	0.32	-8.31	-75.05	0.202	0.12899	-0.006
9230420	0	92234	29672	0.35	-8.42	-76.53	0.202	0.14399	-0.007
9230520	0	92235	29772	0.37	-8.41	-76.7699	0.214	0.139	-0.005
9230620	0	92236	29872	0.3	-8.4799	-78.04	0.216	0.15099	-0.008
9230720	0	92237	29972	0.38	-8.57	-78.94	0.235	0.135	-0.006
9230820	0	92238	30072	0.5299	-8.8	-80.18	0.217	0.139	-0.003
9230920	0	92239	30172	0.41	-8.6899	-80.65	0.23	0.15199	-0.008
9231020	0	92240	30272	0.37	-8.77	-79.56	0.237	0.153	-0.006
9231120	0	92241	30372	0.45	-8.91	-80.31	0.237	0.138	-0.003
9231220	0	92242	30472	0.5299	-9.15	-82.54	0.219	0.15199	-0.005
9231320	0	92243	30572	0.65	-9.15	-83.22	0.229	0.147	-0.006
9231420	0	92244	30672	0.76	-9.28	-83.53	0.219	0.146	-0.008
9231521	0	92245	30772	0.67	-9.34	-84.29	0.222	0.157	-0.007
9231621	0	92246	30872	0.55	-9.25	-83.91	0.235	0.156	-0.006
9231721	0	92247	30972	0.56	-9.39	-83.7	0.23	0.146	-0.005
9231821	0	92248	31072	0.74	-9.55	-84.9	0.224	0.15099	-0.004
9231921	0	92249	31172	0.62	-9.4399	-86.91	0.234	0.16	-0.008
9232021	0	92250	31272	0.66	-9.4799	-85.85	0.236	0.157	-0.005
9232121	0	92251	31372	0.5299	-9.32	-85.86	0.25	0.155	-0.007
9232221	0	92252	31472	0.63	-9.46	-86.16	0.24	0.15199	-0.007
9232321	0	92253	31572	0.62	-9.39	-85.9	0.242	0.148	-0.008
9232421	0	92254	31672	0.65	-9.38	-86.05	0.241	0.148	-0.008
9232521	0	92255	31772	0.64	-9.4399	-85.92	0.234	0.15099	-0.008
9232621	0	92256	31872	0.66	-9.4799	-87.05	0.227	0.161	-0.008
9232721	0	92257	31972	0.74	-9.53	-87.0199	0.229	0.15099	-0.006
9232822	0	92258	32072	1.01	-9.55	-86.93	0.225	0.145	-0.006
9232922	0	92259	32172	0.62	-9.32	-86.15	0.24	0.16	-0.00899
9233022	0	92260	32272	0.67	-9.4	-86.1	0.228	0.146	-0.005
9233122	0	92261	32372	0.75	-9.4799	-85.58	0.232	0.153	-0.006
9233222	0	92262	32472	0.58	-9.4	-86.72	0.233	0.162	-0.008
