# Supplementary material for: Robot-Based Calibration Procedure for Graphene Electronic Skin
Source: Sensors (Basel). 2022 Aug 16;22(16):6122. doi: 10.3390/s22166122 (PMC9416129; doi:10.3390/s22166122)
Supplement: Supplementary file 1 [file sensors-22-06122-s001.zip › measurements/sensor_row_12_col_17_hex_unload.dat]

#ID ES_1_V1
#SIZE ROW 16 COL 32
#DIR UNLOAD
#sensor: hex
#coord: row_12_col_17
system_time	status	sequence_number	hex_sample_counter	Fx	Fy	Fz	Tx	Ty	Tz
9233322	0	92263	32572	0.89	-9.46	-87.05	0.238	0.143	-0.011
9233422	0	92264	32672	0.63	-9.31	-86.64	0.242	0.154	-0.008
9233522	0	92265	32772	0.71	-9.3	-85.83	0.244	0.15199	-0.006
9233622	0	92266	32872	0.71	-9.34	-85.85	0.229	0.15899	-0.007
9233722	0	92267	32972	0.69	-9.4399	-87.06	0.216	0.149	-0.008
9233822	0	92268	33072	0.69	-9.27	-85.28	0.239	0.142	-0.007
9233922	0	92269	33172	0.54	-9.22	-85.8	0.23	0.15	-0.008
9234022	0	92270	33272	0.5899	-9.11	-84.63	0.226	0.155	-0.011
9234123	0	92271	33372	0.54	-9	-83.74	0.241	0.147	-0.004
9234223	0	92272	33472	0.58	-9.07	-84.17	0.215	0.164	-0.007
9234323	0	92273	33572	0.64	-9.07	-84.06	0.214	0.154	-0.007
9234423	0	92274	33672	0.62	-8.84	-82.65	0.232	0.15	-0.00899
9234523	0	92275	33772	0.43	-8.6899	-81.95	0.224	0.15899	-0.008
9234623	0	92276	33872	0.5	-8.6899	-81.54	0.209	0.153	-0.008
9234723	0	92277	33972	0.63	-8.6899	-81.12	0.199	0.14399	-0.00899
9234823	0	92278	34072	0.56	-8.46	-80.07	0.209	0.147	-0.004
9234923	0	92279	34172	0.69	-8.41	-80.06	0.201	0.133	-0.007
9235023	0	92280	34272	0.48	-8.18	-78.46	0.191	0.138	-0.007
9235123	0	92281	34372	0.37	-8.05	-77.53	0.207	0.135	-0.008
9235223	0	92282	34472	0.44	-8.03	-77.41	0.179	0.145	-0.005
9235323	0	92283	34572	0.43	-7.93	-76.81	0.18	0.135	-0.004
9235424	0	92284	34672	0.45	-7.8	-74.43	0.179	0.13	-0.005
9235524	0	92285	34772	0.42	-7.68	-74.96	0.163	0.126	-0.006
9235624	0	92286	34872	0.19	-7.42	-73.98	0.176	0.128	-0.007
9235724	0	92287	34972	0.1	-7.22	-72.16	0.187	0.125	-0.005
9235824	0	92288	35072	0	-7.09	-71.8	0.173	0.13699	-0.007
9235924	0	92289	35172	0.2	-7.22	-71.66	0.156	0.116	-0.007
9236024	0	92290	35272	0.19	-7.08	-71.58	0.15899	0.12	-0.007
9236124	0	92291	35372	0.25	-6.91	-69.78	0.158	0.113	-0.007
9236224	0	92292	35472	0.09	-6.73	-68.78	0.14399	0.124	-0.004
9236324	0	92293	35572	0.1	-6.61	-68.05	0.166	0.104	-0.004
9236424	0	92294	35672	0.08	-6.4699	-68.2699	0.146	0.111	-0.004
9236524	0	92295	35772	0.16	-6.62	-68.19	0.126	0.107	-0.006
9236624	0	92296	35872	0.12	-6.37	-67.01	0.143	0.099	-0.003
9236725	0	92297	35972	0.11	-6.19	-64.43	0.126	0.096	-0.006
9236825	0	92298	36072	0.07	-6.21	-65.73	0.114	0.106	-0.007
9236925	0	92299	36172	-0.16	-6	-63.87	0.115	0.11	-0.005
9237025	0	92300	36272	0.04	-5.96	-62.59	0.101	0.094	-0.003
9237125	0	92301	36372	-0.08	-5.84	-62.66	0.102	0.088	-0.004
9237225	0	92302	36472	-0.09	-5.76	-61.45	0.092	0.099	-0.005
9237325	0	92303	36572	-0.22	-5.4699	-61.46	0.112	0.108	-0.008
9237425	0	92304	36672	-0.06	-5.56	-59.98	0.096	0.09	-0.004
9237525	0	92305	36772	-0.03	-5.36	-59.19	0.096	0.078	-0.004
9237625	0	92306	36872	-0.24	-5.07	-57.98	0.106	0.094	-0.002
9237725	0	92307	36972	-0.13	-5.23	-58.76	0.086	0.084	-0.003
9237825	0	92308	37072	-0.19	-5.25	-57.57	0.065	0.088	-0.006
9237925	0	92309	37172	-0.3	-4.87	-57.26	0.085	0.085	-0.006
9238026	0	92310	37272	-0.08	-4.88	-56.91	0.07599	0.07599	-0.007
9238126	0	92311	37372	-0.27	-4.78	-55.84	0.049	0.099	-0.004
9238226	0	92312	37472	-0.23	-4.59	-54.92	0.075	0.075	-0.005
9238326	0	92313	37572	-0.28	-4.4899	-53.64	0.073	0.086	-0.003
9238426	0	92314	37672	-0.41	-4.48	-53.63	0.05	0.083	-0.001
9238526	0	92315	37772	-0.19	-4.34	-52.84	0.064	0.062	-0.005
9238626	0	92316	37872	-0.31	-4.26	-52.61	0.056	0.07199	-0.003
9238726	0	92317	37972	-0.45	-4.08	-51.52	0.056	0.07599	-0.007
9238826	0	92318	38072	-0.42	-4.06	-50.32	0.052	0.069	-0.006
9238926	0	92319	38172	-0.38	-3.82	-49.79	0.063	0.064	-0.006
9239026	0	92320	38272	-0.44	-3.8	-47.96	0.056	0.059	-0.005
9239126	0	92321	38372	-0.37	-3.9	-47.65	0.05	0.061	-0.002
9239226	0	92322	38472	-0.37	-3.8	-47.73	0.03799	0.054	-0.001
9239327	0	92323	38572	-0.5899	-3.48	-46.79	0.062	0.06	-0.004
9239427	0	92324	38672	-0.4	-3.77	-46.28	0.021	0.056	-0.006
9239527	0	92325	38772	-0.48	-3.6	-45.41	0.044	0.041	-0.006
9239627	0	92326	38872	-0.48	-3.54	-44.2599	0.03799	0.051	-0.002
9239727	0	92327	38972	-0.6	-3.29	-43.79	0.053	0.035	-0.004
9239827	0	92328	39072	-0.64	-3.3	-42.68	0.044	0.039	-0.007
9239927	0	92329	39172	-0.8	-3.26	-42.1699	0.048	0.054	-0.001
9240027	0	92330	39272	-0.67	-3.1099	-40.72	0.042	0.03	-0.003
9240127	0	92331	39372	-0.6	-3.21	-41.05	0.026	0.037	-0.003
9240227	0	92332	39472	-0.74	-3.17	-40.04	0.026	0.044	-0.003
9240327	0	92333	39572	-0.81	-2.97	-39.35	0.052	0.026	-0.007
9240427	0	92334	39672	-0.77	-3.06	-38.29	0.032	0.026	-0.003
9240527	0	92335	39772	-0.86	-3	-38.35	0.021	0.021	-0.005
9240627	0	92336	39872	-0.88	-2.8699	-37.06	0.031	0.034	-0.004
9240728	0	92337	39972	-0.95	-2.83	-36.52	0.039	0.014	-0.004
9240828	0	92338	40072	-0.98	-2.83	-36.31	0.016	0.029	-0.004
9240928	0	92339	40172	-0.88	-2.68	-35.05	0.041	-0.002	-0.006
9241028	0	92340	40272	-0.93	-2.72	-34.83	0.021	0.017	-0.003
9241128	0	92341	40372	-1.08	-2.52	-34.16	0.037	0.007	-0.004
9241228	0	92342	40472	-1.02	-2.52	-33.77	0.043	-0.002	-0.001
9241328	0	92343	40572	-1.02	-2.53	-32.47	0.033	0.003	-0.003
9241428	0	92344	40672	-1.0599	-2.42	-33.11	0.021	0.01	-0.006
9241528	0	92345	40772	-1.12	-2.19	-31.2	0.03799	0	-0.001
9241628	0	92346	40872	-1.0599	-2.13	-30.61	0.027	-0.008	-0.005
9241728	0	92347	40972	-0.91	-2.05	-28.94	0.032	-0.02	-0.001
9241828	0	92348	41072	-1.07	-1.94	-30.02	0.026	-0.005	-0.005
9241929	0	92349	41172	-1.19	-1.76	-28.35	0.027	-0.005	-0.002
9242029	0	92350	41272	-1.11	-1.71	-27.39	0.00899	0.001	0.001
9242129	0	92351	41372	-1.03	-1.62	-26.99	0.006	-0.01799	-0.005
9242229	0	92352	41472	-1.04	-1.55	-25.86	0.01	-0.01799	-0.001
9242329	0	92353	41572	-1.08	-1.5599	-25.1299	-0.016	-0.013	-0.003
9242429	0	92354	41672	-1.04	-1.29	-24.4599	0.002	-0.024	-0.004
9242529	0	92355	41772	-1.12	-1.09	-23.1	0.012	-0.026	-0.001
9242629	0	92356	41872	-1.1799	-1.1	-23.34	-0.006	-0.012	-0.003
9242729	0	92357	41972	-1.16	-1.14	-23.18	-0.014	-0.013	0
9242829	0	92358	42072	-1.07	-0.9	-21.52	-0.005	-0.027	-0.001
9242929	0	92359	42172	-1.25	-0.75	-21.34	0.002	-0.001	-0.002
9243029	0	92360	42272	-1.13	-0.71	-20.7099	-0.013	-0.023	-0.001
9243129	0	92361	42372	-1.1	-0.64	-20.1299	0.004	-0.01	-0.007
9243230	0	92362	42472	-1.21	-0.56	-19.36	-0.006	-0.008	-0.003
9243330	0	92363	42572	-1.17	-0.46	-18.35	-0.00899	-0.00899	-0.003
9243430	0	92364	42672	-1.22	-0.33	-18.8799	-0.024	-0.004	-0.003
9243530	0	92365	42772	-1.21	-0.42	-18.37	-0.031	-0.008	-0.003
9243630	0	92366	42872	-0.96	-0.25	-16.54	-0.021	-0.01799	0
9243730	0	92367	42972	-1.12	-0.16	-15.48	-0.011	-0.024	0.002
9243830	0	92368	43072	-1.15	-0.17	-15.85	-0.029	-0.016	0.002
9243930	0	92369	43172	-0.99	-0.13	-15.6	-0.029	-0.021	-0.001
9244030	0	92370	43272	-0.94	-0.06	-14.45	-0.01799	-0.016	-0.001
9244130	0	92371	43372	-1.12	-0.01	-14.36	-0.022	-0.01	0.001
9244230	0	92372	43472	-1.04	-0.04	-13.51	-0.02	-0.003	0
9244330	0	92373	43572	-0.82	-0.04	-13.64	-0.027	-0.039	0
9244430	0	92374	43672	-1.01	0.16	-12.21	-0.00899	-0.012	-0.001
9244531	0	92375	43772	-0.89	0.15	-12.65	-0.011	-0.015	0.001
9244631	0	92376	43872	-0.91	0.03	-12.55	-0.01899	-0.004	-0.003
9244731	0	92377	43972	-0.87	-0.02	-12.37	-0.03	-0.01799	-0.002
9244831	0	92378	44072	-0.98	0.15	-11.08	-0.01899	-0.012	0
9244931	0	92379	44172	-0.86	0.17	-10.56	-0.01	-0.014	0.003
9245031	0	92380	44272	-0.9	0.17	-10.22	-0.021	-0.016	0
9245131	0	92381	44372	-0.86	0.2	-9.58	-0.01899	-0.012	-0.001
9245231	0	92382	44472	-0.86	0.17	-10.28	-0.017	0	0
9245331	0	92383	44572	-0.63	0.23	-9.64	-0.027	-0.012	0.003
9245431	0	92384	44672	-0.5899	0.04	-9.87	-0.048	-0.005	0
9245531	0	92385	44772	-0.63	0.24	-8.97	-0.027	-0.005	-0.002
9245631	0	92386	44872	-0.5899	0.43	-7.72	-0.025	-0.001	0.001
9245731	0	92387	44972	-0.58	0.37	-8.07	-0.026	-0.001	0.002
9245832	0	92388	45072	-0.45	0.48	-7.99	-0.021	0	-0.001
9245932	0	92389	45172	-0.38	0.4	-7.15	-0.047	-0.004	0.002
9246032	0	92390	45272	-0.38	0.52	-6.03	-0.022	-0.003	0.001
9246132	0	92391	45372	-0.35	0.74	-6.09	-0.00899	0.00899	0
9246232	0	92392	45472	-0.28	0.5299	-5.17	-0.033	-0.01	0.001
9246332	0	92393	45572	-0.22	0.79	-5.2199	-0.005	0.004	0.002
9246432	0	92394	45672	0.05	0.43	-5.9	-0.044	-0.005	0.002
9246532	0	92395	45772	-0.16	0.65	-5.14	-0.034	0.016	0.003
9246632	0	92396	45872	-0.05	0.77	-4.23	-0.03	0.001	0.004
9246732	0	92397	45972	-0.15	0.86	-3.84	-0.015	0.00899	-0.001
9246832	0	92398	46072	0.15	0.68	-3.69	-0.039	-0.003	0.005
9246932	0	92399	46172	0.12	0.8	-3.28	-0.033	-0.005	0.002
9247032	0	92400	46272	-0.04	0.93	-2.77	-0.021	0.023	0.006
9247133	0	92401	46372	0.14	0.87	-3.53	-0.03	0	0.003
9247233	0	92402	46472	-0.1	0.95	-2.8599	-0.043	0.016	0.002
9247333	0	92403	46572	0.3	0.8	-2.89	-0.041	0.002	0
9247433	0	92404	46672	-0.02	1.02	-0.77	-0.033	0.02	0.002
9247533	0	92405	46772	-0.07	1.08	-1.9	-0.027	0.014	0.001
9247633	0	92406	46872	0.32	0.9	-1.86	-0.04	0.001	0.002
9247733	0	92407	46972	0.28	0.95	-1.87	-0.03799	0.004	0
9247833	0	92408	47072	0.22	0.94	-2.39	-0.03599	0.012	0.001
9247933	0	92409	47172	0.16	0.95	-0.75	-0.05	0.004	0.004
9248033	0	92410	47272	0.12	0.99	-2.01	-0.044	0.013	0.002
9248133	0	92411	47372	0	1.15	-1.22	-0.022	0.004	0.001
9248233	0	92412	47472	0.27	0.94	-1.98	-0.047	-0.003	0.002
9248333	0	92413	47572	0.17	0.99	-0.95	-0.04	0.001	0.003
9248433	0	92414	47672	0.13	1.09	-0.91	-0.034	0.006	0.007
9248534	0	92415	47772	0.19	1.1	0.15	-0.037	0.004	0.004
9248634	0	92416	47872	0.21	1.14	-0.91	-0.034	0.005	0
9248734	0	92417	47972	0.1	1.12	-1.04	-0.047	0.014	0.003
9248834	0	92418	48072	0.25	0.97	-1.14	-0.058	0.005	0.002
9248934	0	92419	48172	0.13	1.0599	-0.6	-0.045	0.01799	0.003
9249034	0	92420	48272	0.11	1.11	-1.19	-0.043	0.02	0.002
9249134	0	92421	48372	0.22	1.07	-0.55	-0.048	-0.002	0.004
9249234	0	92422	48472	0.1	1.3	-0.29	-0.03	0.016	0.003
9249334	0	92423	48572	0.09	1.28	0.01	-0.034	-0.002	0.004
9249434	0	92424	48672	0.13	1.22	0.85	-0.037	0.007	0.004
9249534	0	92425	48772	0.15	1.25	0.43	-0.026	0.002	0.003
9249634	0	92426	48872	0.25	1.1	-0.02	-0.055	-0.001	0.004
9249734	0	92427	48972	0.24	1.21	0.13	-0.031	-0.00899	0.007
9249835	0	92428	49072	0.07	1.19	0.37	-0.028	0.007	0.005
9249935	0	92429	49172	0.15	1.09	0.69	-0.049	-0.005	0.006
9250035	0	92430	49272	0.02	1.13	-0.36	-0.051	-0.002	0.007
9250135	0	92431	49372	-0.1	1.23	1.44	-0.037	-0.004	0.002
9250235	0	92432	49472	0.12	1.11	0.32	-0.053	0.005	0.005
9250335	0	92433	49572	-0.04	1.22	1.17	-0.041	-0.011	0.004
9250435	0	92434	49672	-0.13	1.14	0.45	-0.057	0.007	0.004
9250535	0	92435	49772	0.04	1.1799	-0.02	-0.04	-0.01	0.002
9250635	0	92436	49872	-0.01	1.32	1.65	-0.039	-0.007	0.001
9250735	0	92437	49972	-0.03	1.14	0.21	-0.056	-0.006	0.002
9250835	0	92438	50072	0.01	1.24	1.2	-0.039	-0.003	0.003
9250935	0	92439	50172	-0.02	1.1799	0.64	-0.052	0.007	0
9251035	0	92440	50272	0.16	1.3099	1.24	-0.03599	0.006	0.005
9251136	0	92441	50372	-0.03	1.29	1.49	-0.03799	-0.006	0.005
9251236	0	92442	50472	0.14	1.19	0.27	-0.055	-0.004	0.001
9251336	0	92443	50572	-0.06	1.39	1.48	-0.03799	-0.003	0.002
9251436	0	92444	50672	0.08	1.27	2	-0.068	-0.007	0.002
9251536	0	92445	50772	0.2	1.16	1.37	-0.061	-0.027	0.004
9251636	0	92446	50872	0	1.37	1.69	-0.05	-0.004	0.007
9251736	0	92447	50972	0.05	1.16	0.64	-0.067	0	0.005
9251836	0	92448	51072	0.14	1.34	1.77	-0.03799	-0.025	0.001
9251936	0	92449	51172	0.1	1.28	1.14	-0.051	-0.017	0.002
9252036	0	92450	51272	0.03	1.3	1.44	-0.052	-0.003	0.003
9252136	0	92451	51372	0.07	1.33	2.4	-0.03799	-0.012	0.004
9252236	0	92452	51472	0.08	1.14	1.84	-0.067	-0.008	0.001
9252336	0	92453	51572	0.04	1.26	2.2	-0.046	-0.014	0.004
9252437	0	92454	51672	0.04	1.25	2.28	-0.048	-0.017	0.005
9252537	0	92455	51772	0.03	1.23	2.77	-0.051	0.002	0.006
9252637	0	92456	51872	0.01	1.35	2.79	-0.03799	-0.021	0.005
9252737	0	92457	51972	0.02	1.3	3.67	-0.043	-0.003	0.005
9252837	0	92458	52072	0.04	1.21	2.67	-0.047	-0.021	0.005
9252937	0	92459	52172	0.04	1.28	3.08	-0.027	-0.01799	0.003
9253037	0	92460	52272	0.08	1.11	2.71	-0.052	-0.01899	0.003
9253137	0	92461	52372	-0.07	1.36	2.79	-0.044	-0.01899	0.005
9253237	0	92462	52472	-0.18	1.36	3.07	-0.045	-0.01	0.001
9253337	0	92463	52572	0.12	1.07	2.24	-0.067	-0.02	0.002
9253437	0	92464	52672	-0.16	1.27	2.41	-0.049	-0.021	0.003
9253537	0	92465	52772	0.21	1	2.55	-0.067	-0.029	0.004
9253637	0	92466	52872	0.02	1.1799	2.64	-0.054	-0.025	0.005
9253738	0	92467	52972	0.05	1.21	3.27	-0.049	-0.025	0.003
9253838	0	92468	53072	0	1.27	4	-0.04	-0.01799	0.007
9253938	0	92469	53172	-0.09	1.24	3.51	-0.039	-0.026	0
9254038	0	92470	53272	-0.16	1.26	4.5	-0.046	-0.03799	0.007
9254138	0	92471	53372	-0.1	1.22	3.15	-0.045	-0.01899	0.001
9254238	0	92472	53472	-0.14	1.3	4.06	-0.03799	-0.027	0.003
9254338	0	92473	53572	-0.04	1.14	3.96	-0.048	-0.026	0.003
9254438	0	92474	53672	-0.16	1.37	4.39	-0.014	-0.034	0.005
9254538	0	92475	53772	-0.16	1.23	3.66	-0.034	-0.031	0.003
9254638	0	92476	53872	-0.06	1.12	3.77	-0.044	-0.035	0.004
9254738	0	92477	53972	-0.17	1.15	3.94	-0.051	-0.037	0.001
9254838	0	92478	54072	-0.17	1.23	4.77	-0.035	-0.039	0.004
9254938	0	92479	54172	-0.28	1.25	4.8	-0.024	-0.026	0.004
9255039	0	92480	54272	-0.08	1.07	4.6	-0.055	-0.03799	0.004
9255139	0	92481	54372	-0.05	1.14	5.17	-0.044	-0.048	0.001
9255239	0	92482	54472	-0.16	1.16	4.83	-0.047	-0.037	0.003
9255339	0	92483	54572	-0.19	1.11	4.36	-0.049	-0.029	0.003
9255439	0	92484	54672	-0.23	1.21	5.42	-0.043	-0.043	0.006
9255539	0	92485	54772	-0.28	1.22	4.56	-0.041	-0.034	0.002
9255639	0	92486	54872	-0.21	1.19	5.19	-0.042	-0.033	0.002
9255739	0	92487	54972	-0.37	1.39	5.83	-0.02	-0.028	0.006
9255839	0	92488	55072	-0.26	1.28	5.16	-0.031	-0.043	0.003
9255939	0	92489	55172	-0.22	1.23	5.77	-0.042	-0.047	0.004
9256039	0	92490	55272	0	1.14	4.66	-0.047	-0.039	0.008
9256139	0	92491	55372	-0.21	1.24	4.9	-0.028	-0.042	0.004
9256240	0	92492	55472	-0.19	1.1	4.98	-0.052	-0.04	0.005
9256340	0	92493	55572	-0.25	1.3099	5.39	-0.028	-0.042	0.002
9256440	0	92494	55672	-0.31	1.27	5.26	-0.032	-0.032	0.003
9256540	0	92495	55772	-0.04	1.09	5.1	-0.037	-0.047	0.004
9256640	0	92496	55872	-0.03	1.15	5.07	-0.03799	-0.043	0.004
9256740	0	92497	55972	-0.03	1.01	5.37	-0.047	-0.056	0.008
9256840	0	92498	56072	-0.1	1.15	6.88	-0.04	-0.054	0.004
9256940	0	92499	56172	-0.21	1.15	5.42	-0.032	-0.053	0.004
9257040	0	92500	56272	-0.08	1	5.85	-0.044	-0.046	0.006
9257140	0	92501	56372	-0.24	1.2	6.32	-0.033	-0.048	0.00899
9257240	0	92502	56472	-0.43	1.21	6.14	-0.024	-0.034	0.004
9257340	0	92503	56572	-0.32	1.21	7.03	-0.024	-0.03599	0.007
9257440	0	92504	56672	-0.16	0.96	6.81	-0.047	-0.059	0.006
9257540	0	92505	56772	-0.31	1.09	6.12	-0.044	-0.034	0.004
9257641	0	92506	56872	-0.38	1.25	7.52	-0.029	-0.049	0.005
9257741	0	92507	56972	-0.23	1.17	5.75	-0.029	-0.03599	0.003
9257841	0	92508	57072	-0.05	1.13	6.64	-0.034	-0.051	0
9257941	0	92509	57172	-0.11	1.24	6.48	-0.01899	-0.048	0.003
9258041	0	92510	57272	-0.13	1.24	8.54	-0.021	-0.056	0.005
9258141	0	92511	57372	-0.19	1.05	6.69	-0.054	-0.044	0.002
9258241	0	92512	57472	-0.21	1.25	7.16	-0.031	-0.047	0.004
9258341	0	92513	57572	-0.25	1.23	7.33	-0.03599	-0.033	0.004
9258441	0	92514	57672	-0.22	1.16	6.79	-0.03599	-0.04	0.003
9258541	0	92515	57772	-0.29	1.36	7.53	-0.02	-0.037	0.002
9258641	0	92516	57872	-0.16	1.23	7.79	-0.031	-0.043	0.003
9258741	0	92517	57972	-0.16	1.23	8.27	-0.035	-0.042	0.008
9258841	0	92518	58072	-0.15	1.32	7.73	-0.031	-0.047	0.003
9258942	0	92519	58172	-0.15	1.39	7.8	-0.015	-0.049	0.005
9259042	0	92520	58272	-0.16	1.33	7.75	-0.026	-0.04	0.006
9259142	0	92521	58372	-0.2	1.39	7.97	-0.029	-0.042	0.00899
9259242	0	92522	58472	-0.15	1.28	8.26	-0.03	-0.046	0.004
9259342	0	92523	58572	-0.06	1.39	8.51	-0.034	-0.05	0.004
9259442	0	92524	58672	-0.19	1.4299	9.03	-0.032	-0.05	0.007
9259542	0	92525	58772	-0.11	1.24	8.58	-0.051	-0.049	0.004
9259642	0	92526	58872	-0.16	1.29	8.47	-0.051	-0.031	0.004
9259742	0	92527	58972	-0.06	1.41	8.79	-0.042	-0.035	0.005
9259842	0	92528	59072	-0.14	1.42	8.4399	-0.03	-0.045	0.005
9259942	0	92529	59172	-0.14	1.33	7.8	-0.047	-0.035	0.007
9260042	0	92530	59272	-0.04	1.36	8.97	-0.03799	-0.039	0.007
9260142	0	92531	59372	0.05	1.3	7.9	-0.03799	-0.049	0.003
9260243	0	92532	59472	-0.07	1.41	8.91	-0.033	-0.052	0.004
9260343	0	92533	59572	-0.17	1.57	9.84	-0.023	-0.047	0.007
9260443	0	92534	59672	-0.2	1.4299	8.84	-0.042	-0.037	0.004
9260543	0	92535	59772	0.02	1.4	9.03	-0.055	-0.044	0.005
9260643	0	92536	59872	-0.17	1.45	9.4399	-0.046	-0.049	0.005
9260743	0	92537	59972	-0.12	1.54	9.9399	-0.032	-0.051	0.003
9260843	0	92538	60072	-0.18	1.66	9.07	-0.031	-0.052	0.007
9260943	0	92539	60172	-0.06	1.5599	9.6	-0.044	-0.041	0.011
9261043	0	92540	60272	-0.14	1.49	9.32	-0.048	-0.05	0.006
9261143	0	92541	60372	-0.13	1.66	9.36	-0.042	-0.055	0.005
9261243	0	92542	60472	-0.06	1.68	10.15	-0.03799	-0.06	0.006
9261343	0	92543	60572	-0.07	1.54	9.28	-0.056	-0.05	0.005
9261443	0	92544	60672	-0.22	1.64	8.76	-0.05	-0.039	0.008
9261544	0	92545	60772	-0.21	1.83	9.65	-0.043	-0.043	0.007
9261644	0	92546	60872	-0.24	1.79	10.35	-0.042	-0.051	0.007
9261744	0	92547	60972	-0.09	1.75	9.93	-0.042	-0.051	0.007
9261844	0	92548	61072	-0.12	1.72	9.18	-0.058	-0.054	0.005
9261944	0	92549	61172	-0.26	1.85	9.87	-0.044	-0.04	0.01
9262044	0	92550	61272	-0.32	1.97	10.67	-0.04	-0.041	0.006
9262144	0	92551	61372	-0.15	1.59	9.9799	-0.05	-0.051	0.006
9262244	0	92552	61472	-0.23	1.8	10.4799	-0.042	-0.056	0.005
9262344	0	92553	61572	-0.26	1.72	9.83	-0.04	-0.056	0.006
9262444	0	92554	61672	-0.24	1.68	10.42	-0.049	-0.053	0.007
9262544	0	92555	61772	-0.3899	1.69	10.6	-0.045	-0.056	0.007
9262644	0	92556	61872	-0.14	1.55	10.07	-0.05	-0.066	0.006
9262744	0	92557	61972	-0.35	1.62	10.46	-0.034	-0.067	0.004
9262844	0	92558	62072	-0.27	1.57	9.93	-0.052	-0.07	0.008
9262945	0	92559	62172	-0.34	1.63	10.07	-0.044	-0.059	0.005
9263045	0	92560	62272	-0.5	1.75	10.21	-0.056	-0.043	0.008
9263145	0	92561	62372	-0.44	1.72	11.26	-0.041	-0.058	0.008
9263245	0	92562	62472	-0.37	1.5	10.14	-0.046	-0.061	0.008
9263345	0	92563	62572	-0.33	1.58	11.03	-0.047	-0.074	0.005
9263445	0	92564	62672	-0.48	1.7	10.86	-0.047	-0.074	0.006
9263545	0	92565	62772	-0.42	1.65	10.72	-0.037	-0.074	0.007
9263645	0	92566	62872	-0.68	1.83	11.2299	-0.015	-0.07	0.007
9263745	0	92567	62972	-0.58	1.67	10.79	-0.023	-0.07599	0.005
9263845	0	92568	63072	-0.5	1.55	10.24	-0.03599	-0.075	0.005
9263945	0	92569	63172	-0.5899	1.72	10.68	-0.031	-0.062	0.008
9264045	0	92570	63272	-0.5	1.55	10.57	-0.043	-0.079	0.008
9264146	0	92571	63372	-0.62	1.51	11.35	-0.034	-0.069	0.011
9264246	0	92572	63472	-0.46	1.58	11.04	-0.033	-0.079	0.007
9264346	0	92573	63572	-0.44	1.53	11.22	-0.044	-0.07199	0.01
9264446	0	92574	63672	-0.5899	1.68	11.3	-0.015	-0.079	0.007
9264546	0	92575	63772	-0.49	1.6	12.04	-0.022	-0.098	0.007
9264646	0	92576	63872	-0.61	1.65	11.28	-0.031	-0.066	0.006
9264746	0	92577	63972	-0.49	1.5599	10.74	-0.028	-0.088	0.007
9264846	0	92578	64072	-0.56	1.53	10.8	-0.024	-0.087	0.01
9264946	0	92579	64172	-0.41	1.52	11.03	-0.029	-0.083	0.008
9265046	0	92580	64272	-0.64	1.61	12.03	-0.035	-0.071	0.013
9265146	0	92581	64372	-0.64	1.52	11.07	-0.022	-0.066	0.01
9265246	0	92582	64472	-0.45	1.5599	11.75	-0.026	-0.089	0.006
9265346	0	92583	64572	-0.61	1.67	12.59	-0.024	-0.071	0.008
9265446	0	92584	64672	-0.56	1.67	13.6	-0.014	-0.086	0.007
9265547	0	92585	64772	-0.68	1.66	13.63	-0.017	-0.058	0.006
9265647	0	92586	64872	-0.5299	1.4	12.71	-0.031	-0.07	0.006
9265747	0	92587	64972	-0.34	1.3099	12.83	-0.03599	-0.068	0.006
9265847	0	92588	65072	-0.46	1.33	13.42	-0.01899	-0.068	0.008
9265947	0	92589	65172	-0.44	1.29	12.86	-0.025	-0.062	0.006
9266047	0	92590	65272	-0.36	1.25	13.23	-0.037	-0.08	0.004
9266147	0	92591	65372	-0.54	1.41	13.79	-0.01	-0.07199	0.004
9266247	0	92592	65472	-0.52	1.49	13.91	0.008	-0.07199	0.007
9266347	0	92593	36	-0.57	1.4299	13.04	-0.01	-0.063	0.006
9266447	0	92594	136	-0.44	1.32	13.58	-0.015	-0.074	0.007
9266547	0	92595	236	-0.58	1.48	13.78	0.002	-0.071	0.00899
9266647	0	92596	336	-0.44	1.36	13.41	-0.00899	-0.078	0.006
9266748	0	92597	436	-0.52	1.36	14.1	-0.017	-0.07	0.007
9266848	0	92598	536	-0.2	1.2	13.05	-0.016	-0.087	0.006
9266948	0	92599	636	-0.34	1.13	12.85	-0.03599	-0.081	0.006
9267048	0	92600	736	-0.52	1.5	14.96	0.001	-0.077	0.007
9267148	0	92601	836	-0.27	1.38	13.97	-0.008	-0.078	0.006
9267248	0	92602	936	-0.51	1.35	13.38	-0.014	-0.064	0.004
9267348	0	92603	1036	-0.58	1.39	14.13	-0.02	-0.07199	0.005
9267448	0	92604	1136	-0.48	1.29	13.72	-0.029	-0.071	0.007
9267548	0	92605	1236	-0.46	1.29	13.31	-0.015	-0.078	0.005
9267648	0	92606	1336	-0.58	1.39	12.93	-0.017	-0.059	0.003
9267748	0	92607	1436	-0.54	1.45	14.77	-0.007	-0.07199	0.008
9267848	0	92608	1536	-0.54	1.39	14.44	-0.004	-0.079	0.006
9267948	0	92609	1636	-0.51	1.36	13.85	-0.017	-0.07	0.006
9268048	0	92610	1736	-0.64	1.42	13.35	0.003	-0.062	0.004
9268149	0	92611	1836	-0.38	1.32	14.14	-0.01899	-0.078	0.003
9268249	0	92612	1936	-0.49	1.46	14.71	0.002	-0.07199	0.008
9268349	0	92613	2036	-0.29	1.29	13.91	-0.027	-0.08	0.01
9268449	0	92614	2136	-0.46	1.35	13.76	-0.006	-0.077	0.006
9268549	0	92615	2236	-0.42	1.41	14.16	0.001	-0.098	0.004
9268649	0	92616	2336	-0.35	1.32	13.18	-0.016	-0.066	0.005
