# Supplementary material for: Robot-Based Calibration Procedure for Graphene Electronic Skin
Source: Sensors (Basel). 2022 Aug 16;22(16):6122. doi: 10.3390/s22166122 (PMC9416129; doi:10.3390/s22166122)
Supplement: Supplementary file 1 [file sensors-22-06122-s001.zip › measurements/sensor_row_12_col_18_hex_load.dat]

#ID ES_1_V1
#SIZE ROW 16 COL 32
#DIR LOAD
#sensor: hex
#coord: row_12_col_18
system_time	status	sequence_number	hex_sample_counter	Fx	Fy	Fz	Tx	Ty	Tz
9123638	0	91167	54044	-0.47	1.47	14.55	0	-0.073	0.007
9123738	0	91168	54144	-0.56	1.35	14.34	-0.006	-0.07	0.007
9123838	0	91169	54244	-0.43	1.33	13.71	-0.02	-0.075	0.006
9123938	0	91170	54344	-0.42	1.4	14.01	0.004	-0.089	0.003
9124038	0	91171	54444	-0.43	1.32	14.75	-0.00899	-0.071	0.007
9124138	0	91172	54544	-0.5	1.33	14.8	-0.01799	-0.075	0.01
9124238	0	91173	54644	-0.57	1.38	14.02	-0.01	-0.07199	0.004
9124338	0	91174	54744	-0.52	1.22	13.49	-0.021	-0.07199	0.008
9124439	0	91175	54844	-0.5299	1.54	13.98	0.004	-0.073	0.006
9124539	0	91176	54944	-0.42	1.35	13.47	-0.00899	-0.078	0.002
9124639	0	91177	55044	-0.3899	1.24	13.65	-0.01799	-0.085	0.004
9124739	0	91178	55144	-0.7	1.41	14.82	-0.016	-0.067	0.005
9124839	0	91179	55244	-0.33	1.23	13.78	-0.015	-0.08	0.01
9124939	0	91180	55344	-0.35	1.39	13.16	-0.01	-0.07	0.008
9125039	0	91181	55444	-0.46	1.4299	13.41	-0.011	-0.07199	0.005
9125139	0	91182	55544	-0.52	1.4299	14.03	-0.001	-0.079	0.007
9125239	0	91183	55644	-0.58	1.55	14.44	-0.003	-0.066	0.006
9125339	0	91184	55744	-0.44	1.35	13.37	-0.01	-0.082	0.004
9125439	0	91185	55844	-0.5899	1.42	14.43	-0.013	-0.07199	0.004
9125539	0	91186	55944	-0.48	1.33	14.07	-0.011	-0.068	0.007
9125640	0	91187	56044	-0.5299	1.25	13.5	-0.017	-0.075	0.011
9125740	0	91188	56144	-0.41	1.3	15.12	-0.008	-0.08	0.007
9125840	0	91189	56244	-0.44	1.25	13.96	-0.032	-0.077	0.01
9125940	0	91190	56344	-0.69	1.59	15.03	0.003	-0.067	0.00899
9126040	0	91191	56444	-0.49	1.4	13.21	-0.012	-0.067	0.007
9126140	0	91192	56544	-0.44	1.3	13.88	-0.013	-0.079	0.008
9126240	0	91193	56644	-0.57	1.4	14.88	-0.012	-0.078	0.006
9126340	0	91194	56744	-0.52	1.47	14.05	-0.001	-0.073	0.007
9126440	0	91195	56844	-0.4	1.32	13.12	-0.005	-0.084	0.008
9126540	0	91196	56944	-0.5299	1.24	13.02	-0.007	-0.075	0.006
9126640	0	91197	57044	-0.37	1.07	11.11	-0.008	-0.089	0.004
9126740	0	91198	57144	-0.5	1.07	11.88	-0.00899	-0.087	0.005
9126840	0	91199	57244	-0.7	1.08	11.74	0.013	-0.083	0.003
9126941	0	91200	57344	-0.5899	0.98	11.7299	0	-0.092	0.004
9127041	0	91201	57444	-0.6	0.85	10.42	-0.004	-0.094	0.008
9127141	0	91202	57544	-0.68	1.05	11.17	0.007	-0.081	0.006
9127241	0	91203	57644	-0.77	1.1	10.92	0.006	-0.073	0.005
9127341	0	91204	57744	-0.63	1.09	11.12	0.011	-0.081	0.006
9127441	0	91205	57844	-0.7799	1.05	11.82	0.005	-0.081	0.006
9127541	0	91206	57944	-0.62	0.73	10.3	-0.035	-0.079	0.008
9127641	0	91207	58044	-0.74	1.01	11.04	0.007	-0.081	0.006
9127741	0	91208	58144	-0.6	0.98	10.62	0.002	-0.097	0.007
9127841	0	91209	58244	-0.71	0.97	11.43	-0.001	-0.07599	0.00899
9127941	0	91210	58344	-0.66	1.04	11.52	0.007	-0.078	0.007
9128041	0	91211	58444	-0.58	0.91	10.53	0.003	-0.071	0.007
9128141	0	91212	58544	-0.68	1.11	10.81	0.016	-0.07599	0.006
9128241	0	91213	58644	-0.5899	0.91	11.01	0.003	-0.085	0.004
9128342	0	91214	58744	-0.67	0.95	10.97	0.002	-0.074	0.006
9128442	0	91215	58844	-0.67	0.97	10.54	0.004	-0.079	0.008
9128542	0	91216	58944	-0.67	1	11.26	-0.00899	-0.08	0.006
9128642	0	91217	59044	-0.51	0.94	9.71	0.002	-0.07199	-0.001
9128742	0	91218	59144	-0.66	0.93	10.93	0.006	-0.071	0.006
9128842	0	91219	59244	-0.55	0.74	9.81	-0.015	-0.074	0.004
9128942	0	91220	59344	-0.61	0.85	9.65	-0.001	-0.07	0.008
9129042	0	91221	59444	-0.49	0.85	9.97	0.004	-0.083	0.006
9129142	0	91222	59544	-0.64	0.88	10.04	0.003	-0.074	0.007
9129242	0	91223	59644	-0.56	0.86	10.3	0.01	-0.08	0.004
9129342	0	91224	59744	-0.62	0.98	9.85	0.022	-0.07	0.004
9129442	0	91225	59844	-0.57	0.8	9	-0.007	-0.07199	0.003
9129542	0	91226	59944	-0.66	0.82	9.14	0	-0.064	0.005
9129643	0	91227	60044	-0.5	0.8	9.55	-0.002	-0.055	0.003
9129743	0	91228	60144	-0.48	0.68	8.59	-0.005	-0.07599	0.005
9129843	0	91229	60244	-0.68	0.71	9.1899	-0.002	-0.061	0.007
9129943	0	91230	60344	-0.58	0.82	9.25	0.01799	-0.066	0.006
9130043	0	91231	60444	-0.44	0.67	9.32	-0.006	-0.063	0.004
9130143	0	91232	60544	-0.43	0.57	8.93	-0.005	-0.065	0
9130243	0	91233	60644	-0.65	0.85	9.32	0.016	-0.052	0.004
9130343	0	91234	60744	-0.3899	0.69	9.01	0.004	-0.064	0.004
9130443	0	91235	60844	-0.41	0.6	8.55	-0.012	-0.066	0.003
9130543	0	91236	60944	-0.45	0.7	9.27	0.002	-0.062	0.002
9130643	0	91237	61044	-0.34	0.63	8.4399	0.006	-0.069	0.001
9130743	0	91238	61144	-0.33	0.54	8.74	-0.002	-0.062	0.005
9130843	0	91239	61244	-0.43	0.66	10.09	-0.005	-0.06	0.005
9130944	0	91240	61344	-0.41	0.67	7.9	0.012	-0.054	0
9131044	0	91241	61444	-0.23	0.55	8.5	-0.002	-0.064	0.005
9131144	0	91242	61544	-0.31	0.62	8.24	0.011	-0.057	0.001
9131244	0	91243	61644	-0.46	0.69	8.76	0.016	-0.06	0.003
9131344	0	91244	61744	-0.33	0.57	7.55	0	-0.059	0.001
9131444	0	91245	61844	-0.22	0.49	7.68	-0.001	-0.055	0.001
9131544	0	91246	61944	-0.24	0.47	7.14	-0.003	-0.055	0.004
9131644	0	91247	62044	-0.35	0.66	8.29	0.021	-0.052	0.006
9131744	0	91248	62144	-0.31	0.49	7.92	-0.003	-0.054	0.004
9131844	0	91249	62244	-0.2	0.49	7.6	-0.003	-0.041	0.004
9131944	0	91250	62344	-0.12	0.4	7.19	-0.003	-0.064	-0.001
9132044	0	91251	62444	-0.16	0.49	7.46	0.006	-0.045	0.001
9132144	0	91252	62544	-0.21	0.48	7.12	0.004	-0.041	0.001
9132245	0	91253	62644	-0.32	0.56	6.84	0.016	-0.03599	-0.001
9132345	0	91254	62744	-0.26	0.43	7.08	0.003	-0.05	0.001
9132445	0	91255	62844	-0.24	0.43	7.59	0.011	-0.043	0.002
9132545	0	91256	62944	-0.28	0.62	8.29	0.029	-0.042	0.001
9132645	0	91257	63044	0.01	0.31	6.17	0.008	-0.054	0.002
9132745	0	91258	63144	-0.15	0.49	7.25	0.01799	-0.043	0.003
9132845	0	91259	63244	-0.16	0.45	6.87	0.028	-0.034	0.001
9132945	0	91260	63344	-0.26	0.34	6.92	0.007	-0.034	0.003
9133045	0	91261	63444	-0.07	0.35	5.9	0.006	-0.045	0.002
9133145	0	91262	63544	-0.05	0.33	7.02	0.007	-0.042	0.004
9133245	0	91263	63644	-0.11	0.44	6.56	0.014	-0.022	0.001
9133345	0	91264	63744	0.02	0.23	6.19	-0.007	-0.041	0.004
9133445	0	91265	63844	-0.18	0.47	6.1	0.02	-0.031	0.002
9133546	0	91266	63944	-0.06	0.43	6.25	0.022	-0.034	0.001
9133646	0	91267	64044	-0.1	0.28	6.06	0.011	-0.032	0.003
9133746	0	91268	64144	-0.07	0.3	5.13	0.022	-0.032	0.004
9133846	0	91269	64244	-0.07	0.23	5.78	0.01899	-0.023	0.002
9133946	0	91270	64344	-0.15	0.37	5.69	0.017	-0.024	0
9134046	0	91271	64444	-0.11	0.15	5.86	0	-0.029	0.005
9134146	0	91272	64544	-0.05	0.32	5.94	0.028	-0.031	0.006
9134246	0	91273	64644	0	0.33	6.63	0.022	-0.03799	0.004
9134346	0	91274	64744	0.02	0.24	5.42	0.01799	-0.032	0.001
9134446	0	91275	64844	-0.09	0.23	4.8	0.013	-0.01899	0.002
9134546	0	91276	64944	0.01	0.22	5.83	0.021	-0.026	0.002
9134646	0	91277	65044	-0.02	0.24	5.71	0.02	-0.012	-0.002
9134747	0	91278	65144	0.02	0.12	4.63	0.014	-0.027	0.001
9134847	0	91279	65244	0.08	0.28	5.25	0.024	-0.021	0.004
9134947	0	91280	65344	0.02	0.38	6.03	0.037	-0.035	0.003
9135047	0	91281	65444	-0.03	0.16	4.6	0.004	-0.021	0.001
9135147	0	91282	8	-0.02	0.31	5.88	0.027	-0.01799	0.004
9135247	0	91283	108	-0.04	0.27	4.98	0.029	-0.026	0.003
9135347	0	91284	208	0.09	0.32	4.68	0.017	-0.035	-0.001
9135447	0	91285	308	-0.16	0.19	4.4699	0.008	-0.004	0.002
9135547	0	91286	408	-0.02	0.25	4.2399	0.022	-0.021	0.002
9135647	0	91287	508	-0.09	0.27	4.46	0.028	-0.014	0
9135747	0	91288	608	-0.11	0.34	4.85	0.01799	-0.015	-0.001
9135847	0	91289	708	0.01	0.19	4.87	0.006	-0.024	0.002
9135947	0	91290	808	-0.06	0.27	4.4699	0.01899	-0.021	0.002
9136047	0	91291	908	-0.06	0.32	4.17	0.01	-0.025	-0.001
9136148	0	91292	1008	0.08	0.16	2.8599	0.012	-0.00899	0.002
9136248	0	91293	1108	-0.25	0.35	4.01	0.01	-0.004	0.001
9136348	0	91294	1208	0.1	0.3	3.86	0.01799	-0.01799	0.001
9136448	0	91295	1308	0.05	0.24	4.27	0.021	-0.025	-0.001
9136548	0	91296	1408	-0.02	0.31	4.12	0.01899	-0.016	0
9136648	0	91297	1508	-0.1	0.36	3.77	0.023	-0.011	0.002
9136748	0	91298	1608	0.01	0.15	3.56	0.003	-0.00899	0.003
9136848	0	91299	1708	0.07	0.15	3.62	0.004	-0.023	0.001
9136948	0	91300	1808	0.03	0.34	3.48	0.022	-0.004	0
9137048	0	91301	1908	0.07	0.28	2.92	0.015	-0.008	0.004
9137148	0	91302	2008	0.11	0.27	3.17	0.02	-0.016	0.003
9137248	0	91303	2108	-0.08	0.48	4.69	0.026	-0.004	0.002
9137348	0	91304	2208	0.1	0.28	3.25	0.015	-0.01799	0.001
9137449	0	91305	2308	0.11	0.29	3.05	0.022	-0.008	0.002
9137549	0	91306	2408	0	0.41	2.92	0.017	-0.004	-0.001
9137649	0	91307	2508	0.1	0.23	1.96	0.021	-0.007	0
9137749	0	91308	2608	-0.05	0.43	2.56	0.01899	-0.002	0.001
9137849	0	91309	2708	0.14	0.2	3.06	0.013	-0.011	0.004
9137949	0	91310	2808	0.12	0.22	2.91	0.003	-0.006	-0.001
9138049	0	91311	2908	0.18	0.22	2.18	0.01	-0.00899	0
9138149	0	91312	3008	0.11	0.13	1.82	0.016	-0.01	0
9138249	0	91313	3108	-0.04	0.34	3.61	0.025	-0.005	0.001
9138349	0	91314	3208	0.03	0.17	2.25	0.027	-0.003	0
9138449	0	91315	3308	0.08	0.23	2.43	0.014	-0.014	-0.001
9138549	0	91316	3408	0.09	0.07	1.8	0.005	-0.001	-0.003
9138650	0	91317	3508	-0.03	0.13	2	0.008	0.01	0.001
9138750	0	91318	3608	0.04	0.13	1.94	0.014	-0.001	0
9138850	0	91319	3708	-0.09	0.18	2.14	0.015	-0.005	0.002
9138950	0	91320	3808	0.08	0.18	2.28	0.02	-0.014	0.002
9139050	0	91321	3908	0	-0.02	1.4299	0.008	-0.002	0.001
9139150	0	91322	4008	-0.15	0.21	1.51	0.021	0.008	0.001
9139250	0	91323	4108	0.04	0	1.15	0.02	-0.01	0
9139350	0	91324	4208	0.06	-0.02	1	0.023	-0.02	0.002
9139450	0	91325	4308	-0.11	0.08	1.96	0.037	-0.016	0.003
9139550	0	91326	4408	0.04	-0.08	0.14	0.034	-0.017	0.002
9139650	0	91327	4508	-0.14	0.06	1.78	0.01799	0.005	-0.001
9139750	0	91328	4608	-0.23	0.02	0.91	0.023	0.002	0
9139850	0	91329	4708	0.02	-0.17	0.28	0.006	-0.004	-0.001
9139950	0	91330	4808	-0.01	-0.07	0.3899	0.024	-0.012	0.001
9140051	0	91331	4908	-0.04	-0.28	0.25	0.00899	-0.013	0.002
9140151	0	91332	5008	0.03	-0.24	0.24	0.013	-0.008	0
9140251	0	91333	5108	-0.12	-0.18	0.33	0.01899	-0.003	-0.001
9140351	0	91334	5208	0.01	-0.29	-0.02	0.00899	0.005	0
9140451	0	91335	5308	0.02	-0.25	-0.56	0.022	-0.01	-0.002
9140551	0	91336	5408	-0.03	-0.28	-0.5899	0.017	-0.008	0.004
9140651	0	91337	5508	-0.13	-0.22	0.43	0.016	-0.005	0.001
9140751	0	91338	5608	-0.13	-0.13	0.05	0.023	-0.00899	-0.002
9140851	0	91339	5708	-0.13	-0.15	-0.26	0.027	-0.007	-0.001
9140951	0	91340	5808	-0.1	-0.28	-0.08	0.013	0.007	0.001
9141051	0	91341	5908	-0.07	-0.23	-1.6	0.017	0.013	0.002
9141151	0	91342	6008	-0.15	-0.17	-0.25	0.027	-0.00899	-0.001
9141251	0	91343	6108	-0.11	-0.32	-0.88	0.016	0.001	0
9141352	0	91344	6208	-0.17	-0.24	-1.44	0.027	0.002	-0.001
9141452	0	91345	6308	-0.25	-0.3	-1.08	0.01799	0.007	-0.002
9141552	0	91346	6408	-0.17	-0.21	-1.13	0.045	-0.008	0.001
9141652	0	91347	6508	-0.12	-0.47	-1.68	0.013	-0.013	0.001
9141752	0	91348	6608	-0.23	-0.23	-1.12	0.037	-0.002	0
9141852	0	91349	6708	-0.12	-0.43	-0.95	0.029	-0.013	0.001
9141952	0	91350	6808	-0.05	-0.54	-1.78	0.023	-0.021	-0.002
9142052	0	91351	6908	-0.26	-0.3	-1.07	0.044	0.002	-0.001
9142152	0	91352	7008	-0.24	-0.49	-1.35	0.027	0.005	0.001
9142252	0	91353	7108	-0.28	-0.36	-1.53	0.042	-0.011	0
9142352	0	91354	7208	-0.26	-0.47	-1.3099	0.031	-0.012	-0.002
9142452	0	91355	7308	-0.22	-0.3899	-1.35	0.034	-0.01	-0.002
9142552	0	91356	7408	-0.29	-0.5899	-2.77	0.008	-0.003	0.001
9142653	0	91357	7508	-0.24	-0.55	-1.76	0.023	0.01	-0.001
9142753	0	91358	7608	-0.21	-0.5	-2.38	0.035	0.003	-0.001
9142853	0	91359	7708	-0.24	-0.49	-2.01	0.027	-0.002	0
9142953	0	91360	7808	-0.26	-0.55	-1.72	0.016	-0.005	-0.001
9143053	0	91361	7908	-0.23	-0.58	-1.51	0.031	-0.007	-0.001
9143153	0	91362	8008	-0.17	-0.56	-2.26	0.035	-0.001	0.001
9143253	0	91363	8108	-0.19	-0.45	-1.71	0.042	-0.006	0
9143353	0	91364	8208	-0.08	-0.5	-1.1799	0.037	-0.01899	0.003
9143453	0	91365	8308	-0.29	-0.41	-2.06	0.03599	-0.003	-0.002
9143553	0	91366	8408	-0.3	-0.47	-2.09	0.03	0.002	0.001
9143653	0	91367	8508	-0.32	-0.5	-1.83	0.043	-0.004	-0.001
9143753	0	91368	8608	-0.13	-0.65	-3.01	0.016	0.001	-0.002
9143853	0	91369	8708	-0.18	-0.69	-3.45	0.03599	-0.011	-0.002
9143953	0	91370	8808	-0.18	-0.62	-3.13	0.037	-0.004	-0.001
9144054	0	91371	8908	-0.24	-0.84	-3.91	0.01799	0.005	0
9144154	0	91372	9008	-0.23	-0.87	-4.23	0.03	0.015	-0.001
9144254	0	91373	9108	-0.25	-0.84	-4.56	0.043	-0.004	0.001
9144354	0	91374	9208	-0.24	-0.97	-5.01	0.037	-0.001	0
9144454	0	91375	9308	-0.15	-0.94	-5.87	0.049	-0.00899	0
9144554	0	91376	9408	-0.27	-0.99	-6.31	0.04	-0.004	-0.001
9144654	0	91377	9508	-0.31	-0.99	-6.04	0.049	-0.01	-0.002
9144754	0	91378	9608	-0.27	-1.17	-6.67	0.035	-0.006	0
9144854	0	91379	9708	-0.22	-1.35	-6.98	0.025	-0.004	0.003
9144954	0	91380	9808	-0.13	-1.27	-8.32	0.049	-0.02	-0.001
9145054	0	91381	9908	-0.31	-1.35	-7.58	0.055	-0.01	-0.002
9145154	0	91382	10008	-0.26	-1.36	-8.6899	0.05	-0.013	0
9145255	0	91383	10108	-0.3	-1.45	-10.06	0.049	0.003	-0.003
9145355	0	91384	10208	-0.32	-1.55	-10.25	0.044	-0.008	-0.002
9145455	0	91385	10308	-0.38	-1.51	-9.9	0.063	-0.008	-0.003
9145555	0	91386	10408	-0.54	-1.6	-9.81	0.059	-0.01	-0.003
9145655	0	91387	10508	-0.45	-1.66	-11.6899	0.058	-0.003	-0.002
9145755	0	91388	10608	-0.52	-1.57	-11.46	0.071	-0.008	-0.004
9145855	0	91389	10708	-0.6	-1.81	-12.54	0.05	-0.005	-0.003
9145955	0	91390	10808	-0.64	-1.76	-11.72	0.058	-0.003	-0.004
9146055	0	91391	10908	-0.66	-1.78	-12.95	0.063	-0.005	-0.004
9146155	0	91392	11008	-0.71	-1.84	-13.6	0.067	-0.008	-0.004
9146255	0	91393	11108	-0.65	-2.03	-14.09	0.047	-0.017	-0.005
9146355	0	91394	11208	-0.65	-2.01	-14.03	0.063	-0.02	-0.001
9146455	0	91395	11308	-0.79	-2.02	-13.78	0.06	0.001	-0.002
9146555	0	91396	11408	-0.69	-2.09	-14.26	0.057	-0.02	-0.002
9146656	0	91397	11508	-0.89	-2.07	-15.03	0.073	-0.016	-0.003
9146756	0	91398	11608	-0.7799	-2.09	-15.61	0.083	-0.014	-0.004
9146856	0	91399	11708	-0.88	-2.15	-16.49	0.074	-0.02	-0.002
9146956	0	91400	11808	-0.7	-2.35	-16.47	0.069	-0.023	-0.004
9147056	0	91401	11908	-0.97	-2.25	-17.37	0.065	-0.012	-0.004
9147156	0	91402	12008	-0.86	-2.39	-17.82	0.069	-0.016	-0.002
9147256	0	91403	12108	-1.05	-2.3699	-17.7	0.07199	-0.00899	-0.004
9147356	0	91404	12208	-0.9	-2.58	-19.03	0.071	-0.037	-0.001
9147456	0	91405	12308	-0.86	-2.5	-19.08	0.081	-0.02	-0.002
9147556	0	91406	12408	-1.01	-2.46	-19.51	0.092	-0.031	-0.006
9147656	0	91407	12508	-0.81	-2.68	-20.6299	0.08	-0.01799	-0.003
9147756	0	91408	12608	-0.88	-2.67	-20.1	0.106	-0.031	-0.003
9147857	0	91409	12708	-1.03	-2.68	-21.11	0.095	-0.01	-0.004
9147957	0	91410	12808	-0.84	-2.94	-22.55	0.102	-0.011	0
9148057	0	91411	12908	-0.93	-2.8599	-22.89	0.103	-0.01	-0.005
9148157	0	91412	13008	-0.96	-3.06	-24.1299	0.087	-0.002	0
9148257	0	91413	13108	-0.97	-2.97	-23.77	0.112	-0.008	-0.001
9148357	0	91414	13208	-0.99	-3.08	-24.62	0.094	0.005	-0.006
9148457	0	91415	13308	-1.03	-3.29	-25.64	0.095	-0.004	-0.004
9148557	0	91416	13408	-0.85	-3.35	-25.92	0.088	0	-0.001
9148657	0	91417	13508	-0.8	-3.41	-26.89	0.096	-0.01799	-0.003
9148757	0	91418	13608	-0.88	-3.48	-27.67	0.092	0.00899	-0.004
9148857	0	91419	13708	-0.73	-3.69	-29.09	0.093	0.01	-0.004
9148957	0	91420	13808	-0.64	-3.68	-29.62	0.093	-0.007	-0.007
9149057	0	91421	13908	-0.75	-3.77	-29.25	0.095	0.001	-0.002
9149157	0	91422	14008	-0.8	-3.82	-30.01	0.105	0.002	-0.006
9149258	0	91423	14108	-0.72	-3.9	-30.34	0.108	-0.003	-0.003
9149358	0	91424	14208	-0.87	-3.8	-31.54	0.119	0.01	-0.007
9149458	0	91425	14308	-0.89	-3.92	-32.24	0.105	0.023	-0.006
9149558	0	91426	14408	-0.67	-4.12	-33.41	0.103	0.01	-0.004
9149658	0	91427	14508	-0.7	-4.13	-32.88	0.113	0.013	-0.003
9149758	0	91428	14608	-0.72	-4.35	-34.15	0.089	0.025	-0.006
9149858	0	91429	14708	-0.86	-4.18	-34.91	0.122	0.026	-0.008
9149958	0	91430	14808	-0.91	-4.21	-35.23	0.136	0.032	-0.003
9150058	0	91431	14908	-0.62	-4.4899	-35.85	0.115	0.016	-0.006
9150158	0	91432	15008	-0.68	-4.36	-37.14	0.134	0.028	-0.006
9150258	0	91433	15108	-0.67	-4.54	-37.43	0.114	0.04	-0.008
9150358	0	91434	15208	-0.66	-4.65	-38.55	0.116	0.032	-0.004
9150458	0	91435	15308	-0.5	-4.68	-39.14	0.123	0.031	-0.005
9150559	0	91436	15408	-0.45	-4.93	-39.82	0.097	0.022	-0.008
9150659	0	91437	15508	-0.7	-4.82	-40.28	0.12	0.044	-0.002
9150759	0	91438	15608	-0.7799	-4.7399	-40.34	0.12899	0.045	-0.005
9150859	0	91439	15708	-0.5299	-4.94	-40.73	0.117	0.04	-0.003
9150959	0	91440	15808	-0.49	-5.11	-42.07	0.119	0.034	-0.002
9151059	0	91441	15908	-0.63	-4.95	-43.28	0.13699	0.042	-0.008
9151159	0	91442	16008	-0.62	-4.9899	-42.5	0.148	0.039	-0.007
9151259	0	91443	16108	-0.54	-5.28	-44.71	0.128	0.048	-0.008
9151359	0	91444	16208	-0.5899	-5.16	-45.2	0.145	0.055	-0.005
9151459	0	91445	16308	-0.52	-5.41	-46.2599	0.136	0.049	-0.008
9151559	0	91446	16408	-0.55	-5.4699	-46.63	0.13	0.06	-0.003
9151659	0	91447	16508	-0.52	-5.56	-47.62	0.119	0.071	-0.006
9151760	0	91448	16608	-0.5299	-5.57	-48.29	0.124	0.053	-0.00899
9151860	0	91449	16708	-0.46	-5.56	-49.06	0.135	0.06	-0.00899
9151960	0	91450	16808	-0.3899	-5.71	-49.55	0.132	0.058	-0.006
9152060	0	91451	16908	-0.36	-5.82	-50.64	0.14399	0.05	-0.008
9152160	0	91452	17008	-0.5299	-5.83	-50.46	0.139	0.059	-0.003
9152260	0	91453	17108	-0.34	-6.02	-51.97	0.13699	0.055	-0.007
9152360	0	91454	17208	-0.47	-5.9	-51.43	0.15199	0.06	-0.006
9152460	0	91455	17308	-0.2	-6.2	-53.12	0.138	0.057	-0.004
9152560	0	91456	17408	-0.38	-6.2	-53.71	0.138	0.067	-0.004
9152660	0	91457	17508	-0.33	-6.2399	-54.79	0.143	0.078	-0.008
9152760	0	91458	17608	-0.34	-6.33	-55.34	0.14399	0.073	-0.008
9152860	0	91459	17708	-0.18	-6.32	-56.44	0.156	0.064	-0.004
9152960	0	91460	17808	-0.36	-6.37	-56.07	0.154	0.074	-0.006
9153061	0	91461	17908	-0.5299	-6.33	-57.32	0.163	0.085	-0.007
9153161	0	91462	18008	-0.12	-6.59	-57.37	0.156	0.062	-0.006
9153261	0	91463	18108	-0.18	-6.71	-59.28	0.15	0.07199	-0.007
9153361	0	91464	18208	-0.27	-6.66	-58.96	0.158	0.081	-0.00899
9153461	0	91465	18308	-0.24	-6.81	-59.86	0.166	0.088	-0.008
9153561	0	91466	18408	-0.03	-6.97	-61.21	0.162	0.067	-0.01
9153661	0	91467	18508	-0.15	-6.83	-61.1	0.167	0.075	-0.008
9153761	0	91468	18608	-0.19	-6.88	-61.25	0.185	0.096	-0.006
9153861	0	91469	18708	-0.16	-7.04	-62.74	0.168	0.088	-0.006
9153961	0	91470	18808	-0.02	-7.19	-63.1	0.15199	0.079	-0.006
9154061	0	91471	18908	-0.26	-7.19	-63.56	0.166	0.096	-0.007
9154161	0	91472	19008	0.06	-7.38	-64.56	0.164	0.084	-0.00899
9154261	0	91473	19108	-0.07	-7.22	-64.7699	0.185	0.082	-0.005
9154361	0	91474	19208	0.06	-7.46	-65.8	0.167	0.082	-0.008
9154462	0	91475	19308	0.1	-7.51	-66.88	0.178	0.091	-0.007
9154562	0	91476	19408	0.07	-7.88	-68.2699	0.15099	0.104	-0.008
9154662	0	91477	19508	-0.02	-7.52	-67.89	0.204	0.097	-0.00899
9154762	0	91478	19608	-0.01	-7.78	-68.67	0.169	0.119	-0.008
9154862	0	91479	19708	0	-7.78	-69.21	0.186	0.117	-0.007
9154962	0	91480	19808	0.07	-7.93	-69.82	0.179	0.119	-0.008
9155062	0	91481	19908	0.05	-7.85	-70.96	0.193	0.113	-0.011
9155162	0	91482	20008	0.23	-8.11	-71.69	0.176	0.116	-0.006
9155262	0	91483	20108	0.11	-8.03	-72.3399	0.194	0.118	-0.007
9155362	0	91484	20208	0.11	-8.14	-71.99	0.181	0.123	-0.007
9155462	0	91485	20308	0.17	-8.1899	-73.36	0.187	0.12	-0.011
9155562	0	91486	20408	0.22	-8.33	-74.93	0.189	0.12	-0.00899
9155662	0	91487	20508	0.29	-8.35	-75.32	0.209	0.125	-0.007
9155763	0	91488	20608	0.12	-8.31	-75.28	0.222	0.121	-0.008
9155863	0	91489	20708	0.32	-8.49	-76.0899	0.218	0.121	-0.012
9155963	0	91490	20808	0.44	-8.68	-77.11	0.212	0.127	-0.011
9156063	0	91491	20908	0.43	-8.88	-78.67	0.177	0.14399	-0.00899
9156163	0	91492	21008	0.31	-8.6899	-78.0899	0.208	0.143	-0.008
9156263	0	91493	21108	0.4	-8.79	-78.51	0.21	0.123	-0.007
9156363	0	91494	21208	0.36	-8.84	-78.76	0.212	0.138	-0.007
9156463	0	91495	21308	0.36	-9.09	-81.9	0.194	0.154	-0.00899
9156563	0	91496	21408	0.38	-8.9399	-80.87	0.222	0.13699	-0.007
9156663	0	91497	21508	0.44	-9.25	-82.16	0.195	0.147	-0.01
9156763	0	91498	21608	0.35	-9.13	-82.93	0.22	0.156	-0.014
9156863	0	91499	21708	0.42	-9.34	-83.56	0.211	0.14	-0.01
9156963	0	91500	21808	0.42	-9.36	-84.31	0.216	0.146	-0.01
9157064	0	91501	21908	0.57	-9.45	-84.25	0.221	0.146	-0.008
9157164	0	91502	22008	0.68	-9.55	-85.11	0.229	0.141	-0.00899
9157264	0	91503	22108	0.66	-9.45	-86	0.228	0.142	-0.00899
9157364	0	91504	22208	0.51	-9.52	-85.58	0.234	0.153	-0.00899
9157464	0	91505	22308	0.7	-9.72	-86.75	0.224	0.147	-0.008
9157564	0	91506	22408	0.68	-9.87	-88.04	0.215	0.147	-0.008
9157664	0	91507	22508	0.72	-9.84	-88.4	0.22	0.153	-0.01
9157764	0	91508	22608	0.85	-9.88	-89.45	0.229	0.146	-0.011
9157864	0	91509	22708	0.84	-9.95	-89.25	0.23	0.145	-0.00899
9157964	0	91510	22808	0.58	-9.85	-89.62	0.225	0.158	-0.01
9158064	0	91511	22908	0.7799	-9.84	-88.74	0.232	0.149	-0.012
9158164	0	91512	23008	0.64	-9.89	-90.15	0.213	0.156	-0.007
9158264	0	91513	23108	0.73	-10	-89.95	0.209	0.167	-0.011
9158365	0	91514	23208	0.68	-9.96	-90.56	0.224	0.15899	-0.00899
9158465	0	91515	23308	0.86	-10	-90.62	0.212	0.153	-0.01
9158565	0	91516	23408	0.71	-9.84	-89.57	0.233	0.154	-0.012
9158665	0	91517	23508	0.7	-9.82	-89.56	0.236	0.15199	-0.01
9158765	0	91518	23608	0.63	-9.81	-89.97	0.234	0.16	-0.01
9158865	0	91519	23708	0.75	-9.92	-90.07	0.22	0.146	-0.00899
9158965	0	91520	23808	0.74	-9.83	-89.85	0.221	0.15199	-0.011
9159065	0	91521	23908	0.81	-9.88	-90.45	0.215	0.147	-0.015
