# Supplementary material for: Robot-Based Calibration Procedure for Graphene Electronic Skin
Source: Sensors (Basel). 2022 Aug 16;22(16):6122. doi: 10.3390/s22166122 (PMC9416129; doi:10.3390/s22166122)
Supplement: Supplementary file 1 [file sensors-22-06122-s001.zip › measurements/sensor_row_12_col_18_hex_unload.dat]

#ID ES_1_V1
#SIZE ROW 16 COL 32
#DIR UNLOAD
#sensor: hex
#coord: row_12_col_18
system_time	status	sequence_number	hex_sample_counter	Fx	Fy	Fz	Tx	Ty	Tz
9159165	0	91522	24008	0.61	-9.75	-89.64	0.228	0.17	-0.008
9159265	0	91523	24108	0.75	-9.88	-88.87	0.213	0.146	-0.007
9159365	0	91524	24208	0.68	-9.75	-89.96	0.229	0.158	-0.01
9159465	0	91525	24308	0.68	-9.86	-89.8	0.21	0.156	-0.013
9159565	0	91526	24408	0.74	-9.65	-89.33	0.231	0.147	-0.016
9159666	0	91527	24508	0.61	-9.63	-89.83	0.215	0.172	-0.011
9159766	0	91528	24608	0.73	-9.74	-88.05	0.209	0.153	-0.01
9159866	0	91529	24708	0.62	-9.67	-88.6	0.21	0.148	-0.011
9159966	0	91530	24808	0.75	-9.68	-89.05	0.21	0.156	-0.012
9160066	0	91531	24908	0.7	-9.57	-87.89	0.215	0.143	-0.012
9160166	0	91532	25008	0.68	-9.41	-87.47	0.214	0.15199	-0.013
9160266	0	91533	25108	0.61	-9.4799	-87.16	0.198	0.146	-0.00899
9160366	0	91534	25208	0.77	-9.39	-85.65	0.205	0.145	-0.012
9160466	0	91535	25308	0.7799	-9.35	-85.51	0.199	0.131	-0.01
9160566	0	91536	25408	0.4	-9.01	-83.48	0.206	0.141	-0.012
9160666	0	91537	25508	0.61	-8.93	-83.6	0.196	0.145	-0.011
9160766	0	91538	25608	0.45	-8.79	-83.65	0.201	0.15	-0.00899
9160866	0	91539	25708	0.41	-8.79	-81.81	0.183	0.15199	-0.008
9160967	0	91540	25808	0.6	-8.72	-81.28	0.179	0.127	-0.00899
9161067	0	91541	25908	0.52	-8.55	-81.43	0.169	0.14	-0.011
9161167	0	91542	26008	0.44	-8.25	-79.57	0.194	0.127	-0.01
9161267	0	91543	26108	0.38	-8.22	-79.67	0.165	0.127	-0.011
9161367	0	91544	26208	0.29	-8.13	-78.92	0.155	0.138	-0.008
9161467	0	91545	26308	0.32	-7.96	-77.07	0.169	0.115	-0.01
9161567	0	91546	26408	0.24	-7.82	-76.14	0.165	0.127	-0.008
9161667	0	91547	26508	0.31	-7.81	-76.55	0.15899	0.122	-0.01
9161767	0	91548	26608	0.13	-7.49	-74.8	0.167	0.114	-0.011
9161867	0	91549	26708	0.09	-7.3	-73.3	0.169	0.114	-0.006
9161967	0	91550	26808	0.2	-7.24	-73.3	0.169	0.114	-0.006
9162067	0	91551	26908	0.05	-7.21	-73.32	0.156	0.112	-0.01
9162167	0	91552	27008	0.14	-7.05	-72.3	0.153	0.11	-0.00899
9162268	0	91553	27108	-0.04	-6.88	-70.22	0.146	0.127	-0.008
9162368	0	91554	27208	0.12	-6.84	-69.86	0.136	0.1	-0.00899
9162468	0	91555	27308	0.15	-6.86	-70.13	0.125	0.109	-0.008
9162568	0	91556	27408	-0.13	-6.55	-68.1	0.134	0.113	-0.008
9162668	0	91557	27508	0.05	-6.54	-68.05	0.121	0.11	-0.012
9162768	0	91558	27608	-0.07	-6.42	-68.03	0.13	0.106	-0.006
9162868	0	91559	27708	0.07	-6.4	-67.08	0.113	0.094	-0.00899
9162968	0	91560	27808	0.02	-6.2	-66.57	0.119	0.105	-0.00899
9163068	0	91561	27908	-0.05	-6.06	-64.79	0.121	0.094	-0.007
9163168	0	91562	28008	-0.13	-6.02	-64.42	0.107	0.088	-0.007
9163268	0	91563	28108	-0.23	-5.81	-63.6	0.108	0.108	-0.008
9163368	0	91564	28208	-0.09	-5.79	-63.1	0.105	0.093	-0.008
9163468	0	91565	28308	-0.15	-5.61	-63.02	0.102	0.093	-0.007
9163569	0	91566	28408	-0.16	-5.61	-61.8	0.084	0.097	-0.00899
9163669	0	91567	28508	-0.16	-5.39	-60.95	0.102	0.079	-0.008
9163769	0	91568	28608	-0.27	-5.26	-59.61	0.1	0.077	-0.006
9163870	0	91569	28708	-0.26	-5.19	-58.99	0.096	0.083	-0.00899
9163969	0	91570	28808	-0.1	-5.16	-57.68	0.083	0.069	-0.008
9164069	0	91571	28908	-0.36	-4.94	-57.73	0.08	0.089	-0.00899
9164169	0	91572	29008	-0.3899	-4.85	-57	0.064	0.089	-0.006
9164269	0	91573	29108	-0.36	-4.77	-55.04	0.059	0.077	-0.007
9164369	0	91574	29208	-0.43	-4.61	-55.49	0.073	0.08	-0.01
9164469	0	91575	29308	-0.3899	-4.4699	-55.02	0.067	0.073	-0.008
9164569	0	91576	29408	-0.24	-4.7	-54.54	0.042	0.065	-0.008
9164669	0	91577	29508	-0.37	-4.43	-53.93	0.057	0.061	-0.007
9164769	0	91578	29608	-0.3	-4.28	-52.77	0.049	0.07	-0.008
9164870	0	91579	29708	-0.3899	-4.2199	-52.92	0.058	0.07	-0.007
9164970	0	91580	29808	-0.43	-4.14	-51.89	0.039	0.07	-0.00899
9165070	0	91581	29908	-0.45	-4	-50.34	0.044	0.051	-0.005
9165170	0	91582	30008	-0.47	-3.98	-50.36	0.03599	0.052	-0.01
9165270	0	91583	30108	-0.56	-3.81	-48.59	0.042	0.051	-0.006
9165370	0	91584	30208	-0.45	-3.95	-48.81	0.037	0.049	-0.00899
9165470	0	91585	30308	-0.51	-3.7	-47.56	0.037	0.055	-0.008
9165570	0	91586	30408	-0.65	-3.62	-46.41	0.037	0.043	-0.005
9165670	0	91587	30508	-0.76	-3.64	-46.29	0.033	0.054	-0.006
9165770	0	91588	30608	-0.37	-3.75	-45.41	0.023	0.028	-0.006
9165870	0	91589	30708	-0.64	-3.57	-44.77	0.039	0.029	-0.007
9165970	0	91590	30808	-0.46	-3.71	-45.07	0.025	0.034	-0.008
9166070	0	91591	30908	-0.67	-3.38	-43.89	0.04	0.027	-0.005
9166170	0	91592	31008	-0.65	-3.43	-42.87	0.035	0.025	-0.00899
9166271	0	91593	31108	-0.6	-3.47	-42.41	0.035	0.02	-0.004
9166371	0	91594	31208	-0.76	-3.22	-41.63	0.039	0.024	-0.006
9166471	0	91595	31308	-0.81	-3.15	-40.59	0.037	0.01799	-0.00899
9166571	0	91596	31408	-0.7	-3.21	-40.52	0.039	0.011	-0.006
9166671	0	91597	31508	-0.86	-3.13	-38.93	0.028	0.02	-0.007
9166771	0	91598	31608	-1	-2.95	-38.4199	0.051	0.016	-0.008
9166871	0	91599	31708	-0.85	-3.09	-38.53	0.022	0.022	-0.006
9166971	0	91600	31808	-1.02	-2.95	-37.18	0.027	0.017	-0.005
9167071	0	91601	31908	-1.12	-2.93	-37.18	0.024	0.015	-0.004
9167171	0	91602	32008	-1	-2.77	-36.85	0.023	0.01	-0.007
9167271	0	91603	32108	-0.95	-2.75	-35.21	0.021	-0.002	-0.005
9167371	0	91604	32208	-1.09	-2.65	-34.86	0.029	-0.001	-0.008
9167472	0	91605	32308	-1.1799	-2.44	-33.55	0.044	0.006	-0.005
9167572	0	91606	32408	-1.11	-2.45	-32.9199	0.026	0.002	-0.007
9167672	0	91607	32508	-1.16	-2.46	-32.15	0.01899	-0.004	-0.002
9167772	0	91608	32608	-1	-2.27	-31.51	0.048	-0.022	-0.004
9167872	0	91609	32708	-1.01	-2.3	-31.44	0.022	-0.012	-0.007
9167972	0	91610	32808	-0.93	-2.1199	-29.88	0.017	-0.01799	-0.002
9168072	0	91611	32908	-1.15	-1.94	-28.97	0.014	-0.012	-0.003
9168172	0	91612	33008	-1.29	-1.8	-28.34	0.015	-0.005	-0.002
9168272	0	91613	33108	-1.15	-1.87	-28.38	0.008	-0.01899	-0.004
9168372	0	91614	33208	-1.08	-1.75	-28.66	0	-0.02	-0.005
9168472	0	91615	33308	-1.17	-1.76	-27.16	-0.015	-0.011	0
9168572	0	91616	33408	-1.13	-1.65	-26.1299	-0.008	-0.031	-0.002
9168672	0	91617	33508	-0.91	-1.51	-26.22	-0.002	-0.033	-0.003
9168773	0	91618	33608	-1.07	-1.34	-24.56	-0.005	-0.016	-0.002
9168873	0	91619	33708	-1.12	-1.26	-25.03	-0.004	-0.015	-0.003
9168973	0	91620	33808	-1.09	-1.2	-24.06	-0.00899	-0.02	-0.003
9169073	0	91621	33908	-1.14	-1.1799	-24.9599	-0.01899	-0.00899	-0.003
9169173	0	91622	34008	-1.1	-1	-22.39	-0.00899	-0.03	-0.002
9169273	0	91623	34108	-1.12	-0.8	-21.89	-0.015	-0.024	-0.004
9169373	0	91624	34208	-1.23	-0.68	-21.01	-0.013	-0.021	-0.001
9169473	0	91625	34308	-1.13	-0.54	-19.6	-0.02	-0.021	-0.003
9169573	0	91626	34408	-1.28	-0.65	-20.56	-0.01799	-0.015	-0.006
9169673	0	91627	34508	-1.05	-0.62	-18.62	-0.031	-0.03	0
9169773	0	91628	34608	-1.13	-0.58	-18.22	-0.029	-0.015	-0.005
9169873	0	91629	34708	-1.14	-0.48	-17.78	-0.025	-0.01799	0.003
9169973	0	91630	34808	-1.09	-0.28	-17.34	-0.013	-0.014	-0.004
9170074	0	91631	34908	-1.04	-0.3	-16.9599	-0.02	-0.033	-0.003
9170174	0	91632	35008	-1.11	-0.28	-16.3	-0.023	-0.032	-0.002
9170274	0	91633	35108	-0.91	-0.3899	-15.93	-0.03799	-0.03	-0.004
9170374	0	91634	35208	-0.95	-0.25	-15.53	-0.025	-0.029	0.002
9170474	0	91635	35308	-1.09	-0.05	-14.18	-0.011	-0.024	0
9170574	0	91636	35408	-1.07	-0.1	-14.69	-0.02	-0.023	-0.001
9170674	0	91637	35508	-0.84	-0.18	-14.06	-0.035	-0.029	-0.003
9170774	0	91638	35608	-0.81	-0.05	-13.53	-0.02	-0.021	-0.004
9170874	0	91639	35708	-0.79	0.01	-11.97	-0.02	-0.028	0
9170974	0	91640	35808	-0.88	-0.03	-12.6899	-0.027	-0.012	-0.001
9171074	0	91641	35908	-0.97	0.04	-12.54	-0.022	-0.006	-0.001
9171174	0	91642	36008	-0.88	-0.05	-11.36	-0.03	-0.01799	-0.002
9171274	0	91643	36108	-0.84	0.1	-10.95	-0.025	-0.02	0
9171374	0	91644	36208	-0.96	0.23	-10.74	-0.017	0.011	-0.002
9171475	0	91645	36308	-0.71	0.19	-9.31	-0.016	-0.026	0
9171575	0	91646	36408	-0.74	0.22	-9.58	-0.021	-0.011	0.001
9171675	0	91647	36508	-0.84	0.4	-8.6899	-0.011	-0.003	0
9171775	0	91648	36608	-0.5899	0.29	-9.03	-0.013	-0.011	-0.001
9171875	0	91649	36708	-0.52	0.34	-8.78	-0.01899	-0.003	0.001
9171975	0	91650	36808	-0.46	0.29	-7.4	-0.024	-0.02	0.005
9172075	0	91651	36908	-0.43	0.36	-7.93	-0.03599	-0.016	0
9172175	0	91652	37008	-0.45	0.41	-6.82	-0.014	0.004	0.002
9172275	0	91653	37108	-0.4	0.51	-5.94	-0.017	-0.014	0.001
9172375	0	91654	37208	-0.27	0.3899	-6.35	-0.027	0	0.003
9172475	0	91655	37308	-0.33	0.56	-5.67	-0.024	-0.005	0.001
9172575	0	91656	37408	-0.18	0.5	-5.5	-0.031	0.001	0.001
9172676	0	91657	37508	-0.21	0.52	-4.95	-0.022	0.007	0.001
9172776	0	91658	37608	0	0.47	-4.69	-0.029	-0.004	-0.001
9172876	0	91659	37708	-0.23	0.67	-4.36	-0.024	0.013	0.001
9172976	0	91660	37808	-0.1	0.68	-4.29	-0.022	0.005	0.002
9173076	0	91661	37908	-0.03	0.63	-3.67	-0.028	0.006	-0.002
9173176	0	91662	38008	-0.04	0.83	-2.67	-0.017	0.01	0.002
9173276	0	91663	38108	0.08	0.71	-2.56	-0.024	0.004	0.003
9173376	0	91664	38208	0.1	0.73	-3.1099	-0.04	0.013	0.002
9173476	0	91665	38308	0.07	0.74	-2.88	-0.028	-0.002	0.006
9173576	0	91666	38408	-0.01	0.98	-0.97	-0.016	0.008	0.001
9173676	0	91667	38508	0.11	0.74	-2.27	-0.03	0.005	0
9173776	0	91668	38608	0.11	0.82	-1.66	-0.025	0.005	0.005
9173876	0	91669	38708	0.17	0.8	-1.62	-0.022	0.005	0.003
9173976	0	91670	38808	0.08	0.86	-1.59	-0.015	0.005	0.003
9174077	0	91671	38908	-0.02	0.92	-1.16	-0.017	0.004	0.002
9174177	0	91672	39008	0.06	0.85	-1.7	-0.025	0.012	0.002
9174277	0	91673	39108	0.14	0.83	-1.6	-0.037	0.005	0
9174377	0	91674	39208	0.05	0.97	-1.36	-0.01799	0.008	0
9174477	0	91675	39308	0.06	0.96	-1.34	-0.033	0.012	0
9174577	0	91676	39408	0.01	1	-1.08	-0.029	0.01	0.001
9174677	0	91677	39508	0.16	1.02	0.04	-0.008	0.005	0
9174777	0	91678	39608	0.17	0.94	-0.69	-0.028	-0.002	0.004
9174877	0	91679	39708	0.13	0.92	-1.24	-0.03599	0.004	0.002
9174977	0	91680	39808	0.05	0.94	-1.46	-0.027	0.007	0.001
9175077	0	91681	39908	0.03	1.04	-0.56	-0.023	0.008	0.003
9175177	0	91682	40008	0.11	1.03	-0.55	-0.014	-0.011	0.005
9175278	0	91683	40108	0.2	0.97	-0.13	-0.03	0.004	0.002
9175378	0	91684	40208	0.03	1.13	-0.18	-0.026	0.008	0.002
9175478	0	91685	40308	0.04	1	-0.65	-0.024	0.008	0
9175578	0	91686	40408	0.08	1.01	-0.72	-0.03799	-0.005	0.003
9175678	0	91687	40508	0.11	1.08	-0.25	-0.032	-0.007	0.003
9175778	0	91688	40608	0.12	1.12	0.55	-0.026	0.003	0.003
9175878	0	91689	40708	0.14	1.11	-0.14	-0.027	0.006	0.002
9175978	0	91690	40808	0.11	0.93	0.07	-0.043	0.003	0.005
9176078	0	91691	40908	0.09	1	0.2	-0.032	0.003	0.005
9176178	0	91692	41008	0.18	0.92	-0.49	-0.044	-0.002	0.001
9176278	0	91693	41108	-0.04	0.94	0.89	-0.043	-0.005	0.006
9176378	0	91694	41208	0.11	1.02	0.16	-0.035	0	0.003
9176478	0	91695	41308	0.03	1	0.38	-0.03799	0.008	0
9176578	0	91696	41408	0.29	0.87	-0.36	-0.046	-0.012	0.004
9176679	0	91697	41508	0.09	1.08	0.08	-0.033	-0.00899	0.003
9176779	0	91698	41608	-0.15	1.15	0.74	-0.027	0.00899	0.001
9176879	0	91699	41708	0.08	1.23	0.5299	-0.02	-0.005	0.003
9176979	0	91700	41808	0.15	1.14	0.68	-0.03	-0.01	0.004
9177079	0	91701	41908	0.14	1.03	0.66	-0.046	-0.008	0.006
9177179	0	91702	42008	0.07	1.12	1.51	-0.044	-0.006	0.006
9177279	0	91703	42108	-0.03	1.13	1.41	-0.03	-0.007	0.002
9177379	0	91704	42208	0.18	1.14	1.75	-0.041	-0.004	0.004
9177479	0	91705	42308	0.13	1.08	1.3099	-0.043	-0.006	0.002
9177579	0	91706	42408	0.01	1.28	2.55	-0.034	-0.00899	0.003
9177679	0	91707	42508	0.08	1.25	1.76	-0.027	-0.01799	0.005
9177779	0	91708	42608	-0.01	1.19	2.16	-0.034	-0.013	0.005
9177880	0	91709	42708	0	1.24	1.62	-0.029	-0.007	0
9177980	0	91710	42808	0.01	1.07	1.39	-0.055	-0.008	0.002
9178080	0	91711	42908	0.1	1.08	0.86	-0.052	-0.006	0.002
9178180	0	91712	43008	0.21	0.92	1.86	-0.068	-0.012	0.004
9178280	0	91713	43108	0.04	1.17	1.15	-0.046	-0.011	0.003
9178380	0	91714	43208	0.09	1.2	2.44	-0.025	-0.007	-0.002
9178480	0	91715	43308	0.11	1.16	3.06	-0.043	-0.017	0.004
9178580	0	91716	43408	0.22	1.17	2.85	-0.033	-0.02	0.004
9178680	0	91717	43508	0.05	1.16	2.7	-0.04	-0.007	0.002
9178780	0	91718	43608	0.06	1.2	1.82	-0.025	-0.022	0.003
9178880	0	91719	43708	0.19	1.13	2.7	-0.042	-0.015	0.004
9178980	0	91720	43808	0.21	0.99	3.01	-0.054	-0.01899	0.003
9179080	0	91721	43908	0.09	1.08	2.99	-0.045	-0.024	0.002
9179180	0	91722	44008	0.07	1.19	3.19	-0.037	-0.023	0.001
9179281	0	91723	44108	0.02	1.12	3.18	-0.042	-0.003	0.004
9179381	0	91724	44208	0.14	1.19	2.05	-0.039	-0.022	0.003
9179481	0	91725	44308	-0.05	1.26	3.25	-0.043	-0.008	0.004
9179581	0	91726	44408	0.12	1.14	2.95	-0.051	-0.024	0.004
9179681	0	91727	44508	0	1.1799	3.4	-0.03599	-0.01	0.003
9179781	0	91728	44608	0.04	1.03	3.25	-0.054	-0.01899	0.003
9179881	0	91729	44708	0	1.15	4.2199	-0.03599	-0.029	0.005
9179981	0	91730	44808	-0.21	1.29	3.06	-0.029	-0.00899	0.003
9180081	0	91731	44908	-0.05	1.28	4.27	-0.027	-0.022	0.003
9180181	0	91732	45008	-0.11	1.28	4.46	-0.031	-0.01899	0.005
9180281	0	91733	45108	-0.05	1.22	4.26	-0.026	-0.031	0.004
9180381	0	91734	45208	-0.01	1.05	2.68	-0.03799	-0.029	0.003
9180481	0	91735	45308	0.02	1.1799	4.01	-0.034	-0.026	0.004
9180582	0	91736	45408	0.02	1.0599	4.2399	-0.051	-0.03	0.001
9180682	0	91737	45508	-0.08	1.22	5.3	-0.028	-0.033	0.004
9180782	0	91738	45608	-0.1	1.26	5.4899	-0.03	-0.03	0.006
9180882	0	91739	45708	-0.11	1.05	4.29	-0.042	-0.032	0.003
9180982	0	91740	45808	-0.16	1.1799	4.92	-0.03799	-0.03	0.005
9181082	0	91741	45908	-0.14	1.1799	4.28	-0.029	-0.028	0.005
9181182	0	91742	46008	-0.08	1.14	4.98	-0.037	-0.032	0.005
9181282	0	91743	46108	0.05	1.1	5.05	-0.033	-0.03599	0.004
9181382	0	91744	46208	0.02	1.03	4.35	-0.031	-0.04	0.003
9181482	0	91745	46308	-0.24	1.25	5.13	-0.044	-0.01899	0.007
9181582	0	91746	46408	-0.17	1.1799	4.56	-0.029	-0.035	0.001
9181682	0	91747	46508	-0.1	1.23	5.25	-0.025	-0.042	0.003
9181782	0	91748	46608	-0.2	1.13	5.11	-0.043	-0.027	0.004
9181883	0	91749	46708	-0.26	1.27	6.01	-0.028	-0.03	0.005
9181983	0	91750	46808	0.02	1.11	5.66	-0.052	-0.03599	0.006
9182083	0	91751	46908	-0.11	1.12	5.32	-0.017	-0.04	0.001
9182183	0	91752	47008	-0.23	1.13	4.81	-0.043	-0.01899	0.002
9182283	0	91753	47108	-0.09	1.08	5.04	-0.034	-0.055	0.004
9182383	0	91754	47208	-0.23	1.12	5.92	-0.025	-0.03	0.003
9182483	0	91755	47308	-0.12	1.02	5.53	-0.027	-0.044	0.005
9182583	0	91756	47408	-0.08	1.03	5.96	-0.037	-0.043	0.002
9182683	0	91757	47508	-0.1	1.08	5.25	-0.021	-0.032	0.003
9182783	0	91758	47608	-0.26	1.12	6.87	-0.025	-0.035	0.003
9182883	0	91759	47708	-0.21	0.92	5.82	-0.041	-0.03799	0.002
9182983	0	91760	47808	-0.06	0.92	5.43	-0.02	-0.051	0.004
9183083	0	91761	47908	-0.29	0.99	5.84	-0.029	-0.045	0.004
9183184	0	91762	48008	-0.21	0.85	5.3	-0.045	-0.035	0.005
9183284	0	91763	48108	-0.29	1.11	6	-0.03	-0.05	0.002
9183384	0	91764	48208	-0.25	1.19	7.18	-0.011	-0.041	0.005
9183484	0	91765	48308	0.01	0.83	6.23	-0.044	-0.048	0.005
9183584	0	91766	48408	0.01	1.02	6.78	-0.027	-0.053	0.001
9183684	0	91767	48508	-0.17	1.1	6.25	-0.022	-0.046	0.001
9183784	0	91768	48608	-0.11	1.07	7.8	-0.041	-0.039	0.004
9183884	0	91769	48708	-0.01	1.12	7.67	-0.03799	-0.044	0.006
9183984	0	91770	48808	-0.08	1.14	7.02	-0.034	-0.027	0.001
9184084	0	91771	48908	-0.02	1.1799	7.12	-0.022	-0.049	0.005
9184184	0	91772	49008	-0.14	1.12	8.25	-0.028	-0.045	0.003
9184284	0	91773	49108	-0.06	1.02	6.89	-0.035	-0.03599	0.005
9184384	0	91774	49208	0	1.27	7.59	-0.002	-0.046	0.003
9184485	0	91775	49308	-0.24	1.21	7.91	-0.026	-0.03599	0.004
9184585	0	91776	49408	-0.11	1.0599	7.08	-0.028	-0.03599	-0.002
9184685	0	91777	49508	0.02	1.0599	7.44	-0.02	-0.042	0.003
9184785	0	91778	49608	0.13	1.21	8.39	-0.025	-0.049	0.004
9184885	0	91779	49708	0.03	1.07	8.09	-0.028	-0.052	0.005
9184985	0	91780	49808	-0.2	1.28	8.6899	-0.011	-0.039	0.004
9185085	0	91781	49908	0.07	1.04	7.34	-0.032	-0.045	0.004
9185185	0	91782	50008	0.05	1.04	7.49	-0.034	-0.05	0.003
9185285	0	91783	50108	-0.24	1.26	9.11	-0.025	-0.024	0.003
9185385	0	91784	50208	-0.01	1.26	8.32	-0.017	-0.055	0.004
9185485	0	91785	50308	-0.2	1.16	7.8	-0.041	-0.034	0.001
9185585	0	91786	50408	-0.07	1.29	8.1	-0.021	-0.03599	0.004
9185685	0	91787	50508	-0.09	1.2	8.33	-0.031	-0.032	0.006
9185786	0	91788	50608	-0.04	1.15	8.12	-0.029	-0.042	0
9185886	0	91789	50708	0	1.26	8.76	-0.027	-0.053	0.003
9185986	0	91790	50808	-0.13	1.38	9.4799	-0.02	-0.034	0.003
9186086	0	91791	50908	0.08	1.14	7.68	-0.031	-0.048	0.002
9186186	0	91792	51008	-0.23	1.53	9.2	-0.002	-0.035	0.008
9186286	0	91793	51108	0	1.24	9.36	-0.03599	-0.047	0.005
9186386	0	91794	51208	-0.15	1.34	9.38	-0.03	-0.037	0.004
9186486	0	91795	51308	-0.2	1.44	9.47	-0.024	-0.039	0.006
9186586	0	91796	51408	-0.23	1.58	10.33	-0.002	-0.039	0.004
9186686	0	91797	51508	-0.22	1.34	9.55	-0.039	-0.035	0.007
9186786	0	91798	51608	-0.01	1.33	8.4799	-0.041	-0.051	0.002
9186886	0	91799	51708	-0.16	1.49	8.99	-0.024	-0.03799	0.005
9186986	0	91800	51808	-0.14	1.41	8.89	-0.04	-0.045	0.004
9187087	0	91801	51908	-0.05	1.21	8.16	-0.061	-0.047	0.004
9187187	0	91802	52008	-0.19	1.49	9.6	-0.03799	-0.042	0.007
9187287	0	91803	52108	-0.09	1.64	10.09	-0.024	-0.058	0.004
9187387	0	91804	52208	-0.16	1.5599	10.31	-0.033	-0.047	0.006
9187487	0	91805	52308	-0.18	1.72	10.5	-0.02	-0.049	0.007
9187587	0	91806	52408	-0.16	1.64	9.6	-0.029	-0.039	0.005
9187687	0	91807	52508	-0.09	1.46	9.53	-0.057	-0.043	0.005
9187787	0	91808	52608	-0.13	1.54	9.5	-0.041	-0.047	0.008
9187887	0	91809	52708	-0.12	1.55	9.91	-0.045	-0.052	0.006
9187987	0	91810	52808	-0.04	1.61	9.65	-0.039	-0.054	0.006
9188087	0	91811	52908	-0.07	1.4299	9.6899	-0.053	-0.06	0.003
9188187	0	91812	53008	-0.24	1.52	9.82	-0.041	-0.057	0.005
9188287	0	91813	53108	-0.3	1.65	10.4799	-0.035	-0.048	0.008
9188388	0	91814	53208	-0.17	1.54	10.86	-0.047	-0.053	0.00899
9188488	0	91815	53308	-0.37	1.64	10.15	-0.035	-0.046	0.011
9188588	0	91816	53408	-0.28	1.57	9.97	-0.03599	-0.06	0.006
9188688	0	91817	53508	-0.22	1.58	9.42	-0.04	-0.062	0.008
9188788	0	91818	53608	-0.32	1.5	9.68	-0.048	-0.055	0.005
9188888	0	91819	53708	-0.26	1.55	10.14	-0.029	-0.077	0.00899
9188988	0	91820	53808	-0.28	1.42	10.34	-0.053	-0.058	0.004
9189088	0	91821	53908	-0.47	1.55	10.46	-0.035	-0.049	0.007
9189188	0	91822	54008	-0.35	1.49	11.14	-0.046	-0.058	0.011
9189288	0	91823	54108	-0.31	1.59	11	-0.029	-0.075	0.011
9189388	0	91824	54208	-0.3	1.3099	10.17	-0.061	-0.069	0.003
9189488	0	91825	54308	-0.42	1.52	11.46	-0.039	-0.064	0.008
9189588	0	91826	54408	-0.3899	1.51	10.47	-0.052	-0.059	0.00899
9189689	0	91827	54508	-0.45	1.61	12.29	-0.034	-0.07199	0.01
9189789	0	91828	54608	-0.3899	1.51	11.17	-0.033	-0.081	0.007
9189889	0	91829	54708	-0.41	1.48	11.71	-0.042	-0.085	0.008
9189989	0	91830	54808	-0.3899	1.55	10.79	-0.028	-0.064	0.005
9190089	0	91831	54908	-0.38	1.49	10.58	-0.05	-0.074	0.003
9190189	0	91832	55008	-0.67	1.51	11.78	-0.03599	-0.056	0.005
9190289	0	91833	55108	-0.43	1.52	11.06	-0.028	-0.07199	0.007
9190389	0	91834	55208	-0.5	1.4299	10.7299	-0.046	-0.075	0.007
9190489	0	91835	55308	-0.54	1.59	10.34	-0.03	-0.063	0.007
9190589	0	91836	55408	-0.55	1.53	11.86	-0.039	-0.074	0.006
9190689	0	91837	55508	-0.4	1.52	11.56	-0.039	-0.071	0.008
9190789	0	91838	55608	-0.66	1.81	12.21	-0.01899	-0.056	0.007
9190889	0	91839	55708	-0.47	1.57	12.54	-0.017	-0.068	0.007
9190989	0	91840	55808	-0.36	1.44	13.24	-0.03	-0.078	0.008
9191090	0	91841	55908	-0.41	1.4299	13.07	-0.02	-0.067	0.00899
9191190	0	91842	56008	-0.54	1.4299	14.63	-0.02	-0.07	0.008
9191290	0	91843	56108	-0.5	1.4299	13.26	-0.005	-0.064	0.006
9191390	0	91844	56208	-0.51	1.49	13.43	-0.003	-0.071	0.004
9191490	0	91845	56308	-0.34	1.29	14.29	-0.032	-0.07599	0.00899
9191590	0	91846	56408	-0.3	1.35	14.26	-0.015	-0.074	0.00899
9191690	0	91847	56508	-0.42	1.39	14.99	-0.015	-0.069	0.011
9191790	0	91848	56608	-0.51	1.27	13.65	-0.024	-0.071	0.005
9191890	0	91849	56708	-0.42	1.25	13.13	-0.024	-0.078	0.008
9191990	0	91850	56808	-0.55	1.39	13.35	-0.017	-0.063	0.00899
9192090	0	91851	56908	-0.5899	1.37	14.32	-0.013	-0.068	0.008
9192190	0	91852	57008	-0.64	1.49	14.07	0.004	-0.07	0.005
9192291	0	91853	57108	-0.41	1.46	15.04	0.011	-0.079	0.008
9192391	0	91854	57208	-0.5299	1.36	13.5	-0.022	-0.071	0.004
9192491	0	91855	57308	-0.27	1.28	13.55	-0.015	-0.085	0.006
9192591	0	91856	57408	-0.43	1.41	14.23	-0.013	-0.061	0.005
9192691	0	91857	57508	-0.6	1.46	13.84	-0.013	-0.058	0.008
9192791	0	91858	57608	-0.4	1.3	12.9799	-0.014	-0.073	0.005
9192891	0	91859	57708	-0.44	1.41	14.04	-0.003	-0.063	0.007
9192991	0	91860	57808	-0.62	1.34	14.29	-0.014	-0.059	0.008
9193091	0	91861	57908	-0.64	1.52	13.72	0	-0.064	0.007
9193191	0	91862	58008	-0.4	1.22	13.31	-0.02	-0.064	0.008
9193291	0	91863	58108	-0.37	1.39	13.48	0.003	-0.077	0.00899
9193391	0	91864	58208	-0.36	1.35	13.73	-0.012	-0.083	0.00899
9193491	0	91865	58308	-0.46	1.34	14.26	-0.013	-0.078	0.007
9193591	0	91866	58408	-0.36	1.15	13.98	-0.026	-0.077	0.005
9193692	0	91867	58508	-0.44	1.24	13.58	-0.03	-0.061	0.008
9193792	0	91868	58608	-0.55	1.4	13.89	-0.012	-0.06	0.005
9193892	0	91869	58708	-0.51	1.47	15.39	0.002	-0.07	0.008
9193992	0	91870	58808	-0.3	1.34	13.43	-0.014	-0.071	0.006
9194092	0	91871	58908	-0.41	1.26	14.22	-0.02	-0.07199	0.006
9194192	0	91872	59008	-0.58	1.4	14.21	-0.005	-0.081	0.006
9194292	0	91873	59108	-0.36	1.3	12.9799	-0.00899	-0.081	0.003
9194392	0	91874	59208	-0.36	1.44	13.93	0.017	-0.089	0.01
9194492	0	91875	59308	-0.65	1.44	14.74	-0.007	-0.074	0.007
9194592	0	91876	59408	-0.48	1.42	13.77	-0.016	-0.07	0.005
