# Supplementary material for: Robot-Based Calibration Procedure for Graphene Electronic Skin
Source: Sensors (Basel). 2022 Aug 16;22(16):6122. doi: 10.3390/s22166122 (PMC9416129; doi:10.3390/s22166122)
Supplement: Supplementary file 1 [file sensors-22-06122-s001.zip › measurements/sensor_row_12_col_19_hex_load.dat]

#ID ES_1_V1
#SIZE ROW 16 COL 32
#DIR LOAD
#sensor: hex
#coord: row_12_col_19
system_time	status	sequence_number	hex_sample_counter	Fx	Fy	Fz	Tx	Ty	Tz
9049481	0	90426	45480	-0.3	1.3099	13.22	-0.021	-0.077	0.006
9049581	0	90427	45580	-0.48	1.33	13.19	-0.016	-0.071	0.005
9049681	0	90428	45680	-0.3899	1.21	14.28	-0.03	-0.073	0.006
9049781	0	90429	45780	-0.51	1.3	14.17	-0.025	-0.067	0.005
9049881	0	90430	45880	-0.46	1.45	14.02	0.002	-0.079	0.004
9049982	0	90431	45980	-0.46	1.4	14	-0.005	-0.069	0.006
9050082	0	90432	46080	-0.45	1.44	13.57	-0.00899	-0.071	0.00899
9050182	0	90433	46180	-0.44	1.36	12.7	-0.017	-0.078	0.003
9050282	0	90434	46280	-0.32	1.33	14.09	-0.007	-0.075	0.007
9050382	0	90435	46380	-0.51	1.46	14.01	-0.001	-0.06	0.007
9050482	0	90436	46480	-0.38	1.36	14	-0.013	-0.075	0.007
9050582	0	90437	46580	-0.5299	1.41	14.26	-0.02	-0.067	0
9050682	0	90438	46680	-0.64	1.48	13.95	0.00899	-0.071	0.005
9050782	0	90439	46780	-0.42	1.29	13.01	-0.024	-0.074	0.004
9050882	0	90440	46880	-0.41	1.24	14.13	-0.025	-0.06	0.007
9050982	0	90441	46980	-0.45	1.38	12.87	-0.023	-0.067	0.006
9051082	0	90442	47080	-0.54	1.41	13.88	-0.008	-0.068	0.006
9051183	0	90443	47180	-0.42	1.36	14.47	-0.01	-0.071	0.005
9051283	0	90444	47280	-0.51	1.52	13.97	0.003	-0.08	0.006
9051383	0	90445	47380	-0.41	1.41	13.27	-0.007	-0.066	0.007
9051483	0	90446	47480	-0.55	1.34	13.72	-0.00899	-0.073	0.006
9051583	0	90447	47580	-0.48	1.23	13.7	-0.011	-0.077	0.002
9051683	0	90448	47680	-0.54	1.07	12.9799	-0.014	-0.07	0.006
9051783	0	90449	47780	-0.51	1.25	12.49	0.016	-0.086	0.006
9051883	0	90450	47880	-0.58	1.05	12.1899	0.012	-0.096	0.006
9051983	0	90451	47980	-0.72	1.02	11.7299	0.005	-0.085	0.003
9052083	0	90452	48080	-0.85	1.15	11.14	0.013	-0.077	0.001
9052183	0	90453	48180	-0.5899	0.97	11.52	-0.012	-0.087	0.007
9052283	0	90454	48280	-0.77	1.07	11.45	0.014	-0.084	0.006
9052383	0	90455	48380	-0.74	1.02	11.4799	0.005	-0.083	0.002
9052483	0	90456	48480	-0.74	1.09	11.54	0.013	-0.08	0.005
9052584	0	90457	48580	-0.7	1	11.16	-0.014	-0.082	0.008
9052684	0	90458	48680	-0.73	1.07	10.76	-0.011	-0.073	0.006
9052784	0	90459	48780	-0.54	0.9	10.33	-0.00899	-0.094	0.006
9052884	0	90460	48880	-0.58	1.07	10.7299	-0.003	-0.083	0.008
9052984	0	90461	48980	-0.63	0.98	10.61	-0.01	-0.078	0.004
9053084	0	90462	49080	-0.67	1.15	10.21	0.02	-0.089	0.003
9053184	0	90463	49180	-0.4	0.81	10.61	-0.026	-0.093	0.003
9053284	0	90464	49280	-0.51	0.9	10.16	-0.017	-0.086	0.005
9053384	0	90465	49380	-0.63	1.05	11.3	0	-0.073	0.004
9053484	0	90466	49480	-0.64	1.02	10.27	0.004	-0.068	0.006
9053584	0	90467	49580	-0.46	0.96	10.97	-0.011	-0.082	0.007
9053684	0	90468	49680	-0.55	0.9	11.03	-0.00899	-0.074	0.005
9053784	0	90469	49780	-0.48	0.85	9.87	-0.02	-0.073	0.007
9053885	0	90470	49880	-0.5	0.85	10.7	-0.029	-0.073	0.005
9053985	0	90471	49980	-0.6	0.95	10.27	-0.007	-0.07599	0.007
9054085	0	90472	50080	-0.55	0.91	9.51	-0.011	-0.078	0.002
9054185	0	90473	50180	-0.55	0.94	10.37	-0.011	-0.065	0.006
9054285	0	90474	50280	-0.54	0.84	9.51	-0.008	-0.075	0.006
9054385	0	90475	50380	-0.51	0.96	9.82	-0.008	-0.084	0.007
9054485	0	90476	50480	-0.5	0.84	10.09	-0.017	-0.077	0.005
9054585	0	90477	50580	-0.6	0.99	10.43	0.016	-0.077	0.007
9054685	0	90478	50680	-0.56	0.82	9.27	-0.008	-0.075	0.004
9054785	0	90479	50780	-0.47	0.79	10.02	-0.011	-0.071	0.007
9054885	0	90480	50880	-0.49	0.77	9.37	-0.015	-0.069	0.006
9054985	0	90481	50980	-0.47	0.81	9.93	-0.003	-0.069	0.005
9055085	0	90482	51080	-0.58	0.9	9.75	0.004	-0.067	0.008
9055186	0	90483	51180	-0.36	0.7799	9.47	-0.00899	-0.071	0.004
9055286	0	90484	51280	-0.46	0.87	9.7299	-0.01	-0.065	0.003
9055386	0	90485	51380	-0.3899	0.7799	9.27	-0.008	-0.068	0.005
9055486	0	90486	51480	-0.41	0.8	9.21	0.002	-0.064	0.005
9055586	0	90487	51580	-0.46	0.75	8.08	-0.01	-0.06	0.003
9055686	0	90488	51680	-0.32	0.67	8.79	-0.021	-0.064	0.003
9055786	0	90489	51780	-0.43	0.74	8.4	-0.001	-0.067	0.005
9055886	0	90490	51880	-0.45	0.82	8.1899	-0.003	-0.058	0.003
9055986	0	90491	51980	-0.24	0.6	8.39	-0.021	-0.054	0.004
9056086	0	90492	52080	-0.3	0.62	8.92	-0.013	-0.067	0.003
9056186	0	90493	52180	-0.32	0.82	9.01	0.012	-0.065	0.004
9056286	0	90494	52280	-0.4	0.66	8.66	0	-0.055	0.004
9056387	0	90495	52380	-0.26	0.74	8.39	-0.002	-0.062	0.002
9056487	0	90496	52480	-0.28	0.65	7.54	0.011	-0.055	0.001
9056587	0	90497	52580	-0.4	0.8	8.45	0.005	-0.037	0.005
9056687	0	90498	52680	-0.24	0.5299	7.86	-0.012	-0.053	0.002
9056787	0	90499	52780	-0.14	0.63	7.7	0.00899	-0.057	0.003
9056887	0	90500	52880	-0.34	0.7	8.58	0.012	-0.053	0.005
9056987	0	90501	52980	-0.47	0.77	7.06	0.01799	-0.037	-0.002
9057087	0	90502	53080	-0.21	0.62	7.01	0.023	-0.059	0.002
9057187	0	90503	53180	-0.34	0.51	6.84	-0.005	-0.041	0.006
9057287	0	90504	53280	-0.18	0.5299	6.86	0.00899	-0.048	-0.001
9057387	0	90505	53380	-0.41	0.75	8.07	0.01899	-0.037	0.003
9057487	0	90506	53480	-0.26	0.5299	6.35	0.016	-0.041	0.006
9057587	0	90507	53580	-0.21	0.56	6.62	-0.001	-0.034	0.005
9057687	0	90508	53680	-0.4	0.67	6.95	0.028	-0.026	0.003
9057788	0	90509	53780	-0.06	0.37	6.86	-0.005	-0.049	0.002
9057888	0	90510	53880	-0.05	0.25	5.56	-0.008	-0.058	-0.001
9057988	0	90511	53980	-0.18	0.47	7.1	0.011	-0.044	0.002
9058088	0	90512	54080	-0.01	0.47	6.44	0.013	-0.052	0.002
9058188	0	90513	54180	0	0.56	6.18	0.026	-0.05	0.001
9058288	0	90514	54280	-0.09	0.37	4.71	0.007	-0.042	0
9058388	0	90515	54380	0.04	0.46	6.17	0.029	-0.047	0.002
9058488	0	90516	54480	-0.11	0.31	5.48	0.007	-0.027	0.001
9058588	0	90517	54580	-0.04	0.29	6.02	-0.00899	-0.03	0.001
9058688	0	90518	54680	-0.14	0.22	5.25	-0.004	-0.025	0.003
9058788	0	90519	54780	-0.07	0.3899	6.05	0.01899	-0.03799	-0.001
9058888	0	90520	54880	0.24	0.22	5.53	0.016	-0.046	0.002
9058989	0	90521	54980	-0.07	0.28	5.31	0.011	-0.039	0
9059089	0	90522	55080	-0.09	0.18	5.2199	-0.006	-0.01899	0.004
9059189	0	90523	55180	-0.07	0.27	6.06	0.003	-0.027	0.004
9059289	0	90524	55280	0	0.28	5.5	0.017	-0.032	0.002
9059389	0	90525	55380	-0.04	0.2	5.9	0.005	-0.023	0.003
9059489	0	90526	55480	-0.16	0.25	6.37	0.005	-0.021	0.002
9059589	0	90527	55580	0.02	0.17	5.25	0.006	-0.028	0
9059689	0	90528	55680	-0.06	0.23	5.92	0.006	-0.026	0.003
9059789	0	90529	55780	0.06	0.14	4.84	0.011	-0.039	0.003
9059889	0	90530	55880	-0.01	0.44	6.7	0.024	-0.023	0.002
9059989	0	90531	55980	-0.12	0.15	4.7399	0.017	-0.022	0.001
9060089	0	90532	56080	-0.02	0.18	4.66	0.014	-0.01899	-0.002
9060189	0	90533	56180	-0.14	0.28	4.67	0.031	-0.01	0
9060289	0	90534	56280	-0.04	0.24	5.26	0.012	-0.01899	0.005
9060390	0	90535	56380	0.1	0.27	4.62	0.028	-0.035	0.005
9060490	0	90536	56480	-0.07	0.2	5.05	0.01	-0.01899	0.001
9060590	0	90537	56580	-0.15	0.35	4.91	0.029	-0.007	0
9060690	0	90538	56680	0.1	0.16	3.85	0.01899	-0.024	0.002
9060790	0	90539	56780	0.05	0.23	4.96	0.021	-0.021	-0.001
9060890	0	90540	56880	-0.05	0.11	3.76	-0.002	0	0.002
9060990	0	90541	56980	-0.22	0.42	4.7	0.026	-0.007	0.002
9061090	0	90542	57080	-0.01	0.26	4.31	0.01799	-0.00899	0
9061190	0	90543	57180	0.01	0.13	3.2	0.007	-0.01	0.001
9061290	0	90544	57280	0.1	0.11	3.23	0.007	-0.008	0
9061390	0	90545	57380	0.11	0.19	4.13	0.02	-0.028	0
9061490	0	90546	57480	0.05	0.19	3.74	0.012	-0.00899	0.002
9061590	0	90547	57580	0.03	0.2	4.42	0.013	-0.014	-0.001
9061691	0	90548	57680	0.07	0.31	3.17	0.032	-0.015	-0.002
9061791	0	90549	57780	-0.07	0.27	3.38	0.01	-0.011	0.001
9061891	0	90550	57880	0	0.19	3.49	0.012	-0.00899	0.003
9061991	0	90551	57980	0.13	0.2	3.8	0.013	-0.025	0
9062091	0	90552	58080	-0.01	0.36	4.29	0.029	-0.026	0.001
9062191	0	90553	58180	0.13	0.14	2.8	0.003	-0.014	0.001
9062291	0	90554	58280	-0.06	0.25	2.96	0.01899	-0.003	0
9062391	0	90555	58380	-0.16	0.37	3.57	0.022	-0.002	0
9062491	0	90556	58480	-0.08	0.27	3.41	0.021	-0.007	0.002
9062591	0	90557	58580	-0.03	0.24	3.13	0.012	-0.00899	0.001
9062691	0	90558	58680	0.04	0.1	2.72	0.007	-0.013	0
9062791	0	90559	58780	0.09	0.15	2.53	0.01	-0.01	0
9062891	0	90560	58880	0.05	0.19	3.37	0.01	-0.014	0.002
9062992	0	90561	58980	-0.03	0.17	2.16	-0.003	0.002	0.001
9063092	0	90562	59080	-0.03	0.19	2.4	0.00899	-0.00899	0.002
9063192	0	90563	59180	0.12	0.12	2.08	0	-0.012	-0.001
9063292	0	90564	59280	0.07	0.13	1.98	0.011	-0.012	0
9063392	0	90565	59380	-0.01	0.25	3.15	0.014	-0.017	0
9063492	0	90566	59480	0.14	0.19	1.69	0.015	-0.011	0.003
9063592	0	90567	59580	0.02	-0.02	1.42	0.003	0.01	0
9063692	0	90568	59680	0.12	0.13	2.1199	0.01799	-0.024	0.001
9063792	0	90569	59780	0.05	0.23	2.38	0.024	-0.016	0.001
9063892	0	90570	59880	-0.11	0.21	1.98	0.03	0.003	0
9063992	0	90571	59980	-0.01	0.08	1.71	0.00899	-0.002	0.002
9064092	0	90572	60080	-0.09	0.08	2.48	0.015	-0.002	0.004
9064192	0	90573	60180	-0.06	0.09	1.85	0.021	-0.006	0
9064293	0	90574	60280	0.09	-0.13	1.49	0.01	-0.021	0.004
9064393	0	90575	60380	0.14	-0.16	0.9	0.01799	-0.023	0.002
9064493	0	90576	60480	-0.05	-0.13	1.11	0.003	0.007	0.003
9064593	0	90577	60580	0.03	-0.16	1.47	0.024	-0.01	0
9064693	0	90578	60680	-0.2	-0.11	1.27	0.03	-0.005	-0.001
9064793	0	90579	60780	-0.04	-0.16	1.42	0.024	-0.022	0
9064893	0	90580	60880	-0.21	-0.04	1.62	0.03599	-0.006	0
9064993	0	90581	60980	0.05	-0.35	0.43	0.006	-0.012	0
9065093	0	90582	61080	-0.22	-0.06	0.79	0.035	-0.003	-0.003
9065193	0	90583	61180	-0.08	-0.22	0.3899	0.027	-0.01799	0.002
9065293	0	90584	61280	0	-0.3	0.14	0.024	-0.013	-0.001
9065393	0	90585	61380	-0.01	-0.24	0.07	0.023	-0.01799	0
9065493	0	90586	61480	-0.16	-0.14	0.3899	0.026	-0.007	0.002
9065594	0	90587	61580	-0.16	-0.23	0.14	0.024	-0.007	-0.002
9065694	0	90588	61680	-0.13	-0.37	-0.79	0.021	0.005	0
9065794	0	90589	61780	-0.06	-0.36	-0.87	0.023	-0.013	-0.004
9065894	0	90590	61880	-0.19	-0.16	-0.16	0.037	0.003	0
9065994	0	90591	61980	-0.08	-0.41	-0.61	0.017	-0.004	-0.002
9066094	0	90592	62080	-0.07	-0.33	-0.17	0.02	-0.005	0.003
9066194	0	90593	62180	-0.23	-0.33	-0.34	0.024	-0.001	0.002
9066294	0	90594	62280	-0.19	-0.36	-0.7	0.028	0.002	-0.001
9066394	0	90595	62380	-0.03	-0.34	-1.36	0.025	-0.013	0
9066494	0	90596	62480	-0.1	-0.37	-1.12	0.028	-0.006	0.001
9066594	0	90597	62580	0.03	-0.33	-0.71	0.028	-0.016	-0.001
9066694	0	90598	62680	-0.06	-0.25	-0.64	0.032	-0.005	-0.002
9066794	0	90599	62780	-0.12	-0.32	-0.81	0.021	-0.008	-0.002
9066895	0	90600	62880	-0.06	-0.43	-0.99	0.017	-0.00899	0.001
9066995	0	90601	62980	-0.11	-0.43	-1.59	0.014	0	0
9067095	0	90602	63080	-0.16	-0.44	-1.19	0.017	-0.001	0
9067195	0	90603	63180	-0.1	-0.45	-1.48	0.011	-0.01	-0.001
9067295	0	90604	63280	-0.19	-0.37	-1.55	0.039	0.002	-0.001
9067395	0	90605	63380	-0.13	-0.46	-1.73	0.03	0.008	0.001
9067495	0	90606	63480	-0.21	-0.41	-1.75	0.033	0.007	-0.005
9067595	0	90607	63580	0.02	-0.55	-2.03	0.023	-0.005	-0.001
9067695	0	90608	63680	-0.17	-0.58	-1.94	0.00899	-0.005	-0.003
9067795	0	90609	63780	-0.12	-0.47	-1.59	0.023	-0.001	0.002
9067895	0	90610	63880	-0.14	-0.55	-1.37	0.012	-0.005	0.001
9067995	0	90611	63980	-0.03	-0.57	-2.14	0.014	-0.008	0.001
9068095	0	90612	64080	-0.14	-0.45	-1.87	0.03599	-0.014	0
9068196	0	90613	64180	-0.03	-0.56	-1.65	0.026	-0.004	0
9068296	0	90614	64280	-0.09	-0.48	-1.87	0.037	-0.014	-0.003
9068396	0	90615	64380	0.02	-0.68	-1.83	0.027	-0.015	0.001
9068496	0	90616	64480	-0.11	-0.45	-1.52	0.03599	-0.007	0.001
9068596	0	90617	64580	-0.07	-0.57	-2.26	0.026	-0.011	-0.002
9068696	0	90618	64680	-0.06	-0.44	-0.73	0.028	-0.012	-0.001
9068796	0	90619	64780	-0.06	-0.56	-2.35	0.034	-0.01	0.001
9068896	0	90620	64880	-0.08	-0.63	-2.47	0.043	-0.011	0
9068996	0	90621	64980	-0.02	-0.74	-3.26	0.01899	-0.011	0.002
9069096	0	90622	65080	-0.2	-0.7	-2.66	0.023	-0.005	-0.003
9069196	0	90623	65180	-0.19	-0.89	-4.08	0.01899	0.004	-0.001
9069296	0	90624	65280	-0.15	-0.69	-3.8	0.04	-0.007	-0.001
9069396	0	90625	65380	-0.26	-0.86	-4.64	0.029	-0.001	-0.002
9069496	0	90626	65480	-0.23	-0.84	-4.51	0.041	-0.001	-0.003
9069597	0	90627	44	-0.13	-0.98	-4.66	0.037	-0.01	-0.002
9069697	0	90628	144	0	-1	-5.25	0.039	-0.001	0
9069797	0	90629	244	-0.24	-0.94	-5.35	0.057	-0.015	-0.003
9069897	0	90630	344	-0.18	-1.08	-5.84	0.046	-0.013	-0.003
9069997	0	90631	444	-0.28	-0.95	-6.38	0.066	-0.002	-0.002
9070097	0	90632	544	-0.4	-1.04	-6.35	0.057	0.003	-0.002
9070197	0	90633	644	-0.26	-1.24	-7.54	0.042	-0.005	-0.003
9070297	0	90634	744	-0.33	-1.3	-8.55	0.053	-0.005	-0.002
9070397	0	90635	844	-0.31	-1.34	-8.22	0.053	-0.008	-0.001
9070497	0	90636	944	-0.43	-1.57	-8.54	0.032	-0.004	-0.001
9070597	0	90637	1044	-0.23	-1.42	-9.85	0.059	-0.004	-0.003
9070697	0	90638	1144	-0.41	-1.5	-10.64	0.056	0.004	-0.005
9070798	0	90639	1244	-0.3899	-1.63	-10.75	0.049	0.006	-0.002
9070898	0	90640	1344	-0.5	-1.5599	-10.77	0.055	0.005	-0.003
9070998	0	90641	1444	-0.36	-1.72	-10.81	0.065	-0.006	-0.001
9071098	0	90642	1544	-0.4	-1.64	-11.49	0.064	0.005	-0.004
9071198	0	90643	1644	-0.5	-1.79	-11.25	0.056	-0.008	-0.003
9071298	0	90644	1744	-0.56	-1.83	-11.87	0.066	-0.006	0
9071398	0	90645	1844	-0.5899	-2	-13.13	0.054	-0.007	-0.003
9071498	0	90646	1944	-0.44	-1.94	-13.4	0.066	-0.023	0
9071598	0	90647	2044	-0.61	-2.01	-13.3	0.067	-0.005	-0.003
9071698	0	90648	2144	-0.61	-1.99	-14.3	0.069	-0.013	-0.004
9071798	0	90649	2244	-0.58	-2.02	-14.77	0.07	-0.008	-0.005
9071898	0	90650	2344	-0.49	-2.1	-13.89	0.07	-0.029	0
9071998	0	90651	2444	-0.6	-2.19	-15.05	0.067	-0.025	-0.003
9072098	0	90652	2544	-0.6	-2.17	-15.49	0.075	-0.025	-0.004
9072199	0	90653	2644	-0.84	-2.1199	-15.49	0.084	-0.011	-0.002
9072299	0	90654	2744	-0.64	-2.24	-15.2	0.083	-0.015	0.001
9072399	0	90655	2844	-0.73	-2.52	-16.68	0.063	-0.01899	-0.003
9072499	0	90656	2944	-0.65	-2.41	-17.05	0.075	-0.028	0
9072599	0	90657	3044	-0.82	-2.44	-16.67	0.086	-0.023	0.001
9072699	0	90658	3144	-0.85	-2.52	-18.52	0.073	-0.014	-0.002
9072799	0	90659	3244	-0.93	-2.49	-18.95	0.09	-0.014	-0.003
9072899	0	90660	3344	-0.7799	-2.63	-18.72	0.083	-0.028	-0.002
9072999	0	90661	3444	-0.87	-2.6199	-19.59	0.085	-0.012	-0.002
9073099	0	90662	3544	-0.83	-2.75	-19.99	0.082	-0.01799	-0.002
9073199	0	90663	3644	-0.66	-2.8599	-21.17	0.089	-0.017	-0.002
9073299	0	90664	3744	-0.68	-2.91	-21.62	0.093	-0.021	-0.003
9073400	0	90665	3844	-0.74	-3.04	-22.68	0.081	-0.002	-0.002
9073500	0	90666	3944	-0.82	-3.08	-23.1	0.093	-0.002	-0.002
9073600	0	90667	4044	-0.87	-2.95	-22.89	0.11	0	-0.003
9073700	0	90668	4144	-0.89	-3.13	-24.47	0.102	-0.00899	-0.001
9073800	0	90669	4244	-0.86	-3.1	-24.79	0.112	0.005	-0.007
9073900	0	90670	4344	-0.69	-3.31	-26.42	0.102	-0.006	-0.005
9074000	0	90671	4444	-0.79	-3.32	-25.6299	0.1	0	-0.005
9074100	0	90672	4544	-0.76	-3.31	-26.29	0.108	0.004	-0.003
9074200	0	90673	4644	-0.74	-3.61	-27.94	0.087	0.003	-0.005
9074300	0	90674	4744	-0.65	-3.73	-29.07	0.088	0.006	-0.007
9074400	0	90675	4844	-0.62	-3.55	-27.74	0.12899	-0.01799	-0.003
9074500	0	90676	4944	-0.67	-3.87	-29.25	0.097	0.01	-0.002
9074600	0	90677	5044	-0.69	-3.94	-31.2	0.099	0.012	-0.006
9074700	0	90678	5144	-0.63	-3.89	-30.79	0.114	0.012	-0.007
9074801	0	90679	5244	-0.49	-3.86	-31.43	0.117	0.004	-0.006
9074901	0	90680	5344	-0.54	-4.08	-32.75	0.103	0.006	-0.003
9075001	0	90681	5444	-0.51	-4.14	-32.71	0.108	0.011	-0.005
9075101	0	90682	5544	-0.56	-4.14	-33.3	0.111	0.017	-0.004
9075201	0	90683	5644	-0.68	-4.16	-34.04	0.115	0.029	-0.004
9075301	0	90684	5744	-0.55	-4.33	-35.45	0.117	0.024	-0.006
9075401	0	90685	5844	-0.54	-4.33	-36.14	0.116	0.01799	-0.007
9075501	0	90686	5944	-0.33	-4.57	-35.96	0.111	0.016	-0.003
9075601	0	90687	6044	-0.35	-4.46	-36.9199	0.134	0.026	-0.006
9075701	0	90688	6144	-0.55	-4.42	-37.13	0.145	0.021	-0.00899
9075801	0	90689	6244	-0.48	-4.6	-37.52	0.127	0.028	-0.005
9075901	0	90690	6344	-0.4	-4.7399	-38.31	0.114	0.033	-0.006
9076002	0	90691	6444	-0.51	-4.79	-40.29	0.116	0.044	-0.006
9076102	0	90692	6544	-0.28	-4.83	-41.14	0.115	0.042	-0.004
9076202	0	90693	6644	-0.29	-5.06	-41.33	0.103	0.042	-0.007
9076302	0	90694	6744	-0.4	-5.03	-42.06	0.121	0.045	-0.004
9076402	0	90695	6844	-0.34	-4.9	-42.08	0.133	0.053	-0.00899
9076502	0	90696	6944	-0.41	-4.93	-43.56	0.127	0.054	-0.006
9076602	0	90697	7044	-0.21	-5.05	-44.61	0.13699	0.052	-0.003
9076702	0	90698	7144	-0.17	-5.29	-45.81	0.116	0.058	-0.006
9076802	0	90699	7244	-0.25	-5.34	-44.83	0.108	0.055	-0.004
9076902	0	90700	7344	-0.3	-5.36	-46.45	0.128	0.06	-0.007
9077002	0	90701	7444	-0.3	-5.35	-46.89	0.14	0.051	-0.006
9077102	0	90702	7544	-0.29	-5.43	-47.52	0.139	0.071	-0.006
9077202	0	90703	7644	-0.32	-5.58	-48.1699	0.13	0.057	-0.00899
9077303	0	90704	7744	-0.26	-5.63	-48.59	0.139	0.067	-0.011
9077403	0	90705	7844	-0.26	-5.53	-49.16	0.15099	0.063	-0.00899
9077503	0	90706	7944	-0.31	-5.62	-50.72	0.164	0.066	-0.007
9077603	0	90707	8044	-0.24	-5.9	-51.74	0.13699	0.079	-0.008
9077703	0	90708	8144	-0.12	-5.79	-51.29	0.154	0.065	-0.007
9077803	0	90709	8244	0.03	-6.07	-53.08	0.138	0.055	-0.01
9077903	0	90710	8344	-0.01	-6.25	-54.12	0.122	0.06	-0.006
9078003	0	90711	8444	-0.07	-6.18	-54.79	0.133	0.069	-0.007
9078103	0	90712	8544	-0.23	-6.17	-54.55	0.156	0.07199	-0.00899
9078203	0	90713	8644	-0.05	-6.37	-54.86	0.146	0.07599	-0.007
9078303	0	90714	8744	-0.02	-6.38	-56.42	0.153	0.073	-0.005
9078403	0	90715	8844	-0.1	-6.44	-57.06	0.153	0.073	-0.006
9078503	0	90716	8944	-0.08	-6.41	-57.4	0.167	0.075	-0.004
9078604	0	90717	9044	-0.15	-6.4899	-58.29	0.168	0.081	-0.007
9078704	0	90718	9144	-0.02	-6.71	-58.08	0.149	0.077	-0.004
9078804	0	90719	9244	0.01	-6.81	-59.86	0.148	0.087	-0.007
9078904	0	90720	9344	-0.08	-6.59	-59.42	0.181	0.088	-0.004
9079004	0	90721	9444	0.04	-6.86	-60.76	0.157	0.086	-0.007
9079104	0	90722	9544	0.08	-6.76	-60.79	0.176	0.08	-0.006
9079204	0	90723	9644	-0.08	-6.92	-61.47	0.168	0.102	-0.007
9079304	0	90724	9744	0.13	-7.15	-63.44	0.158	0.095	-0.006
9079404	0	90725	9844	0.04	-7.1	-63.24	0.167	0.105	-0.00899
9079504	0	90726	9944	0.22	-7.28	-64.2	0.169	0.09	-0.004
9079604	0	90727	10044	0.2	-7.37	-65.07	0.15199	0.105	-0.008
9079704	0	90728	10144	0.46	-7.45	-66.44	0.164	0.084	-0.007
9079804	0	90729	10244	0.32	-7.44	-65.88	0.174	0.094	-0.007
9079904	0	90730	10344	0.21	-7.61	-68.04	0.166	0.115	-0.00899
9080005	0	90731	10444	0.12	-7.38	-67.32	0.199	0.104	-0.00899
9080105	0	90732	10544	0.34	-7.75	-68.98	0.174	0.101	-0.00899
9080205	0	90733	10644	0.47	-7.8	-68.86	0.176	0.107	-0.006
9080305	0	90734	10744	0.4	-7.9	-69.42	0.182	0.103	-0.007
9080405	0	90735	10844	0.47	-7.86	-70.71	0.191	0.115	-0.011
9080505	0	90736	10944	0.3	-7.92	-71.4	0.2	0.114	-0.005
9080605	0	90737	11044	0.5299	-8.08	-71.85	0.197	0.113	-0.00899
9080705	0	90738	11144	0.43	-8.24	-72.96	0.183	0.114	-0.00899
9080805	0	90739	11244	0.31	-8.17	-73.51	0.191	0.127	-0.007
9080905	0	90740	11344	0.31	-8.2	-73.29	0.209	0.124	-0.007
9081005	0	90741	11444	0.6	-8.4	-74.54	0.202	0.113	-0.00899
9081105	0	90742	11544	0.43	-8.45	-75.24	0.196	0.13	-0.007
9081206	0	90743	11644	0.66	-8.53	-74.92	0.2	0.121	-0.006
9081306	0	90744	11744	0.58	-8.63	-77.85	0.199	0.134	-0.006
9081406	0	90745	11844	0.54	-8.63	-76.89	0.208	0.123	-0.00899
9081506	0	90746	11944	0.72	-8.68	-77.47	0.218	0.12899	-0.008
9081606	0	90747	12044	0.62	-8.72	-77.78	0.225	0.127	-0.008
9081706	0	90748	12144	0.61	-8.92	-79.28	0.207	0.143	-0.007
9081806	0	90749	12244	0.68	-8.93	-78.94	0.212	0.128	-0.008
9081906	0	90750	12344	0.57	-8.97	-80.42	0.225	0.147	-0.008
9082006	0	90751	12444	0.81	-9.2	-81.01	0.214	0.14399	-0.00899
9082106	0	90752	12544	0.76	-9.1899	-82.28	0.222	0.134	-0.01
9082206	0	90753	12644	0.7799	-9.4	-82.96	0.217	0.153	-0.008
9082306	0	90754	12744	0.72	-9.36	-82.95	0.227	0.14399	-0.007
9082406	0	90755	12844	0.7	-9.4	-83.65	0.23	0.143	-0.011
9082506	0	90756	12944	0.83	-9.53	-85.18	0.236	0.14	-0.01
9082607	0	90757	13044	0.99	-9.57	-85.33	0.233	0.127	-0.006
9082707	0	90758	13144	1.03	-9.68	-86.56	0.238	0.13699	-0.008
9082807	0	90759	13244	1.12	-9.88	-87.32	0.223	0.143	-0.01
9082907	0	90760	13344	0.89	-9.8	-87.73	0.246	0.146	-0.01
9083007	0	90761	13444	1.02	-9.91	-88.35	0.236	0.156	-0.005
9083107	0	90762	13544	0.76	-9.85	-88.6	0.243	0.168	-0.00899
9083207	0	90763	13644	0.98	-10.1	-90.26	0.228	0.169	-0.00899
9083307	0	90764	13744	1.15	-10.1899	-90.44	0.238	0.139	-0.011
9083407	0	90765	13844	0.86	-10.03	-90.57	0.254	0.15099	-0.00899
9083507	0	90766	13944	1.05	-10.24	-91.4	0.229	0.15099	-0.007
9083607	0	90767	14044	0.99	-10.15	-92.3399	0.25	0.165	-0.01
9083707	0	90768	14144	1.12	-10.28	-92.38	0.243	0.149	-0.008
9083807	0	90769	14244	1.03	-10.27	-91.49	0.234	0.16	-0.007
9083908	0	90770	14344	1.03	-10.18	-92.33	0.242	0.155	-0.012
9084008	0	90771	14444	1.1	-10.31	-93.58	0.24	0.15899	-0.013
9084108	0	90772	14544	1.14	-10.28	-93.06	0.237	0.155	-0.006
9084208	0	90773	14644	0.95	-10.2299	-93.1	0.242	0.173	-0.011
9084308	0	90774	14744	1.13	-10.34	-93.89	0.236	0.158	-0.01
9084408	0	90775	14844	0.98	-10.1899	-93.04	0.252	0.162	-0.007
9084508	0	90776	14944	1.11	-10.4399	-93.89	0.224	0.165	-0.01
9084608	0	90777	15044	1.13	-10.26	-93.15	0.253	0.154	-0.008
9084708	0	90778	15144	1.12	-10.18	-93.28	0.241	0.15199	-0.01
9084808	0	90779	15244	1.1	-10.28	-93.8399	0.232	0.157	-0.006
9084908	0	90780	15344	1.16	-10.2299	-93.65	0.229	0.16	-0.00899
