# Supplementary material for: Robot-Based Calibration Procedure for Graphene Electronic Skin
Source: Sensors (Basel). 2022 Aug 16;22(16):6122. doi: 10.3390/s22166122 (PMC9416129; doi:10.3390/s22166122)
Supplement: Supplementary file 1 [file sensors-22-06122-s001.zip › measurements/sensor_row_12_col_19_hex_unload.dat]

#ID ES_1_V1
#SIZE ROW 16 COL 32
#DIR UNLOAD
#sensor: hex
#coord: row_12_col_19
system_time	status	sequence_number	hex_sample_counter	Fx	Fy	Fz	Tx	Ty	Tz
9085008	0	90781	15444	1.05	-10.15	-92.99	0.252	0.146	-0.01
9085108	0	90782	15544	1.11	-10.14	-93.6	0.234	0.149	-0.011
9085209	0	90783	15644	1.11	-10.24	-93.05	0.226	0.158	-0.008
9085309	0	90784	15744	1.04	-10.24	-92.79	0.229	0.157	-0.008
9085409	0	90785	15844	1.05	-10.24	-93.69	0.228	0.163	-0.011
9085509	0	90786	15944	1.3	-10.22	-94.64	0.23	0.155	-0.01
9085609	0	90787	16044	1.05	-10.13	-93.53	0.24	0.156	-0.012
9085709	0	90788	16144	1.02	-10.03	-91.35	0.233	0.149	-0.01
9085809	0	90789	16244	1.12	-10.14	-92.03	0.218	0.153	-0.006
9085909	0	90790	16344	0.99	-10.13	-92.05	0.206	0.157	-0.01
9086009	0	90791	16444	1.13	-10.05	-90.92	0.206	0.138	-0.008
9086109	0	90792	16544	0.97	-9.9	-90.76	0.222	0.148	-0.012
9086209	0	90793	16644	0.96	-9.68	-89.41	0.229	0.155	-0.01
9086309	0	90794	16744	1.03	-9.67	-88.71	0.222	0.143	-0.00899
9086409	0	90795	16844	1.01	-9.5	-88.26	0.223	0.139	-0.01
9086510	0	90796	16944	1	-9.5	-87.3	0.205	0.138	-0.008
9086610	0	90797	17044	0.89	-9.47	-87	0.195	0.15199	-0.01
9086710	0	90798	17144	0.95	-9.26	-86.07	0.198	0.14399	-0.00899
9086810	0	90799	17244	0.89	-9.24	-85.06	0.182	0.14399	-0.005
9086910	0	90800	17344	0.75	-9	-84.25	0.194	0.14399	-0.012
9087010	0	90801	17444	0.73	-8.95	-84.04	0.192	0.13	-0.008
9087110	0	90802	17544	0.63	-8.75	-83.55	0.186	0.154	-0.008
9087210	0	90803	17644	0.69	-8.67	-81.94	0.181	0.125	-0.006
9087310	0	90804	17744	0.85	-8.61	-81.64	0.181	0.122	-0.012
9087410	0	90805	17844	0.7	-8.32	-80.2	0.191	0.12899	-0.01
9087510	0	90806	17944	0.62	-8.24	-79.55	0.172	0.128	-0.00899
9087610	0	90807	18044	0.52	-8.08	-78.64	0.182	0.135	-0.00899
9087710	0	90808	18144	0.5299	-7.91	-77.49	0.175	0.127	-0.00899
9087811	0	90809	18244	0.48	-7.8	-76.62	0.169	0.122	-0.008
9087911	0	90810	18344	0.65	-7.72	-75.54	0.163	0.117	-0.007
9088011	0	90811	18444	0.44	-7.59	-75.89	0.171	0.121	-0.007
9088111	0	90812	18544	0.61	-7.58	-74.87	0.161	0.106	-0.006
9088211	0	90813	18644	0.43	-7.36	-74.4	0.157	0.117	-0.006
9088311	0	90814	18744	0.45	-7.41	-73.39	0.133	0.12	-0.004
9088411	0	90815	18844	0.5	-7.27	-73.5899	0.133	0.108	-0.011
9088511	0	90816	18944	0.35	-7.1	-72.8399	0.15199	0.123	-0.008
9088611	0	90817	19044	0.42	-6.93	-69.88	0.143	0.102	-0.007
9088711	0	90818	19144	0.28	-6.85	-70.95	0.143	0.116	-0.008
9088811	0	90819	19244	0.26	-6.68	-69	0.14399	0.112	-0.008
9088911	0	90820	19344	0.33	-6.52	-67.76	0.138	0.094	-0.005
9089011	0	90821	19444	0.22	-6.43	-68.22	0.134	0.106	-0.01
9089112	0	90822	19544	0.04	-6.21	-67.05	0.14399	0.108	-0.00899
9089212	0	90823	19644	0.16	-6.35	-66.83	0.115	0.108	-0.01
9089312	0	90824	19744	0.03	-6.16	-65.13	0.123	0.108	-0.007
9089412	0	90825	19844	0.06	-6.04	-64.36	0.117	0.103	-0.008
9089512	0	90826	19944	0.17	-6	-64.66	0.107	0.083	-0.008
9089612	0	90827	20044	0.14	-5.88	-63.67	0.107	0.091	-0.003
9089712	0	90828	20144	0.04	-5.77	-62.81	0.096	0.089	-0.007
9089812	0	90829	20244	-0.11	-5.61	-62.29	0.098	0.099	-0.007
9089912	0	90830	20344	0.09	-5.55	-61.87	0.092	0.092	-0.008
9090012	0	90831	20444	-0.06	-5.4699	-60.36	0.083	0.084	-0.006
9090112	0	90832	20544	-0.09	-5.3	-60.31	0.082	0.091	-0.007
9090212	0	90833	20644	-0.14	-5.23	-59.54	0.07599	0.086	-0.004
9090312	0	90834	20744	0.02	-5.12	-58.29	0.073	0.08	-0.006
9090413	0	90835	20844	0	-4.84	-56.51	0.08	0.065	-0.006
9090513	0	90836	20944	-0.12	-4.78	-55.82	0.068	0.07599	-0.006
9090613	0	90837	21044	-0.07	-4.82	-56.85	0.059	0.07	-0.008
9090713	0	90838	21144	-0.21	-4.7199	-56.26	0.046	0.09	-0.008
9090813	0	90839	21244	-0.14	-4.59	-55.8	0.056	0.078	-0.00899
9090913	0	90840	21344	-0.4	-4.45	-53.98	0.047	0.086	-0.005
9091013	0	90841	21444	-0.16	-4.51	-53.48	0.033	0.075	-0.007
9091113	0	90842	21544	-0.22	-4.26	-52.72	0.06	0.067	-0.008
9091213	0	90843	21644	-0.21	-4.31	-52.11	0.044	0.052	-0.007
9091313	0	90844	21744	-0.22	-4.14	-52.06	0.053	0.065	-0.005
9091413	0	90845	21844	-0.36	-4.02	-49.84	0.042	0.061	-0.007
9091513	0	90846	21944	-0.3	-4.08	-50.02	0.037	0.053	-0.006
9091613	0	90847	22044	-0.5899	-3.78	-48.61	0.045	0.07	-0.006
9091714	0	90848	22144	-0.46	-3.8	-47.4	0.029	0.056	-0.005
9091814	0	90849	22244	-0.47	-3.87	-47.64	0.01799	0.057	-0.005
9091914	0	90850	22344	-0.49	-3.59	-46.86	0.047	0.03799	-0.005
9092014	0	90851	22444	-0.3899	-3.69	-46.13	0.035	0.045	-0.006
9092114	0	90852	22544	-0.64	-3.42	-45.08	0.053	0.052	-0.006
9092214	0	90853	22644	-0.46	-3.59	-44.57	0.028	0.04	-0.006
9092314	0	90854	22744	-0.54	-3.58	-44.22	0.023	0.031	-0.005
9092414	0	90855	22844	-0.51	-3.45	-42.9199	0.04	0.022	-0.005
9092514	0	90856	22944	-0.58	-3.24	-42.53	0.048	0.032	-0.008
9092614	0	90857	23044	-0.56	-3.36	-42.1699	0.031	0.022	-0.003
9092714	0	90858	23144	-0.62	-3.17	-41.64	0.042	0.023	-0.001
9092814	0	90859	23244	-0.55	-3.32	-41.88	0.023	0.024	-0.006
9092914	0	90860	23344	-0.62	-3.1099	-40.5099	0.039	0.015	-0.006
9093015	0	90861	23444	-0.7	-3.04	-40.09	0.028	0.016	-0.005
9093115	0	90862	23544	-0.77	-3.03	-38.77	0.027	0.012	-0.004
9093215	0	90863	23644	-0.89	-2.83	-37.18	0.03799	0.012	-0.004
9093315	0	90864	23744	-0.75	-2.98	-37.1699	0.013	0.016	-0.004
9093415	0	90865	23844	-0.85	-2.69	-36.2	0.047	0.005	-0.005
9093515	0	90866	23944	-0.92	-2.67	-35.54	0.03799	0.001	-0.007
9093615	0	90867	24044	-0.94	-2.65	-34.7599	0.024	0.01	-0.005
9093715	0	90868	24144	-1.03	-2.64	-34.88	0.021	0.003	-0.005
9093815	0	90869	24244	-0.87	-2.66	-33.7	0.023	-0.01	-0.004
9093915	0	90870	24344	-0.99	-2.53	-33.97	0.029	-0.015	-0.004
9094015	0	90871	24444	-1.03	-2.34	-30.93	0.033	-0.007	-0.004
9094115	0	90872	24544	-1.22	-2.05	-31.32	0.05	0.002	-0.006
9094215	0	90873	24644	-0.93	-2.23	-31.38	0.025	-0.01899	-0.005
9094315	0	90874	24744	-0.96	-2.27	-31.02	-0.001	-0.01899	-0.004
9094416	0	90875	24844	-1	-1.93	-29.47	0.024	-0.013	-0.006
9094516	0	90876	24944	-1.14	-1.8	-27.57	0.014	-0.017	-0.004
9094616	0	90877	25044	-1.19	-1.7	-28.18	0.023	-0.008	-0.00899
9094716	0	90878	25144	-0.91	-1.93	-28.39	-0.001	-0.01899	-0.004
9094816	0	90879	25244	-1.13	-1.5599	-27.08	-0.004	-0.004	-0.006
9094916	0	90880	25344	-1.02	-1.48	-26.64	0.008	-0.013	-0.004
9095016	0	90881	25444	-0.97	-1.48	-25.3	0.002	-0.021	-0.003
9095116	0	90882	25544	-1.02	-1.41	-25.9599	0.001	-0.01899	-0.006
9095216	0	90883	25644	-1.0599	-1.21	-24.11	0.00899	-0.023	-0.004
9095316	0	90884	25744	-1.1	-1.0599	-24.02	0.005	-0.01899	-0.007
9095416	0	90885	25844	-0.86	-1.17	-23.35	-0.00899	-0.025	-0.001
9095516	0	90886	25944	-1.05	-1.02	-22.65	-0.015	-0.021	-0.001
9095617	0	90887	26044	-1.01	-0.92	-22.01	-0.017	-0.024	-0.005
9095717	0	90888	26144	-1.11	-0.76	-21.42	-0.003	-0.016	-0.003
9095817	0	90889	26244	-1.1	-0.67	-20.27	-0.012	-0.02	-0.003
9095917	0	90890	26344	-1.08	-0.7	-19.3	-0.025	-0.026	-0.002
9096017	0	90891	26444	-0.95	-0.63	-19.03	-0.021	-0.01899	-0.003
9096117	0	90892	26544	-0.87	-0.64	-18.56	-0.039	-0.024	-0.001
9096217	0	90893	26644	-1.14	-0.3	-17.56	-0.01	-0.02	0.001
9096317	0	90894	26744	-0.89	-0.41	-17.11	-0.029	-0.027	0
9096417	0	90895	26844	-0.99	-0.31	-16.86	-0.029	-0.024	0
9096517	0	90896	26944	-0.88	-0.28	-16.45	-0.027	-0.022	0
9096617	0	90897	27044	-1.13	-0.07	-14.48	-0.029	-0.01899	0.001
9096717	0	90898	27144	-0.92	-0.25	-15.21	-0.022	-0.03599	0
9096817	0	90899	27244	-0.85	-0.07	-14.11	-0.017	-0.034	0
9096917	0	90900	27344	-0.94	-0.15	-15.11	-0.034	-0.016	0
9097018	0	90901	27444	-0.95	-0.02	-13.12	-0.02	-0.028	0.001
9097118	0	90902	27544	-0.92	0.08	-13.55	-0.00899	-0.027	-0.005
9097218	0	90903	27644	-1.07	0.2	-11.05	0	-0.027	0.001
9097318	0	90904	27744	-0.96	0.09	-12.11	-0.021	-0.00899	-0.001
9097418	0	90905	27844	-0.8	0.2	-12.01	-0.01	-0.02	-0.002
9097518	0	90906	27944	-0.76	-0.01	-11.95	-0.035	-0.02	0.001
9097618	0	90907	28044	-0.73	0.12	-11.64	-0.013	-0.014	0
9097718	0	90908	28144	-0.9	0.12	-10.51	-0.032	-0.002	0
9097818	0	90909	28244	-0.67	0.05	-10.93	-0.033	-0.017	0.002
9097918	0	90910	28344	-0.87	0.15	-10.09	-0.033	-0.005	0.001
9098018	0	90911	28444	-0.8	0.35	-8.93	-0.01899	-0.007	-0.003
9098118	0	90912	28544	-0.74	0.31	-9.53	-0.004	-0.004	0.001
9098219	0	90913	28644	-0.62	0.18	-10	-0.03599	-0.006	-0.001
9098319	0	90914	28744	-0.51	0.24	-7.81	-0.026	-0.022	-0.002
9098419	0	90915	28844	-0.48	0.34	-7.69	-0.025	-0.014	0.001
9098519	0	90916	28944	-0.54	0.3899	-7.93	-0.025	0.002	0.003
9098619	0	90917	29044	-0.64	0.58	-7.09	-0.017	0	0.002
9098719	0	90918	29144	-0.48	0.6	-6.57	-0.017	-0.011	0.003
9098819	0	90919	29244	-0.21	0.46	-7.13	-0.029	-0.014	0.001
9098919	0	90920	29344	-0.3	0.5	-6.56	-0.035	-0.002	0.001
9099019	0	90921	29444	-0.2	0.5899	-6.13	-0.03599	-0.007	0
9099119	0	90922	29544	-0.3	0.69	-4.75	-0.021	0.002	0.002
9099219	0	90923	29644	-0.13	0.83	-4.64	-0.014	0	0
9099319	0	90924	29744	-0.12	0.74	-5.17	-0.017	0.007	0.002
9099419	0	90925	29844	-0.09	0.73	-5.29	-0.022	-0.002	0.001
9099519	0	90926	29944	-0.14	0.88	-3.54	-0.022	0.014	0.002
9099620	0	90927	30044	0.02	0.85	-2.75	-0.017	0.008	0.002
9099720	0	90928	30144	-0.11	0.83	-2.91	-0.032	0.006	0.003
9099820	0	90929	30244	-0.03	0.79	-3.75	-0.046	0.017	0.001
9099920	0	90930	30344	0	0.77	-2.98	-0.043	0.001	0.005
9100020	0	90931	30444	0.16	0.81	-3.66	-0.05	0.001	0.001
9100120	0	90932	30544	0.11	1.03	-2.3	-0.02	0.017	0
9100220	0	90933	30644	0.04	0.97	-2.21	-0.029	0.003	0.004
9100320	0	90934	30744	0.13	1.09	-2.3	-0.022	0.002	0.001
9100420	0	90935	30844	0.12	1.04	-2.32	-0.027	0.006	0.004
9100520	0	90936	30944	0.1	0.95	-2.98	-0.047	0.017	-0.001
9100620	0	90937	31044	0.13	0.97	-1.87	-0.041	0.007	0.001
9100720	0	90938	31144	0.09	1.03	-1.83	-0.029	0.005	0.002
9100821	0	90939	31244	0.34	0.75	-3.1099	-0.053	0.012	0.005
9100921	0	90940	31344	0.13	0.94	-1.93	-0.045	0.011	0.005
9101021	0	90941	31444	0.06	1.0599	-1	-0.033	0.008	0.001
9101121	0	90942	31544	0.01	1.19	-0.84	-0.01899	0.003	0.004
9101221	0	90943	31644	0.06	1.14	-0.68	-0.033	0.004	0.003
9101321	0	90944	31744	0.06	1.11	-1.9	-0.03799	0.011	0.003
9101421	0	90945	31844	0.1	1.27	-0.67	-0.024	0.003	0.002
9101521	0	90946	31944	0.15	1.01	-1.0599	-0.047	0.00899	0.006
9101621	0	90947	32044	0.01	1.22	-0.75	-0.035	0.006	0.002
9101721	0	90948	32144	0.2	1.17	-0.67	-0.028	0.001	0.004
9101821	0	90949	32244	-0.05	1.22	-0.05	-0.029	0.003	0.007
9101921	0	90950	32344	-0.01	1.21	-0.38	-0.04	0.013	0.004
9102021	0	90951	32444	-0.03	1.23	-0.74	-0.039	0.022	0.004
9102121	0	90952	32544	0.15	1.11	-0.77	-0.057	0.011	0.004
9102222	0	90953	32644	0.13	1.14	-0.62	-0.037	-0.002	0.004
9102322	0	90954	32744	0.07	1.25	-0.49	-0.035	0.001	0.004
9102422	0	90955	32844	0.1	1.0599	-0.84	-0.051	0.01	0.003
9102522	0	90956	32944	0.24	1.22	-0.2	-0.03	-0.015	0.005
9102622	0	90957	33044	0.08	1.23	0.1	-0.039	0.003	0.005
9102722	0	90958	33144	0.04	1.1799	0.37	-0.044	0.002	0.003
9102822	0	90959	33244	0.18	1.19	0.48	-0.035	-0.015	0.003
9102922	0	90960	33344	0.17	1.3	0.42	-0.033	-0.011	0.002
9103022	0	90961	33444	0.03	1.2	-0.01	-0.051	-0.005	0.005
9103122	0	90962	33544	0.14	1.32	0.79	-0.049	-0.001	0.006
9103222	0	90963	33644	0.05	1.4299	0.21	-0.031	0.007	0.002
9103322	0	90964	33744	0.1	1.36	0.3899	-0.04	-0.007	0.002
9103423	0	90965	33844	0.15	1.34	0.69	-0.03799	-0.012	0.005
9103523	0	90966	33944	0.18	1.39	0.8	-0.03599	-0.003	0.002
9103623	0	90967	34044	0.1	1.36	1.48	-0.041	-0.002	0.004
9103723	0	90968	34144	0.06	1.36	1.22	-0.053	-0.011	0.006
9103823	0	90969	34244	0.18	1.35	0.62	-0.043	-0.013	0.002
9103923	0	90970	34344	0.13	1.39	0.66	-0.048	-0.005	0.005
9104023	0	90971	34444	0.15	1.36	0.61	-0.05	-0.014	0.003
9104123	0	90972	34544	0.05	1.52	2.06	-0.035	-0.014	0.006
9104223	0	90973	34644	0.2	1.51	1.64	-0.055	-0.008	0.006
9104323	0	90974	34744	0	1.47	1.92	-0.044	-0.004	0.004
9104423	0	90975	34844	0.03	1.37	1.5599	-0.052	-0.001	0.007
9104523	0	90976	34944	0.16	1.25	1.5	-0.056	-0.007	0.004
9104623	0	90977	35044	0.14	1.37	1.32	-0.053	0.004	0.004
9104724	0	90978	35144	0.12	1.42	1.57	-0.049	-0.00899	0.002
9104824	0	90979	35244	-0.02	1.41	2.02	-0.055	0	0.004
9104924	0	90980	35344	0.16	1.37	1.37	-0.058	-0.012	0.004
9105024	0	90981	35444	0.16	1.36	2.14	-0.055	-0.01899	0.004
9105124	0	90982	35544	0.16	1.3	1.64	-0.061	-0.016	0.005
9105224	0	90983	35644	0.22	1.34	2.41	-0.06	-0.022	0.006
9105324	0	90984	35744	-0.07	1.41	2.7	-0.053	-0.008	0.005
9105424	0	90985	35844	0.11	1.36	2.28	-0.056	-0.017	0.005
9105524	0	90986	35944	0.13	1.45	4.12	-0.04	-0.028	0.004
9105624	0	90987	36044	0.17	1.3	1.8	-0.051	-0.017	0.005
9105724	0	90988	36144	-0.03	1.3	2.69	-0.063	-0.004	0.003
9105824	0	90989	36244	0.15	1.3	2.83	-0.044	-0.025	0.005
9105924	0	90990	36344	0.09	1.33	3.36	-0.063	-0.01799	0.006
9106024	0	90991	36444	-0.12	1.4299	2.74	-0.053	-0.003	0.001
9106125	0	90992	36544	0.05	1.16	2.78	-0.075	-0.01899	0.004
9106225	0	90993	36644	-0.15	1.38	3.01	-0.046	-0.003	0.004
9106325	0	90994	36744	0.09	1.34	4	-0.042	-0.037	0.005
9106425	0	90995	36844	-0.14	1.27	3.2	-0.05	-0.01799	0.006
9106525	0	90996	36944	-0.02	1.39	3.35	-0.041	-0.031	0.004
9106625	0	90997	37044	0.15	1.23	2.6199	-0.05	-0.03599	0.002
9106725	0	90998	37144	-0.05	1.21	3.03	-0.067	-0.014	0.006
9106825	0	90999	37244	0	1.26	2.5	-0.05	-0.023	0.004
9106925	0	91000	37344	-0.03	1.2	2.3699	-0.052	-0.01899	0.004
9107025	0	91001	37444	-0.13	1.35	4.79	-0.035	-0.03	0.006
9107125	0	91002	37544	0.01	1.12	3.85	-0.069	-0.027	0.006
9107225	0	91003	37644	-0.1	1.33	4.56	-0.046	-0.039	0.002
9107325	0	91004	37744	-0.04	1.27	4.08	-0.048	-0.028	0.004
9107426	0	91005	37844	-0.22	1.32	4.35	-0.052	-0.024	0.006
9107526	0	91006	37944	-0.07	1.34	3.39	-0.056	-0.03	0.005
9107626	0	91007	38044	-0.1	1.36	4.56	-0.048	-0.034	0.001
9107726	0	91008	38144	0.07	1.2	5.09	-0.046	-0.043	0.007
9107826	0	91009	38244	-0.1	1.32	3.89	-0.053	-0.03599	0.001
9107926	0	91010	38344	-0.05	1.42	5.16	-0.033	-0.035	0.005
9108026	0	91011	38444	-0.1	1.3099	5.05	-0.045	-0.03599	0.004
9108126	0	91012	38544	-0.22	1.3	5.26	-0.049	-0.028	0.002
9108226	0	91013	38644	0.06	1.15	5.33	-0.053	-0.039	0.003
9108326	0	91014	38744	0.08	1.15	5.95	-0.056	-0.049	0.005
9108426	0	91015	38844	-0.15	1.35	5.78	-0.031	-0.049	0.005
9108526	0	91016	38944	-0.07	1.4	5.93	-0.032	-0.039	0.005
9108626	0	91017	39044	-0.12	1.3	5.13	-0.034	-0.043	0.003
9108727	0	91018	39144	-0.21	1.3	5.1	-0.041	-0.037	0.004
9108827	0	91019	39244	-0.19	1.32	6.19	-0.035	-0.046	0.003
9108927	0	91020	39344	-0.13	1.3	5.98	-0.047	-0.03799	0.005
9109027	0	91021	39444	0.03	1.15	5.42	-0.05	-0.052	0.003
9109127	0	91022	39544	0.02	1.17	5.17	-0.047	-0.054	0.006
9109227	0	91023	39644	-0.18	1.28	5.76	-0.033	-0.04	0.003
9109327	0	91024	39744	-0.36	1.27	6.01	-0.033	-0.037	0.003
9109427	0	91025	39844	-0.09	1.29	6.86	-0.03	-0.046	0.003
9109527	0	91026	39944	-0.19	1.22	5.81	-0.044	-0.044	0.005
9109627	0	91027	40044	-0.41	1.32	6.62	-0.029	-0.03599	0.003
9109727	0	91028	40144	-0.35	1.28	6.89	-0.039	-0.045	0.005
9109827	0	91029	40244	-0.22	1.22	6.17	-0.034	-0.042	0.003
9109927	0	91030	40344	-0.23	1.21	6.98	-0.032	-0.051	0.003
9110028	0	91031	40444	-0.16	1.21	7.26	-0.03	-0.054	0.003
9110128	0	91032	40544	-0.18	1.23	6	-0.023	-0.046	0.003
9110228	0	91033	40644	-0.38	1.3	6.58	-0.031	-0.048	0.005
9110328	0	91034	40744	-0.09	1.23	6.48	-0.034	-0.059	0.003
9110428	0	91035	40844	0	1.02	5.85	-0.062	-0.048	0.005
9110528	0	91036	40944	-0.19	1.14	5.73	-0.05	-0.04	0.003
9110628	0	91037	41044	-0.28	1.26	6.55	-0.031	-0.048	0.003
9110728	0	91038	41144	-0.22	1.12	6.2	-0.041	-0.042	0.004
9110828	0	91039	41244	-0.41	1.4	7.52	-0.012	-0.03799	0.005
9110928	0	91040	41344	-0.17	1.1799	7.51	-0.035	-0.042	0.004
9111028	0	91041	41444	-0.12	1.22	7.2	-0.027	-0.044	0.002
9111128	0	91042	41544	-0.23	1.2	6.97	-0.029	-0.047	0.005
9111228	0	91043	41644	-0.14	1.05	6.56	-0.03599	-0.06	0.004
9111329	0	91044	41744	-0.3	1.1799	6.29	-0.026	-0.041	0.002
9111429	0	91045	41844	-0.28	1.1	6.94	-0.041	-0.052	0.003
9111529	0	91046	41944	-0.36	1.29	8.42	-0.016	-0.053	0.002
9111629	0	91047	42044	-0.35	1.28	8.03	-0.022	-0.053	0.006
9111729	0	91048	42144	-0.17	1.14	7.67	-0.024	-0.054	0.005
9111829	0	91049	42244	-0.43	1.3099	8.37	-0.008	-0.049	0.004
9111929	0	91050	42344	-0.35	1.27	8.01	-0.00899	-0.056	0.007
9112029	0	91051	42444	-0.23	1.19	8.46	-0.011	-0.053	0.005
9112129	0	91052	42544	-0.3899	1.24	7.46	-0.012	-0.049	0.004
9112229	0	91053	42644	-0.3	1.01	7.28	-0.034	-0.039	0.001
9112329	0	91054	42744	-0.49	1.37	8.6899	-0.008	-0.052	0.005
9112429	0	91055	42844	-0.04	1.04	9.03	-0.034	-0.057	0.011
9112530	0	91056	42944	-0.15	1.1799	7.78	-0.024	-0.05	0.002
9112630	0	91057	43044	-0.2	1.28	8.97	-0.031	-0.065	0.005
9112730	0	91058	43144	-0.19	1.17	7.73	-0.021	-0.045	0.007
9112830	0	91059	43244	-0.37	1.4	9.61	-0.007	-0.046	0.007
9112930	0	91060	43344	-0.32	1.34	9	-0.014	-0.052	0.005
9113030	0	91061	43444	-0.2	1.2	7.86	-0.027	-0.053	0.004
9113130	0	91062	43544	-0.31	1.05	7.7	-0.043	-0.044	0.003
9113230	0	91063	43644	-0.29	1.33	9.31	-0.022	-0.051	0.002
9113330	0	91064	43744	-0.14	1.36	9.16	-0.015	-0.059	0.005
9113430	0	91065	43844	-0.08	1.14	7.85	-0.04	-0.057	0.008
9113530	0	91066	43944	-0.33	1.4	9.9399	-0.03799	-0.045	0.005
9113630	0	91067	44044	0.02	1.28	8.68	-0.034	-0.063	0.007
9113730	0	91068	44144	-0.18	1.32	9.22	-0.047	-0.039	0.007
9113830	0	91069	44244	-0.26	1.41	9.9	-0.031	-0.04	0.007
9113931	0	91070	44344	-0.17	1.36	9.17	-0.035	-0.057	0.004
9114031	0	91071	44444	-0.18	1.41	9.1899	-0.025	-0.051	0.007
9114131	0	91072	44544	-0.3	1.47	9.02	-0.031	-0.047	0.002
9114231	0	91073	44644	-0.21	1.54	10.1	-0.031	-0.047	0.006
9114331	0	91074	44744	-0.1	1.38	8.89	-0.044	-0.058	0.006
9114431	0	91075	44844	-0.22	1.41	9.57	-0.033	-0.037	0.004
9114531	0	91076	44944	-0.14	1.41	9.46	-0.032	-0.057	0.008
9114631	0	91077	45044	-0.1	1.51	10.8	-0.031	-0.058	0.008
9114731	0	91078	45144	-0.18	1.45	9.5	-0.035	-0.058	0.007
9114831	0	91079	45244	-0.21	1.5599	9.9	-0.027	-0.062	0.005
9114931	0	91080	45344	-0.32	1.58	10.12	-0.03799	-0.056	0.005
9115031	0	91081	45444	-0.04	1.53	10.17	-0.039	-0.066	0.004
9115131	0	91082	45544	-0.27	1.47	9.76	-0.047	-0.049	0.007
9115232	0	91083	45644	-0.41	1.5599	10.67	-0.033	-0.063	0.008
9115332	0	91084	45744	-0.37	1.53	10.33	-0.041	-0.055	0.008
9115432	0	91085	45844	-0.28	1.6	10.68	-0.033	-0.068	0.005
9115532	0	91086	45944	-0.22	1.52	9.81	-0.046	-0.07599	0.008
9115632	0	91087	46044	-0.15	1.61	10.8	-0.023	-0.07	0.00899
9115732	0	91088	46144	-0.24	1.55	10.4799	-0.05	-0.064	0.008
9115832	0	91089	46244	-0.14	1.64	10.45	-0.049	-0.065	0.005
9115932	0	91090	46344	-0.25	1.66	10.77	-0.051	-0.055	0.007
9116032	0	91091	46444	-0.48	1.82	11.83	-0.03799	-0.061	0.00899
9116132	0	91092	46544	-0.27	1.55	11.21	-0.059	-0.066	0.007
9116232	0	91093	46644	-0.52	1.85	12.13	-0.042	-0.064	0.008
9116332	0	91094	46744	-0.5	1.86	11.38	-0.03	-0.061	0.008
9116432	0	91095	46844	-0.33	1.64	10.58	-0.061	-0.063	0.005
9116533	0	91096	46944	-0.38	1.83	11.99	-0.044	-0.075	0.007
9116633	0	91097	47044	-0.47	1.89	11.41	-0.028	-0.06	0.008
9116733	0	91098	47144	-0.34	1.69	10.14	-0.05	-0.062	0.007
9116833	0	91099	47244	-0.52	1.89	12.03	-0.041	-0.067	0.008
9116933	0	91100	47344	-0.41	1.73	11.17	-0.052	-0.07599	0.007
9117033	0	91101	47444	-0.28	1.66	9.97	-0.047	-0.07	0.006
9117133	0	91102	47544	-0.4	1.72	12.29	-0.044	-0.074	0.00899
9117233	0	91103	47644	-0.41	1.64	10.93	-0.052	-0.08	0.007
9117333	0	91104	47744	-0.51	1.65	11.36	-0.03799	-0.07199	0.00899
9117433	0	91105	47844	-0.55	1.69	12.09	-0.045	-0.062	0.007
9117533	0	91106	47944	-0.54	1.73	14.2	-0.013	-0.07199	0.006
9117633	0	91107	48044	-0.42	1.66	13.28	-0.01799	-0.064	0.007
9117733	0	91108	48144	-0.5299	1.6	13.11	-0.00899	-0.061	0.007
9117834	0	91109	48244	-0.43	1.55	14.18	-0.00899	-0.078	0.007
9117934	0	91110	48344	-0.46	1.3099	13.45	-0.029	-0.065	0.011
9118034	0	91111	48444	-0.46	1.32	13.84	-0.023	-0.071	0.007
9118134	0	91112	48544	-0.47	1.35	13.61	-0.00899	-0.075	0.004
9118234	0	91113	48644	-0.43	1.36	13.51	-0.014	-0.077	0.007
9118334	0	91114	48744	-0.71	1.47	14.32	-0.013	-0.052	0.005
9118434	0	91115	48844	-0.47	1.34	13.34	-0.007	-0.062	0.006
9118534	0	91116	48944	-0.41	1.36	13.71	-0.017	-0.065	0.006
9118634	0	91117	49044	-0.51	1.4	13.2	-0.013	-0.06	0.003
9118734	0	91118	49144	-0.55	1.37	13.96	-0.006	-0.078	0.007
9118834	0	91119	49244	-0.5899	1.47	14.4	-0.002	-0.065	0.007
9118934	0	91120	49344	-0.69	1.42	13.53	-0.001	-0.071	0.006
9119034	0	91121	49444	-0.5	1.45	13.47	-0.005	-0.067	0.006
9119134	0	91122	49544	-0.5	1.24	14.22	-0.01899	-0.068	0.007
9119235	0	91123	49644	-0.52	1.28	13.74	-0.01799	-0.067	0.007
9119335	0	91124	49744	-0.49	1.34	13.97	-0.024	-0.084	0.006
9119435	0	91125	49844	-0.32	1.34	13.46	-0.014	-0.069	0.008
9119535	0	91126	49944	-0.51	1.36	13.79	-0.014	-0.067	0.007
9119635	0	91127	50044	-0.54	1.4	14.67	-0.007	-0.07199	0.004
9119735	0	91128	50144	-0.66	1.52	14	-0.008	-0.064	0.003
9119835	0	91129	50244	-0.44	1.35	14.07	-0.017	-0.068	0.006
9119935	0	91130	50344	-0.58	1.41	13.02	-0.004	-0.062	0.003
9120035	0	91131	50444	-0.49	1.5	13.06	0.003	-0.067	0.006
9120135	0	91132	50544	-0.43	1.39	13.82	-0.01	-0.063	0.005
9120235	0	91133	50644	-0.55	1.39	13.47	-0.015	-0.06	0.005
9120335	0	91134	50744	-0.49	1.4	14.18	-0.013	-0.064	0.006
9120436	0	91135	50844	-0.3899	1.44	13.85	0.001	-0.078	0.006
9120536	0	91136	50944	-0.6	1.39	13.53	-0.02	-0.062	0.006
