# Supplementary material for: Robot-Based Calibration Procedure for Graphene Electronic Skin
Source: Sensors (Basel). 2022 Aug 16;22(16):6122. doi: 10.3390/s22166122 (PMC9416129; doi:10.3390/s22166122)
Supplement: Supplementary file 1 [file sensors-22-06122-s001.zip › measurements/sensor_row_12_col_20_hex_load.dat]

#ID ES_1_V1
#SIZE ROW 16 COL 32
#DIR LOAD
#sensor: hex
#coord: row_12_col_20
system_time	status	sequence_number	hex_sample_counter	Fx	Fy	Fz	Tx	Ty	Tz
8975424	0	89686	37016	-0.43	1.3	14.12	-0.022	-0.063	0.007
8975525	0	89687	37116	-0.49	1.45	14.61	-0.011	-0.075	0.006
8975625	0	89688	37216	-0.44	1.34	14.19	-0.016	-0.078	0.008
8975725	0	89689	37316	-0.38	1.36	14.61	-0.005	-0.075	0.007
8975825	0	89690	37416	-0.42	1.35	13.58	-0.01799	-0.07199	0.001
8975925	0	89691	37516	-0.48	1.36	14.75	-0.008	-0.07599	0.008
8976025	0	89692	37616	-0.4	1.29	13.95	-0.012	-0.08	0.004
8976125	0	89693	37716	-0.45	1.42	13.77	0	-0.08	0.005
8976225	0	89694	37816	-0.5899	1.51	14.66	-0.00899	-0.06	0.007
8976325	0	89695	37916	-0.35	1.39	13.65	-0.011	-0.073	0.007
8976425	0	89696	38016	-0.34	1.35	14.6	-0.007	-0.083	0.008
8976525	0	89697	38116	-0.46	1.4299	15.18	-0.006	-0.078	0.005
8976625	0	89698	38216	-0.41	1.45	13.71	0	-0.073	0.004
8976726	0	89699	38316	-0.3899	1.23	13.88	-0.037	-0.07	0.007
8976826	0	89700	38416	-0.3	1.32	14.15	-0.017	-0.094	0.005
8976926	0	89701	38516	-0.55	1.39	13.77	-0.027	-0.063	0.006
8977026	0	89702	38616	-0.3	1.25	13.69	-0.026	-0.082	0.006
8977126	0	89703	38716	-0.25	1.1799	12.68	-0.025	-0.083	0.007
8977226	0	89704	38816	-0.64	1.29	13.64	-0.007	-0.067	0.008
8977326	0	89705	38916	-0.49	1.17	12.42	0.002	-0.077	0.004
8977426	0	89706	39016	-0.68	1.1799	11.22	0.007	-0.069	0.005
8977526	0	89707	39116	-0.55	0.9	11.18	-0.005	-0.081	0.007
8977626	0	89708	39216	-0.5899	0.89	11.38	0.004	-0.087	0.006
8977726	0	89709	39316	-0.5299	0.82	11.02	-0.01	-0.083	0.006
8977826	0	89710	39416	-0.7	0.97	10.52	-0.015	-0.083	0.004
8977926	0	89711	39516	-0.75	0.9	10.9399	-0.011	-0.087	0.006
8978026	0	89712	39616	-0.44	0.92	12.18	0.001	-0.094	0.008
8978127	0	89713	39716	-0.6	0.99	11.59	-0.001	-0.088	0.006
8978227	0	89714	39816	-0.79	1.07	11.4799	0.013	-0.09	0.003
8978327	0	89715	39916	-0.5899	0.92	10.89	-0.012	-0.086	0.004
8978427	0	89716	40016	-0.68	0.92	11.37	-0.005	-0.078	0.007
8978527	0	89717	40116	-0.5299	0.88	10.92	-0.008	-0.077	0.005
8978627	0	89718	40216	-0.7	0.95	11.78	-0.003	-0.071	0.008
8978727	0	89719	40316	-0.79	1.13	12.1899	0.021	-0.057	0.003
8978827	0	89720	40416	-0.61	0.87	11.53	-0.01	-0.067	0.005
8978927	0	89721	40516	-0.61	0.83	10.34	-0.005	-0.069	0.004
8979027	0	89722	40616	-0.58	1.03	10.33	0.004	-0.062	0.005
8979127	0	89723	40716	-0.5	0.8	10.24	-0.008	-0.081	0.006
8979227	0	89724	40816	-0.55	0.89	10.12	-0.002	-0.07199	0.008
8979328	0	89725	40916	-0.56	0.86	10.09	-0.007	-0.063	0.003
8979428	0	89726	41016	-0.55	0.92	10.75	0.015	-0.082	0.006
8979528	0	89727	41116	-0.57	0.85	10.61	0.01	-0.07199	0.004
8979628	0	89728	41216	-0.5299	0.82	10.83	-0.003	-0.075	0.004
8979728	0	89729	41316	-0.43	0.63	8.9399	-0.014	-0.073	0.004
8979828	0	89730	41416	-0.4	0.7799	10.36	-0.001	-0.07599	0.007
8979928	0	89731	41516	-0.56	0.87	9.76	0.012	-0.075	0.006
8980028	0	89732	41616	-0.46	0.69	9.32	-0.007	-0.077	0.005
8980128	0	89733	41716	-0.34	0.71	8.79	0.006	-0.083	0.003
8980228	0	89734	41816	-0.47	0.64	8.87	-0.008	-0.056	0.006
8980328	0	89735	41916	-0.44	0.68	8.4	-0.002	-0.075	0.003
8980428	0	89736	42016	-0.62	0.7799	9.9799	0.002	-0.07599	0.01
8980528	0	89737	42116	-0.5899	0.63	9.92	-0.003	-0.067	0.005
8980628	0	89738	42216	-0.46	0.5899	9.37	-0.013	-0.063	0.003
8980729	0	89739	42316	-0.44	0.71	8.97	0.007	-0.064	0.004
8980829	0	89740	42416	-0.4	0.57	8.83	-0.006	-0.066	0.004
8980929	0	89741	42516	-0.3	0.5	8.16	-0.007	-0.062	0.003
8981029	0	89742	42616	-0.38	0.65	8.91	-0.003	-0.065	0.004
8981129	0	89743	42716	-0.46	0.7799	9.75	0.012	-0.053	0.005
8981229	0	89744	42816	-0.55	0.68	9.46	0.016	-0.051	0.002
8981329	0	89745	42916	-0.34	0.5899	8.7	0.011	-0.058	0.003
8981429	0	89746	43016	-0.36	0.5899	8.32	0	-0.064	0.003
8981529	0	89747	43116	-0.29	0.47	8.31	-0.003	-0.048	0.004
8981629	0	89748	43216	-0.26	0.52	8.84	0.00899	-0.063	0.005
8981729	0	89749	43316	-0.45	0.54	8.6899	-0.003	-0.041	0.006
8981829	0	89750	43416	-0.4	0.6	8.15	0.01	-0.048	0.002
8981930	0	89751	43516	-0.28	0.5	8.24	0.003	-0.049	0.005
8982030	0	89752	43616	-0.33	0.57	8.04	0.00899	-0.046	0.002
8982130	0	89753	43716	-0.33	0.46	7.82	-0.005	-0.04	0
8982230	0	89754	43816	-0.26	0.35	7.25	-0.001	-0.05	0.002
8982330	0	89755	43916	-0.1	0.42	8.08	-0.002	-0.051	0.004
8982430	0	89756	44016	-0.29	0.34	7.96	-0.01	-0.044	0.004
8982530	0	89757	44116	-0.21	0.5	7.71	0.007	-0.045	0.004
8982630	0	89758	44216	-0.11	0.47	8.9	0.007	-0.058	0.002
8982730	0	89759	44316	-0.13	0.31	8.08	-0.006	-0.041	0.004
8982830	0	89760	44416	-0.24	0.62	8.45	0.025	-0.042	0.004
8982930	0	89761	44516	-0.35	0.63	8.57	0.029	-0.046	0.002
8983030	0	89762	44616	-0.11	0.35	7.46	0.002	-0.051	0.004
8983130	0	89763	44716	-0.16	0.49	7.82	0.01	-0.041	-0.001
8983230	0	89764	44816	-0.05	0.31	7.62	-0.005	-0.054	0.005
8983331	0	89765	44916	-0.13	0.34	6.5	0.022	-0.037	0.002
8983431	0	89766	45016	-0.16	0.46	8.53	0.023	-0.035	0.005
8983531	0	89767	45116	-0.02	0.28	6.39	0.007	-0.03	0.006
8983631	0	89768	45216	-0.09	0.32	6.6	0.01899	-0.039	0.002
8983731	0	89769	45316	-0.06	0.4	7.06	0.026	-0.039	0.002
8983831	0	89770	45416	-0.12	0.48	7.27	0.027	-0.033	0.004
8983931	0	89771	45516	-0.12	0.31	6.95	0.02	-0.021	0.004
8984031	0	89772	45616	-0.04	0.41	6.65	0.01899	-0.025	0.003
8984131	0	89773	45716	-0.16	0.41	7.38	0.01799	-0.02	0.005
8984231	0	89774	45816	0.02	0.3	6.38	0.022	-0.03	-0.002
8984331	0	89775	45916	0.01	0.35	6.01	0.01899	-0.031	0.001
8984431	0	89776	46016	-0.03	0.4	6.77	0.022	-0.042	0.004
8984531	0	89777	46116	0	0.21	5.51	0.011	-0.033	-0.001
8984632	0	89778	46216	0.15	0.11	5.05	-0.006	-0.032	0.002
8984732	0	89779	46316	0.04	0.26	6.79	0.008	-0.04	0.003
8984832	0	89780	46416	-0.12	0.3	5.63	0.014	-0.024	0.002
8984932	0	89781	46516	0.11	0.15	6.45	0.00899	-0.032	0.006
8985032	0	89782	46616	-0.04	0.25	5.44	0.016	-0.031	0
8985132	0	89783	46716	0	0.24	5.61	0.006	-0.021	-0.003
8985232	0	89784	46816	-0.05	0.36	5.85	0.02	-0.029	0.003
8985332	0	89785	46916	-0.12	0.23	6.28	0.016	-0.016	0
8985432	0	89786	47016	0	0.17	5.14	0.01	-0.02	0.003
8985532	0	89787	47116	0.32	0.05	5.26	0.007	-0.033	0.003
8985632	0	89788	47216	-0.12	0.21	5.6	0.01	-0.012	0.002
8985732	0	89789	47316	0.14	0.1	5.01	0.013	-0.03	0.001
8985833	0	89790	47416	0	0.19	5.85	0.00899	-0.022	0.001
8985933	0	89791	47516	0.09	0.2	5.84	0.03	-0.028	-0.002
8986033	0	89792	47616	0.09	0.17	5.17	0.01799	-0.02	0
8986133	0	89793	47716	0.14	0.08	4.93	0.002	-0.01799	0.003
8986233	0	89794	47816	0.22	-0.16	4.67	-0.002	-0.034	0.005
8986333	0	89795	47916	-0.08	0.21	5.43	0.021	-0.014	0
8986433	0	89796	48016	0.13	0.19	5.17	0.027	-0.029	0.001
8986533	0	89797	48116	0.11	0.11	4.65	0.012	-0.017	0
8986633	0	89798	48216	0.01	0.12	4.65	0.008	-0.014	0.001
8986733	0	89799	48316	-0.09	0.24	4.76	0.024	-0.013	0
8986833	0	89800	48416	0.09	-0.05	3.56	0.003	-0.011	-0.002
8986933	0	89801	48516	0.1	0.22	4.65	0.035	-0.01799	0.001
8987033	0	89802	48616	-0.06	0.33	4.96	0.034	-0.015	-0.002
8987133	0	89803	48716	0.08	0.11	4.23	0.013	-0.024	0.002
8987234	0	89804	48816	0.09	0.25	3.41	0.025	-0.017	-0.001
8987334	0	89805	48916	0.05	0.1	4.4899	0.012	-0.01799	0.002
8987434	0	89806	49016	0.12	0.03	3.78	0.008	-0.013	0.002
8987534	0	89807	49116	0.05	0.24	4.66	0.027	-0.012	0.001
8987634	0	89808	49216	-0.01	0.22	3.85	0.011	-0.004	-0.002
8987734	0	89809	49316	-0.01	0.18	4.1	0.02	-0.008	-0.002
8987834	0	89810	49416	0.15	0.11	3.1099	0.016	-0.015	0.001
8987934	0	89811	49516	0.21	0.14	3.67	0.016	-0.013	0
8988034	0	89812	49616	-0.02	0.16	3.39	0.022	-0.00899	-0.002
8988134	0	89813	49716	0.05	0.16	3.01	0.027	-0.011	-0.001
8988234	0	89814	49816	0.02	0.15	3.45	0.014	-0.007	0.004
8988334	0	89815	49916	0	0.2	3.17	0.013	0.004	0.002
8988434	0	89816	50016	0.01	0.07	3.1199	0.001	-0.01	-0.001
8988535	0	89817	50116	0.14	0.03	2.99	-0.004	-0.011	0.001
8988635	0	89818	50216	0.21	0.05	2.47	-0.001	-0.006	0.003
8988735	0	89819	50316	0.14	0.13	2.8599	0.008	-0.021	0.001
8988835	0	89820	50416	-0.05	0.17	2.89	0.024	0	0.002
8988935	0	89821	50516	0.22	0.18	3.16	0.025	-0.016	0
8989035	0	89822	50616	0.17	-0.02	2.58	0.00899	-0.016	-0.003
8989135	0	89823	50716	-0.02	0.25	3.02	0.026	0.004	0.001
8989235	0	89824	50816	0.19	-0.05	2.09	0.007	-0.012	0
8989335	0	89825	50916	0.25	-0.01	2.7	-0.003	-0.012	0.001
8989435	0	89826	51016	0.02	0.23	3.32	0.028	-0.017	0
8989535	0	89827	51116	0.08	0.02	2.83	0.002	-0.013	0
8989635	0	89828	51216	0.27	0.04	1.91	0.017	-0.014	0.001
8989735	0	89829	51316	-0.1	0.23	2.65	0.028	-0.004	-0.001
8989836	0	89830	51416	0.24	-0.01	1.99	0.007	0.005	-0.001
8989936	0	89831	51516	0.22	-0.01	2.17	0.00899	-0.017	0.005
8990036	0	89832	51616	0.07	0	1.7	0.01	-0.002	0.001
8990136	0	89833	51716	0.14	-0.06	2.16	0.026	-0.006	0.002
8990236	0	89834	51816	0.15	-0.01	1.6	0.025	-0.008	-0.002
8990336	0	89835	51916	0.08	-0.1	1.88	0.01799	-0.016	0
8990436	0	89836	52016	0.05	-0.05	2.34	0.02	-0.012	0.002
8990536	0	89837	52116	0.13	-0.2	1.28	0.023	-0.017	0
8990636	0	89838	52216	0.07	-0.15	1.29	0.017	-0.014	0
8990736	0	89839	52316	0.06	-0.17	1.02	0.024	-0.00899	0.002
8990836	0	89840	52416	0.1	-0.19	1.53	0.024	-0.007	-0.001
8990936	0	89841	52516	-0.05	-0.18	1.28	0.02	0.001	0.003
8991036	0	89842	52616	0.02	-0.46	0.51	0.008	-0.002	0
8991137	0	89843	52716	-0.11	-0.03	1.33	0.045	0.001	0
8991237	0	89844	52816	0.14	-0.28	1.35	0.021	-0.007	0.004
8991337	0	89845	52916	0.11	-0.27	0.5299	0.022	-0.00899	0
8991437	0	89846	53016	-0.06	-0.19	0.42	0.01799	0.001	-0.001
8991537	0	89847	53116	0.19	-0.4	0.06	-0.008	0.00899	0.001
8991637	0	89848	53216	-0.04	-0.11	-0.28	0.033	0.007	0
8991737	0	89849	53316	0.17	-0.28	-0.04	0.027	-0.017	0.002
8991837	0	89850	53416	-0.09	-0.22	-0.2	0.01799	0.006	0.001
8991937	0	89851	53516	0.21	-0.37	-0.13	0.01799	-0.01	0.003
8992037	0	89852	53616	0.06	-0.25	0.16	0.025	-0.005	0.002
8992137	0	89853	53716	-0.04	-0.27	-0.77	0.021	0.007	-0.001
8992237	0	89854	53816	0.05	-0.23	-0.15	0.017	0.001	0.001
8992337	0	89855	53916	0.1	-0.38	-0.7799	0.017	-0.005	0.004
8992438	0	89856	54016	-0.08	-0.34	-0.46	0.01899	0.001	0.003
8992538	0	89857	54116	0.06	-0.47	-1.32	0.011	-0.004	0.002
8992638	0	89858	54216	-0.1	-0.3899	-0.36	0.023	0.004	0.001
8992738	0	89859	54316	-0.03	-0.36	-1	0.03599	0.012	0
8992838	0	89860	54416	-0.07	-0.3899	-0.71	0.03799	0.006	0
8992938	0	89861	54516	-0.1	-0.47	-1.37	0.033	0.007	0.002
8993038	0	89862	54616	0.08	-0.62	-1.3	0.025	-0.004	0.001
8993138	0	89863	54716	-0.04	-0.48	-1.5599	0.03599	0.002	0
8993238	0	89864	54816	-0.1	-0.58	-1.53	0.023	0.00899	-0.001
8993338	0	89865	54916	-0.01	-0.62	-1.75	0.028	0.004	0.002
8993438	0	89866	55016	-0.1	-0.66	-1.75	0.029	-0.004	-0.001
8993538	0	89867	55116	-0.1	-0.74	-1.69	0.027	-0.006	0
8993638	0	89868	55216	0.02	-0.75	-1.79	0.023	-0.012	-0.002
8993739	0	89869	55316	-0.04	-0.7799	-1.9	0.03599	-0.001	-0.002
8993839	0	89870	55416	-0.03	-0.62	-2.3699	0.03799	-0.004	-0.003
8993939	0	89871	55516	-0.08	-0.5899	-0.72	0.044	-0.013	-0.001
8994039	0	89872	55616	-0.11	-0.51	-1.22	0.058	-0.008	0.001
8994139	0	89873	55716	-0.11	-0.67	-1.42	0.032	-0.00899	0.002
8994239	0	89874	55816	-0.01	-0.7799	-1.73	0.032	0.004	0
8994339	0	89875	55916	-0.02	-0.63	-1.88	0.033	-0.00899	-0.002
8994439	0	89876	56016	-0.1	-0.69	-1.82	0.027	-0.005	0.001
8994539	0	89877	56116	0.12	-0.77	-2.53	0.027	-0.006	-0.001
8994639	0	89878	56216	0.02	-0.82	-2.53	0.022	-0.008	-0.004
8994739	0	89879	56316	-0.04	-0.7799	-1.99	0.035	-0.013	0.001
8994839	0	89880	56416	-0.11	-0.64	-1.51	0.039	-0.001	-0.002
8994939	0	89881	56516	-0.1	-0.6	-1.35	0.039	0.004	-0.002
8995040	0	89882	56616	-0.08	-0.62	-2.01	0.033	-0.004	0
8995140	0	89883	56716	-0.11	-0.74	-2.1199	0.025	-0.005	-0.001
8995240	0	89884	56816	0.02	-0.69	-3.07	0.03799	-0.008	-0.002
8995340	0	89885	56916	-0.07	-0.82	-2.9	0.026	-0.01	-0.002
8995440	0	89886	57016	-0.18	-0.75	-3.1199	0.048	-0.008	-0.002
8995540	0	89887	57116	-0.21	-0.82	-5.03	0.053	0.001	-0.004
8995640	0	89888	57216	-0.07	-0.82	-4.16	0.056	-0.006	-0.005
8995740	0	89889	57316	-0.09	-0.96	-3.9	0.047	-0.01899	-0.003
8995840	0	89890	57416	-0.15	-1	-5.01	0.034	0	-0.001
8995940	0	89891	57516	-0.03	-1.0599	-5.54	0.042	-0.012	0
8996040	0	89892	57616	-0.11	-1.25	-6.53	0.032	-0.005	-0.003
8996140	0	89893	57716	-0.27	-1.19	-6.52	0.04	0.016	-0.001
8996240	0	89894	57816	-0.19	-1.14	-6.93	0.048	-0.003	-0.003
8996341	0	89895	57916	-0.19	-1.25	-6.99	0.041	0.008	-0.005
8996441	0	89896	58016	-0.18	-1.27	-6.86	0.054	-0.006	-0.002
8996541	0	89897	58116	-0.08	-1.5	-8.46	0.031	0.001	-0.004
8996641	0	89898	58216	-0.08	-1.4299	-8.34	0.053	-0.01	-0.005
8996741	0	89899	58316	-0.3	-1.34	-8.74	0.069	0.005	-0.003
8996841	0	89900	58416	-0.22	-1.59	-9.34	0.046	0.004	-0.004
8996941	0	89901	58516	-0.21	-1.58	-9.9799	0.05	0.008	-0.003
8997041	0	89902	58616	-0.35	-1.68	-10.3	0.047	0.012	-0.004
8997141	0	89903	58716	-0.31	-1.71	-9.47	0.05	-0.003	-0.004
8997241	0	89904	58816	-0.23	-1.77	-11.25	0.049	0.001	-0.004
8997341	0	89905	58916	-0.27	-1.75	-11.03	0.071	-0.011	0
8997441	0	89906	59016	-0.32	-1.83	-10.32	0.045	-0.006	-0.003
8997541	0	89907	59116	-0.5299	-1.76	-11.95	0.07	0.002	-0.001
8997641	0	89908	59216	-0.41	-1.94	-12.49	0.06	-0.013	-0.002
8997742	0	89909	59316	-0.35	-1.97	-11.71	0.068	-0.012	-0.001
8997842	0	89910	59416	-0.4	-1.88	-12.06	0.066	-0.017	-0.002
8997942	0	89911	59516	-0.55	-1.99	-13.1	0.061	-0.003	-0.004
8998042	0	89912	59616	-0.3	-2.18	-14.35	0.056	-0.01799	-0.004
8998142	0	89913	59716	-0.47	-2.2	-13.98	0.051	-0.011	0.002
8998242	0	89914	59816	-0.43	-2.19	-15.42	0.067	-0.013	-0.002
8998342	0	89915	59916	-0.5	-2.22	-15.22	0.068	-0.01799	-0.004
8998442	0	89916	60016	-0.57	-2.13	-15.07	0.094	-0.013	-0.002
8998542	0	89917	60116	-0.55	-2.3	-14.59	0.086	-0.027	-0.001
8998642	0	89918	60216	-0.62	-2.43	-16.42	0.07	-0.016	0
8998742	0	89919	60316	-0.57	-2.56	-16.72	0.067	-0.023	-0.004
8998842	0	89920	60416	-0.66	-2.44	-16.72	0.088	-0.013	-0.002
8998943	0	89921	60516	-0.5299	-2.72	-18.04	0.063	-0.008	-0.002
8999043	0	89922	60616	-0.75	-2.47	-18.23	0.103	-0.014	-0.004
8999143	0	89923	60716	-0.77	-2.58	-18.52	0.092	-0.02	-0.003
8999243	0	89924	60816	-0.61	-2.71	-18.95	0.09	-0.025	-0.004
8999343	0	89925	60916	-0.54	-2.84	-20.27	0.079	-0.026	-0.001
8999443	0	89926	61016	-0.72	-2.77	-19.94	0.09	-0.022	-0.003
8999543	0	89927	61116	-0.69	-2.76	-20.68	0.112	-0.031	0
8999643	0	89928	61216	-0.63	-2.95	-21.1	0.097	-0.01899	-0.002
8999743	0	89929	61316	-0.63	-3.18	-22.35	0.078	-0.007	-0.003
8999843	0	89930	61416	-0.68	-3.17	-23.81	0.085	0.002	-0.003
8999943	0	89931	61516	-0.7799	-3.16	-23.6299	0.099	-0.002	-0.002
9000043	0	89932	61616	-0.71	-3.22	-23.4	0.103	-0.008	-0.002
9000143	0	89933	61716	-0.62	-3.23	-24.44	0.108	-0.007	-0.002
9000244	0	89934	61816	-0.71	-3.46	-24.85	0.094	-0.001	-0.002
9000344	0	89935	61916	-0.64	-3.43	-25.72	0.108	-0.01	-0.004
9000444	0	89936	62016	-0.45	-3.43	-26.72	0.109	-0.007	0
9000544	0	89937	62116	-0.61	-3.61	-27.79	0.107	-0.00899	-0.003
9000644	0	89938	62216	-0.69	-3.54	-28.81	0.119	0.007	-0.003
9000744	0	89939	62316	-0.64	-3.76	-29.75	0.101	0.005	-0.004
9000844	0	89940	62416	-0.6	-3.76	-29.78	0.107	0.005	-0.002
9000944	0	89941	62516	-0.54	-3.85	-30.28	0.108	0.011	-0.004
9001044	0	89942	62616	-0.5299	-3.82	-30.53	0.125	0.004	-0.002
9001144	0	89943	62716	-0.48	-3.95	-31.68	0.123	0.007	-0.006
9001244	0	89944	62816	-0.44	-4.14	-32.21	0.116	0.006	-0.004
9001344	0	89945	62916	-0.5299	-4.21	-33.37	0.111	0.016	-0.003
9001444	0	89946	63016	-0.57	-4.15	-33.48	0.123	0.025	-0.006
9001545	0	89947	63116	-0.42	-4.28	-34.66	0.116	0.01799	-0.004
9001645	0	89948	63216	-0.42	-4.37	-34.39	0.119	0.012	-0.004
9001745	0	89949	63316	-0.29	-4.67	-34.95	0.091	0.012	-0.001
9001845	0	89950	63416	-0.44	-4.4699	-36.83	0.12	0.028	-0.006
9001945	0	89951	63516	-0.26	-4.8	-37.64	0.097	0.022	-0.004
9002045	0	89952	63616	-0.33	-4.75	-38.39	0.12	0.023	-0.002
9002145	0	89953	63716	-0.3	-4.79	-39.4	0.116	0.023	-0.005
9002245	0	89954	63816	-0.38	-4.93	-40.29	0.11	0.04	-0.005
9002345	0	89955	63916	-0.3899	-4.87	-40.36	0.133	0.028	-0.006
9002445	0	89956	64016	-0.21	-5.15	-41.79	0.119	0.032	-0.002
9002545	0	89957	64116	-0.41	-4.93	-40.94	0.13699	0.029	-0.005
9002645	0	89958	64216	-0.29	-5	-42.23	0.136	0.043	-0.005
9002745	0	89959	64316	-0.14	-5.11	-43.16	0.132	0.028	-0.007
9002845	0	89960	64416	-0.24	-5.26	-43.93	0.128	0.048	-0.005
9002946	0	89961	64516	-0.22	-5.33	-45.18	0.128	0.044	-0.002
9003046	0	89962	64616	-0.15	-5.37	-46.18	0.142	0.049	-0.006
9003146	0	89963	64716	-0.19	-5.48	-46.19	0.12899	0.05	-0.004
9003246	0	89964	64816	-0.21	-5.55	-47.1	0.136	0.064	-0.007
9003346	0	89965	64916	-0.21	-5.56	-47.78	0.142	0.048	-0.004
9003446	0	89966	65016	-0.22	-5.69	-47.86	0.142	0.051	-0.003
9003546	0	89967	65116	-0.06	-5.67	-48.64	0.154	0.053	-0.003
9003646	0	89968	65216	-0.07	-5.78	-48.6	0.149	0.039	-0.004
9003746	0	89969	65316	-0.01	-5.9699	-50.36	0.133	0.052	-0.001
9003846	0	89970	65416	0.18	-6.1	-52.22	0.128	0.047	-0.005
9003946	0	89971	65516	-0.21	-5.9	-51.33	0.157	0.064	-0.005
9004046	0	89972	80	-0.07	-6.07	-53	0.148	0.059	-0.003
9004147	0	89973	180	0.04	-6.11	-53.05	0.15	0.055	-0.006
9004247	0	89974	280	-0.03	-6.2399	-54.83	0.149	0.065	-0.003
9004347	0	89975	380	0.03	-6.32	-54.64	0.157	0.067	-0.004
9004447	0	89976	480	-0.1	-6.33	-55.95	0.15199	0.082	-0.007
9004547	0	89977	580	0.16	-6.6	-56.08	0.145	0.069	-0.003
9004647	0	89978	680	0.1	-6.57	-56.81	0.15	0.068	-0.003
9004747	0	89979	780	0.09	-6.74	-57.86	0.14399	0.079	-0.006
9004847	0	89980	880	-0.13	-6.44	-56.91	0.174	0.077	-0.005
9004947	0	89981	980	0.09	-6.78	-59.35	0.163	0.082	-0.005
9005047	0	89982	1080	0.06	-6.73	-59.34	0.175	0.07199	-0.008
9005147	0	89983	1180	0.22	-6.98	-60.92	0.158	0.078	-0.005
9005247	0	89984	1280	0.29	-6.99	-60.75	0.168	0.07199	0.001
9005347	0	89985	1380	0.22	-7.05	-61.7	0.158	0.081	-0.004
9005447	0	89986	1480	0.14	-7.08	-62.03	0.165	0.083	-0.007
9005548	0	89987	1580	0.17	-7.23	-62.82	0.161	0.082	-0.005
9005648	0	89988	1680	0.26	-7.28	-63.49	0.18	0.081	-0.005
9005748	0	89989	1780	0.38	-7.4	-65.42	0.169	0.079	-0.006
9005848	0	89990	1880	0.3	-7.39	-64.36	0.177	0.087	-0.008
9005948	0	89991	1980	0.23	-7.41	-66	0.188	0.095	-0.003
9006048	0	89992	2080	0.46	-7.58	-66.47	0.174	0.088	-0.00899
9006148	0	89993	2180	0.41	-7.56	-67.67	0.187	0.09	-0.01
9006248	0	89994	2280	0.42	-7.69	-68.44	0.186	0.093	-0.007
9006348	0	89995	2380	0.35	-7.74	-68.88	0.189	0.099	-0.007
9006448	0	89996	2480	0.42	-7.9	-69.29	0.185	0.098	-0.006
9006548	0	89997	2580	0.54	-8.14	-70.35	0.168	0.11	-0.00899
9006648	0	89998	2680	0.54	-8.15	-71.04	0.177	0.109	-0.006
9006748	0	89999	2780	0.5899	-8.2299	-71.33	0.184	0.103	-0.008
9006849	0	90000	2880	0.44	-8.13	-71.97	0.2	0.112	-0.006
9006949	0	90001	2980	0.56	-8.4	-72.4	0.192	0.11	-0.007
9007049	0	90002	3080	0.5	-8.38	-73.65	0.191	0.105	-0.007
9007149	0	90003	3180	0.45	-8.4	-73.51	0.212	0.119	-0.006
9007249	0	90004	3280	0.42	-8.42	-74.38	0.209	0.117	-0.004
9007349	0	90005	3380	0.44	-8.35	-75.41	0.23	0.117	-0.008
9007449	0	90006	3480	0.67	-8.7	-76.2	0.207	0.105	-0.00899
9007549	0	90007	3580	0.57	-8.65	-76.69	0.224	0.112	-0.008
9007649	0	90008	3680	0.63	-8.67	-76.23	0.235	0.119	-0.003
9007749	0	90009	3780	0.61	-8.87	-78.12	0.22	0.117	-0.006
9007849	0	90010	3880	0.75	-9.04	-79.17	0.219	0.125	-0.007
9007949	0	90011	3980	0.76	-9.06	-79.93	0.218	0.128	-0.00899
9008050	0	90012	4080	0.74	-9.08	-79.6	0.228	0.122	-0.006
9008150	0	90013	4180	0.76	-9.18	-80.63	0.233	0.126	-0.005
9008250	0	90014	4280	0.72	-9.12	-80.95	0.247	0.135	-0.008
9008350	0	90015	4380	0.99	-9.49	-82.94	0.217	0.12	-0.005
9008450	0	90016	4480	0.85	-9.31	-82.35	0.25099	0.13	-0.005
9008550	0	90017	4580	0.88	-9.54	-82.76	0.238	0.13699	-0.007
9008650	0	90018	4680	0.9	-9.54	-84.25	0.226	0.126	-0.006
9008750	0	90019	4780	0.92	-9.57	-84.71	0.228	0.12899	-0.006
9008850	0	90020	4880	0.87	-9.66	-85.39	0.235	0.15	-0.006
9008950	0	90021	4980	1.05	-9.67	-86.24	0.252	0.127	-0.00899
9009050	0	90022	5080	1.03	-9.84	-86.12	0.236	0.127	-0.00899
9009150	0	90023	5180	1.07	-9.95	-87.87	0.228	0.14	-0.01
9009250	0	90024	5280	1.04	-9.9	-88.06	0.243	0.15	-0.01
9009350	0	90025	5380	1.1	-10.02	-88.05	0.237	0.134	-0.007
9009451	0	90026	5480	1.1	-10.02	-89.41	0.243	0.143	-0.007
9009551	0	90027	5580	1.0599	-9.9799	-88.37	0.242	0.15199	-0.008
9009651	0	90028	5680	1.08	-10.04	-90.35	0.24	0.146	-0.008
9009751	0	90029	5780	1.21	-10.11	-89.36	0.241	0.13699	-0.007
9009851	0	90030	5880	1.19	-10.09	-89.07	0.248	0.132	-0.007
9009951	0	90031	5980	1.08	-9.89	-89.41	0.256	0.14399	-0.008
9010051	0	90032	6080	1.11	-10.2	-89.23	0.241	0.133	-0.008
9010151	0	90033	6180	1.1799	-10.16	-89.86	0.24	0.138	-0.008
9010251	0	90034	6280	1.14	-10.02	-89.76	0.246	0.138	-0.007
9010351	0	90035	6380	1.22	-10.21	-90.51	0.227	0.13699	-0.007
9010451	0	90036	6480	1.26	-10.17	-90.78	0.23	0.133	-0.008
9010551	0	90037	6580	1.16	-10.11	-90.46	0.248	0.147	-0.00899
9010651	0	90038	6680	1.11	-9.97	-91.1	0.244	0.147	-0.00899
9010752	0	90039	6780	1.07	-10.08	-90.79	0.224	0.136	-0.007
