# Supplementary material for: Robot-Based Calibration Procedure for Graphene Electronic Skin
Source: Sensors (Basel). 2022 Aug 16;22(16):6122. doi: 10.3390/s22166122 (PMC9416129; doi:10.3390/s22166122)
Supplement: Supplementary file 1 [file sensors-22-06122-s001.zip › measurements/sensor_row_12_col_20_hex_unload.dat]

#ID ES_1_V1
#SIZE ROW 16 COL 32
#DIR UNLOAD
#sensor: hex
#coord: row_12_col_20
system_time	status	sequence_number	hex_sample_counter	Fx	Fy	Fz	Tx	Ty	Tz
9010852	0	90040	6880	1.15	-10.08	-91	0.238	0.147	-0.00899
9010952	0	90041	6980	1.26	-10.1	-90.24	0.224	0.13	-0.01
9011052	0	90042	7080	1.04	-10.09	-90.91	0.235	0.145	-0.00899
9011152	0	90043	7180	1.26	-10.1	-89.74	0.219	0.139	-0.008
9011252	0	90044	7280	1.0599	-9.93	-89.82	0.249	0.142	-0.00899
9011352	0	90045	7380	1.15	-9.86	-89.45	0.24	0.142	-0.007
9011452	0	90046	7480	1.14	-9.97	-89.63	0.222	0.153	-0.00899
9011552	0	90047	7580	1.0599	-9.91	-89.1	0.241	0.139	-0.006
9011652	0	90048	7680	1.13	-9.79	-88.78	0.233	0.148	-0.006
9011752	0	90049	7780	0.97	-9.86	-88.42	0.212	0.145	-0.007
9011852	0	90050	7880	1.12	-9.66	-87.32	0.239	0.134	-0.006
9011953	0	90051	7980	1.16	-9.6899	-87.2	0.229	0.127	-0.011
9012053	0	90052	8080	0.98	-9.64	-86.24	0.22	0.138	-0.008
9012153	0	90053	8180	1.01	-9.42	-85.37	0.227	0.128	-0.00899
9012253	0	90054	8280	1.12	-9.45	-85.22	0.21	0.133	-0.011
9012353	0	90055	8380	0.93	-9.24	-84.67	0.229	0.131	-0.008
9012453	0	90056	8480	0.97	-9.2	-84.31	0.217	0.12899	-0.008
9012553	0	90057	8580	1.03	-9.01	-82.99	0.213	0.122	-0.011
9012653	0	90058	8680	0.93	-9.07	-82.53	0.194	0.13	-0.01
9012753	0	90059	8780	0.88	-8.84	-82.3399	0.206	0.12899	-0.006
9012853	0	90060	8880	0.83	-8.71	-80.7	0.19	0.126	-0.007
9012953	0	90061	8980	0.88	-8.61	-80.63	0.187	0.125	-0.007
9013053	0	90062	9080	0.7799	-8.39	-79.69	0.192	0.118	-0.008
9013153	0	90063	9180	0.65	-8.16	-77.18	0.197	0.116	-0.007
9013253	0	90064	9280	0.64	-8.22	-78.12	0.18	0.125	-0.00899
9013354	0	90065	9380	0.62	-8.04	-76.26	0.176	0.128	-0.00899
9013454	0	90066	9480	0.77	-7.98	-76.78	0.169	0.116	-0.00899
9013554	0	90067	9580	0.71	-7.84	-75.53	0.163	0.108	-0.011
9013654	0	90068	9680	0.48	-7.51	-73.58	0.185	0.101	-0.00899
9013754	0	90069	9780	0.5299	-7.49	-73.73	0.164	0.106	-0.00899
9013854	0	90070	9880	0.47	-7.47	-73.12	0.15899	0.116	-0.008
9013954	0	90071	9980	0.4	-7.38	-71.98	0.155	0.119	-0.007
9014054	0	90072	10080	0.48	-7.19	-71.75	0.158	0.094	-0.008
9014154	0	90073	10180	0.5	-7.04	-69.94	0.157	0.095	-0.006
9014254	0	90074	10280	0.5	-7.05	-69.41	0.14399	0.097	-0.00899
9014354	0	90075	10380	0.34	-6.83	-68.43	0.14399	0.091	-0.006
9014454	0	90076	10480	0.37	-6.76	-68.1	0.147	0.078	-0.008
9014554	0	90077	10580	0.48	-6.68	-68	0.157	0.083	-0.00899
9014655	0	90078	10680	0.27	-6.6	-66.7	0.136	0.086	-0.007
9014755	0	90079	10780	0.28	-6.46	-66.06	0.123	0.086	-0.008
9014855	0	90080	10880	0.29	-6.36	-65.43	0.13	0.078	-0.007
9014955	0	90081	10980	0.34	-6.33	-63.96	0.122	0.079	-0.004
9015055	0	90082	11080	0.32	-6.15	-63.23	0.128	0.08	-0.006
9015155	0	90083	11180	0.26	-6.15	-62.96	0.112	0.075	-0.005
9015255	0	90084	11280	0.08	-5.96	-62.07	0.105	0.094	-0.006
9015355	0	90085	11380	0.2	-5.83	-61.46	0.103	0.058	-0.012
9015455	0	90086	11480	0.11	-5.7399	-60.91	0.112	0.084	-0.007
9015555	0	90087	11580	0.07	-5.6	-59.49	0.102	0.077	-0.003
9015655	0	90088	11680	0.13	-5.5	-59.7	0.1	0.077	-0.005
9015755	0	90089	11780	0.25	-5.58	-58.91	0.082	0.063	-0.00899
9015855	0	90090	11880	-0.03	-5.3	-57.86	0.079	0.077	-0.005
9015956	0	90091	11980	-0.07	-5.11	-56.96	0.093	0.067	-0.005
9016056	0	90092	12080	0.05	-5.21	-56.17	0.071	0.071	-0.003
9016156	0	90093	12180	-0.05	-5	-56.31	0.08	0.064	-0.003
9016256	0	90094	12280	0.08	-5.03	-55.2	0.065	0.059	-0.006
9016356	0	90095	12380	-0.09	-4.84	-55.03	0.06	0.069	-0.008
9016456	0	90096	12480	-0.19	-4.59	-52.99	0.082	0.06	-0.006
9016556	0	90097	12580	0.08	-4.73	-53.17	0.051	0.054	-0.001
9016656	0	90098	12680	-0.1	-4.4899	-52.33	0.067	0.051	-0.005
9016756	0	90099	12780	-0.23	-4.33	-51.24	0.073	0.062	-0.006
9016856	0	90100	12880	-0.1	-4.32	-51.44	0.063	0.051	-0.005
9016956	0	90101	12980	-0.23	-4.06	-50.19	0.062	0.05	-0.003
9017056	0	90102	13080	0.01	-4.31	-50.11	0.026	0.044	-0.006
9017156	0	90103	13180	-0.14	-4.09	-49.14	0.03599	0.059	-0.004
9017257	0	90104	13280	-0.02	-4.06	-48.52	0.041	0.048	-0.006
9017357	0	90105	13380	-0.26	-3.89	-47.08	0.032	0.051	-0.005
9017457	0	90106	13480	-0.18	-3.8	-47.02	0.042	0.033	-0.007
9017557	0	90107	13580	0.06	-3.86	-46.6	0.023	0.031	-0.004
9017657	0	90108	13680	-0.18	-3.77	-44.74	0.029	0.032	-0.005
9017757	0	90109	13780	-0.31	-3.68	-45.08	0.016	0.045	-0.00899
9017857	0	90110	13880	-0.26	-3.61	-43.35	0.028	0.039	-0.003
9017957	0	90111	13980	-0.43	-3.37	-43.85	0.048	0.045	-0.005
9018057	0	90112	14080	-0.42	-3.46	-42.18	0.03	0.04	-0.01
9018157	0	90113	14180	-0.37	-3.38	-41.4	0.033	0.034	-0.004
9018257	0	90114	14280	-0.46	-3.23	-41.53	0.045	0.032	-0.006
9018357	0	90115	14380	-0.43	-3.38	-40.29	0.01899	0.022	-0.006
9018457	0	90116	14480	-0.43	-3.16	-39.0099	0.045	0.01899	-0.004
9018558	0	90117	14580	-0.55	-3.19	-39.86	0.026	0.024	-0.01
9018658	0	90118	14680	-0.62	-2.96	-38.32	0.051	0.01	-0.007
9018758	0	90119	14780	-0.56	-3.1	-37.61	0.027	0.01899	-0.007
9018858	0	90120	14880	-0.7799	-2.93	-37.15	0.028	0.027	-0.006
9018958	0	90121	14980	-0.64	-2.9	-34.96	0.047	0.003	-0.005
9019058	0	90122	15080	-0.61	-2.93	-35.4199	0.025	0.004	-0.005
9019158	0	90123	15180	-0.69	-2.71	-34.04	0.049	-0.001	-0.005
9019258	0	90124	15280	-0.77	-2.67	-34.2599	0.04	0.004	-0.006
9019358	0	90125	15380	-0.69	-2.68	-34.4	0.035	-0.00899	-0.006
9019458	0	90126	15480	-0.76	-2.57	-32.98	0.04	0.001	-0.004
9019558	0	90127	15580	-0.91	-2.32	-31.12	0.063	-0.017	-0.003
9019658	0	90128	15680	-0.83	-2.66	-31.55	0.025	-0.007	-0.003
9019758	0	90129	15780	-0.8	-2.55	-30.48	0.04	-0.016	-0.005
9019858	0	90130	15880	-0.85	-2.6099	-30.92	0.029	-0.024	-0.006
9019959	0	90131	15980	-0.99	-2.42	-29.4	0.037	-0.006	-0.002
9020059	0	90132	16080	-0.96	-2.22	-28.43	0.044	-0.001	-0.002
9020159	0	90133	16180	-0.98	-2.21	-27.68	0.041	-0.01799	-0.005
9020259	0	90134	16280	-1.02	-2.06	-26.9	0.044	-0.023	-0.005
9020359	0	90135	16380	-0.84	-1.99	-26.28	0.031	-0.031	-0.006
9020459	0	90136	16480	-1.05	-1.85	-25.85	0.03799	-0.012	-0.004
9020559	0	90137	16580	-0.81	-1.98	-25.3799	0.01799	-0.033	-0.002
9020659	0	90138	16680	-0.99	-1.77	-24.19	0.02	-0.024	-0.005
9020759	0	90139	16780	-1.15	-1.53	-22.97	0.028	-0.013	-0.006
9020859	0	90140	16880	-0.88	-1.72	-23.06	0.007	-0.026	-0.003
9020959	0	90141	16980	-1.11	-1.44	-22.49	0.022	-0.022	-0.006
9021060	0	90142	17080	-1.04	-1.44	-21.22	0.006	-0.027	0.001
9021160	0	90143	17180	-1.13	-1.26	-20.14	0.022	-0.021	-0.004
9021260	0	90144	17280	-1.04	-1.17	-20.48	0.017	-0.01899	-0.001
9021360	0	90145	17380	-0.93	-1.2	-19.66	0.004	-0.027	-0.004
9021460	0	90146	17480	-0.76	-1.17	-19.79	0.001	-0.031	-0.004
9021560	0	90147	17580	-0.96	-0.98	-18.72	-0.003	-0.026	-0.002
9021660	0	90148	17680	-0.89	-1.09	-17.95	-0.002	-0.028	-0.005
9021760	0	90149	17780	-1.0599	-0.7799	-17.31	0.006	-0.016	0.001
9021860	0	90150	17880	-1.04	-0.86	-17.25	-0.007	-0.017	-0.002
9021960	0	90151	17980	-0.96	-0.65	-16.52	-0.002	-0.02	0
9022060	0	90152	18080	-0.9	-0.76	-15.96	-0.006	-0.029	-0.004
9022160	0	90153	18180	-0.98	-0.6	-14.34	0.011	-0.039	0.001
9022260	0	90154	18280	-1.03	-0.5299	-14.86	0	-0.021	-0.003
9022360	0	90155	18380	-0.96	-0.56	-14.58	-0.003	-0.014	0.001
9022460	0	90156	18480	-1	-0.45	-14.06	0.006	-0.031	-0.001
9022561	0	90157	18580	-0.97	-0.43	-12.95	0.013	-0.017	-0.004
9022661	0	90158	18680	-0.88	-0.56	-12.51	-0.005	-0.026	-0.003
9022761	0	90159	18780	-0.83	-0.41	-12.28	-0.003	-0.031	-0.004
9022861	0	90160	18880	-0.77	-0.56	-12.1	-0.014	-0.014	0.001
9022961	0	90161	18980	-0.73	-0.3899	-12.21	0.002	-0.014	-0.001
9023061	0	90162	19080	-0.79	-0.38	-11.89	-0.006	-0.00899	0
9023161	0	90163	19180	-0.64	-0.54	-11.53	-0.027	-0.022	-0.001
9023261	0	90164	19280	-0.84	-0.12	-10.86	0.014	-0.014	-0.003
9023361	0	90165	19380	-0.77	-0.25	-9.78	-0.017	-0.007	-0.003
9023461	0	90166	19480	-0.66	-0.21	-9.31	-0.008	-0.01899	-0.001
9023561	0	90167	19580	-0.69	0.05	-8.32	0.01799	-0.014	0
9023661	0	90168	19680	-0.65	-0.12	-9.3	-0.01799	-0.004	-0.002
9023762	0	90169	19780	-0.66	-0.03	-7.66	-0.005	0.008	-0.002
9023862	0	90170	19880	-0.52	-0.08	-8.36	-0.01	-0.006	-0.002
9023962	0	90171	19980	-0.46	-0.01	-6.87	-0.015	-0.013	0
9024062	0	90172	20080	-0.4	0.06	-8.31	-0.025	-0.006	-0.003
9024162	0	90173	20180	-0.38	0.14	-6.66	-0.001	-0.005	0.002
9024262	0	90174	20280	-0.35	0.16	-6.1	-0.01799	-0.003	-0.001
9024362	0	90175	20380	-0.24	0.1	-6.89	-0.022	-0.00899	-0.003
9024462	0	90176	20480	-0.29	0.24	-6.52	-0.015	0.005	0.001
9024562	0	90177	20580	-0.25	0.3	-5.51	-0.015	-0.00899	0.001
9024662	0	90178	20680	-0.16	0.25	-5.75	-0.025	0	0
9024762	0	90179	20780	-0.24	0.42	-4.89	0.004	0.011	-0.002
9024862	0	90180	20880	0.11	0.22	-4.79	-0.03599	-0.002	-0.002
9024962	0	90181	20980	0.05	0.33	-4.2	-0.033	0.004	-0.002
9025063	0	90182	21080	0.11	0.3899	-3.68	-0.024	-0.002	0.002
9025163	0	90183	21180	0.29	0.36	-3.35	-0.023	-0.004	0.003
9025263	0	90184	21280	-0.01	0.4	-3.1199	-0.032	0.002	0.001
9025363	0	90185	21380	0.08	0.5299	-2.77	-0.025	0.003	0
9025463	0	90186	21480	0.06	0.58	-2.14	-0.015	-0.005	-0.001
9025563	0	90187	21580	0.05	0.66	-2.31	-0.022	-0.005	-0.001
9025663	0	90188	21680	0.11	0.5	-2.24	-0.033	0	0.002
9025763	0	90189	21780	0.21	0.55	-3.08	-0.03	-0.006	-0.003
9025863	0	90190	21880	0.02	0.72	-2.17	-0.022	0.004	0.001
9025963	0	90191	21980	0.09	0.5899	-1.46	-0.031	-0.008	0.003
9026063	0	90192	22080	0.2	0.61	-1.41	-0.01899	-0.012	0.002
9026163	0	90193	22180	0.11	0.57	-2.3	-0.03	0	0
9026263	0	90194	22280	0.11	0.62	-1.67	-0.028	-0.007	-0.002
9026364	0	90195	22380	-0.06	0.83	-0.94	-0.00899	-0.001	0.001
9026464	0	90196	22480	0.23	0.58	-1.38	-0.035	-0.02	0
9026564	0	90197	22580	-0.03	0.65	-1.01	-0.03599	-0.001	0.002
9026664	0	90198	22680	0.15	0.74	-1.12	-0.023	-0.01	0.003
9026764	0	90199	22780	0.2	0.7	-1.26	-0.037	-0.002	0.001
9026864	0	90200	22880	0.07	0.83	-0.97	-0.026	-0.003	0.003
9026964	0	90201	22980	0.13	0.73	-1.46	-0.031	0	0.001
9027064	0	90202	23080	-0.06	0.65	-0.85	-0.042	0	0.004
9027164	0	90203	23180	0.28	0.5	-1.87	-0.056	0.001	0
9027264	0	90204	23280	0.12	0.85	-1.44	-0.01799	0.002	0.002
9027364	0	90205	23380	-0.05	0.75	-1.09	-0.046	0.011	0.002
9027464	0	90206	23480	0.11	0.75	-0.74	-0.05	0.00899	0.002
9027564	0	90207	23580	-0.1	1.12	0.11	-0.005	0.005	0.001
9027664	0	90208	23680	0.18	0.82	-0.96	-0.023	0.003	0.003
9027765	0	90209	23780	0.02	0.96	-0.51	-0.021	0.00899	0.001
9027865	0	90210	23880	0.15	1.09	0.12	-0.012	-0.012	0.002
9027965	0	90211	23980	-0.04	0.93	0.31	-0.03799	0.01899	0.004
9028065	0	90212	24080	0.25	0.81	-0.97	-0.033	-0.013	0.001
9028165	0	90213	24180	0.26	0.96	0.07	-0.028	-0.014	0.001
9028265	0	90214	24280	-0.06	1.02	-0.31	-0.031	0.003	0.003
9028365	0	90215	24380	0.04	0.95	0.38	-0.043	0.013	0.003
9028465	0	90216	24480	0.06	1.03	-0.43	-0.026	0	0.004
9028565	0	90217	24580	0.1	1.01	0.76	-0.028	-0.011	0.002
9028665	0	90218	24680	0.2	0.94	0.7	-0.037	-0.012	0.001
9028765	0	90219	24780	0.01	1.03	0.8	-0.029	-0.001	0.004
9028865	0	90220	24880	0.19	0.9	0.33	-0.048	-0.011	0.002
9028966	0	90221	24980	0.05	1	1.25	-0.034	-0.012	0.003
9029066	0	90222	25080	0.19	0.91	0.71	-0.037	-0.008	-0.001
9029166	0	90223	25180	-0.03	1.2	1.36	-0.028	-0.011	0.005
9029266	0	90224	25280	0.15	0.96	-0.04	-0.05	-0.015	0.001
9029366	0	90225	25380	0	0.98	1.24	-0.055	-0.004	0.003
9029466	0	90226	25480	0.03	1.05	-0.06	-0.037	-0.005	0.003
9029566	0	90227	25580	0.16	0.94	1.58	-0.043	-0.017	0.005
9029666	0	90228	25680	-0.02	1.19	0.95	-0.045	-0.012	0.003
9029766	0	90229	25780	-0.02	1.12	1.67	-0.043	-0.008	0.006
9029866	0	90230	25880	0.05	1.16	1.79	-0.034	-0.007	0.005
9029966	0	90231	25980	0.05	1.1799	1.4299	-0.032	-0.008	0.003
9030066	0	90232	26080	0.06	1.16	2.14	-0.03599	-0.014	0.002
9030166	0	90233	26180	0	1.1799	1.92	-0.041	-0.007	0
9030266	0	90234	26280	-0.09	1.16	1.23	-0.043	-0.012	0.002
9030367	0	90235	26380	0.23	1	1.38	-0.058	-0.016	0.004
9030467	0	90236	26480	0.01	1.24	2.3599	-0.03	-0.023	-0.001
9030567	0	90237	26580	0.19	1.1799	2.15	-0.045	-0.023	0.001
9030667	0	90238	26680	-0.05	1.23	2.35	-0.034	-0.008	0.001
9030767	0	90239	26780	0.01	1.11	2.56	-0.051	-0.016	0.002
9030867	0	90240	26880	0.15	1.23	2.35	-0.033	-0.02	0.001
9030967	0	90241	26980	0.03	1.2	2.1199	-0.042	-0.017	0.002
9031067	0	90242	27080	0.11	1.14	1.62	-0.049	-0.025	0.002
9031167	0	90243	27180	-0.13	1.3099	3.37	-0.033	-0.01799	0.002
9031267	0	90244	27280	0.2	1.05	2.45	-0.056	-0.01899	0.004
9031367	0	90245	27380	-0.12	1.08	1.89	-0.052	-0.006	0.003
9031467	0	90246	27480	0.05	1.1799	3.03	-0.03799	-0.023	0.003
9031568	0	90247	27580	0.2	1.16	2.24	-0.044	-0.021	0.004
9031668	0	90248	27680	0.03	1.38	4.15	-0.027	-0.023	0.003
9031768	0	90249	27780	0.1	1.13	2.8699	-0.043	-0.023	0.001
9031868	0	90250	27880	0.09	1.19	2.93	-0.045	-0.016	0.002
9031968	0	90251	27980	0.06	1.08	3.48	-0.052	-0.024	0.002
9032068	0	90252	28080	0.03	1.19	4.02	-0.046	-0.01899	0.007
9032168	0	90253	28180	0.08	1.17	3.69	-0.042	-0.029	0.001
9032268	0	90254	28280	0.04	1.16	3.25	-0.046	-0.026	0.004
9032368	0	90255	28380	0.04	1.0599	4.51	-0.046	-0.029	0.005
9032468	0	90256	28480	0.11	1.03	2.92	-0.061	-0.023	0.004
9032568	0	90257	28580	0.1	1	3.26	-0.044	-0.04	0.006
9032668	0	90258	28680	-0.04	1.12	3.51	-0.041	-0.034	-0.001
9032768	0	90259	28780	-0.2	1.24	4.09	-0.039	-0.01799	0.004
9032868	0	90260	28880	-0.18	1.08	3.18	-0.03599	-0.021	0.002
9032969	0	90261	28980	-0.04	1.1799	4.03	-0.025	-0.029	0
9033069	0	90262	29080	-0.08	1.09	4.4	-0.041	-0.024	0.006
9033169	0	90263	29180	-0.12	0.99	3.15	-0.03599	-0.023	0.005
9033269	0	90264	29280	-0.09	1.01	3.92	-0.035	-0.042	0.004
9033369	0	90265	29380	-0.14	0.99	4.35	-0.037	-0.035	0.002
9033469	0	90266	29480	-0.05	1.07	4.45	-0.013	-0.053	0
9033569	0	90267	29580	-0.17	1.1799	4.83	-0.013	-0.03	0
9033669	0	90268	29680	-0.04	0.9	5.31	-0.029	-0.039	0.003
9033769	0	90269	29780	-0.06	1.16	4.58	-0.01	-0.039	0.004
9033869	0	90270	29880	-0.08	1.03	5.17	-0.016	-0.041	0
9033969	0	90271	29980	-0.1	1.07	4.53	-0.022	-0.04	0.001
9034069	0	90272	30080	-0.13	1.01	5.36	-0.025	-0.047	0.004
9034170	0	90273	30180	-0.12	0.98	4.23	-0.028	-0.051	0.003
9034270	0	90274	30280	-0.16	0.99	4.9699	-0.035	-0.041	0.004
9034370	0	90275	30380	-0.18	1.07	5.61	-0.01899	-0.047	0.005
9034470	0	90276	30480	-0.12	1	5.39	-0.031	-0.047	0.005
9034570	0	90277	30580	-0.18	1	5.2199	-0.026	-0.039	0.002
9034670	0	90278	30680	-0.29	1.04	5.9899	-0.024	-0.042	0.003
9034770	0	90279	30780	-0.22	0.96	5.3	-0.025	-0.043	0.001
9034870	0	90280	30880	-0.15	1.01	5.13	-0.01799	-0.057	0.002
9034970	0	90281	30980	-0.15	0.96	5.52	-0.031	-0.041	0
9035070	0	90282	31080	-0.23	0.97	5.67	-0.041	-0.032	0.004
9035170	0	90283	31180	-0.11	0.89	6.04	-0.035	-0.052	0.002
9035270	0	90284	31280	-0.22	0.96	6.31	-0.035	-0.05	0.003
9035370	0	90285	31380	-0.24	0.88	6.64	-0.034	-0.046	0.006
9035470	0	90286	31480	-0.35	1.04	6.46	-0.023	-0.034	0.003
9035571	0	90287	31580	-0.38	1.16	6.82	-0.011	-0.045	0.001
9035671	0	90288	31680	-0.2	0.89	6.52	-0.034	-0.058	0.006
9035771	0	90289	31780	-0.18	0.94	5.7	-0.024	-0.048	-0.001
9035871	0	90290	31880	-0.4	0.94	6.16	-0.022	-0.045	0.002
9035971	0	90291	31980	-0.26	0.86	6.64	-0.034	-0.046	0.003
9036071	0	90292	32080	-0.26	1.03	7.1	-0.013	-0.055	0.004
9036171	0	90293	32180	-0.34	1.07	7.14	-0.01899	-0.043	0.004
9036271	0	90294	32280	-0.21	0.9	6.55	-0.034	-0.048	0.003
9036371	0	90295	32380	-0.27	0.97	6.7	-0.025	-0.055	0.001
9036471	0	90296	32480	-0.36	0.9	6.5	-0.034	-0.049	0.004
9036571	0	90297	32580	-0.2	1.05	6.98	-0.013	-0.062	0.002
9036671	0	90298	32680	-0.4	1.16	7.6	-0.016	-0.06	0.001
9036771	0	90299	32780	-0.31	1.16	8.51	-0.016	-0.052	0.004
9036872	0	90300	32880	-0.08	0.97	6.61	-0.01899	-0.071	0.001
9036972	0	90301	32980	-0.3899	1.08	7.1	-0.026	-0.057	0.006
9037072	0	90302	33080	-0.21	0.99	6.98	-0.035	-0.062	0.004
9037172	0	90303	33180	-0.5299	1	8.25	-0.02	-0.041	0.001
9037272	0	90304	33280	-0.13	0.94	7.78	-0.03599	-0.058	0.004
9037372	0	90305	33380	-0.16	0.9	7.07	-0.032	-0.064	0.006
9037472	0	90306	33480	-0.37	1.12	8.71	-0.034	-0.045	0.003
9037572	0	90307	33580	-0.23	0.98	7.78	-0.025	-0.057	0.005
9037672	0	90308	33680	-0.2	0.97	6.86	-0.029	-0.063	0.001
9037772	0	90309	33780	-0.42	1.28	8.51	-0.002	-0.054	0.001
9037872	0	90310	33880	-0.21	1.11	8.79	-0.01799	-0.073	0.006
9037972	0	90311	33980	-0.32	1.15	9.13	-0.016	-0.06	0.004
9038073	0	90312	34080	-0.42	1.11	8.84	-0.023	-0.057	0.005
9038173	0	90313	34180	-0.32	1.1	9.2299	-0.021	-0.066	0.006
9038273	0	90314	34280	-0.29	1.12	8.33	-0.032	-0.066	0.004
9038373	0	90315	34380	-0.38	1.09	8.18	-0.03599	-0.056	0.002
9038473	0	90316	34480	-0.31	1.1	8.6	-0.026	-0.061	0.005
9038573	0	90317	34580	-0.25	1.12	9.13	-0.011	-0.062	0.006
9038673	0	90318	34680	-0.32	1.26	9.54	-0.003	-0.056	0.005
9038773	0	90319	34780	-0.26	1.04	8.46	-0.035	-0.068	0.005
9038873	0	90320	34880	-0.23	1.09	8.66	-0.025	-0.07599	0.006
9038973	0	90321	34980	-0.3	1.13	9.02	-0.037	-0.062	0.00899
9039073	0	90322	35080	-0.4	1.33	8.71	-0.007	-0.068	0.004
9039173	0	90323	35180	-0.4	1.27	8.64	-0.021	-0.065	0.006
9039273	0	90324	35280	-0.15	1.19	9.07	-0.023	-0.083	0.005
9039373	0	90325	35380	-0.42	1.29	9.7299	-0.026	-0.062	0.007
9039474	0	90326	35480	-0.32	1.3	10.04	-0.01899	-0.069	0.008
9039574	0	90327	35580	-0.42	1.1799	9.81	-0.03	-0.07	0.002
9039674	0	90328	35680	-0.3	1.27	9.91	-0.021	-0.081	0.005
9039774	0	90329	35780	-0.48	1.28	9.4399	-0.049	-0.04	0.008
9039874	0	90330	35880	-0.28	1.15	9.99	-0.042	-0.066	0.00899
9039974	0	90331	35980	-0.26	1.25	9.18	-0.023	-0.073	0.003
9040074	0	90332	36080	-0.48	1.44	10.39	-0.033	-0.062	0.004
9040174	0	90333	36180	-0.35	1.3099	9.13	-0.028	-0.059	0.004
9040274	0	90334	36280	-0.4	1.41	9.39	-0.025	-0.049	0.005
9040374	0	90335	36380	-0.32	1.3099	9.41	-0.04	-0.06	0.003
9040474	0	90336	36480	-0.4	1.3099	9.3	-0.045	-0.045	0.004
9040574	0	90337	36580	-0.37	1.35	10.6	-0.039	-0.066	0.003
9040674	0	90338	36680	-0.45	1.54	9.54	-0.025	-0.052	0.005
9040775	0	90339	36780	-0.48	1.48	10.78	-0.033	-0.069	0.006
9040875	0	90340	36880	-0.6	1.47	10.34	-0.034	-0.047	0.008
9040975	0	90341	36980	-0.26	1.41	9.93	-0.03799	-0.065	0.008
9041075	0	90342	37080	-0.19	1.3	9.92	-0.046	-0.067	0.006
9041175	0	90343	37180	-0.4	1.62	10.49	-0.02	-0.059	0.005
9041275	0	90344	37280	-0.31	1.49	10.33	-0.03599	-0.064	0.006
9041375	0	90345	37380	-0.32	1.57	10.96	-0.031	-0.06	0.006
9041475	0	90346	37480	-0.29	1.51	10.62	-0.039	-0.068	0.011
9041575	0	90347	37580	-0.38	1.62	11.74	-0.035	-0.061	0.00899
9041675	0	90348	37680	-0.32	1.46	9.9799	-0.056	-0.057	0.005
9041775	0	90349	37780	-0.43	1.59	11.2	-0.053	-0.053	0.00899
9041875	0	90350	37880	-0.13	1.5	10.46	-0.055	-0.07599	0.008
9041975	0	90351	37980	-0.48	1.78	11.38	-0.035	-0.071	0.007
9042076	0	90352	38080	-0.3899	1.59	10.86	-0.048	-0.055	0.007
9042176	0	90353	38180	-0.25	1.58	10.52	-0.053	-0.066	0.008
9042276	0	90354	38280	-0.35	1.62	10.6899	-0.05	-0.061	0.008
9042376	0	90355	38380	-0.3899	1.72	11.38	-0.051	-0.058	0.00899
9042476	0	90356	38480	-0.48	1.77	12.15	-0.028	-0.066	0.007
9042576	0	90357	38580	-0.21	1.45	9.97	-0.075	-0.073	0.006
9042676	0	90358	38680	-0.47	1.71	11.31	-0.044	-0.062	0.00899
9042776	0	90359	38780	-0.29	1.75	10.58	-0.027	-0.075	0.007
9042876	0	90360	38880	-0.48	1.77	10.8	-0.047	-0.057	0.008
9042976	0	90361	38980	-0.58	1.85	11.37	-0.037	-0.06	0.00899
9043076	0	90362	39080	-0.48	1.68	11.51	-0.04	-0.065	0.006
9043176	0	90363	39180	-0.51	1.84	12.16	-0.041	-0.066	0.006
9043276	0	90364	39280	-0.41	1.75	10.95	-0.037	-0.069	0.006
9043377	0	90365	39380	-0.32	1.7	11.6	-0.047	-0.073	0.006
9043477	0	90366	39480	-0.5299	1.95	12.14	-0.05	-0.063	0.00899
9043577	0	90367	39580	-0.28	1.66	11.21	-0.03799	-0.08	0.004
9043677	0	90368	39680	-0.48	1.55	13.42	-0.034	-0.069	0.01
9043777	0	90369	39780	-0.36	1.54	13.52	-0.023	-0.079	0.008
9043877	0	90370	39880	-0.23	1.41	12.76	-0.025	-0.075	0.005
9043977	0	90371	39980	-0.44	1.36	13.9	-0.028	-0.087	0.006
9044077	0	90372	40080	-0.49	1.28	13.31	-0.032	-0.066	0.002
9044177	0	90373	40180	-0.49	1.52	14.12	0.013	-0.07	0.007
9044277	0	90374	40280	-0.27	1.23	13.22	-0.023	-0.089	0.008
9044377	0	90375	40380	-0.37	1.26	13.82	-0.028	-0.067	0.005
9044477	0	90376	40480	-0.43	1.37	13.88	-0.001	-0.075	0.008
9044577	0	90377	40580	-0.46	1.48	13.82	0.003	-0.079	0.005
9044677	0	90378	40680	-0.5	1.45	13.34	-0.007	-0.067	0.002
9044778	0	90379	40780	-0.42	1.26	13.99	-0.026	-0.07599	0.006
9044878	0	90380	40880	-0.3899	1.3099	13.05	-0.016	-0.069	0.006
9044978	0	90381	40980	-0.54	1.46	14.37	-0.012	-0.069	0.006
9045078	0	90382	41080	-0.54	1.45	14.54	0.001	-0.067	0.01
9045178	0	90383	41180	-0.32	1.3	13.69	-0.01899	-0.086	0.008
9045278	0	90384	41280	-0.5	1.47	15.22	-0.015	-0.073	0.00899
9045378	0	90385	41380	-0.51	1.37	13.54	-0.008	-0.083	0.007
9045478	0	90386	41480	-0.28	1.23	13.75	-0.023	-0.08	0.00899
9045578	0	90387	41580	-0.45	1.37	14.08	-0.011	-0.079	0.005
9045678	0	90388	41680	-0.41	1.39	13.53	-0.005	-0.084	0.007
9045778	0	90389	41780	-0.41	1.35	13.88	-0.016	-0.07199	0.004
9045878	0	90390	41880	-0.3899	1.34	13.85	-0.001	-0.091	0.007
9045979	0	90391	41980	-0.49	1.44	13.82	-0.003	-0.064	0.004
9046079	0	90392	42080	-0.55	1.49	14.14	-0.004	-0.066	0.007
9046179	0	90393	42180	-0.36	1.22	14.2	-0.031	-0.063	0.008
9046279	0	90394	42280	-0.35	1.2	13.38	-0.023	-0.073	0.006
9046379	0	90395	42380	-0.43	1.36	13.41	-0.007	-0.07599	0.005
