# Supplementary material for: Robot-Based Calibration Procedure for Graphene Electronic Skin
Source: Sensors (Basel). 2022 Aug 16;22(16):6122. doi: 10.3390/s22166122 (PMC9416129; doi:10.3390/s22166122)
Supplement: Supplementary file 1 [file sensors-22-06122-s001.zip › measurements/sensor_row_12_col_21_hex_load.dat]

#ID ES_1_V1
#SIZE ROW 16 COL 32
#DIR LOAD
#sensor: hex
#coord: row_12_col_21
system_time	status	sequence_number	hex_sample_counter	Fx	Fy	Fz	Tx	Ty	Tz
8901168	0	88944	28352	-0.38	1.4	14.36	-0.024	-0.085	0.006
8901268	0	88945	28452	-0.33	1.44	14.62	-0.012	-0.075	0.008
8901368	0	88946	28552	-0.29	1.4299	13.57	-0.008	-0.077	0.002
8901468	0	88947	28652	-0.64	1.5599	14.78	-0.001	-0.059	0.006
8901568	0	88948	28752	-0.3899	1.38	14.1	-0.006	-0.067	0.006
8901668	0	88949	28852	-0.25	1.34	13.35	-0.016	-0.068	0.007
8901768	0	88950	28952	-0.31	1.22	13.49	-0.04	-0.067	0.005
8901868	0	88951	29052	-0.41	1.46	14.38	-0.006	-0.081	0.007
8901968	0	88952	29152	-0.51	1.48	14.02	-0.015	-0.068	0.008
8902068	0	88953	29252	-0.54	1.52	14.45	-0.013	-0.07599	0.005
8902168	0	88954	29352	-0.49	1.46	14.08	-0.007	-0.075	0.006
8902269	0	88955	29452	-0.55	1.54	14.43	0.013	-0.065	0.003
8902369	0	88956	29552	-0.45	1.29	13.37	-0.023	-0.062	0.006
8902469	0	88957	29652	-0.44	1.41	13.84	-0.013	-0.074	0.005
8902569	0	88958	29752	-0.43	1.28	13.37	-0.01899	-0.07199	0.005
8902669	0	88959	29852	-0.44	1.4	13.76	-0.017	-0.086	0.003
8902769	0	88960	29952	-0.5	1.3099	14.06	-0.029	-0.068	0.005
8902869	0	88961	30052	-0.3899	1.45	13.74	-0.004	-0.073	0.007
8902969	0	88962	30152	-0.6	1.57	14.35	0	-0.074	0.006
8903069	0	88963	30252	-0.63	1.41	13.94	-0.012	-0.07199	0.003
8903169	0	88964	30352	-0.41	1.46	14.58	-0.002	-0.086	0.003
8903269	0	88965	30452	-0.49	1.4299	13.51	-0.004	-0.075	0.004
8903369	0	88966	30552	-0.51	1.38	13.49	-0.012	-0.062	0.007
8903469	0	88967	30652	-0.41	1.32	13.87	-0.016	-0.079	0.007
8903569	0	88968	30752	-0.48	1.16	13.29	-0.002	-0.082	0.005
8903670	0	88969	30852	-0.47	1.12	12.77	-0.006	-0.08	0.007
8903770	0	88970	30952	-0.67	1.1799	13.02	0.002	-0.084	0.004
8903870	0	88971	31052	-0.7799	1.09	12.25	0.007	-0.082	0.006
8903970	0	88972	31152	-0.6	0.79	10.34	-0.024	-0.081	0.003
8904070	0	88973	31252	-0.68	1.13	12.58	0.011	-0.086	0.005
8904170	0	88974	31352	-0.66	0.91	11.88	-0.02	-0.074	0.008
8904270	0	88975	31452	-0.61	0.99	11.57	-0.003	-0.084	0.003
8904370	0	88976	31552	-0.65	0.92	11.6899	-0.003	-0.081	0.011
8904470	0	88977	31652	-0.67	1.08	11.31	-0.004	-0.07199	0.006
8904570	0	88978	31752	-0.73	0.96	11.7	-0.005	-0.07599	0.007
8904670	0	88979	31852	-0.5299	0.82	10.65	-0.02	-0.085	0.008
8904770	0	88980	31952	-0.57	0.97	11.05	-0.004	-0.077	0.003
8904871	0	88981	32052	-0.55	0.88	11.74	-0.006	-0.07599	0.008
8904971	0	88982	32152	-0.56	0.88	10.72	-0.008	-0.082	0.006
8905071	0	88983	32252	-0.47	0.84	11.02	-0.012	-0.083	0.004
8905171	0	88984	32352	-0.69	1.05	12.16	0.012	-0.078	0.006
8905271	0	88985	32452	-0.56	0.83	10.15	-0.001	-0.083	0.004
8905371	0	88986	32552	-0.8	0.89	10.29	-0.006	-0.07199	0.006
8905471	0	88987	32652	-0.66	0.7799	10.42	-0.006	-0.078	0.003
8905571	0	88988	32752	-0.36	0.89	10.74	0.00899	-0.091	0.007
8905671	0	88989	32852	-0.72	0.93	10.02	-0.001	-0.058	0.004
8905771	0	88990	32952	-0.51	0.71	8.68	-0.004	-0.066	0.002
8905871	0	88991	33052	-0.5899	0.94	10.43	0.004	-0.078	0.006
8905971	0	88992	33152	-0.64	0.81	10.05	-0.015	-0.07199	0.006
8906071	0	88993	33252	-0.41	0.86	10.78	0.004	-0.086	0.005
8906171	0	88994	33352	-0.48	0.75	9.96	-0.004	-0.078	0.008
8906272	0	88995	33452	-0.54	0.7799	9.57	-0.005	-0.075	0.006
8906372	0	88996	33552	-0.54	0.75	9.5	-0.006	-0.067	0.005
8906472	0	88997	33652	-0.56	0.82	10.36	-0.004	-0.073	0.005
8906572	0	88998	33752	-0.51	0.81	10.28	0.005	-0.078	0.004
8906672	0	88999	33852	-0.58	0.71	8.58	-0.016	-0.059	0.005
8906772	0	89000	33952	-0.51	0.65	9.38	-0.01	-0.066	0.005
8906872	0	89001	34052	-0.34	0.61	9.36	-0.016	-0.074	0.003
8906972	0	89002	34152	-0.6	0.86	9.17	0.013	-0.063	0.003
8907072	0	89003	34252	-0.51	0.62	8.88	-0.011	-0.07	0.003
8907172	0	89004	34352	-0.62	0.73	8.89	-0.008	-0.046	0.001
8907272	0	89005	34452	-0.52	0.71	9.29	0	-0.06	0.006
8907372	0	89006	34552	-0.41	0.56	8.82	-0.005	-0.066	0.005
8907473	0	89007	34652	-0.44	0.68	9.33	0.006	-0.066	0.005
8907573	0	89008	34752	-0.61	0.73	8.78	0.002	-0.052	0.003
8907673	0	89009	34852	-0.26	0.51	8.05	0.001	-0.071	0.003
8907773	0	89010	34952	-0.22	0.43	8.32	-0.014	-0.066	0.005
8907873	0	89011	35052	-0.49	0.54	9.37	-0.02	-0.052	0.007
8907973	0	89012	35152	-0.3	0.54	8.31	0.01	-0.061	0.006
8908073	0	89013	35252	-0.44	0.58	8.12	-0.003	-0.061	0.003
8908173	0	89014	35352	-0.56	0.77	8.77	0.016	-0.048	0.003
8908273	0	89015	35452	-0.19	0.51	8.01	0.004	-0.062	0.006
8908373	0	89016	35552	-0.38	0.51	8.2299	-0.007	-0.048	0.008
8908473	0	89017	35652	-0.36	0.62	8.59	0.012	-0.05	0.003
8908573	0	89018	35752	-0.11	0.52	7.45	0.014	-0.061	0.005
8908673	0	89019	35852	-0.33	0.64	8.76	0.014	-0.06	0.003
8908773	0	89020	35952	-0.29	0.47	8.02	-0.003	-0.051	0.007
8908874	0	89021	36052	-0.16	0.47	7.95	0.001	-0.055	0.006
8908974	0	89022	36152	-0.38	0.61	7.76	0.01	-0.035	0.004
8909074	0	89023	36252	-0.13	0.36	8.07	-0.01	-0.06	0.005
8909174	0	89024	36352	-0.22	0.41	7.46	-0.004	-0.041	0.002
8909274	0	89025	36452	-0.15	0.38	6.51	-0.004	-0.056	0.004
8909374	0	89026	36552	-0.23	0.44	7.07	0	-0.044	0.004
8909474	0	89027	36652	-0.14	0.3899	7.26	0.007	-0.05	0.004
8909574	0	89028	36752	-0.22	0.48	7.36	0.022	-0.043	0.002
8909674	0	89029	36852	-0.14	0.48	7.12	0.02	-0.053	0.003
8909774	0	89030	36952	-0.23	0.48	6.44	0.00899	-0.04	0.005
8909874	0	89031	37052	-0.03	0.38	6.69	-0.006	-0.039	0.004
8909974	0	89032	37152	-0.35	0.52	7.14	0.01899	-0.032	0.004
8910074	0	89033	37252	-0.02	0.25	5.53	-0.00899	-0.035	0.004
8910175	0	89034	37352	-0.16	0.3899	5.55	-0.003	-0.032	0.003
8910275	0	89035	37452	-0.04	0.41	7.15	0.001	-0.049	0.002
8910375	0	89036	37552	-0.04	0.5	6.21	0.023	-0.041	0.002
8910475	0	89037	37652	-0.27	0.56	7.64	0.017	-0.024	0.007
8910575	0	89038	37752	-0.07	0.3899	6.42	0.012	-0.034	0.002
8910675	0	89039	37852	-0.23	0.57	6.95	0.01799	-0.031	0.005
8910775	0	89040	37952	0	0.3899	6.27	0.012	-0.042	0.002
8910875	0	89041	38052	-0.03	0.37	6.08	-0.006	-0.037	0.003
8910975	0	89042	38152	-0.24	0.48	6.25	0.015	-0.026	0
8911075	0	89043	38252	-0.06	0.3899	6.13	-0.003	-0.04	-0.002
8911175	0	89044	38352	-0.08	0.55	6.51	0.025	-0.03599	0.004
8911275	0	89045	38452	-0.06	0.28	4.78	0.003	-0.031	0.002
8911376	0	89046	38552	-0.17	0.37	5.88	0.007	-0.016	0.002
8911476	0	89047	38652	-0.09	0.49	6.71	0.00899	-0.027	0
8911576	0	89048	38752	-0.01	0.38	5.56	0.008	-0.044	0.003
8911676	0	89049	38852	0.02	0.33	5.38	0.007	-0.028	0.001
8911776	0	89050	38952	-0.02	0.2	4.9899	-0.008	-0.029	0.003
8911876	0	89051	39052	-0.03	0.36	5.84	0.017	-0.024	0.002
8911976	0	89052	39152	-0.04	0.3	5.35	0.001	-0.024	-0.002
8912076	0	89053	39252	0.11	0.2	5.13	-0.002	-0.033	0.002
8912176	0	89054	39352	0.02	0.32	6.36	0.00899	-0.033	0.003
8912276	0	89055	39452	-0.09	0.45	6.43	0.022	-0.021	0.001
8912376	0	89056	39552	0.03	0.25	4.79	-0.005	-0.01899	-0.001
8912476	0	89057	39652	0.04	0.26	4.93	-0.001	-0.034	0.007
8912576	0	89058	39752	-0.02	0.34	4.63	0.001	-0.014	0
8912676	0	89059	39852	-0.02	0.26	4.53	0.014	-0.022	0.001
8912777	0	89060	39952	0.08	0.3	4.89	0.011	-0.03799	0.002
8912877	0	89061	40052	0.04	0.41	4.58	0.02	-0.027	-0.001
8912977	0	89062	40152	-0.03	0.4	5.51	0.024	-0.017	0
8913077	0	89063	40252	-0.05	0.32	4.84	0.013	-0.015	0.002
8913177	0	89064	40352	-0.01	0.37	4.75	0.012	-0.013	0.003
8913277	0	89065	40452	-0.07	0.4	4.94	0.013	-0.00899	0.005
8913377	0	89066	40552	0.13	0.3899	4.48	0.026	-0.025	0.002
8913477	0	89067	40652	-0.01	0.29	4.56	0.008	-0.016	0.004
8913577	0	89068	40752	0.08	0.31	4.84	0.014	-0.02	0.003
8913677	0	89069	40852	0.24	0.19	3.35	0.001	-0.01799	0.003
8913777	0	89070	40952	0.18	0.32	3.98	0.016	-0.023	0
8913877	0	89071	41052	-0.11	0.33	4.21	0.014	-0.003	0.003
8913977	0	89072	41152	0.08	0.2	4.06	-0.005	0	0.004
8914078	0	89073	41252	-0.08	0.34	3.44	0.005	-0.002	0.002
8914178	0	89074	41352	0.07	0.31	3.16	0.001	-0.008	0.001
8914278	0	89075	41452	0.14	0.29	3.25	0.004	-0.011	0.004
8914378	0	89076	41552	0.02	0.29	3.82	0.011	-0.014	0.002
8914478	0	89077	41652	0.15	0.21	2.46	0.00899	-0.007	0.001
8914578	0	89078	41752	-0.06	0.44	3.45	0.023	-0.002	0.001
8914678	0	89079	41852	0.02	0.46	3.83	0.029	-0.008	0
8914778	0	89080	41952	0.07	0.33	4.25	0.007	-0.01	0.003
8914878	0	89081	42052	0.2	0.2	2.16	0.00899	-0.014	0
8914978	0	89082	42152	0.03	0.27	2.72	0.006	-0.013	0.002
8915078	0	89083	42252	-0.05	0.34	3.03	0.004	0.002	-0.002
8915178	0	89084	42352	0.27	0.17	2.48	-0.003	-0.014	0.001
8915279	0	89085	42452	0.11	0.25	2.6099	0.008	-0.01899	0.003
8915379	0	89086	42552	0.11	0.27	2.85	0.013	-0.01799	0.002
8915479	0	89087	42652	0.11	0.18	2.77	-0.01	-0.015	0.001
8915579	0	89088	42752	0.17	0.23	3.51	0.017	-0.01899	0
8915679	0	89089	42852	0.18	0.12	2.26	0.005	-0.005	0.004
8915779	0	89090	42952	0.11	0.29	1.82	0.007	0.00899	0.002
8915879	0	89091	43052	0.02	0.2	1.98	0.01	-0.004	0
8915979	0	89092	43152	-0.01	0.23	1.72	0.015	0	0.002
8916079	0	89093	43252	0.22	-0.02	1.51	-0.003	-0.01	0.003
8916179	0	89094	43352	0.27	0.09	1.24	-0.007	-0.00899	0.002
8916279	0	89095	43452	0.23	0.09	1.88	0.02	-0.023	0.004
8916379	0	89096	43552	0.18	0.07	0.92	0.001	0	0
8916479	0	89097	43652	0.03	0.14	1.8	0.006	-0.008	0.002
8916579	0	89098	43752	0.1	0.14	2.14	0.013	-0.011	0
8916680	0	89099	43852	0.01	0.1	2.28	0.022	-0.002	0.004
8916780	0	89100	43952	0.02	-0.05	1.9	0.015	-0.015	0.002
8916880	0	89101	44052	0.05	-0.05	0.37	0.017	-0.002	0.001
8916980	0	89102	44152	-0.06	0.02	2.04	0.023	-0.001	0.001
8917080	0	89103	44252	-0.03	-0.11	1.08	0.013	0.003	0.004
8917180	0	89104	44352	0.03	-0.06	1.36	0.017	0.003	0.001
8917280	0	89105	44452	-0.03	-0.09	0.49	0.021	-0.004	0.004
8917380	0	89106	44552	-0.05	-0.06	1.17	0.031	-0.002	0.001
8917480	0	89107	44652	0.16	-0.08	0.7	0.022	0	0.002
8917580	0	89108	44752	0.07	-0.05	1	0.032	-0.005	-0.001
8917680	0	89109	44852	-0.02	-0.08	0.4	0.03	-0.00899	0.001
8917780	0	89110	44952	0.12	-0.14	0.38	0.01799	-0.007	0
8917880	0	89111	45052	0.13	-0.19	-0.02	0.01799	-0.003	0.002
8917981	0	89112	45152	-0.03	-0.11	0.87	0.01799	-0.01	0.003
8918081	0	89113	45252	-0.09	-0.17	0.38	0.008	0.006	0.003
8918181	0	89114	45352	0.11	-0.13	0.25	0.02	0.003	0.002
8918281	0	89115	45452	0.04	-0.16	0.52	0.026	-0.01	0.003
8918381	0	89116	45552	0.27	-0.35	0.03	0.01	-0.00899	0.001
8918481	0	89117	45652	0.02	-0.22	-1.8	0.023	0.006	-0.004
8918581	0	89118	45752	0.1	-0.45	-1.86	0.001	0.004	0.001
8918681	0	89119	45852	-0.08	-0.04	-0.43	0.034	0.002	0.002
8918781	0	89120	45952	-0.07	0.05	-0.22	0.045	-0.002	0.002
8918881	0	89121	46052	0.13	-0.44	-2.18	0	-0.001	0.001
8918981	0	89122	46152	0.16	-0.22	-1.09	0.031	-0.001	0.003
8919081	0	89123	46252	-0.1	-0.19	-1.57	0.037	0.006	0
8919181	0	89124	46352	-0.1	-0.32	-2	0.01799	0.004	-0.001
8919282	0	89125	46452	-0.09	-0.35	-1.02	0.027	0.007	0.002
8919382	0	89126	46552	-0.24	-0.16	-1.09	0.046	0.015	-0.003
8919482	0	89127	46652	-0.08	-0.41	-1.49	0.039	0.004	-0.001
8919582	0	89128	46752	-0.06	-0.48	-1.11	0.01899	0.005	0.001
8919682	0	89129	46852	-0.04	-0.32	-0.19	0.045	-0.005	0.001
8919782	0	89130	46952	0.03	-0.44	-2.33	0.04	0.002	0
8919882	0	89131	47052	0.05	-0.37	-1.74	0.035	0.001	0.002
8919982	0	89132	47152	-0.15	-0.44	-1.84	0.03	0.003	0
8920082	0	89133	47252	-0.07	-0.55	-1.71	0.022	0.007	0.002
8920182	0	89134	47352	0.04	-0.47	-2.07	0.027	-0.003	0.001
8920282	0	89135	47452	0	-0.5	-2.03	0.035	-0.004	0.001
8920382	0	89136	47552	0.03	-0.5	-2.14	0.028	0.001	-0.002
8920483	0	89137	47652	0.09	-0.46	-1.39	0.032	-0.012	0
8920583	0	89138	47752	-0.01	-0.45	-1.69	0.03599	-0.004	-0.001
8920683	0	89139	47852	0.02	-0.52	-1.78	0.023	0.002	0.001
8920783	0	89140	47952	-0.12	-0.45	-1.5599	0.035	0.004	0.001
8920883	0	89141	48052	-0.02	-0.54	-2.14	0.033	-0.004	-0.004
8920983	0	89142	48152	-0.17	-0.36	-1.41	0.04	0.008	0.001
8921083	0	89143	48252	-0.21	-0.38	-2.14	0.045	0.014	-0.003
8921183	0	89144	48352	0.02	-0.57	-3.1199	0.023	-0.003	-0.001
8921283	0	89145	48452	-0.08	-0.54	-3.01	0.041	-0.011	-0.001
8921383	0	89146	48552	-0.05	-0.7	-3.14	0.026	0.005	-0.006
8921483	0	89147	48652	-0.22	-0.7	-3.43	0.046	0	-0.001
8921583	0	89148	48752	-0.09	-0.75	-2.98	0.039	-0.008	0.001
8921683	0	89149	48852	-0.09	-0.9	-4.5	0.031	0.00899	-0.001
8921783	0	89150	48952	0	-0.94	-5.16	0.03599	0.006	0.001
8921884	0	89151	49052	-0.18	-0.92	-4.98	0.046	-0.002	0.001
8921984	0	89152	49152	0.05	-1.14	-5.76	0.023	-0.007	-0.001
8922084	0	89153	49252	-0.2	-1.08	-6.81	0.03599	0.002	-0.001
8922184	0	89154	49352	-0.23	-1	-5.46	0.056	0.004	0
8922284	0	89155	49452	-0.01	-1.21	-6.79	0.047	-0.00899	-0.002
8922384	0	89156	49552	-0.21	-1.1	-6.64	0.063	-0.004	-0.004
8922484	0	89157	49652	-0.31	-1.22	-6.83	0.044	0.017	-0.001
8922584	0	89158	49752	-0.09	-1.35	-8.7299	0.057	0.00899	-0.003
8922684	0	89159	49852	-0.15	-1.3099	-9.04	0.058	0.001	-0.004
8922784	0	89160	49952	-0.1	-1.39	-8.9399	0.055	-0.008	-0.002
8922884	0	89161	50052	-0.27	-1.32	-8.87	0.065	0.002	-0.003
8922984	0	89162	50152	-0.38	-1.4299	-9.17	0.056	0.004	-0.001
8923084	0	89163	50252	-0.29	-1.51	-9.4	0.064	-0.001	-0.002
8923185	0	89164	50352	-0.27	-1.61	-10.08	0.062	0.002	-0.003
8923285	0	89165	50452	-0.25	-1.67	-11.24	0.069	-0.002	-0.004
8923385	0	89166	50552	-0.29	-1.61	-10.9	0.066	-0.006	0.003
8923485	0	89167	50652	-0.41	-1.64	-11.56	0.06	0.006	-0.004
8923585	0	89168	50752	-0.4	-1.79	-12.5	0.056	-0.003	-0.004
8923685	0	89169	50852	-0.37	-1.74	-12.55	0.073	-0.015	-0.002
8923785	0	89170	50952	-0.61	-1.83	-12.63	0.06	0.008	0
8923885	0	89171	51052	-0.48	-1.93	-13.79	0.055	-0.004	-0.002
8923985	0	89172	51152	-0.3899	-1.86	-13.87	0.074	-0.015	-0.003
8924085	0	89173	51252	-0.35	-1.97	-13.68	0.077	-0.024	0.001
8924185	0	89174	51352	-0.55	-1.89	-14.59	0.07199	0.012	-0.003
8924285	0	89175	51452	-0.61	-1.86	-14.34	0.101	-0.012	-0.002
8924385	0	89176	51552	-0.41	-2.18	-16.28	0.075	-0.008	-0.002
8924486	0	89177	51652	-0.73	-1.96	-15.06	0.099	-0.00899	-0.003
8924586	0	89178	51752	-0.38	-2.3599	-16.6	0.069	-0.016	-0.004
8924686	0	89179	51852	-0.58	-2.29	-16.9599	0.088	-0.013	-0.001
8924786	0	89180	51952	-0.57	-2.34	-16.62	0.075	-0.02	-0.001
8924886	0	89181	52052	-0.5299	-2.47	-17.2	0.077	-0.021	-0.001
8924986	0	89182	52152	-0.62	-2.54	-19	0.077	-0.007	-0.002
8925086	0	89183	52252	-0.73	-2.47	-19.1299	0.08	-0.011	-0.004
8925186	0	89184	52352	-0.62	-2.66	-20.33	0.081	-0.007	-0.003
8925286	0	89185	52452	-0.49	-2.83	-21.66	0.07599	-0.022	-0.002
8925386	0	89186	52552	-0.63	-2.56	-20.24	0.11	-0.011	-0.001
8925486	0	89187	52652	-0.67	-2.77	-22.07	0.094	-0.001	-0.003
8925586	0	89188	52752	-0.51	-2.96	-22.53	0.087	-0.01	-0.003
8925686	0	89189	52852	-0.54	-3.05	-23.4	0.083	-0.004	-0.001
8925786	0	89190	52952	-0.64	-2.89	-23.1	0.104	-0.005	-0.001
8925887	0	89191	53052	-0.49	-3.06	-23.84	0.101	-0.015	-0.001
8925987	0	89192	53152	-0.44	-3.14	-24.51	0.106	-0.014	0
8926087	0	89193	53252	-0.67	-3.08	-25.57	0.112	0.002	-0.003
8926187	0	89194	53352	-0.6	-3.34	-27.55	0.101	0.002	-0.003
8926287	0	89195	53452	-0.64	-3.3	-27.37	0.105	0.016	-0.007
8926387	0	89196	53552	-0.5899	-3.26	-25.61	0.097	0.01799	-0.002
8926487	0	89197	53652	-0.5899	-3.3	-27.45	0.121	0.002	-0.005
8926587	0	89198	53752	-0.38	-3.63	-29.21	0.105	0.001	-0.001
8926687	0	89199	53852	-0.6	-3.57	-29.82	0.115	0.008	-0.004
8926787	0	89200	53952	-0.55	-3.69	-30.49	0.107	0.002	-0.001
8926887	0	89201	54052	-0.58	-3.6	-30.84	0.121	0.01	-0.006
8926987	0	89202	54152	-0.47	-3.86	-31.66	0.108	0.017	-0.001
8927088	0	89203	54252	-0.5899	-3.74	-32.04	0.118	0.016	0.001
8927188	0	89204	54352	-0.56	-3.98	-32.89	0.107	0.014	-0.003
8927288	0	89205	54452	-0.51	-3.99	-32.7599	0.121	0.02	0
8927388	0	89206	54552	-0.25	-4.28	-35.19	0.104	0.014	-0.002
8927488	0	89207	54652	-0.51	-4.05	-34.9	0.128	0.013	-0.003
8927588	0	89208	54752	-0.29	-4.33	-35.96	0.091	0.023	-0.001
8927688	0	89209	54852	-0.29	-4.3	-37.06	0.12	0.017	-0.005
8927788	0	89210	54952	-0.3899	-4.33	-37.4199	0.123	0.027	-0.004
8927888	0	89211	55052	-0.5	-4.2199	-37.6	0.134	0.041	-0.007
8927988	0	89212	55152	-0.24	-4.4699	-39.2599	0.134	0.02	-0.004
8928088	0	89213	55252	-0.45	-4.42	-40.03	0.125	0.04	-0.006
8928188	0	89214	55352	-0.3899	-4.45	-38.65	0.139	0.046	-0.003
8928288	0	89215	55452	-0.3899	-4.61	-41.4199	0.119	0.045	-0.004
8928388	0	89216	55552	-0.2	-4.83	-42.09	0.114	0.032	-0.001
8928489	0	89217	55652	-0.26	-4.8	-41.99	0.12	0.033	-0.001
8928589	0	89218	55752	-0.27	-4.82	-43.16	0.125	0.048	-0.003
8928689	0	89219	55852	-0.1	-5.03	-44.9	0.12899	0.043	-0.002
8928789	0	89220	55952	-0.14	-5.02	-45.05	0.131	0.039	-0.006
8928889	0	89221	56052	-0.06	-5.19	-45.77	0.133	0.047	-0.003
8928989	0	89222	56152	-0.04	-5.23	-46.58	0.132	0.044	-0.003
8929089	0	89223	56252	-0.13	-5.29	-47.09	0.12899	0.06	-0.006
8929189	0	89224	56352	-0.1	-5.28	-46.93	0.12899	0.044	-0.002
8929289	0	89225	56452	-0.04	-5.4899	-49.45	0.125	0.055	-0.002
8929389	0	89226	56552	-0.09	-5.35	-48.87	0.135	0.048	-0.004
8929489	0	89227	56652	0.04	-5.5	-50.45	0.15199	0.058	-0.004
8929589	0	89228	56752	-0.08	-5.38	-49.7599	0.156	0.061	-0.002
8929690	0	89229	56852	-0.06	-5.48	-49.61	0.156	0.062	0.002
8929790	0	89230	56952	0.04	-5.8	-52.38	0.139	0.052	-0.003
8929890	0	89231	57052	0.07	-5.88	-52.65	0.134	0.059	-0.002
8929990	0	89232	57152	0.25	-5.89	-52.85	0.15199	0.047	0
8930090	0	89233	57252	0.06	-5.9699	-54.32	0.142	0.063	-0.003
8930190	0	89234	57352	0.15	-6.04	-54.93	0.147	0.069	-0.001
8930290	0	89235	57452	0.06	-6.07	-54.91	0.155	0.074	-0.005
8930390	0	89236	57552	0.07	-6.11	-56.78	0.154	0.077	-0.006
8930490	0	89237	57652	0.12	-6.18	-56.93	0.166	0.07599	-0.002
8930590	0	89238	57752	0.18	-6.2199	-57.65	0.176	0.07199	-0.004
8930690	0	89239	57852	0.21	-6.27	-57.63	0.169	0.061	-0.003
8930790	0	89240	57952	0.18	-6.4	-57.75	0.15099	0.069	-0.002
8930890	0	89241	58052	0.12	-6.4	-59.56	0.165	0.094	-0.002
8930990	0	89242	58152	0.35	-6.44	-59.51	0.179	0.065	-0.005
8931091	0	89243	58252	0.29	-6.67	-60.94	0.167	0.084	-0.003
8931191	0	89244	58352	0.48	-6.66	-60.97	0.165	0.07	0
8931291	0	89245	58452	0.29	-6.62	-61.99	0.173	0.07599	-0.002
8931391	0	89246	58552	0.54	-6.91	-62.95	0.146	0.086	-0.003
8931491	0	89247	58652	0.35	-6.85	-63.28	0.158	0.09	-0.005
8931591	0	89248	58752	0.3	-6.84	-64.14	0.185	0.09	-0.005
8931691	0	89249	58852	0.3899	-6.86	-64.53	0.185	0.089	-0.006
8931791	0	89250	58952	0.38	-7.07	-65.76	0.172	0.092	-0.003
8931891	0	89251	59052	0.51	-7.06	-65.96	0.179	0.09	-0.006
8931991	0	89252	59152	0.68	-7.2	-66.66	0.186	0.08	-0.004
8932091	0	89253	59252	0.34	-7.31	-68.1	0.169	0.097	-0.003
8932191	0	89254	59352	0.6	-7.35	-68.81	0.184	0.092	-0.003
8932292	0	89255	59452	0.61	-7.41	-69.97	0.178	0.102	-0.003
8932392	0	89256	59552	0.6	-7.55	-70.13	0.168	0.109	-0.003
8932492	0	89257	59652	0.67	-7.53	-70.56	0.182	0.106	-0.003
8932592	0	89258	59752	0.64	-7.6	-71.79	0.188	0.111	-0.005
8932692	0	89259	59852	0.69	-7.52	-72.42	0.206	0.109	-0.007
8932792	0	89260	59952	0.73	-7.87	-73.49	0.174	0.106	-0.004
8932892	0	89261	60052	0.62	-7.78	-73.08	0.2	0.107	-0.006
8932992	0	89262	60152	0.56	-7.84	-74.12	0.185	0.122	-0.004
8933092	0	89263	60252	0.68	-7.89	-75.35	0.199	0.111	-0.007
8933192	0	89264	60352	0.8	-8	-75.55	0.206	0.104	-0.007
8933292	0	89265	60452	0.84	-8.03	-76.07	0.198	0.112	-0.004
8933392	0	89266	60552	0.6	-8.04	-75.69	0.21	0.134	-0.005
8933492	0	89267	60652	0.8	-8.22	-77.11	0.195	0.121	-0.003
8933592	0	89268	60752	0.87	-8.41	-80.18	0.193	0.138	-0.007
8933693	0	89269	60852	0.75	-8.37	-79.49	0.204	0.133	-0.006
8933793	0	89270	60952	0.86	-8.4	-80.93	0.221	0.123	0
8933893	0	89271	61052	0.84	-8.37	-80.44	0.231	0.127	-0.004
8933993	0	89272	61152	0.96	-8.72	-81.58	0.195	0.141	-0.001
8934093	0	89273	61252	1.04	-8.85	-82.8	0.205	0.13	-0.004
8934193	0	89274	61352	0.87	-8.66	-82.2	0.22	0.131	-0.005
8934293	0	89275	61452	0.95	-8.83	-83.68	0.212	0.142	-0.004
8934393	0	89276	61552	0.96	-8.89	-84.38	0.21	0.14399	-0.004
8934493	0	89277	61652	1.17	-9.12	-85.25	0.203	0.139	-0.001
8934593	0	89278	61752	1.12	-9.01	-84.61	0.227	0.131	-0.003
8934693	0	89279	61852	1.22	-9.16	-86.96	0.22	0.136	-0.005
8934793	0	89280	61952	1.13	-9.12	-86.49	0.233	0.14	-0.005
8934893	0	89281	62052	1.17	-9.25	-87.2699	0.223	0.133	-0.006
8934994	0	89282	62152	1.22	-9.32	-87.91	0.237	0.14	-0.003
8935094	0	89283	62252	1.36	-9.38	-88.78	0.223	0.12899	-0.003
8935194	0	89284	62352	1.34	-9.55	-89.46	0.209	0.145	-0.006
8935294	0	89285	62452	1.17	-9.4	-89	0.231	0.138	-0.005
8935394	0	89286	62552	1.34	-9.5	-89.33	0.223	0.136	-0.005
8935494	0	89287	62652	1.22	-9.53	-90.41	0.218	0.14399	-0.003
8935594	0	89288	62752	1.11	-9.31	-89.69	0.23	0.154	-0.003
8935694	0	89289	62852	1.1799	-9.3	-90.22	0.231	0.153	-0.002
8935794	0	89290	62952	1.34	-9.49	-90.92	0.223	0.141	-0.005
8935894	0	89291	63052	1.33	-9.56	-90.93	0.205	0.14399	-0.005
8935994	0	89292	63152	1.33	-9.45	-90.41	0.225	0.13	-0.004
8936094	0	89293	63252	1.3	-9.32	-90.85	0.233	0.149	-0.004
8936194	0	89294	63352	1.27	-9.5	-91.4	0.214	0.15	-0.00899
8936295	0	89295	63452	1.24	-9.5	-91.49	0.216	0.148	-0.003
8936395	0	89296	63552	1.3099	-9.51	-91.04	0.213	0.14	-0.006
8936495	0	89297	63652	1.51	-9.64	-92	0.204	0.128	-0.006
8936595	0	89298	63752	1.28	-9.41	-90.57	0.218	0.146	-0.005
8936695	0	89299	63852	1.37	-9.34	-90.87	0.23	0.135	-0.003
