# Supplementary material for: Robot-Based Calibration Procedure for Graphene Electronic Skin
Source: Sensors (Basel). 2022 Aug 16;22(16):6122. doi: 10.3390/s22166122 (PMC9416129; doi:10.3390/s22166122)
Supplement: Supplementary file 1 [file sensors-22-06122-s001.zip › measurements/sensor_row_12_col_21_hex_unload.dat]

#ID ES_1_V1
#SIZE ROW 16 COL 32
#DIR UNLOAD
#sensor: hex
#coord: row_12_col_21
system_time	status	sequence_number	hex_sample_counter	Fx	Fy	Fz	Tx	Ty	Tz
8936795	0	89300	63952	1.49	-9.43	-91.36	0.227	0.131	-0.007
8936895	0	89301	64052	1.4	-9.35	-91.35	0.228	0.134	-0.006
8936995	0	89302	64152	1.33	-9.2299	-90.62	0.234	0.147	-0.006
8937095	0	89303	64252	1.21	-9.27	-90.37	0.226	0.13699	-0.007
8937195	0	89304	64352	1.33	-9.33	-92.0899	0.228	0.149	-0.002
8937295	0	89305	64452	1.21	-9.29	-90.76	0.211	0.148	-0.002
8937395	0	89306	64552	1.29	-9.38	-90.5199	0.195	0.136	-0.004
8937496	0	89307	64652	1.29	-9.4399	-90.37	0.2	0.146	-0.003
8937596	0	89308	64752	1.3099	-9.17	-89.39	0.205	0.14399	-0.002
8937696	0	89309	64852	1.17	-9.08	-88.46	0.212	0.133	-0.004
8937796	0	89310	64952	1.27	-9.07	-87.66	0.204	0.132	-0.006
8937896	0	89311	65052	1.21	-9.03	-87.7699	0.203	0.133	-0.005
8937996	0	89312	65152	1.36	-9.04	-86.87	0.185	0.131	-0.002
8938096	0	89313	65252	1.14	-8.81	-86.44	0.203	0.131	-0.006
8938196	0	89314	65352	1.25	-8.7	-84.91	0.205	0.118	-0.003
8938296	0	89315	65452	1.13	-8.52	-84.97	0.205	0.135	-0.004
8938396	0	89316	16	1.08	-8.33	-83.72	0.209	0.133	-0.003
8938496	0	89317	116	1.13	-8.59	-85.03	0.179	0.131	-0.004
8938596	0	89318	216	1.02	-8.2299	-82.68	0.192	0.13	-0.003
8938696	0	89319	316	0.99	-8.22	-82.92	0.182	0.124	-0.006
8938796	0	89320	416	0.94	-8.07	-80.28	0.169	0.125	-0.004
8938897	0	89321	516	0.77	-7.88	-80.53	0.187	0.125	-0.007
8938997	0	89322	616	0.92	-7.84	-80.01	0.175	0.124	-0.007
8939097	0	89323	716	0.88	-7.79	-79	0.162	0.115	-0.005
8939197	0	89324	816	0.8	-7.59	-77.91	0.173	0.116	-0.006
8939297	0	89325	916	0.85	-7.54	-77.25	0.142	0.123	-0.006
8939397	0	89326	1016	0.82	-7.28	-76.3399	0.176	0.116	-0.006
8939497	0	89327	1116	0.77	-7.3	-75.95	0.148	0.103	-0.005
8939597	0	89328	1216	0.64	-7.13	-74.66	0.15	0.112	-0.007
8939697	0	89329	1316	0.82	-7.14	-74.19	0.142	0.096	-0.002
8939797	0	89330	1416	0.66	-6.92	-73.23	0.155	0.109	-0.002
8939897	0	89331	1516	0.62	-6.81	-72.11	0.148	0.101	-0.008
8939997	0	89332	1616	0.38	-6.59	-70.62	0.161	0.102	-0.004
8940097	0	89333	1716	0.5899	-6.77	-71.32	0.119	0.093	-0.004
8940198	0	89334	1816	0.64	-6.55	-70.16	0.122	0.097	-0.001
8940298	0	89335	1916	0.66	-6.41	-68.97	0.124	0.09	-0.003
8940398	0	89336	2016	0.42	-6.13	-68.21	0.15099	0.102	-0.003
8940498	0	89337	2116	0.52	-6.19	-67.95	0.121	0.098	-0.002
8940598	0	89338	2216	0.42	-6.06	-66.53	0.13	0.09	-0.005
8940698	0	89339	2316	0.36	-5.9	-65.73	0.115	0.102	-0.001
8940798	0	89340	2416	0.36	-6	-65.93	0.101	0.083	0.002
8940898	0	89341	2516	0.48	-5.76	-64.68	0.121	0.088	-0.003
8940998	0	89342	2616	0.43	-5.76	-64.89	0.118	0.079	-0.002
8941098	0	89343	2716	0.38	-5.66	-63.88	0.103	0.078	-0.003
8941198	0	89344	2816	0.31	-5.4	-62.81	0.12	0.081	-0.002
8941298	0	89345	2916	0.32	-5.39	-61.47	0.097	0.075	-0.004
8941398	0	89346	3016	0.08	-5.21	-60.26	0.09	0.085	-0.005
8941499	0	89347	3116	0.17	-5.15	-61.3	0.107	0.081	-0.003
8941599	0	89348	3216	0.36	-5.12	-59.63	0.095	0.065	-0.002
8941699	0	89349	3316	0.17	-4.9699	-58.29	0.089	0.071	-0.003
8941799	0	89350	3416	0.26	-4.88	-58.14	0.089	0.062	-0.002
8941899	0	89351	3516	0.38	-4.95	-58.1	0.068	0.065	0.001
8941999	0	89352	3616	0.34	-4.79	-57.31	0.061	0.064	0
8942099	0	89353	3716	0.1	-4.6	-56.12	0.07	0.059	-0.003
8942199	0	89354	3816	0.1	-4.48	-55.56	0.054	0.066	-0.004
8942299	0	89355	3916	0.12	-4.48	-55.15	0.05	0.064	-0.004
8942399	0	89356	4016	-0.13	-4.2399	-52.9	0.056	0.063	-0.003
8942499	0	89357	4116	-0.06	-4.2	-53.23	0.047	0.075	-0.001
8942599	0	89358	4216	0.03	-4.13	-53.04	0.051	0.056	-0.002
8942699	0	89359	4316	0.18	-4.07	-51.38	0.048	0.054	-0.001
8942800	0	89360	4416	0.08	-4.11	-50.94	0.034	0.051	0
8942900	0	89361	4516	0.01	-3.91	-50.89	0.029	0.057	-0.003
8943000	0	89362	4616	0.05	-3.85	-49.97	0.034	0.057	-0.004
8943100	0	89363	4716	0.1	-3.63	-49.1	0.042	0.044	-0.003
8943200	0	89364	4816	-0.04	-3.52	-48.25	0.034	0.05	-0.002
8943300	0	89365	4916	-0.13	-3.51	-46.9199	0.028	0.041	-0.003
8943400	0	89366	5016	-0.05	-3.32	-46.96	0.048	0.051	-0.003
8943500	0	89367	5116	-0.18	-3.34	-45.93	0.026	0.042	-0.005
8943600	0	89368	5216	-0.13	-3.4	-45.79	0.02	0.04	-0.007
8943700	0	89369	5316	-0.22	-3.17	-43.74	0.043	0.034	-0.002
8943800	0	89370	5416	-0.28	-3.18	-43.66	0.027	0.037	-0.002
8943900	0	89371	5516	-0.21	-3.22	-43.02	0.016	0.033	0
8944000	0	89372	5616	-0.24	-2.92	-41.54	0.054	0.014	-0.004
8944101	0	89373	5716	-0.31	-3.06	-42.06	0.024	0.047	-0.006
8944201	0	89374	5816	-0.41	-2.83	-40.33	0.04	0.027	-0.005
8944301	0	89375	5916	-0.34	-2.99	-40.72	0.029	0.023	-0.004
8944401	0	89376	6016	-0.37	-2.8	-38.94	0.041	0.02	-0.004
8944501	0	89377	6116	-0.42	-2.8599	-38.04	0.021	0.017	0
8944601	0	89378	6216	-0.49	-2.72	-37.39	0.022	0.024	-0.003
8944701	0	89379	6316	-0.46	-2.63	-37.09	0.031	0.015	-0.002
8944801	0	89380	6416	-0.55	-2.6099	-36.84	0.031	0.01	-0.004
8944901	0	89381	6516	-0.65	-2.53	-35.77	0.032	0.013	-0.002
8945001	0	89382	6616	-0.43	-2.6199	-35.58	0.00899	0.001	-0.002
8945101	0	89383	6716	-0.61	-2.41	-34.46	0.029	0.01	0.001
8945201	0	89384	6816	-0.57	-2.58	-34.48	0.014	-0.004	-0.004
8945301	0	89385	6916	-0.5	-2.49	-33.87	0.025	-0.012	-0.002
8945402	0	89386	7016	-0.58	-2.3699	-32.4199	0.021	-0.004	-0.004
8945502	0	89387	7116	-0.51	-2.38	-31.25	0.032	-0.022	-0.003
8945602	0	89388	7216	-0.76	-2.25	-31.32	0.03599	-0.012	-0.003
8945702	0	89389	7316	-0.79	-2.03	-30.37	0.056	-0.00899	-0.007
8945802	0	89390	7416	-0.77	-2.3	-29.84	0.01899	-0.012	-0.005
8945902	0	89391	7516	-0.82	-2.05	-28.19	0.032	-0.023	-0.002
8946002	0	89392	7616	-0.77	-2.1	-28.28	0.011	-0.024	-0.002
8946102	0	89393	7716	-0.89	-1.89	-27.77	0.026	-0.007	-0.007
8946202	0	89394	7816	-0.79	-1.82	-26.85	0.025	-0.026	-0.002
8946302	0	89395	7916	-0.57	-1.85	-26.04	0.02	-0.03799	-0.002
8946402	0	89396	8016	-0.63	-1.7	-25.18	0.012	-0.031	-0.005
8946502	0	89397	8116	-0.84	-1.58	-24.9599	-0.001	-0.025	-0.005
8946602	0	89398	8216	-0.84	-1.3	-24.1299	0.026	-0.023	-0.005
8946703	0	89399	8316	-0.73	-1.4299	-23.36	0.002	-0.032	-0.003
8946803	0	89400	8416	-0.74	-1.29	-23.1299	0.011	-0.03799	-0.006
8946903	0	89401	8516	-0.81	-1.22	-21.81	0.003	-0.02	-0.004
8947003	0	89402	8616	-0.85	-1.01	-21.52	-0.003	-0.021	-0.003
8947103	0	89403	8716	-0.83	-0.88	-20.57	0.01	-0.014	-0.003
8947203	0	89404	8816	-0.84	-0.85	-20.22	0.011	-0.025	-0.002
8947303	0	89405	8916	-0.9	-0.86	-19.36	0.002	-0.021	0
8947403	0	89406	9016	-0.81	-0.83	-18.57	-0.002	-0.028	-0.001
8947503	0	89407	9116	-0.91	-0.77	-17.86	-0.003	-0.02	-0.008
8947603	0	89408	9216	-0.73	-0.82	-18.43	-0.017	-0.024	-0.006
8947703	0	89409	9316	-0.81	-0.54	-16.82	0.008	-0.028	-0.002
8947803	0	89410	9416	-0.86	-0.55	-16.19	-0.007	-0.032	-0.004
8947903	0	89411	9516	-0.98	-0.45	-16.5	0.00899	-0.022	-0.004
8948004	0	89412	9616	-0.82	-0.47	-14.83	-0.014	-0.041	-0.002
8948104	0	89413	9716	-0.89	-0.4	-15.01	-0.014	-0.017	-0.004
8948204	0	89414	9816	-0.82	-0.19	-13.51	0.014	-0.033	-0.002
8948304	0	89415	9916	-0.95	-0.26	-13.91	-0.006	-0.017	-0.002
8948404	0	89416	10016	-0.83	-0.23	-12.6899	-0.002	-0.029	-0.004
8948504	0	89417	10116	-0.64	-0.27	-12.67	-0.00899	-0.033	-0.005
8948604	0	89418	10216	-0.66	-0.14	-11.96	0.00899	-0.025	-0.005
8948704	0	89419	10316	-0.87	-0.11	-11.34	-0.021	-0.01899	-0.001
8948804	0	89420	10416	-0.88	-0.06	-11.5	-0.005	-0.01899	0
8948904	0	89421	10516	-0.64	-0.12	-11.4399	-0.004	-0.031	-0.003
8949004	0	89422	10616	-0.85	0.07	-9.99	0.003	-0.021	-0.001
8949104	0	89423	10716	-0.77	0.14	-9.83	-0.003	-0.016	0
8949204	0	89424	10816	-0.77	0.16	-9.92	0.001	-0.017	-0.002
8949305	0	89425	10916	-0.62	0.17	-8.27	-0.00899	-0.022	-0.001
8949405	0	89426	11016	-0.68	0.16	-9.12	-0.016	-0.022	-0.004
8949505	0	89427	11116	-0.74	0.29	-8.7299	-0.007	-0.01	-0.003
8949605	0	89428	11216	-0.5299	0.3899	-7.6	-0.007	-0.022	-0.005
8949705	0	89429	11316	-0.54	0.3899	-7.59	-0.00899	-0.022	-0.003
8949805	0	89430	11416	-0.5	0.3	-7.57	-0.026	-0.002	0
8949905	0	89431	11516	-0.65	0.49	-6.67	-0.025	0.005	-0.002
8950005	0	89432	11616	-0.55	0.66	-6.13	0.003	-0.00899	-0.003
8950105	0	89433	11716	-0.45	0.6	-5.18	-0.014	-0.008	0.002
8950205	0	89434	11816	-0.27	0.55	-6.53	-0.024	-0.008	-0.002
8950305	0	89435	11916	-0.34	0.62	-6.27	-0.023	0.002	-0.003
8950405	0	89436	12016	-0.34	0.72	-4.84	-0.015	-0.007	-0.001
8950505	0	89437	12116	-0.12	0.62	-4.37	-0.039	-0.014	0.001
8950606	0	89438	12216	-0.12	0.84	-4.4899	-0.015	-0.011	-0.003
8950706	0	89439	12316	-0.29	0.83	-3.32	-0.031	0.007	0.004
8950806	0	89440	12416	-0.28	1.04	-3.28	-0.014	-0.002	0
8950906	0	89441	12516	-0.11	0.92	-3.44	-0.042	0.013	0.002
8951006	0	89442	12616	-0.15	0.93	-3.95	-0.039	0.004	0.001
8951106	0	89443	12716	-0.02	0.98	-1.99	-0.027	-0.003	0.001
8951206	0	89444	12816	-0.14	1.07	-2.64	-0.031	0.001	0
8951306	0	89445	12916	-0.18	1.07	-2.15	-0.016	0.01	-0.002
8951406	0	89446	13016	-0.14	1.15	-2	-0.032	0.004	0.002
8951506	0	89447	13116	-0.01	1.07	-2.9	-0.033	-0.002	-0.002
8951606	0	89448	13216	-0.05	1.12	-1.69	-0.031	0.003	-0.003
8951706	0	89449	13316	0.02	1	-2.06	-0.03799	-0.001	0.003
8951806	0	89450	13416	0.07	1.02	-2.14	-0.04	0.004	0.002
8951907	0	89451	13516	0	1.08	-1.86	-0.035	0.001	0.001
8952007	0	89452	13616	-0.02	1.22	-2	-0.027	-0.006	0.001
8952107	0	89453	13716	-0.11	1.28	-1.1	-0.022	0.008	0.001
8952207	0	89454	13816	0.01	1.17	-1.37	-0.037	0.007	0.003
8952307	0	89455	13916	0.1	1.07	-1.29	-0.034	-0.002	0
8952407	0	89456	14016	0.05	1.19	-1.0599	-0.025	0	0
8952507	0	89457	14116	0.09	1.07	-1.37	-0.03599	-0.001	0
8952607	0	89458	14216	0.04	1.1799	-1.58	-0.032	0.015	0
8952707	0	89459	14316	0.13	1.03	-1.54	-0.055	0.001	-0.001
8952807	0	89460	14416	0.1	1.11	-1.66	-0.03599	0.00899	-0.002
8952907	0	89461	14516	0.07	1.23	0.03	-0.028	-0.008	0.002
8953007	0	89462	14616	0.07	1.13	-0.64	-0.046	-0.011	0.001
8953107	0	89463	14716	-0.01	1.29	-0.64	-0.021	-0.007	0.001
8953207	0	89464	14816	0.08	1.19	-0.68	-0.033	-0.00899	0.002
8953308	0	89465	14916	-0.12	1.11	-0.46	-0.044	-0.002	0.002
8953408	0	89466	15016	0.03	1.12	-0.97	-0.043	-0.006	-0.001
8953508	0	89467	15116	-0.02	1.16	0.41	-0.037	-0.011	0.005
8953608	0	89468	15216	0.1	1.11	-0.48	-0.052	-0.008	0.001
8953708	0	89469	15316	-0.07	1.2	-0.26	-0.033	-0.007	0.004
8953808	0	89470	15416	-0.02	1.16	-0.74	-0.045	-0.01	0.002
8953908	0	89471	15516	-0.06	1.1	-0.05	-0.047	-0.003	0.003
8954008	0	89472	15616	-0.03	1.09	0.19	-0.04	-0.013	0.001
8954108	0	89473	15716	-0.02	1.07	0.16	-0.037	-0.014	0.003
8954208	0	89474	15816	-0.29	1.23	-0.15	-0.026	0.007	-0.002
8954308	0	89475	15916	0.05	1.0599	0.21	-0.034	-0.014	0.002
8954408	0	89476	16016	0.08	1.05	-0.06	-0.044	-0.015	0
8954509	0	89477	16116	-0.06	1.03	0.2	-0.06	-0.006	0.001
8954609	0	89478	16216	0.04	1.08	-0.02	-0.03799	-0.005	0.001
8954709	0	89479	16316	-0.11	1.1799	0.3	-0.025	-0.011	0.003
8954809	0	89480	16416	0.01	1.1799	0.57	-0.031	-0.026	0.001
8954909	0	89481	16516	-0.04	1.09	0.46	-0.035	-0.011	0.001
8955009	0	89482	16616	-0.14	1.15	0.82	-0.03599	-0.006	0.001
8955109	0	89483	16716	-0.07	1.23	0.71	-0.025	-0.01799	0.001
8955209	0	89484	16816	-0.09	1.25	1.22	-0.024	-0.006	0.003
8955309	0	89485	16916	0.01	1.13	0.74	-0.043	-0.006	0.002
8955409	0	89486	17016	0.03	1.26	2.23	-0.034	-0.01899	0.002
8955509	0	89487	17116	0.1	1.02	0.85	-0.052	-0.016	0.003
8955609	0	89488	17216	-0.03	1.1	1.73	-0.047	-0.016	0.005
8955709	0	89489	17316	0.01	1.11	2.5	-0.042	-0.014	0.003
8955809	0	89490	17416	-0.11	1.14	1.4299	-0.039	0.001	0.003
8955910	0	89491	17516	-0.1	1.17	1.44	-0.042	-0.001	-0.002
8956010	0	89492	17616	-0.15	1.23	2.4	-0.034	-0.016	0.003
8956110	0	89493	17716	-0.14	1.24	1.89	-0.035	-0.014	0.002
8956210	0	89494	17816	0.19	1	1.1	-0.046	-0.015	0.003
8956310	0	89495	17916	0.07	1.11	1.87	-0.049	-0.024	0.001
8956410	0	89496	18016	0.06	1.11	1.83	-0.046	-0.021	0.006
8956510	0	89497	18116	0.01	1.15	2.25	-0.033	-0.026	0.001
8956610	0	89498	18216	0.12	0.97	1.27	-0.061	-0.03	0.002
8956710	0	89499	18316	0.08	1.15	2.99	-0.053	-0.026	0.005
8956810	0	89500	18416	0	1.29	2.52	-0.035	-0.035	-0.001
8956910	0	89501	18516	-0.03	1.36	3.51	-0.01799	-0.017	0.002
8957010	0	89502	18616	-0.06	1.24	2.79	-0.047	-0.017	0.002
8957110	0	89503	18716	-0.06	1.3099	3.22	-0.039	-0.016	0.004
8957211	0	89504	18816	0.07	1.08	2.1	-0.063	-0.034	-0.001
8957311	0	89505	18916	0.01	1.09	2.85	-0.058	-0.01799	0.002
8957411	0	89506	19016	0.06	1.21	2.74	-0.045	-0.027	0.001
8957511	0	89507	19116	-0.08	1.28	3.23	-0.032	-0.01899	0
8957611	0	89508	19216	-0.06	1.13	3.09	-0.048	-0.022	0.002
8957711	0	89509	19316	-0.22	1.29	3.23	-0.037	-0.012	0.001
8957811	0	89510	19416	-0.01	1.25	4.29	-0.043	-0.026	0.004
8957911	0	89511	19516	0.01	1.16	3.7	-0.056	-0.025	0.002
8958011	0	89512	19616	0.03	1.22	2.63	-0.045	-0.014	0
8958111	0	89513	19716	-0.03	1.27	3.94	-0.044	-0.027	0.001
8958211	0	89514	19816	0.04	1.15	3.24	-0.048	-0.02	0
8958311	0	89515	19916	-0.05	1.14	4	-0.051	-0.024	0.002
8958411	0	89516	20016	-0.14	1.2	4.3	-0.042	-0.032	0.001
8958512	0	89517	20116	-0.07	1.08	4.1	-0.052	-0.025	0.006
8958612	0	89518	20216	-0.03	1.17	4.41	-0.039	-0.028	0.003
8958712	0	89519	20316	-0.2	1.1799	3.87	-0.041	-0.022	0.005
8958812	0	89520	20416	-0.15	1.19	4.17	-0.035	-0.031	0.001
8958912	0	89521	20516	0.04	1.08	3.82	-0.04	-0.031	0.003
8959012	0	89522	20616	-0.08	1.1799	3.88	-0.027	-0.037	0.003
8959112	0	89523	20716	-0.06	1.04	4.53	-0.054	-0.03	0.003
8959212	0	89524	20816	-0.02	1.15	4.77	-0.044	-0.031	0.006
8959312	0	89525	20916	-0.1	1.23	6.03	-0.031	-0.037	0.006
8959412	0	89526	21016	-0.14	1.21	5.45	-0.027	-0.044	-0.001
8959512	0	89527	21116	-0.15	1.09	5.29	-0.03799	-0.032	0.002
8959612	0	89528	21216	-0.08	1.27	5.54	-0.016	-0.033	0.006
8959713	0	89529	21316	-0.1	1.23	5.9699	-0.024	-0.034	0.004
8959813	0	89530	21416	-0.08	1.13	5.32	-0.034	-0.05	0.004
8959913	0	89531	21516	-0.05	1.08	4.9899	-0.037	-0.044	0.002
8960013	0	89532	21616	-0.03	1.05	4.73	-0.039	-0.039	0.004
8960113	0	89533	21716	-0.21	1.26	5.01	-0.01899	-0.039	0.002
8960213	0	89534	21816	-0.07	1.05	5.67	-0.044	-0.035	0.003
8960313	0	89535	21916	-0.15	1.14	5.95	-0.025	-0.044	0.004
8960413	0	89536	22016	-0.06	1.09	5.68	-0.04	-0.043	0.002
8960513	0	89537	22116	-0.23	1.23	6.95	-0.02	-0.041	0.002
8960613	0	89538	22216	-0.32	1.29	6.91	-0.026	-0.046	0.004
8960713	0	89539	22316	-0.3899	1.26	7.37	-0.033	-0.03599	0.003
8960813	0	89540	22416	-0.13	1.02	6.34	-0.03799	-0.046	0.004
8960913	0	89541	22516	-0.14	1.12	5.44	-0.028	-0.034	0.003
8961013	0	89542	22616	-0.26	1.0599	6.2199	-0.03799	-0.039	-0.001
8961114	0	89543	22716	-0.21	1.15	5.66	-0.03	-0.05	0.002
8961214	0	89544	22816	-0.2	1	6.69	-0.056	-0.047	0.002
8961314	0	89545	22916	-0.26	1.29	7.12	-0.01899	-0.052	0.005
8961414	0	89546	23016	-0.18	0.98	5.9699	-0.042	-0.05	0
8961514	0	89547	23116	-0.22	1.21	6.67	-0.03599	-0.046	0.002
8961614	0	89548	23216	-0.05	1.13	7.11	-0.043	-0.057	0.005
8961714	0	89549	23316	-0.28	1.23	7.43	-0.028	-0.053	0.002
8961814	0	89550	23416	-0.29	1.34	7.06	-0.021	-0.046	0.003
8961914	0	89551	23516	-0.12	1.15	6.78	-0.048	-0.053	0.003
8962014	0	89552	23616	-0.17	1.16	7.22	-0.057	-0.049	0.004
8962114	0	89553	23716	-0.27	1.24	6.38	-0.027	-0.03799	0.001
8962214	0	89554	23816	-0.05	1.2	7.69	-0.039	-0.07	0.006
8962314	0	89555	23916	-0.08	1.09	7.07	-0.046	-0.058	0.003
8962415	0	89556	24016	-0.34	1.32	8.36	-0.028	-0.048	0.005
8962515	0	89557	24116	-0.13	1.25	7.08	-0.03	-0.062	0.004
8962615	0	89558	24216	-0.05	1.24	7.33	-0.03599	-0.055	0.006
8962715	0	89559	24316	-0.17	1.09	7.38	-0.049	-0.05	0.002
8962815	0	89560	24416	-0.12	1.0599	7.98	-0.049	-0.053	0.004
8962915	0	89561	24516	-0.29	1.25	8.49	-0.037	-0.043	0.007
8963015	0	89562	24616	-0.08	1.23	7.56	-0.048	-0.06	0.005
8963115	0	89563	24716	-0.17	1.27	7.94	-0.03599	-0.051	0.003
8963215	0	89564	24816	-0.06	1.1799	7.44	-0.054	-0.053	0.005
8963315	0	89565	24916	-0.17	1.26	8.26	-0.04	-0.045	0.005
8963415	0	89566	25016	-0.15	1.22	8.78	-0.029	-0.05	0.005
8963515	0	89567	25116	-0.05	1.36	8.64	-0.026	-0.057	0.006
8963615	0	89568	25216	-0.18	1.29	8.09	-0.037	-0.05	0.007
8963716	0	89569	25316	-0.13	1.19	8.51	-0.051	-0.045	0.005
8963816	0	89570	25416	-0.26	1.33	8.82	-0.039	-0.051	0.003
8963916	0	89571	25516	-0.17	1.36	8.39	-0.026	-0.054	0.004
8964016	0	89572	25616	-0.33	1.3	8.42	-0.044	-0.044	0.006
8964116	0	89573	25716	-0.07	1.45	8.66	-0.037	-0.049	0.005
8964216	0	89574	25816	-0.2	1.36	8.42	-0.046	-0.054	0.001
8964316	0	89575	25916	-0.18	1.4299	8.54	-0.03	-0.053	0.008
8964416	0	89576	26016	-0.29	1.58	9.24	-0.025	-0.047	0.007
8964516	0	89577	26116	-0.17	1.58	8.83	-0.01899	-0.055	0.002
8964616	0	89578	26216	-0.17	1.35	9.25	-0.047	-0.052	0.003
8964716	0	89579	26316	-0.16	1.54	9.77	-0.01799	-0.056	0.003
8964816	0	89580	26416	-0.13	1.34	8.36	-0.048	-0.05	0.003
8964916	0	89581	26516	-0.09	1.38	9.13	-0.042	-0.062	0.003
8965017	0	89582	26616	-0.09	1.5	8.95	-0.023	-0.061	0.005
8965117	0	89583	26716	-0.21	1.61	10.51	-0.03	-0.057	0.006
8965217	0	89584	26816	-0.08	1.35	8.63	-0.052	-0.039	0.00899
8965317	0	89585	26916	-0.11	1.49	9.71	-0.028	-0.047	0.007
8965417	0	89586	27016	-0.2	1.48	10.28	-0.037	-0.048	0.005
8965517	0	89587	27116	-0.2	1.39	9.96	-0.042	-0.049	0.005
8965617	0	89588	27216	-0.11	1.41	8.72	-0.047	-0.046	0.008
8965717	0	89589	27316	-0.33	1.62	9.91	-0.04	-0.034	0.00899
8965817	0	89590	27416	-0.15	1.6	9.68	-0.03799	-0.052	0.003
8965917	0	89591	27516	-0.12	1.44	10.54	-0.056	-0.053	0.007
8966017	0	89592	27616	-0.18	1.54	9.5	-0.048	-0.053	0.007
8966117	0	89593	27716	-0.12	1.59	9.83	-0.03799	-0.051	0.007
8966217	0	89594	27816	-0.15	1.66	10.13	-0.039	-0.06	0.006
8966318	0	89595	27916	-0.12	1.48	10.07	-0.067	-0.058	0.002
8966418	0	89596	28016	-0.14	1.72	10.9	-0.04	-0.061	0.01
8966518	0	89597	28116	-0.05	1.55	10.1	-0.047	-0.05	0.00899
8966618	0	89598	28216	-0.18	1.63	9.74	-0.058	-0.051	0.006
8966718	0	89599	28316	-0.31	1.77	9.22	-0.04	-0.044	0.006
8966818	0	89600	28416	-0.34	1.74	10.7	-0.044	-0.059	0.006
8966918	0	89601	28516	-0.26	1.69	9.92	-0.048	-0.042	0.00899
8967018	0	89602	28616	-0.18	1.67	11.03	-0.053	-0.067	0.006
8967118	0	89603	28716	-0.3	1.8	10.11	-0.033	-0.053	0.006
8967218	0	89604	28816	-0.18	1.66	9.65	-0.055	-0.062	0.007
8967318	0	89605	28916	-0.34	1.77	11.08	-0.043	-0.061	0.006
8967418	0	89606	29016	-0.25	1.67	10.15	-0.043	-0.071	0.006
8967518	0	89607	29116	-0.32	1.83	10.64	-0.03599	-0.067	0.006
8967619	0	89608	29216	-0.42	1.8	11.53	-0.04	-0.062	0.007
8967719	0	89609	29316	-0.33	1.77	11.51	-0.037	-0.081	0.008
8967819	0	89610	29416	-0.47	1.72	10.8	-0.049	-0.06	0.005
8967919	0	89611	29516	-0.6	1.8	10.93	-0.042	-0.052	0.003
8968019	0	89612	29616	-0.4	1.73	11.58	-0.039	-0.074	0.008
8968119	0	89613	29716	-0.49	1.67	11.24	-0.045	-0.053	0.006
8968219	0	89614	29816	-0.49	1.75	11.93	-0.049	-0.071	0.00899
8968319	0	89615	29916	-0.5299	1.76	11.28	-0.046	-0.056	0.006
8968419	0	89616	30016	-0.42	1.62	11.31	-0.048	-0.074	0.00899
8968519	0	89617	30116	-0.38	1.68	10.64	-0.061	-0.066	0.005
8968619	0	89618	30216	-0.45	1.91	11.46	-0.033	-0.077	0.00899
8968719	0	89619	30316	-0.3899	1.6	11.91	-0.043	-0.083	0.00899
8968819	0	89620	30416	-0.6	1.82	11.18	-0.032	-0.065	0.007
8968920	0	89621	30516	-0.46	1.67	11.9799	-0.048	-0.068	0.006
8969020	0	89622	30616	-0.47	1.72	12.33	-0.031	-0.071	0.007
8969120	0	89623	30716	-0.42	1.65	13.5	-0.039	-0.075	0.008
8969220	0	89624	30816	-0.24	1.55	12.82	-0.027	-0.079	0.008
8969320	0	89625	30916	-0.31	1.52	12.87	-0.022	-0.07599	0.004
8969420	0	89626	31016	-0.42	1.4299	13.54	-0.03	-0.075	0.007
8969520	0	89627	31116	-0.36	1.48	13.03	-0.01	-0.074	0.006
8969620	0	89628	31216	-0.43	1.34	13.86	-0.02	-0.077	0.006
8969720	0	89629	31316	-0.55	1.46	13.22	-0.016	-0.068	0.004
8969820	0	89630	31416	-0.52	1.51	13.54	-0.004	-0.063	0.008
8969920	0	89631	31516	-0.48	1.4299	14.57	-0.013	-0.071	0.007
8970020	0	89632	31616	-0.4	1.37	13.89	-0.01799	-0.068	0.006
8970120	0	89633	31716	-0.42	1.49	14.63	0	-0.075	0.006
8970221	0	89634	31816	-0.32	1.4299	13.86	-0.007	-0.078	0.004
8970321	0	89635	31916	-0.31	1.28	13.57	-0.01899	-0.083	0.00899
8970421	0	89636	32016	-0.51	1.37	13.65	-0.011	-0.068	0.004
8970521	0	89637	32116	-0.6	1.46	14.03	-0.011	-0.068	0.002
8970621	0	89638	32216	-0.3899	1.33	14.79	-0.022	-0.085	0.007
8970721	0	89639	32316	-0.42	1.41	13.57	-0.015	-0.068	0.004
8970821	0	89640	32416	-0.3	1.41	13.62	-0.005	-0.081	0.004
8970921	0	89641	32516	-0.43	1.5	14.57	0.004	-0.078	0.008
8971021	0	89642	32616	-0.37	1.38	13.37	-0.01	-0.07199	0.006
8971121	0	89643	32716	-0.32	1.3099	13.04	-0.015	-0.07599	0.005
8971221	0	89644	32816	-0.5	1.52	14.08	0.006	-0.073	0.006
8971321	0	89645	32916	-0.43	1.44	14.34	-0.01	-0.086	0.004
8971421	0	89646	33016	-0.33	1.2	13.64	-0.034	-0.06	0.004
8971522	0	89647	33116	-0.3899	1.4299	13.87	-0.008	-0.083	0.007
8971622	0	89648	33216	-0.33	1.47	14.31	-0.003	-0.083	0.007
8971722	0	89649	33316	-0.24	1.28	13.73	-0.021	-0.08	0.00899
8971822	0	89650	33416	-0.4	1.38	14.88	-0.008	-0.088	0.00899
8971922	0	89651	33516	-0.36	1.47	14	-0.00899	-0.085	0.005
8972022	0	89652	33616	-0.34	1.33	14.33	-0.025	-0.073	0.005
8972122	0	89653	33716	-0.37	1.35	14.58	-0.022	-0.075	0.007
8972222	0	89654	33816	-0.3899	1.37	14.65	-0.015	-0.073	0.007
