# Supplementary material for: Robot-Based Calibration Procedure for Graphene Electronic Skin
Source: Sensors (Basel). 2022 Aug 16;22(16):6122. doi: 10.3390/s22166122 (PMC9416129; doi:10.3390/s22166122)
Supplement: Supplementary file 1 [file sensors-22-06122-s001.zip › measurements/sensor_row_12_col_22_hex_load.dat]

#ID ES_1_V1
#SIZE ROW 16 COL 32
#DIR LOAD
#sensor: hex
#coord: row_12_col_22
system_time	status	sequence_number	hex_sample_counter	Fx	Fy	Fz	Tx	Ty	Tz
8827111	0	88204	19888	-0.38	1.28	13	-0.017	-0.07	0.004
8827211	0	88205	19988	-0.33	1.3099	14.08	-0.024	-0.07199	0.008
8827311	0	88206	20088	-0.33	1.37	13.74	-0.008	-0.082	0.006
8827411	0	88207	20188	-0.31	1.32	13.16	-0.011	-0.068	0.005
8827511	0	88208	20288	-0.37	1.26	14.42	-0.014	-0.084	0.004
8827611	0	88209	20388	-0.36	1.34	14.27	-0.016	-0.07199	0.007
8827711	0	88210	20488	-0.61	1.46	13.7	-0.004	-0.061	0.006
8827812	0	88211	20588	-0.38	1.35	14.36	-0.026	-0.08	0.008
8827912	0	88212	20688	-0.32	1.38	13.41	-0.013	-0.071	0.006
8828012	0	88213	20788	-0.42	1.41	13.83	-0.00899	-0.069	0.006
8828112	0	88214	20888	-0.49	1.58	14.84	-0.005	-0.078	0.005
8828212	0	88215	20988	-0.41	1.33	13.88	-0.01899	-0.074	0.003
8828312	0	88216	21088	-0.33	1.3099	12.78	-0.013	-0.079	0.003
8828412	0	88217	21188	-0.43	1.25	13.53	-0.035	-0.067	0.002
8828512	0	88218	21288	-0.43	1.48	14.1	0.001	-0.079	0.006
8828612	0	88219	21388	-0.48	1.3	13.54	-0.026	-0.065	0.003
8828712	0	88220	21488	-0.32	1.34	14.23	-0.008	-0.085	0.006
8828812	0	88221	21588	-0.37	1.29	14.67	-0.01799	-0.081	0.006
8828912	0	88222	21688	-0.49	1.42	14.28	-0.021	-0.062	0.005
8829012	0	88223	21788	-0.45	1.42	13.71	-0.006	-0.074	0.002
8829113	0	88224	21888	-0.5	1.46	13.65	-0.001	-0.065	0.005
8829213	0	88225	21988	-0.47	1.21	13.91	-0.01899	-0.078	0.006
8829313	0	88226	22088	-0.43	1.11	13.29	-0.01799	-0.082	0.008
8829413	0	88227	22188	-0.75	1.16	12.54	0.005	-0.082	0.006
8829513	0	88228	22288	-0.75	1.04	12.08	-0.007	-0.071	0.006
8829613	0	88229	22388	-0.62	0.79	11.67	-0.025	-0.077	0.007
8829713	0	88230	22488	-0.5299	0.93	11.2299	-0.015	-0.082	0.006
8829813	0	88231	22588	-0.55	0.84	11.5	-0.017	-0.087	0.004
8829913	0	88232	22688	-0.61	0.96	10.75	-0.006	-0.081	0.007
8830013	0	88233	22788	-0.66	0.97	11.3	-0.016	-0.08	0.006
8830113	0	88234	22888	-0.73	0.96	11.07	-0.007	-0.074	0.007
8830213	0	88235	22988	-0.61	1	11.55	-0.006	-0.074	0.006
8830313	0	88236	23088	-0.62	0.95	10.84	-0.015	-0.071	0.006
8830414	0	88237	23188	-0.63	1.09	11.7299	-0.001	-0.086	0.008
8830514	0	88238	23288	-0.66	0.98	11.32	-0.013	-0.078	0.005
8830614	0	88239	23388	-0.49	1.01	11.9399	-0.008	-0.095	0.007
8830714	0	88240	23488	-0.7	1	10.57	-0.013	-0.075	0.007
8830814	0	88241	23588	-0.63	1	11.58	-0.005	-0.071	0.01
8830914	0	88242	23688	-0.6	0.96	11.12	-0.015	-0.085	0.008
8831014	0	88243	23788	-0.67	1.07	11.53	0.011	-0.08	0.004
8831114	0	88244	23888	-0.63	0.99	10.58	-0.012	-0.073	0.006
8831214	0	88245	23988	-0.51	0.9	10.72	-0.015	-0.089	0.007
8831314	0	88246	24088	-0.44	0.7799	10.31	-0.023	-0.089	0.007
8831414	0	88247	24188	-0.5299	0.75	9.6899	-0.023	-0.075	0.008
8831514	0	88248	24288	-0.3899	0.95	10.92	-0.006	-0.078	0.007
8831614	0	88249	24388	-0.61	0.91	9.71	-0.012	-0.07199	0.008
8831714	0	88250	24488	-0.47	0.86	9.2299	-0.017	-0.087	0.001
8831815	0	88251	24588	-0.6	1.02	11.22	-0.002	-0.074	0.005
8831915	0	88252	24688	-0.49	0.83	10.29	-0.017	-0.069	0.008
8832015	0	88253	24788	-0.56	0.86	9.2299	-0.016	-0.068	0.004
8832115	0	88254	24888	-0.47	0.68	9.21	-0.017	-0.074	0.005
8832215	0	88255	24988	-0.41	0.81	9.76	-0.008	-0.081	0.003
8832315	0	88256	25088	-0.5299	0.68	9.22	-0.021	-0.069	0.005
8832415	0	88257	25188	-0.62	0.9	9.89	0.007	-0.07	0.003
8832515	0	88258	25288	-0.5299	0.79	9.06	-0.021	-0.058	0.005
8832615	0	88259	25388	-0.47	0.7	9.46	-0.011	-0.066	0.006
8832715	0	88260	25488	-0.29	0.75	8.7299	-0.008	-0.078	0.003
8832815	0	88261	25588	-0.42	0.68	8.82	-0.013	-0.062	0.008
8832915	0	88262	25688	-0.47	0.74	9.25	-0.00899	-0.055	0.007
8833016	0	88263	25788	-0.16	0.51	9.21	-0.012	-0.081	0.006
8833116	0	88264	25888	-0.27	0.46	7.96	-0.012	-0.058	0.006
8833216	0	88265	25988	-0.5	0.8	8.8	0.005	-0.043	0.005
8833316	0	88266	26088	-0.38	0.6	9.17	-0.004	-0.065	0.002
8833416	0	88267	26188	-0.3899	0.56	8.58	-0.002	-0.051	0.003
8833516	0	88268	26288	-0.51	0.62	8.56	-0.014	-0.054	0.005
8833616	0	88269	26388	-0.18	0.52	8.58	-0.012	-0.061	0.006
8833716	0	88270	26488	-0.16	0.46	8.21	-0.002	-0.07	0.003
8833816	0	88271	26588	-0.41	0.61	7.81	0.001	-0.053	0.002
8833916	0	88272	26688	-0.15	0.3	7.02	-0.016	-0.06	0.004
8834016	0	88273	26788	-0.42	0.61	8.5	-0.006	-0.052	0.004
8834116	0	88274	26888	-0.42	0.69	8.59	0.028	-0.051	0.005
8834216	0	88275	26988	-0.44	0.65	8.8	0.022	-0.045	0.004
8834316	0	88276	27088	-0.25	0.58	7.81	0.007	-0.05	0.002
8834417	0	88277	27188	-0.35	0.68	8.86	0.02	-0.045	0.003
8834517	0	88278	27288	-0.35	0.52	8.01	0.008	-0.04	0.005
8834617	0	88279	27388	-0.2	0.51	7.54	0.013	-0.053	0.003
8834717	0	88280	27488	-0.16	0.52	7.34	0.01	-0.055	0.002
8834817	0	88281	27588	-0.12	0.42	6.5	0.002	-0.03799	0.004
8834917	0	88282	27688	-0.13	0.4	6.79	0	-0.049	0.006
8835017	0	88283	27788	-0.05	0.34	7.25	-0.007	-0.05	0.001
8835117	0	88284	27888	-0.29	0.55	7.78	0.00899	-0.035	0.001
8835217	0	88285	27988	-0.05	0.45	6.62	0.005	-0.039	-0.002
8835317	0	88286	28088	-0.21	0.51	7.12	0.022	-0.041	0.003
8835417	0	88287	28188	-0.25	0.47	7.44	0.011	-0.03599	0.003
8835517	0	88288	28288	-0.01	0.32	6.58	0.008	-0.04	0.003
8835618	0	88289	28388	-0.1	0.25	6.8	-0.013	-0.044	0.003
8835718	0	88290	28488	-0.21	0.48	6.4899	0.012	-0.033	0.005
8835818	0	88291	28588	-0.09	0.42	6.87	0.014	-0.032	0.003
8835918	0	88292	28688	-0.29	0.5	7.03	0.023	-0.027	0.003
8836018	0	88293	28788	-0.21	0.4	5.9899	0.00899	-0.014	0.002
8836118	0	88294	28888	0.09	0.22	6.25	-0.007	-0.044	0.002
8836218	0	88295	28988	-0.15	0.36	6.64	0.016	-0.025	0.001
8836318	0	88296	29088	-0.07	0.49	7.05	0.016	-0.026	0.004
8836418	0	88297	29188	-0.24	0.44	6.11	0.01	-0.021	-0.001
8836518	0	88298	29288	0.06	0.36	5.58	0.022	-0.039	0.002
8836618	0	88299	29388	-0.04	0.37	5.16	0.00899	-0.027	0.004
8836718	0	88300	29488	-0.08	0.12	4.32	-0.008	-0.027	0.002
8836818	0	88301	29588	-0.01	0.21	5.79	0.001	-0.028	0.004
8836918	0	88302	29688	-0.11	0.46	5.35	0.015	-0.022	0.001
8837019	0	88303	29788	-0.05	0.29	4.89	0.008	-0.01899	-0.002
8837119	0	88304	29888	0	0.34	5.25	0.012	-0.026	-0.002
8837219	0	88305	29988	-0.12	0.44	5.6	0.01799	-0.016	0.002
8837319	0	88306	30088	-0.08	0.28	5.98	0.01	-0.032	0.005
8837419	0	88307	30188	-0.17	0.36	5.2199	0.014	-0.012	0
8837519	0	88308	30288	0.02	0.25	4.66	0.006	-0.01799	0.001
8837619	0	88309	30388	-0.08	0.41	4.7	0.013	-0.02	0.001
8837719	0	88310	30488	-0.14	0.35	6.05	0.005	-0.021	0.001
8837819	0	88311	30588	-0.04	0.4	6.7	0.01899	-0.028	0.005
8837919	0	88312	30688	0.04	0.45	5.63	0.017	-0.016	0.003
8838019	0	88313	30788	-0.08	0.41	5.61	0.015	-0.021	0.002
8838119	0	88314	30888	0.2	0.31	4.41	0.008	-0.023	0
8838220	0	88315	30988	-0.07	0.28	3.82	0.001	-0.02	0.002
8838320	0	88316	31088	-0.16	0.58	5.54	0.02	-0.01	0.005
8838420	0	88317	31188	0.07	0.35	3.86	0.002	-0.01899	0.002
8838520	0	88318	31288	-0.05	0.38	4.05	0.00899	-0.005	0
8838620	0	88319	31388	0	0.48	4.4699	0.028	-0.015	-0.003
8838720	0	88320	31488	0.05	0.26	3.66	-0.001	-0.011	0
8838820	0	88321	31588	0.07	0.3	3.54	0.004	-0.015	0.003
8838920	0	88322	31688	0.04	0.43	4.6	0.00899	-0.013	0.003
8839020	0	88323	31788	0.12	0.37	4.19	0.012	-0.01899	0.001
8839120	0	88324	31888	0.05	0.35	2.78	0.00899	-0.013	-0.001
8839220	0	88325	31988	-0.06	0.37	4.05	0.01	-0.012	0.001
8839320	0	88326	32088	0.07	0.37	4.2199	0.012	-0.01899	0.003
8839420	0	88327	32188	-0.05	0.51	4.02	0.013	-0.005	0.004
8839520	0	88328	32288	-0.08	0.49	4.65	0.012	-0.011	0.002
8839621	0	88329	32388	-0.06	0.44	3.27	0.013	-0.005	0.001
8839721	0	88330	32488	-0.06	0.42	3.53	0.01799	-0.002	0
8839821	0	88331	32588	0.21	0.38	3.26	0.023	-0.016	0.005
8839921	0	88332	32688	0.15	0.42	2.89	0.016	-0.007	0.002
8840021	0	88333	32788	0.11	0.17	3.26	-0.011	-0.011	0.003
8840121	0	88334	32888	0.02	0.36	3.46	0.001	-0.006	0.004
8840221	0	88335	32988	0.06	0.13	2.54	-0.013	-0.014	0.002
8840321	0	88336	33088	0.06	0.3	3.27	0.006	-0.007	0.002
8840421	0	88337	33188	-0.03	0.33	2.9	0.001	-0.004	0
8840521	0	88338	33288	-0.17	0.37	3.02	0.006	0.002	0.002
8840621	0	88339	33388	0.12	0.34	2.52	0.017	-0.014	0.001
8840721	0	88340	33488	0.03	0.32	3.29	0	-0.014	0.003
8840822	0	88341	33588	0.16	0.16	2.6099	0.006	-0.01	0.005
8840922	0	88342	33688	0.13	0.17	1.94	-0.005	-0.022	0.002
8841022	0	88343	33788	-0.06	0.23	2.46	0.008	-0.006	-0.001
8841122	0	88344	33888	0.1	0.26	1.77	0.002	-0.004	0.002
8841222	0	88345	33988	0.08	0.18	2.02	0.003	-0.007	0
8841322	0	88346	34088	0.06	0.18	1.93	0.012	-0.002	0.003
8841422	0	88347	34188	-0.05	0.17	2.01	-0.002	0.011	0.004
8841522	0	88348	34288	0.28	0.01	2.02	-0.013	-0.01799	0.005
8841622	0	88349	34388	0.08	0.23	2.46	0.015	-0.012	0.001
8841722	0	88350	34488	0	0.1	2.3699	0.003	-0.001	0.006
8841822	0	88351	34588	0.01	0.05	0.91	0.007	-0.01	0.001
8841922	0	88352	34688	0.09	0.06	1.39	0.025	-0.002	0.005
8842022	0	88353	34788	-0.01	-0.02	1.02	0.003	0	0.003
8842122	0	88354	34888	0.06	-0.11	0.13	0.011	-0.008	0.002
8842223	0	88355	34988	0.03	0.02	1.38	0.014	0.004	0.002
8842323	0	88356	35088	-0.14	-0.06	0.44	0.013	0.005	-0.001
8842423	0	88357	35188	-0.02	-0.08	1.23	0.01799	-0.002	0.003
8842523	0	88358	35288	-0.1	-0.1	-0.56	0.016	0.00899	0
8842623	0	88359	35388	0.02	-0.08	0.57	0.012	-0.007	0.003
8842723	0	88360	35488	-0.12	0.05	1.02	0.02	-0.01	0
8842823	0	88361	35588	-0.04	-0.11	0.3	0.004	0.002	0.002
8842923	0	88362	35688	0.11	-0.1	-0.13	0.01799	-0.002	0.001
8843023	0	88363	35788	0.14	-0.04	-0.12	0.013	-0.012	0.002
8843123	0	88364	35888	-0.23	0.12	1.04	0.026	0.006	0.002
8843223	0	88365	35988	-0.04	-0.13	-0.11	0.015	-0.003	0.002
8843323	0	88366	36088	-0.09	-0.08	0.09	0.007	-0.006	0.003
8843423	0	88367	36188	-0.01	-0.13	-0.82	0.008	-0.002	0.002
8843524	0	88368	36288	0.11	-0.29	-0.56	0	-0.00899	0.002
8843624	0	88369	36388	-0.02	-0.15	-0.69	0.008	-0.004	0.001
8843724	0	88370	36488	-0.2	-0.04	-1.11	0.028	0.014	0
8843824	0	88371	36588	-0.12	0.03	-0.65	0.031	0.012	-0.001
8843924	0	88372	36688	-0.1	-0.09	-0.98	0.027	0.012	0
8844024	0	88373	36788	0.05	-0.17	-0.66	0.022	0.002	0.002
8844124	0	88374	36888	0.03	-0.31	-1.71	0.014	-0.006	0.002
8844224	0	88375	36988	0.04	-0.26	-1.33	0.029	-0.011	-0.002
8844324	0	88376	37088	-0.07	-0.26	-1.04	0.02	0.005	-0.001
8844424	0	88377	37188	-0.02	-0.33	-1.47	0.011	-0.011	0.001
8844524	0	88378	37288	-0.03	-0.3	-2.02	0.025	-0.013	0.001
8844624	0	88379	37388	-0.08	-0.21	-1.59	0.035	-0.001	0
8844724	0	88380	37488	-0.03	-0.29	-1.78	0.028	0.004	0.003
8844825	0	88381	37588	-0.04	-0.24	-0.18	0.028	-0.013	0.003
8844925	0	88382	37688	0.01	-0.32	-1.45	0.039	0.003	0.002
8845025	0	88383	37788	-0.05	-0.5	-2.88	0.017	0.014	-0.001
8845125	0	88384	37888	0.02	-0.47	-1.62	0.01899	-0.004	-0.001
8845225	0	88385	37988	-0.07	-0.4	-1.74	0.03	-0.002	0
8845325	0	88386	38088	-0.08	-0.36	-1.44	0.024	0	0.002
8845425	0	88387	38188	-0.12	-0.24	-1.12	0.044	0.004	-0.002
8845525	0	88388	38288	-0.07	-0.36	-1.66	0.01799	-0.001	-0.001
8845625	0	88389	38388	-0.07	-0.48	-2.02	0.024	0.005	0
8845725	0	88390	38488	-0.03	-0.46	-2.75	0.022	-0.006	0
8845825	0	88391	38588	-0.13	-0.34	-1.89	0.031	0.007	-0.003
8845925	0	88392	38688	-0.25	-0.35	-1.29	0.039	-0.001	0
8846026	0	88393	38788	-0.08	-0.48	-2.89	0.033	0.004	-0.001
8846126	0	88394	38888	0.02	-0.55	-2.22	0.013	-0.008	0
8846226	0	88395	38988	-0.19	-0.37	-2.34	0.042	0.006	-0.002
8846326	0	88396	39088	-0.1	-0.5	-2.51	0.025	-0.004	0
8846426	0	88397	39188	-0.02	-0.66	-3.53	0.033	-0.001	0
8846526	0	88398	39288	-0.05	-0.81	-4.2	0.01799	0.00899	-0.004
8846626	0	88399	39388	-0.12	-0.58	-3.13	0.052	-0.005	0.001
8846726	0	88400	39488	0	-0.71	-4.56	0.04	-0.01	-0.002
8846826	0	88401	39588	-0.09	-0.71	-4.26	0.03599	0.003	0
8846926	0	88402	39688	-0.13	-0.82	-4.66	0.039	-0.003	-0.001
8847026	0	88403	39788	-0.18	-0.82	-5.14	0.027	0	-0.001
8847126	0	88404	39888	-0.17	-0.91	-5.75	0.04	0.007	-0.002
8847226	0	88405	39988	-0.11	-0.98	-6.11	0.04	0.008	0
8847326	0	88406	40088	-0.13	-0.96	-6.9	0.052	-0.001	0
8847427	0	88407	40188	-0.34	-0.83	-6.87	0.051	0.022	-0.001
8847527	0	88408	40288	-0.3	-1.1	-7.91	0.043	0.008	-0.002
8847627	0	88409	40388	-0.05	-1.27	-9.09	0.03599	0.002	-0.003
8847727	0	88410	40488	-0.07	-1.35	-8.4799	0.032	-0.003	0
8847827	0	88411	40588	-0.35	-1.25	-8.79	0.051	0.007	-0.002
8847927	0	88412	40688	-0.34	-1.16	-8.37	0.052	0.01899	-0.003
8848027	0	88413	40788	-0.21	-1.35	-9.95	0.049	0.014	0
8848127	0	88414	40888	-0.26	-1.42	-10.61	0.05	0.007	-0.002
8848227	0	88415	40988	-0.32	-1.34	-11.55	0.056	0.011	-0.004
8848327	0	88416	41088	-0.25	-1.42	-10.35	0.058	-0.00899	-0.004
8848427	0	88417	41188	-0.34	-1.45	-11.32	0.061	0.003	-0.005
8848527	0	88418	41288	-0.47	-1.44	-11.7299	0.061	0.005	-0.003
8848627	0	88419	41388	-0.52	-1.44	-11.89	0.061	-0.002	-0.003
8848728	0	88420	41488	-0.38	-1.5599	-12.21	0.065	-0.01	-0.003
8848828	0	88421	41588	-0.43	-1.6	-12.63	0.069	-0.01799	-0.003
8848928	0	88422	41688	-0.47	-1.59	-13.06	0.069	-0.022	-0.002
8849028	0	88423	41788	-0.65	-1.58	-13.24	0.066	0.003	0
8849128	0	88424	41888	-0.5	-1.8	-14.73	0.054	-0.004	-0.005
8849228	0	88425	41988	-0.49	-1.75	-14.57	0.071	-0.012	-0.005
8849328	0	88426	42088	-0.56	-1.87	-15.02	0.063	-0.011	-0.002
8849428	0	88427	42188	-0.56	-1.91	-15.24	0.069	-0.01799	-0.001
8849528	0	88428	42288	-0.49	-1.9	-16.72	0.065	-0.01	0
8849628	0	88429	42388	-0.86	-1.77	-15.7	0.079	0.005	-0.003
8849728	0	88430	42488	-0.75	-1.94	-15.89	0.058	0	0
8849828	0	88431	42588	-0.63	-1.98	-15.78	0.071	-0.023	-0.002
8849928	0	88432	42688	-0.55	-2.05	-18.11	0.074	-0.02	0
8850029	0	88433	42788	-0.65	-2.1199	-17.12	0.07199	-0.012	-0.001
8850129	0	88434	42888	-0.67	-2.1099	-17.77	0.078	-0.01899	-0.001
8850229	0	88435	42988	-0.67	-2.13	-19.12	0.082	-0.011	0
8850329	0	88436	43088	-0.86	-2.16	-19.64	0.082	-0.004	-0.004
8850429	0	88437	43188	-0.62	-2.34	-20.54	0.093	-0.01799	-0.003
8850529	0	88438	43288	-0.62	-2.44	-20.8	0.08	-0.003	-0.003
8850629	0	88439	43388	-0.73	-2.45	-21.66	0.093	-0.006	-0.005
8850729	0	88440	43488	-0.65	-2.63	-22.26	0.089	-0.00899	-0.001
8850829	0	88441	43588	-0.73	-2.67	-23.6299	0.084	0.003	-0.004
8850929	0	88442	43688	-0.67	-2.7	-23.47	0.09	-0.005	-0.004
8851029	0	88443	43788	-0.67	-2.67	-23.76	0.097	-0.008	-0.005
8851129	0	88444	43888	-0.57	-2.83	-25.23	0.096	-0.002	-0.001
8851229	0	88445	43988	-0.62	-2.97	-26.05	0.08	0.022	-0.005
8851330	0	88446	44088	-0.58	-3.02	-26.75	0.09	-0.004	-0.002
8851430	0	88447	44188	-0.63	-3.07	-27.45	0.09	-0.002	-0.005
8851530	0	88448	44288	-0.64	-3.1	-27.56	0.088	0.005	-0.004
8851630	0	88449	44388	-0.62	-3.16	-28.65	0.092	0.008	-0.006
8851730	0	88450	44488	-0.66	-3.1099	-28.25	0.106	0.011	-0.004
8851830	0	88451	44588	-0.46	-3.32	-29.24	0.084	0.003	-0.003
8851930	0	88452	44688	-0.54	-3.35	-31.35	0.099	0.011	-0.006
8852030	0	88453	44788	-0.56	-3.42	-30.9	0.096	0.007	-0.005
8852130	0	88454	44888	-0.43	-3.52	-31.46	0.1	0.003	-0.004
8852230	0	88455	44988	-0.64	-3.36	-30.27	0.111	0.029	-0.003
8852330	0	88456	45088	-0.5299	-3.46	-32.32	0.111	0.01	-0.002
8852430	0	88457	45188	-0.43	-3.7	-33.66	0.095	0.016	-0.002
8852530	0	88458	45288	-0.52	-3.65	-33.98	0.1	0.01799	-0.005
8852631	0	88459	45388	-0.3899	-3.91	-34.75	0.092	0.015	-0.005
8852731	0	88460	45488	-0.4	-3.91	-34.28	0.097	0.032	0
8852831	0	88461	45588	-0.34	-3.85	-36.1699	0.111	0.01899	-0.006
8852931	0	88462	45688	-0.34	-3.95	-36.35	0.101	0.03799	-0.004
8853031	0	88463	45788	-0.4	-4.1	-37.18	0.097	0.032	-0.002
8853131	0	88464	45888	-0.56	-4.02	-38.02	0.117	0.043	-0.006
8853231	0	88465	45988	-0.48	-4.03	-38.46	0.118	0.03799	-0.006
8853331	0	88466	46088	-0.34	-4.2399	-39.89	0.105	0.037	-0.005
8853431	0	88467	46188	-0.26	-4.35	-40.07	0.093	0.03599	-0.004
8853531	0	88468	46288	-0.35	-4.34	-41.19	0.104	0.049	-0.006
8853631	0	88469	46388	-0.47	-4.39	-41.85	0.106	0.052	-0.008
8853731	0	88470	46488	-0.49	-4.39	-42.82	0.103	0.048	-0.006
8853831	0	88471	46588	-0.07	-4.48	-43.24	0.109	0.03	-0.003
8853931	0	88472	46688	-0.22	-4.59	-44.5	0.117	0.044	-0.008
8854032	0	88473	46788	-0.33	-4.5	-44.38	0.114	0.057	-0.007
8854132	0	88474	46888	-0.35	-4.67	-45.14	0.108	0.056	-0.003
8854232	0	88475	46988	-0.07	-4.76	-45.64	0.119	0.03599	-0.003
8854332	0	88476	47088	-0.05	-4.91	-45.46	0.117	0.042	-0.003
8854432	0	88477	47188	-0.19	-4.7399	-46.59	0.128	0.058	-0.005
8854532	0	88478	47288	-0.15	-4.91	-48.81	0.131	0.062	-0.006
8854632	0	88479	47388	-0.08	-5.03	-48.34	0.124	0.052	-0.005
8854732	0	88480	47488	-0.08	-4.9699	-48.55	0.138	0.049	-0.007
8854832	0	88481	47588	-0.02	-5.12	-50.03	0.12899	0.03799	-0.005
8854932	0	88482	47688	0.02	-5.2	-49.7599	0.115	0.05	-0.004
8855032	0	88483	47788	-0.14	-5.17	-50.65	0.127	0.06	-0.005
8855132	0	88484	47888	-0.16	-5.23	-52.3	0.126	0.081	-0.005
8855233	0	88485	47988	-0.12	-5.43	-53.07	0.127	0.085	-0.004
8855333	0	88486	48088	0.02	-5.44	-52.23	0.134	0.064	-0.004
8855433	0	88487	48188	-0.03	-5.46	-53.54	0.139	0.084	-0.003
8855533	0	88488	48288	0.11	-5.67	-54.47	0.128	0.064	-0.002
8855633	0	88489	48388	0.14	-5.77	-55.29	0.116	0.069	-0.002
8855733	0	88490	48488	0.05	-5.7199	-55.87	0.14399	0.075	-0.002
8855833	0	88491	48588	-0.04	-5.69	-56.01	0.135	0.078	-0.005
8855933	0	88492	48688	0.09	-5.92	-58.36	0.13	0.082	-0.006
8856033	0	88493	48788	0.19	-6.03	-59.15	0.131	0.085	-0.005
8856133	0	88494	48888	0.02	-5.95	-58.64	0.148	0.097	-0.003
8856233	0	88495	48988	0.21	-6	-59.78	0.14399	0.073	-0.006
8856333	0	88496	49088	0.08	-6.18	-60.52	0.121	0.092	-0.005
8856433	0	88497	49188	0.19	-6.09	-60.05	0.153	0.088	-0.002
8856533	0	88498	49288	0.33	-6.33	-61.75	0.135	0.087	-0.004
8856634	0	88499	49388	0.55	-6.46	-62.36	0.141	0.08	-0.001
8856734	0	88500	49488	0.25	-6.31	-62.44	0.15199	0.091	-0.005
8856834	0	88501	49588	0.3899	-6.42	-62.85	0.149	0.086	-0.006
8856934	0	88502	49688	0.44	-6.55	-65.11	0.145	0.099	-0.005
8857034	0	88503	49788	0.49	-6.67	-65.71	0.15099	0.089	-0.001
8857134	0	88504	49888	0.33	-6.68	-65.54	0.158	0.098	-0.004
8857234	0	88505	49988	0.58	-6.7	-66.54	0.145	0.096	-0.003
8857334	0	88506	50088	0.57	-6.75	-67.48	0.15899	0.105	-0.008
8857434	0	88507	50188	0.5	-6.83	-66.72	0.166	0.097	-0.003
8857534	0	88508	50288	0.3899	-6.74	-67.45	0.175	0.107	-0.007
8857634	0	88509	50388	0.47	-6.85	-68.99	0.181	0.113	-0.006
8857734	0	88510	50488	0.64	-6.82	-69.08	0.196	0.106	-0.007
8857835	0	88511	50588	0.49	-7.09	-70.46	0.162	0.111	-0.003
8857935	0	88512	50688	0.46	-6.95	-70.58	0.198	0.113	-0.006
8858035	0	88513	50788	0.66	-7.25	-71.54	0.178	0.12	-0.005
8858135	0	88514	50888	0.67	-7.21	-71.08	0.183	0.116	-0.004
8858235	0	88515	50988	0.72	-7.4	-71.8	0.167	0.114	-0.002
8858335	0	88516	51088	0.64	-7.32	-72.92	0.178	0.124	-0.005
8858435	0	88517	51188	0.73	-7.33	-73.8	0.196	0.115	-0.01
8858535	0	88518	51288	0.71	-7.58	-74.3399	0.162	0.135	-0.006
8858635	0	88519	51388	0.91	-7.78	-75.2	0.16	0.12	-0.004
8858735	0	88520	51488	0.84	-7.7	-77.55	0.186	0.124	-0.00899
8858835	0	88521	51588	0.77	-7.77	-76.73	0.18	0.13699	-0.002
8858935	0	88522	51688	0.98	-7.91	-77.56	0.18	0.12	-0.005
8859035	0	88523	51788	1.01	-7.97	-77.91	0.168	0.13699	-0.002
8859136	0	88524	51888	0.95	-8.05	-79.29	0.168	0.13699	0
8859236	0	88525	51988	0.89	-8.11	-79.39	0.178	0.145	-0.006
8859336	0	88526	52088	1.01	-8.14	-80.44	0.182	0.13699	-0.008
8859436	0	88527	52188	1.12	-8.34	-81.2699	0.18	0.128	-0.006
8859536	0	88528	52288	1.09	-8.36	-81.56	0.186	0.142	-0.005
8859636	0	88529	52388	1.04	-8.32	-81.87	0.203	0.13699	-0.005
8859736	0	88530	52488	1.11	-8.4399	-83.28	0.192	0.134	-0.006
8859836	0	88531	52588	1.19	-8.47	-83.54	0.2	0.138	-0.003
8859936	0	88532	52688	1.09	-8.45	-84.97	0.212	0.133	-0.006
8860036	0	88533	52788	1.16	-8.4799	-84.41	0.209	0.13699	-0.007
8860136	0	88534	52888	1.21	-8.76	-86.04	0.194	0.132	-0.005
8860236	0	88535	52988	1.24	-8.84	-86.5199	0.181	0.141	-0.005
8860336	0	88536	53088	1.2	-8.76	-87.21	0.199	0.154	-0.004
8860437	0	88537	53188	1.35	-8.99	-88.14	0.195	0.148	-0.007
8860537	0	88538	53288	1.3	-8.95	-88.54	0.208	0.146	-0.006
8860637	0	88539	53388	1.1799	-9.02	-89.73	0.202	0.155	-0.003
8860737	0	88540	53488	1.3099	-8.99	-89.33	0.214	0.149	-0.007
8860837	0	88541	53588	1.28	-8.9399	-90.3399	0.226	0.148	-0.007
8860937	0	88542	53688	1.34	-9.21	-90.98	0.188	0.158	-0.005
8861037	0	88543	53788	1.22	-9.06	-90.99	0.218	0.167	-0.004
8861137	0	88544	53888	1.4299	-9.16	-91.38	0.22	0.147	-0.007
8861237	0	88545	53988	1.42	-9.15	-92.31	0.218	0.156	-0.004
8861337	0	88546	54088	1.51	-9.15	-92.47	0.221	0.15199	-0.007
8861437	0	88547	54188	1.58	-9.3	-93.32	0.222	0.156	-0.005
8861537	0	88548	54288	1.46	-9.2299	-93.13	0.223	0.157	-0.007
8861637	0	88549	54388	1.45	-9.15	-93.38	0.219	0.161	-0.004
8861737	0	88550	54488	1.57	-9.25	-92.86	0.211	0.166	-0.004
8861838	0	88551	54588	1.54	-9.28	-93.62	0.199	0.166	-0.006
8861938	0	88552	54688	1.48	-9.2	-93.04	0.214	0.167	-0.004
8862038	0	88553	54788	1.5599	-9.34	-93.87	0.212	0.156	-0.007
8862138	0	88554	54888	1.39	-9.21	-94.01	0.222	0.165	-0.008
8862238	0	88555	54988	1.52	-9.39	-93.5899	0.196	0.16	-0.003
8862338	0	88556	55088	1.58	-9.29	-94.79	0.203	0.155	-0.007
8862438	0	88557	55188	1.55	-9.35	-93.86	0.199	0.154	-0.007
8862538	0	88558	55288	1.59	-9.4399	-94.45	0.196	0.15199	-0.006
8862638	0	88559	55388	1.63	-9.34	-94.79	0.195	0.158	-0.004
