# Supplementary material for: Robot-Based Calibration Procedure for Graphene Electronic Skin
Source: Sensors (Basel). 2022 Aug 16;22(16):6122. doi: 10.3390/s22166122 (PMC9416129; doi:10.3390/s22166122)
Supplement: Supplementary file 1 [file sensors-22-06122-s001.zip › measurements/sensor_row_12_col_22_hex_unload.dat]

#ID ES_1_V1
#SIZE ROW 16 COL 32
#DIR UNLOAD
#sensor: hex
#coord: row_12_col_22
system_time	status	sequence_number	hex_sample_counter	Fx	Fy	Fz	Tx	Ty	Tz
8862738	0	88560	55488	1.58	-9.4	-94.6	0.193	0.16	-0.003
8862838	0	88561	55588	1.41	-9.24	-93.83	0.202	0.162	-0.00899
8862938	0	88562	55688	1.4299	-9.25	-94.33	0.194	0.156	-0.008
8863039	0	88563	55788	1.49	-9.26	-94.51	0.199	0.154	-0.006
8863139	0	88564	55888	1.44	-8.99	-93.3399	0.232	0.13699	-0.00899
8863239	0	88565	55988	1.47	-9.06	-92.42	0.211	0.15199	-0.001
8863339	0	88566	56088	1.47	-9.2	-93.82	0.194	0.157	-0.008
8863439	0	88567	56188	1.66	-9.18	-93.46	0.199	0.141	-0.00899
8863539	0	88568	56288	1.28	-8.93	-91.92	0.22	0.15099	-0.008
8863639	0	88569	56388	1.38	-8.79	-91.46	0.202	0.164	-0.004
8863739	0	88570	56488	1.25	-8.71	-90.28	0.206	0.16	-0.005
8863839	0	88571	56588	1.35	-8.87	-90.05	0.184	0.157	-0.005
8863939	0	88572	56688	1.34	-8.55	-89.06	0.203	0.146	-0.007
8864039	0	88573	56788	1.39	-8.74	-90.21	0.168	0.156	-0.006
8864139	0	88574	56888	1.27	-8.6	-89.01	0.161	0.154	-0.007
8864239	0	88575	56988	1.16	-8.42	-88.17	0.18	0.16	-0.004
8864339	0	88576	57088	1.28	-8.41	-86.81	0.175	0.15199	-0.006
8864440	0	88577	57188	1.17	-8.27	-86.39	0.17	0.156	-0.005
8864540	0	88578	57288	1.15	-8.05	-84.97	0.187	0.149	-0.008
8864640	0	88579	57388	1.21	-7.91	-83.72	0.187	0.135	-0.005
8864740	0	88580	57488	1.01	-7.77	-83.61	0.176	0.135	-0.004
8864840	0	88581	57588	1.21	-7.89	-82.5899	0.139	0.13699	-0.004
8864940	0	88582	57688	0.98	-7.5	-81.65	0.168	0.136	-0.005
8865040	0	88583	57788	0.95	-7.48	-81.17	0.15	0.138	-0.005
8865140	0	88584	57888	1.15	-7.5	-80.05	0.12899	0.124	-0.003
8865240	0	88585	57988	0.96	-7.33	-79.73	0.138	0.124	-0.005
8865340	0	88586	58088	0.72	-7.16	-78.29	0.125	0.128	-0.004
8865440	0	88587	58188	0.85	-7.05	-77.66	0.135	0.13	-0.006
8865540	0	88588	58288	0.85	-6.96	-76.68	0.13699	0.113	-0.005
8865640	0	88589	58388	0.99	-6.96	-76.5	0.121	0.107	-0.004
8865741	0	88590	58488	0.77	-6.9	-75.61	0.109	0.122	-0.007
8865841	0	88591	58588	0.71	-6.81	-76.17	0.121	0.128	-0.005
8865941	0	88592	58688	0.5899	-6.46	-73.49	0.13699	0.125	-0.004
8866041	0	88593	58788	0.67	-6.4	-72.83	0.114	0.115	-0.005
8866141	0	88594	58888	0.73	-6.43	-73.26	0.112	0.115	-0.004
8866241	0	88595	58988	0.62	-6.2	-71.2	0.118	0.113	-0.006
8866341	0	88596	59088	0.72	-6.17	-69.91	0.107	0.098	-0.002
8866441	0	88597	59188	0.74	-6.2	-70.49	0.095	0.092	-0.005
8866541	0	88598	59288	0.76	-6.07	-69.3	0.094	0.099	-0.007
8866641	0	88599	59388	0.58	-5.87	-69.48	0.102	0.096	-0.003
8866741	0	88600	59488	0.46	-5.8	-67.9	0.101	0.102	-0.003
8866841	0	88601	59588	0.7799	-5.75	-67.51	0.094	0.09	-0.004
8866942	0	88602	59688	0.54	-5.44	-66.17	0.101	0.1	-0.004
8867042	0	88603	59788	0.48	-5.43	-66.0899	0.088	0.1	-0.005
8867142	0	88604	59888	0.36	-5.37	-65.76	0.083	0.112	-0.007
8867242	0	88605	59988	0.54	-5.25	-64.05	0.09	0.075	-0.004
8867342	0	88606	60088	0.54	-5.2399	-63.52	0.073	0.071	-0.004
8867442	0	88607	60188	0.3899	-4.96	-62.87	0.093	0.09	-0.004
8867542	0	88608	60288	0.5299	-5	-62.34	0.084	0.07599	-0.004
8867642	0	88609	60388	0.22	-4.8	-61.54	0.078	0.091	-0.004
8867742	0	88610	60488	0.51	-4.85	-60.03	0.066	0.07199	0.001
8867842	0	88611	60588	0.24	-4.54	-59.18	0.071	0.089	-0.003
8867942	0	88612	60688	0.34	-4.59	-59.27	0.064	0.07199	0.001
8868042	0	88613	60788	0.23	-4.42	-58.84	0.057	0.083	-0.004
8868142	0	88614	60888	0.37	-4.26	-57.5	0.077	0.071	-0.003
8868243	0	88615	60988	0.07	-4.19	-55.76	0.059	0.084	-0.004
8868343	0	88616	61088	0.3	-4.25	-57.09	0.039	0.066	-0.003
8868443	0	88617	61188	0.04	-4.02	-55.87	0.053	0.099	-0.005
8868543	0	88618	61288	0.1	-3.91	-54.26	0.058	0.069	-0.004
8868643	0	88619	61388	0.13	-4.01	-54.59	0.021	0.075	-0.005
8868743	0	88620	61488	0.08	-3.84	-54.55	0.029	0.078	-0.002
8868843	0	88621	61588	0.1	-3.82	-53.03	0.035	0.066	-0.006
8868943	0	88622	61688	0.11	-3.84	-52.16	0.015	0.056	-0.004
8869043	0	88623	61788	0.03	-3.63	-52.65	0.028	0.062	-0.005
8869143	0	88624	61888	-0.12	-3.43	-51.04	0.03799	0.066	0
8869243	0	88625	61988	-0.11	-3.32	-49.77	0.027	0.066	-0.004
8869343	0	88626	62088	0.12	-3.47	-49.34	0.01799	0.044	-0.003
8869443	0	88627	62188	0.04	-3.42	-49.29	0.03	0.058	-0.003
8869543	0	88628	62288	-0.17	-3.27	-47.56	0.02	0.049	-0.004
8869644	0	88629	62388	-0.06	-3.31	-46.78	0.01899	0.03799	-0.001
8869744	0	88630	62488	-0.23	-3.06	-46.52	0.029	0.043	-0.006
8869844	0	88631	62588	-0.27	-3.19	-46.57	0.028	0.052	-0.004
8869944	0	88632	62688	-0.17	-3.09	-45.64	0.027	0.042	-0.005
8870044	0	88633	62788	-0.3	-3.04	-44	0.035	0.041	-0.001
8870144	0	88634	62888	-0.17	-3.18	-44.13	0.012	0.042	-0.001
8870244	0	88635	62988	-0.24	-2.85	-43.77	0.022	0.04	-0.003
8870344	0	88636	63088	-0.29	-2.92	-42.44	0.025	0.031	-0.002
8870444	0	88637	63188	-0.23	-2.83	-42.03	0.015	0.031	-0.006
8870544	0	88638	63288	-0.33	-2.81	-40.66	0.028	0.028	-0.005
8870644	0	88639	63388	-0.32	-2.85	-41.25	0.02	0.022	-0.007
8870744	0	88640	63488	-0.29	-2.83	-40.7599	0.014	0.023	-0.003
8870844	0	88641	63588	-0.54	-2.54	-39.52	0.016	0.028	-0.006
8870945	0	88642	63688	-0.55	-2.51	-38.28	0.01899	0.025	-0.004
8871045	0	88643	63788	-0.5899	-2.53	-37.6699	0.028	0.01799	-0.003
8871145	0	88644	63888	-0.51	-2.54	-37.7	0.004	0.01899	-0.007
8871245	0	88645	63988	-0.5	-2.51	-37.54	0.007	0.01799	-0.004
8871345	0	88646	64088	-0.5899	-2.39	-37.04	0.013	0.024	-0.003
8871445	0	88647	64188	-0.77	-2.15	-35.84	0.026	0.024	-0.005
8871545	0	88648	64288	-0.8	-2.14	-34.45	0.021	0.013	-0.006
8871645	0	88649	64388	-0.64	-2.1	-34.84	0.025	0.004	-0.006
8871745	0	88650	64488	-0.64	-2.07	-33.5	-0.002	0.015	-0.006
8871845	0	88651	64588	-0.71	-2.02	-32.6	-0.002	-0.002	-0.004
8871945	0	88652	64688	-0.64	-1.9	-32.18	0.021	-0.004	-0.004
8872045	0	88653	64788	-0.5899	-1.93	-31.32	0.003	-0.01799	-0.006
8872145	0	88654	64888	-0.75	-1.77	-29.97	0.007	0.001	-0.005
8872246	0	88655	64988	-0.72	-1.69	-31.29	0.004	-0.007	-0.005
8872346	0	88656	65088	-0.74	-1.49	-28.33	0.013	-0.012	-0.005
8872446	0	88657	65188	-0.74	-1.53	-28.21	-0.007	-0.013	-0.007
8872546	0	88658	65288	-0.73	-1.37	-27.85	-0.002	-0.00899	-0.006
8872646	0	88659	65388	-0.87	-1.25	-26.63	0	-0.011	-0.003
8872746	0	88660	65488	-0.8	-1.34	-27.24	-0.012	-0.008	-0.005
8872846	0	88661	52	-0.73	-1.15	-26.1	-0.008	-0.013	-0.005
8872946	0	88662	152	-0.82	-1.1	-25.34	-0.004	-0.008	-0.006
8873046	0	88663	252	-0.88	-1.03	-25.87	-0.017	-0.001	-0.005
8873146	0	88664	352	-0.74	-0.92	-24.41	-0.013	-0.013	-0.004
8873246	0	88665	452	-0.82	-0.81	-22.8	-0.004	-0.017	-0.003
8873346	0	88666	552	-0.82	-0.8	-22.78	-0.025	-0.013	-0.002
8873446	0	88667	652	-0.75	-0.66	-21.92	-0.017	-0.023	-0.002
8873547	0	88668	752	-0.73	-0.71	-22.02	-0.022	-0.012	-0.001
8873647	0	88669	852	-0.66	-0.63	-21.75	-0.03	-0.028	0.001
8873747	0	88670	952	-0.81	-0.34	-20.43	-0.003	-0.01799	0
8873847	0	88671	1052	-0.74	-0.55	-19.2099	-0.037	-0.022	0
8873947	0	88672	1152	-0.79	-0.38	-19.59	-0.025	-0.025	-0.002
8874047	0	88673	1252	-0.79	-0.12	-18.81	-0.012	-0.02	-0.002
8874147	0	88674	1352	-0.82	-0.29	-17.68	-0.03799	-0.008	-0.001
8874247	0	88675	1452	-0.76	-0.23	-16.92	-0.045	-0.024	0
8874347	0	88676	1552	-0.96	0.07	-16.44	-0.01799	-0.017	-0.002
8874447	0	88677	1652	-0.97	0	-16.58	-0.023	-0.005	-0.004
8874547	0	88678	1752	-0.86	0.12	-16.65	-0.011	-0.005	-0.001
8874647	0	88679	1852	-0.74	0.07	-15.2	-0.022	-0.024	-0.002
8874747	0	88680	1952	-0.91	0.13	-14.69	-0.035	-0.01	-0.006
8874848	0	88681	2052	-0.83	0.19	-13.11	-0.014	-0.024	-0.002
8874948	0	88682	2152	-0.66	0.24	-13.47	-0.021	-0.023	-0.003
8875048	0	88683	2252	-0.89	0.23	-12.63	-0.031	-0.017	-0.003
8875148	0	88684	2352	-0.86	0.35	-12.04	-0.016	-0.013	-0.001
8875248	0	88685	2452	-0.72	0.3	-11.96	-0.011	-0.012	-0.001
8875348	0	88686	2552	-0.7799	0.42	-11.39	-0.017	-0.01	-0.002
8875448	0	88687	2652	-0.66	0.22	-12.07	-0.03799	-0.004	-0.003
8875548	0	88688	2752	-0.72	0.34	-10.12	-0.04	-0.006	-0.001
8875648	0	88689	2852	-0.66	0.32	-10.2299	-0.031	-0.00899	-0.001
8875748	0	88690	2952	-0.58	0.43	-9.6	-0.027	-0.01899	0
8875848	0	88691	3052	-0.52	0.38	-10.11	-0.021	-0.014	-0.001
8875948	0	88692	3152	-0.69	0.56	-8.78	-0.01799	-0.021	0
8876048	0	88693	3252	-0.42	0.46	-9.29	-0.03	-0.00899	-0.001
8876149	0	88694	3352	-0.51	0.52	-7.93	-0.031	0	-0.001
8876249	0	88695	3452	-0.4	0.51	-8.49	-0.03	-0.01799	0.001
8876349	0	88696	3552	-0.44	0.57	-8.36	-0.032	-0.008	-0.003
8876449	0	88697	3652	-0.43	0.71	-7.36	-0.021	-0.001	-0.002
8876549	0	88698	3752	-0.61	0.75	-6.15	-0.01899	0.007	0
8876649	0	88699	3852	-0.43	0.74	-6.36	-0.033	-0.006	0.001
8876749	0	88700	3952	-0.36	0.81	-5.92	-0.023	-0.006	0.001
8876849	0	88701	4052	-0.29	0.9	-6.4	-0.027	0.004	0
8876949	0	88702	4152	-0.25	0.97	-4.55	-0.022	0	0.001
8877049	0	88703	4252	-0.17	0.84	-6.12	-0.037	-0.002	0
8877149	0	88704	4352	-0.11	0.91	-5.06	-0.03	-0.001	-0.003
8877249	0	88705	4452	-0.14	0.94	-4.9699	-0.04	0.008	0
8877349	0	88706	4552	-0.07	1.11	-3.23	-0.016	-0.002	0.002
8877450	0	88707	4652	0.06	1.17	-2.97	-0.023	0.00899	0.004
8877550	0	88708	4752	-0.21	1.13	-2.89	-0.03	0.02	-0.001
8877650	0	88709	4852	0.01	1.19	-2.9	-0.014	0.005	0
8877750	0	88710	4952	0.02	1.13	-3.24	-0.025	0.006	0.003
8877850	0	88711	5052	0.06	1.09	-3.05	-0.03599	0.012	0.004
8877950	0	88712	5152	0.01	1.21	-2.83	-0.022	0.011	-0.001
8878050	0	88713	5252	0.16	1.04	-2.72	-0.049	0	0.001
8878150	0	88714	5352	0.12	1	-1.62	-0.049	0.002	0.005
8878250	0	88715	5452	-0.02	1.1799	-2.28	-0.029	0.008	0.002
8878350	0	88716	5552	0.15	1.03	-2.57	-0.039	0.014	0.001
8878450	0	88717	5652	0.05	1.11	-1.32	-0.037	0.002	0.003
8878550	0	88718	5752	-0.01	1.16	-2.47	-0.041	0.017	0
8878650	0	88719	5852	0.05	1.19	-0.86	-0.034	-0.002	0.003
8878751	0	88720	5952	0.07	1.17	-2.07	-0.027	-0.001	0.001
8878851	0	88721	6052	-0.02	1.16	-2.17	-0.044	0.015	0.002
8878951	0	88722	6152	0.12	1.14	-1.57	-0.023	-0.005	0.002
8879051	0	88723	6252	0.06	1.16	-1.2	-0.041	0.012	0.002
8879151	0	88724	6352	-0.1	1.21	-1.89	-0.044	0.011	0.003
8879251	0	88725	6452	-0.14	1.35	-0.66	-0.031	0.012	0.003
8879351	0	88726	6552	-0.07	1.35	-0.29	-0.021	0.00899	0.002
8879451	0	88727	6652	0.05	1.2	-0.95	-0.046	0.003	0.004
8879551	0	88728	6752	-0.03	1.4299	-0.28	-0.032	-0.005	0.003
8879651	0	88729	6852	0.01	1.17	-0.95	-0.049	-0.002	0.002
8879751	0	88730	6952	0.08	1.1799	-1.49	-0.047	-0.001	0.004
8879851	0	88731	7052	-0.04	1.3099	-1.12	-0.032	0.008	0
8879951	0	88732	7152	0.03	1.4	-0.21	-0.015	-0.003	0.002
8880052	0	88733	7252	-0.13	1.36	0.02	-0.053	-0.001	0.002
8880152	0	88734	7352	-0.01	1.3	0.15	-0.026	-0.006	0.003
8880252	0	88735	7452	0.03	1.26	-0.7	-0.03	-0.008	0.003
8880352	0	88736	7552	0.06	1.21	-0.15	-0.045	-0.01	0.004
8880452	0	88737	7652	-0.12	1.12	-0.12	-0.055	-0.003	0.003
8880552	0	88738	7752	-0.31	1.39	0.38	-0.028	0.006	0.002
8880652	0	88739	7852	0.05	1.11	-0.65	-0.049	-0.017	0.003
8880752	0	88740	7952	-0.1	1.25	0.11	-0.032	-0.012	0.002
8880852	0	88741	8052	-0.16	1.22	-0.1	-0.042	-0.006	0.003
8880952	0	88742	8152	-0.17	1.13	0.15	-0.044	-0.004	0.003
8881052	0	88743	8252	-0.07	1.21	0.72	-0.051	-0.01	0.005
8881152	0	88744	8352	-0.15	1.33	0.62	-0.046	0	0.004
8881252	0	88745	8452	-0.1	1.25	0.26	-0.047	-0.01	0.002
8881352	0	88746	8552	-0.23	1.19	0.26	-0.049	-0.005	0.001
8881453	0	88747	8652	-0.07	1.24	0.61	-0.059	-0.00899	0.005
8881553	0	88748	8752	-0.03	1.28	0.73	-0.032	-0.022	0.001
8881653	0	88749	8852	0.09	1.15	0.38	-0.053	-0.022	0.003
8881753	0	88750	8952	-0.03	1.26	0.4	-0.052	-0.01	0
8881853	0	88751	9052	0.07	1.1	-0.32	-0.063	-0.017	0.001
8881953	0	88752	9152	-0.09	1.25	1.54	-0.048	-0.013	0.004
8882053	0	88753	9252	-0.02	1.42	1.46	-0.03599	-0.012	0.002
8882153	0	88754	9352	0.08	1.4299	1.03	-0.028	-0.017	0
8882253	0	88755	9452	-0.08	1.33	1.71	-0.041	-0.023	0.004
8882353	0	88756	9552	-0.23	1.36	1.45	-0.042	-0.001	0.003
8882453	0	88757	9652	-0.01	1.24	2.28	-0.045	-0.029	0.006
8882553	0	88758	9752	0.01	1.34	1.74	-0.034	-0.011	0.002
8882654	0	88759	9852	0.04	1.1799	2.42	-0.057	-0.021	0.003
8882754	0	88760	9952	-0.11	1.42	2.81	-0.03799	-0.023	0.001
8882854	0	88761	10052	0	1.3	2.49	-0.053	-0.021	0.003
8882954	0	88762	10152	-0.08	1.32	2.72	-0.058	-0.023	0.004
8883054	0	88763	10252	-0.03	1.25	1.87	-0.057	-0.021	0.003
8883154	0	88764	10352	-0.15	1.23	2.47	-0.064	-0.01799	0.005
8883254	0	88765	10452	-0.21	1.32	1.85	-0.046	-0.016	-0.001
8883354	0	88766	10552	-0.06	1.21	1.53	-0.06	-0.033	0.001
8883454	0	88767	10652	-0.18	1.4	3.88	-0.047	-0.028	0.001
8883554	0	88768	10752	-0.05	1.3099	2.71	-0.041	-0.021	0.002
8883654	0	88769	10852	-0.16	1.41	3.27	-0.03599	-0.034	0.003
8883754	0	88770	10952	-0.06	1.23	2.3599	-0.054	-0.03	0.003
8883854	0	88771	11052	-0.05	1.27	2.5	-0.054	-0.024	0.003
8883954	0	88772	11152	0.01	1.22	4.15	-0.054	-0.03599	0.005
8884055	0	88773	11252	-0.16	1.38	2.89	-0.039	-0.03	0.003
8884155	0	88774	11352	-0.14	1.25	3.1	-0.057	-0.02	0.004
8884255	0	88775	11452	-0.16	1.33	3.52	-0.042	-0.03	0.002
8884355	0	88776	11552	-0.02	1.23	3.45	-0.068	-0.022	0.003
8884455	0	88777	11652	-0.22	1.38	3.32	-0.034	-0.022	0.004
8884555	0	88778	11752	-0.14	1.3	3.45	-0.044	-0.027	0
8884655	0	88779	11852	-0.04	1.24	3.78	-0.044	-0.03599	0.004
8884755	0	88780	11952	-0.07	1.33	4.55	-0.034	-0.035	0.002
8884855	0	88781	12052	-0.16	1.22	3.76	-0.05	-0.031	0.001
8884955	0	88782	12152	-0.22	1.27	3.28	-0.033	-0.026	0.001
8885055	0	88783	12252	-0.06	1.24	4.77	-0.028	-0.047	0.005
8885155	0	88784	12352	-0.15	1.39	4.67	-0.047	-0.039	0.002
8885256	0	88785	12452	-0.02	1.0599	3.63	-0.054	-0.041	0.005
8885356	0	88786	12552	-0.09	1.17	3.97	-0.055	-0.031	0.005
8885456	0	88787	12652	-0.32	1.4	5.29	-0.033	-0.027	0.003
8885556	0	88788	12752	0	1.14	4.76	-0.044	-0.049	0.007
8885656	0	88789	12852	0.01	1.14	4.2399	-0.049	-0.046	0.004
8885756	0	88790	12952	-0.06	1.13	4.63	-0.04	-0.03799	0.005
8885856	0	88791	13052	-0.14	1.19	4.46	-0.039	-0.033	0.002
8885956	0	88792	13152	-0.28	1.3099	5.46	-0.042	-0.041	0.003
8886056	0	88793	13252	-0.12	1.1799	4.25	-0.051	-0.035	0.003
8886156	0	88794	13352	-0.27	1.3099	5.36	-0.03	-0.033	0.003
8886256	0	88795	13452	-0.32	1.34	4.92	-0.023	-0.035	0.005
8886356	0	88796	13552	-0.32	1.24	5.7199	-0.034	-0.035	0.008
8886456	0	88797	13652	-0.17	1.16	5.65	-0.04	-0.045	0.003
8886556	0	88798	13752	-0.18	1.28	5.98	-0.01799	-0.048	0.005
8886657	0	88799	13852	-0.24	1.16	5.27	-0.041	-0.044	0.006
8886757	0	88800	13952	-0.17	1.25	5.63	-0.03799	-0.048	0.003
8886857	0	88801	14052	-0.24	1.22	5.96	-0.03599	-0.051	0.007
8886957	0	88802	14152	-0.21	1.1799	5.66	-0.039	-0.061	0.004
8887057	0	88803	14252	-0.11	1.04	5.95	-0.051	-0.042	0.003
8887157	0	88804	14352	-0.35	1.41	6.9	-0.017	-0.055	0.004
8887257	0	88805	14452	-0.41	1.32	6.93	-0.026	-0.035	0.005
8887357	0	88806	14552	-0.15	1.1	5.85	-0.03799	-0.051	0.005
8887457	0	88807	14652	-0.11	0.97	5.39	-0.059	-0.051	0.006
8887557	0	88808	14752	-0.11	1.23	6.61	-0.03599	-0.051	0.004
8887657	0	88809	14852	-0.21	1.1799	6.68	-0.042	-0.043	0.004
8887757	0	88810	14952	-0.27	1.19	5.85	-0.025	-0.045	0.002
8887857	0	88811	15052	-0.26	1.16	6.63	-0.04	-0.056	0.002
8887958	0	88812	15152	-0.25	1.09	6.64	-0.051	-0.049	0.004
8888058	0	88813	15252	-0.31	1.25	6.96	-0.033	-0.059	0.004
8888158	0	88814	15352	-0.3899	1.32	7.53	-0.034	-0.039	0.004
8888258	0	88815	15452	-0.13	1.17	7.19	-0.056	-0.044	0.004
8888358	0	88816	15552	-0.31	1.48	8.85	-0.026	-0.047	0.004
8888458	0	88817	15652	-0.29	1.28	6.89	-0.039	-0.041	0.006
8888558	0	88818	15752	-0.23	1.25	7.08	-0.033	-0.057	0.002
8888658	0	88819	15852	-0.21	1.21	6.14	-0.045	-0.056	0.003
8888758	0	88820	15952	-0.33	1.29	7.45	-0.042	-0.047	0.002
8888858	0	88821	16052	-0.3	1.28	7.05	-0.037	-0.061	0.002
8888958	0	88822	16152	-0.35	1.37	7.89	-0.032	-0.051	0.007
8889058	0	88823	16252	-0.05	1.25	6.92	-0.045	-0.052	0.007
8889159	0	88824	16352	-0.32	1.52	6.86	-0.027	-0.041	0.005
8889259	0	88825	16452	-0.31	1.32	7.37	-0.052	-0.05	0.003
8889359	0	88826	16552	-0.13	1.26	8.2	-0.04	-0.057	0.007
8889459	0	88827	16652	-0.16	1.34	8.01	-0.056	-0.062	0.006
8889559	0	88828	16752	-0.24	1.32	7.9	-0.049	-0.045	0.004
8889659	0	88829	16852	-0.26	1.42	8.05	-0.032	-0.057	0.006
8889759	0	88830	16952	-0.09	1.37	8.7	-0.047	-0.059	0.01
8889859	0	88831	17052	-0.12	1.4	8.41	-0.044	-0.055	0.001
8889959	0	88832	17152	-0.26	1.42	8.12	-0.037	-0.049	0.005
8890059	0	88833	17252	-0.06	1.38	7.9	-0.042	-0.043	0.008
8890159	0	88834	17352	-0.35	1.48	8.87	-0.035	-0.046	0.004
8890259	0	88835	17452	-0.26	1.52	9.2299	-0.03	-0.051	0.007
8890359	0	88836	17552	-0.09	1.4	9	-0.047	-0.053	0.008
8890459	0	88837	17652	-0.25	1.49	9.63	-0.03799	-0.047	0.006
8890560	0	88838	17752	-0.12	1.55	9.92	-0.035	-0.062	0.007
8890660	0	88839	17852	-0.18	1.5	8.72	-0.04	-0.05	0.005
8890760	0	88840	17952	-0.1	1.44	8.03	-0.039	-0.052	0.006
8890860	0	88841	18052	-0.14	1.5599	9.05	-0.041	-0.056	0.007
8890960	0	88842	18152	-0.12	1.39	9.52	-0.054	-0.052	0.003
8891060	0	88843	18252	-0.28	1.6	9.41	-0.046	-0.05	0.005
8891160	0	88844	18352	-0.13	1.62	10.02	-0.037	-0.061	0.005
8891260	0	88845	18452	-0.1	1.72	10.22	-0.024	-0.065	0.004
8891360	0	88846	18552	-0.09	1.51	8.7299	-0.066	-0.052	0.002
8891460	0	88847	18652	-0.23	1.54	8.75	-0.042	-0.054	0.003
8891560	0	88848	18752	0.06	1.37	8.99	-0.06	-0.064	0.006
8891660	0	88849	18852	-0.25	1.55	9.9399	-0.061	-0.054	0.006
8891761	0	88850	18952	-0.09	1.53	9.04	-0.049	-0.06	0.004
8891861	0	88851	19052	-0.2	1.58	10.1899	-0.054	-0.056	0.006
8891961	0	88852	19152	-0.28	1.67	10.07	-0.048	-0.049	0.005
8892061	0	88853	19252	-0.23	1.65	9.91	-0.05	-0.051	0.005
8892161	0	88854	19352	-0.18	1.8	10.65	-0.04	-0.063	0.008
8892261	0	88855	19452	-0.35	1.75	11.11	-0.05	-0.043	0.005
8892361	0	88856	19552	-0.4	1.63	10.12	-0.059	-0.053	0.00899
8892461	0	88857	19652	-0.26	1.75	10.13	-0.045	-0.052	0.004
8892561	0	88858	19752	-0.24	1.62	10.68	-0.069	-0.054	0.007
8892661	0	88859	19852	-0.13	1.72	10.38	-0.049	-0.07	0.005
8892761	0	88860	19952	-0.21	1.65	10.57	-0.058	-0.058	0.008
8892861	0	88861	20052	-0.4	1.9	10.13	-0.043	-0.055	0.007
8892961	0	88862	20152	-0.19	1.55	10.14	-0.077	-0.068	0.006
8893061	0	88863	20252	-0.5299	1.8	11.31	-0.051	-0.066	0.007
8893162	0	88864	20352	-0.38	1.79	10.74	-0.05	-0.052	0.008
8893262	0	88865	20452	-0.32	1.82	10.75	-0.049	-0.07199	0.002
8893362	0	88866	20552	-0.32	1.84	10.7	-0.043	-0.07	0.00899
8893462	0	88867	20652	-0.4	1.67	9.67	-0.057	-0.065	0.006
8893562	0	88868	20752	-0.46	1.76	11.55	-0.051	-0.065	0.01
8893662	0	88869	20852	-0.4	1.64	10.7299	-0.074	-0.061	0.008
8893762	0	88870	20952	-0.38	1.74	11.82	-0.04	-0.09	0.00899
8893862	0	88871	21052	-0.5	1.77	11.22	-0.043	-0.063	0.006
8893962	0	88872	21152	-0.52	1.75	12.16	-0.046	-0.077	0.007
8894062	0	88873	21252	-0.44	1.63	10.15	-0.049	-0.077	0.006
8894162	0	88874	21352	-0.41	1.6	10.87	-0.054	-0.078	0.006
8894262	0	88875	21452	-0.35	1.67	10.64	-0.043	-0.085	0.00899
8894363	0	88876	21552	-0.47	1.57	11.5	-0.062	-0.08	0.01
8894463	0	88877	21652	-0.43	1.72	10.96	-0.043	-0.08	0.007
8894563	0	88878	21752	-0.54	1.66	10.75	-0.045	-0.078	0.006
8894663	0	88879	21852	-0.63	1.7	11.31	-0.042	-0.069	0.005
8894763	0	88880	21952	-0.6	1.72	12.95	-0.034	-0.083	0.00899
8894863	0	88881	22052	-0.5899	1.72	12.12	-0.033	-0.079	0.008
8894963	0	88882	22152	-0.75	1.74	12.08	-0.043	-0.061	0.004
8895063	0	88883	22252	-0.5899	1.68	12.18	-0.037	-0.073	0.006
8895163	0	88884	22352	-0.5	1.63	12.5	-0.024	-0.077	0.005
8895263	0	88885	22452	-0.6	1.63	13.74	-0.029	-0.073	0.007
8895363	0	88886	22552	-0.47	1.51	12.07	-0.01899	-0.069	0.004
8895463	0	88887	22652	-0.47	1.5599	13.4	-0.007	-0.069	0.005
8895563	0	88888	22752	-0.47	1.55	13.47	-0.007	-0.078	0.005
8895663	0	88889	22852	-0.42	1.3099	13.32	-0.026	-0.069	0.007
8895764	0	88890	22952	-0.44	1.39	14.32	-0.028	-0.07599	0.008
8895864	0	88891	23052	-0.49	1.57	14.52	-0.00899	-0.069	0.006
8895964	0	88892	23152	-0.43	1.52	14.6	-0.01	-0.073	0.005
8896064	0	88893	23252	-0.38	1.48	13.85	0.003	-0.074	0.005
8896164	0	88894	23352	-0.32	1.29	13.48	-0.01899	-0.07599	0.004
8896264	0	88895	23452	-0.29	1.41	13.99	-0.01	-0.079	0.004
8896364	0	88896	23552	-0.35	1.38	13.46	-0.00899	-0.078	0.005
8896464	0	88897	23652	-0.41	1.39	14.37	-0.011	-0.077	0.006
8896564	0	88898	23752	-0.43	1.4	14.1	-0.01899	-0.07199	0.007
8896664	0	88899	23852	-0.38	1.17	13.4	-0.034	-0.075	0.004
8896764	0	88900	23952	-0.45	1.38	14.2	-0.01	-0.074	0.008
8896864	0	88901	24052	-0.4	1.42	14.6	-0.01799	-0.07	0.008
8896964	0	88902	24152	-0.36	1.3099	13.43	-0.017	-0.073	0.007
8897065	0	88903	24252	-0.5299	1.35	13.52	-0.012	-0.066	0.006
8897165	0	88904	24352	-0.34	1.35	13.43	-0.01	-0.079	0.004
8897265	0	88905	24452	-0.38	1.4299	14.08	-0.003	-0.082	0.007
8897365	0	88906	24552	-0.31	1.45	13.64	-0.01	-0.075	0.00899
8897465	0	88907	24652	-0.24	1.24	13.8	-0.023	-0.087	0.00899
8897565	0	88908	24752	-0.52	1.4299	13.72	0.004	-0.067	0.006
8897665	0	88909	24852	-0.3899	1.47	14.37	-0.008	-0.07	0.007
8897765	0	88910	24952	-0.4	1.47	13.87	-0.001	-0.077	0.006
8897865	0	88911	25052	-0.32	1.27	13.1	-0.01899	-0.085	0.005
8897965	0	88912	25152	-0.33	1.34	13.48	-0.029	-0.07199	0.006
8898065	0	88913	25252	-0.34	1.38	14	-0.011	-0.077	0.007
