# Supplementary material for: Robot-Based Calibration Procedure for Graphene Electronic Skin
Source: Sensors (Basel). 2022 Aug 16;22(16):6122. doi: 10.3390/s22166122 (PMC9416129; doi:10.3390/s22166122)
Supplement: Supplementary file 1 [file sensors-22-06122-s001.zip › measurements/sensor_row_12_col_23_hex_load.dat]

#ID ES_1_V1
#SIZE ROW 16 COL 32
#DIR LOAD
#sensor: hex
#coord: row_12_col_23
system_time	status	sequence_number	hex_sample_counter	Fx	Fy	Fz	Tx	Ty	Tz
8752954	0	87463	11324	-0.35	1.46	13.57	0.007	-0.079	0.003
8753054	0	87464	11424	-0.5	1.37	13.3	-0.012	-0.056	0.005
8753154	0	87465	11524	-0.5299	1.27	13.28	-0.025	-0.07	0.003
8753254	0	87466	11624	-0.43	1.4	14.12	-0.005	-0.067	0.004
8753355	0	87467	11724	-0.27	1.34	14.19	-0.022	-0.087	0.007
8753455	0	87468	11824	-0.5	1.35	13.49	-0.016	-0.064	0.003
8753555	0	87469	11924	-0.3899	1.4299	12.99	-0.006	-0.073	0.004
8753655	0	87470	12024	-0.46	1.49	14.55	-0.004	-0.079	0.004
8753755	0	87471	12124	-0.35	1.42	14.12	-0.005	-0.083	0.003
8753855	0	87472	12224	-0.47	1.44	13.38	-0.008	-0.064	0.004
8753955	0	87473	12324	-0.43	1.2	12.81	-0.026	-0.074	0.004
8754055	0	87474	12424	-0.31	1.2	13.84	-0.024	-0.074	0.007
8754155	0	87475	12524	-0.3899	1.26	12.7299	-0.006	-0.077	0.008
8754255	0	87476	12624	-0.27	1.11	12.93	-0.006	-0.096	0.006
8754355	0	87477	12724	-0.64	1.23	13.53	-0.004	-0.07199	0.006
8754455	0	87478	12824	-0.5299	1.21	12.78	0.003	-0.079	0.007
8754556	0	87479	12924	-0.67	1.21	13.01	0.006	-0.083	0.006
8754656	0	87480	13024	-0.87	1.14	12.02	0.015	-0.064	0.006
8754756	0	87481	13124	-0.74	1.04	11.66	0.004	-0.08	0
8754856	0	87482	13224	-0.5899	0.91	10.26	-0.016	-0.092	0.001
8754956	0	87483	13324	-0.81	1.01	11.75	-0.003	-0.073	0.007
8755056	0	87484	13424	-0.7799	1	10.76	0	-0.067	0.006
8755156	0	87485	13524	-0.7	1	11.85	0.007	-0.09	0.008
8755256	0	87486	13624	-0.66	0.77	10.54	-0.014	-0.078	0.006
8755356	0	87487	13724	-0.61	0.94	10.84	-0.005	-0.083	0.007
8755456	0	87488	13824	-0.63	0.85	10.55	-0.014	-0.084	0.006
8755556	0	87489	13924	-0.65	0.89	10.63	-0.002	-0.082	0.003
8755656	0	87490	14024	-0.76	1.02	11.52	-0.002	-0.08	0.00899
8755756	0	87491	14124	-0.67	0.93	10.5	0	-0.07599	0.002
8755856	0	87492	14224	-0.69	0.87	9.93	-0.02	-0.07199	0.004
8755957	0	87493	14324	-0.58	0.77	10.38	-0.013	-0.083	0.006
8756057	0	87494	14424	-0.5899	0.87	9.87	0.004	-0.077	0.002
8756157	0	87495	14524	-0.75	0.95	10.06	0.017	-0.07	0.004
8756257	0	87496	14624	-0.62	0.74	10.62	-0.007	-0.07599	0.006
8756357	0	87497	14724	-0.66	0.88	10.65	-0.003	-0.07	0.006
8756457	0	87498	14824	-0.55	0.76	9.96	-0.01799	-0.085	0.007
8756557	0	87499	14924	-0.73	0.89	10.05	0.003	-0.074	0.006
8756657	0	87500	15024	-0.5899	0.72	9.42	-0.017	-0.07599	0.006
8756757	0	87501	15124	-0.63	0.68	9.6899	-0.022	-0.068	0.006
8756857	0	87502	15224	-0.56	0.61	8.4799	-0.022	-0.057	0.005
8756957	0	87503	15324	-0.68	0.72	10.06	0.004	-0.064	0.004
8757057	0	87504	15424	-0.7	0.79	9.87	0.007	-0.067	0.004
8757157	0	87505	15524	-0.57	0.82	10.17	0.005	-0.075	0.007
8757258	0	87506	15624	-0.31	0.66	9.35	-0.002	-0.079	0.005
8757358	0	87507	15724	-0.58	0.81	9.76	0.006	-0.07199	0.008
8757458	0	87508	15824	-0.6	0.7799	9.81	0.01899	-0.064	0.008
8757558	0	87509	15924	-0.45	0.61	8.74	-0.014	-0.062	0.004
8757658	0	87510	16024	-0.51	0.75	8.9399	0.011	-0.067	0.005
8757758	0	87511	16124	-0.43	0.79	9.78	0.013	-0.062	0.005
8757858	0	87512	16224	-0.45	0.81	9.57	0.016	-0.073	0.006
8757958	0	87513	16324	-0.45	0.7799	9.67	0.012	-0.067	0.006
8758058	0	87514	16424	-0.28	0.45	8.07	-0.007	-0.06	0.002
8758158	0	87515	16524	-0.41	0.44	8.4	-0.015	-0.049	0.006
8758258	0	87516	16624	-0.5299	0.69	8.85	0.006	-0.055	0.002
8758358	0	87517	16724	-0.54	0.63	9.05	0.016	-0.051	0.004
8758458	0	87518	16824	-0.33	0.5299	8.7	-0.01	-0.062	0.00899
8758559	0	87519	16924	-0.17	0.43	7.96	0	-0.057	0.005
8758659	0	87520	17024	-0.54	0.58	9.1899	0.008	-0.05	0.004
8758759	0	87521	17124	-0.4	0.6	8.34	-0.004	-0.046	0
8758859	0	87522	17224	-0.18	0.51	8.41	0.004	-0.067	0.004
8758959	0	87523	17324	-0.19	0.54	8.61	0.012	-0.064	0.006
8759059	0	87524	17424	-0.36	0.5899	7.94	0.015	-0.04	0.002
8759159	0	87525	17524	-0.31	0.46	7.79	-0.003	-0.053	0.003
8759259	0	87526	17624	-0.3	0.56	7.87	0.013	-0.04	0.002
8759359	0	87527	17724	-0.19	0.35	7.23	-0.012	-0.042	0.006
8759459	0	87528	17824	-0.21	0.41	7.81	0.002	-0.044	0.002
8759559	0	87529	17924	-0.29	0.6	8.2299	0.014	-0.05	0.003
8759659	0	87530	18024	-0.16	0.51	8.06	0.02	-0.031	0.005
8759759	0	87531	18124	-0.46	0.49	7.5	0.016	-0.035	0.001
8759859	0	87532	18224	-0.06	0.34	7.38	0.006	-0.045	0.003
8759960	0	87533	18324	-0.2	0.44	6.82	0.017	-0.045	0.001
8760060	0	87534	18424	-0.23	0.51	7.42	0.015	-0.033	0.006
8760160	0	87535	18524	-0.12	0.3	6.78	-0.002	-0.043	0.003
8760260	0	87536	18624	-0.33	0.3899	7.12	0.011	-0.022	0.003
8760360	0	87537	18724	0.03	0.41	6.97	0.014	-0.049	0.002
8760460	0	87538	18824	0.09	0.17	6.41	-0.01	-0.046	0.002
8760560	0	87539	18924	-0.19	0.3899	6.36	0.016	-0.028	0.002
8760660	0	87540	19024	-0.08	0.31	6.56	0.003	-0.03	0.004
8760760	0	87541	19124	0.08	0.15	6.83	0.007	-0.045	0.002
8760860	0	87542	19224	-0.13	0.45	6.29	0.01899	-0.027	0.001
8760960	0	87543	19324	-0.08	0.27	6.07	0.004	-0.01899	0.001
8761060	0	87544	19424	0.01	0.26	5.9899	0.008	-0.023	0.002
8761161	0	87545	19524	0.05	0.19	6.06	-0.007	-0.025	0.003
8761261	0	87546	19624	-0.09	0.27	6.57	0.007	-0.022	0.005
8761361	0	87547	19724	0.08	0.19	6.1	0.004	-0.023	0.002
8761461	0	87548	19824	-0.04	0.42	6.14	0.021	-0.012	-0.002
8761561	0	87549	19924	0.08	0.16	5.98	0.016	-0.032	-0.003
8761661	0	87550	20024	-0.09	0.34	6.96	0.029	-0.025	0.001
8761761	0	87551	20124	0.05	0.26	5.51	0.02	-0.027	0.006
8761861	0	87552	20224	0.03	0.34	6.15	0.039	-0.024	0.002
8761961	0	87553	20324	-0.11	0.34	5.92	0.035	-0.025	0.001
8762061	0	87554	20424	0.03	0.19	4.92	0.015	-0.026	0.003
8762161	0	87555	20524	0.3	0.24	5.84	0.021	-0.037	-0.001
8762261	0	87556	20624	-0.05	0.28	5.89	0.013	-0.016	0
8762361	0	87557	20724	0.2	0.15	5.52	0.01799	-0.023	0.002
8762461	0	87558	20824	-0.06	0.33	6.74	0.027	-0.02	0.003
8762562	0	87559	20924	-0.02	0.2	6.18	0.023	-0.014	0.004
8762662	0	87560	21024	0.09	0.27	5.4899	0.032	-0.021	0.003
8762762	0	87561	21124	0.14	0.3	5.04	0.033	-0.02	0
8762862	0	87562	21224	0.01	0.21	4.26	0.022	-0.007	0.002
8762962	0	87563	21324	0.01	0.24	5.67	0.026	-0.013	0.002
8763062	0	87564	21424	0.03	0.16	4.94	0.017	-0.006	-0.001
8763162	0	87565	21524	0.17	0.02	5.03	0.004	-0.00899	0.003
8763262	0	87566	21624	0.2	0.18	5.45	0.03	-0.023	0
8763362	0	87567	21724	0.04	0.23	5.37	0.025	-0.004	0.003
8763462	0	87568	21824	0.08	0.13	4.7	0.027	-0.01	0.003
8763562	0	87569	21924	0.09	0.17	5.78	0.022	-0.00899	0.004
8763662	0	87570	22024	0.12	0.2	5.16	0.032	-0.021	0
8763763	0	87571	22124	-0.03	0.08	4.54	0.014	0.002	0.001
8763863	0	87572	22224	0.24	0.07	4.29	0.02	-0.014	-0.002
8763963	0	87573	22324	0.15	0.08	3.98	0.015	-0.007	-0.001
8764063	0	87574	22424	0.19	0.15	3.94	0.01899	-0.025	-0.001
8764163	0	87575	22524	0.24	0.1	3.99	0.032	-0.033	0.002
8764263	0	87576	22624	0.1	0.02	3.8	0.008	-0.002	0.002
8764363	0	87577	22724	0.07	0.07	4.57	0.013	-0.011	0.003
8764463	0	87578	22824	-0.08	0.28	4.68	0.039	-0.008	-0.001
8764563	0	87579	22924	0.22	-0.01	3.77	0.004	-0.007	0.003
8764663	0	87580	23024	0.1	0.12	3.64	0.015	-0.017	-0.001
8764763	0	87581	23124	0.1	0.02	3.26	0.011	-0.006	0.004
8764863	0	87582	23224	0.05	0.17	3.78	0.023	-0.005	0.001
8764963	0	87583	23324	-0.04	0.2	4.7399	0.023	-0.00899	0.002
8765063	0	87584	23424	-0.01	0.18	3.71	0.033	-0.005	0.002
8765164	0	87585	23524	0.07	-0.01	2.38	0.004	-0.003	-0.002
8765264	0	87586	23624	0.11	0.19	4.39	0.024	-0.008	0.002
8765364	0	87587	23724	-0.08	-0.03	2.26	0.011	0.005	-0.002
8765464	0	87588	23824	0.22	-0.07	2.08	0.012	-0.01799	-0.001
8765564	0	87589	23924	0.06	0.01	3.18	0.014	-0.005	0.002
8765664	0	87590	24024	0.18	0.05	3.19	0.024	-0.01899	0.001
8765764	0	87591	24124	0.15	0.09	3	0.01799	0.001	0
8765864	0	87592	24224	-0.03	0.13	3.32	0.017	-0.004	0.001
8765964	0	87593	24324	0	0.01	2.75	0.015	-0.013	0.002
8766064	0	87594	24424	0.14	0.06	3.08	0.028	-0.002	0.003
8766164	0	87595	24524	0.05	0.01	2.17	0.023	-0.005	0.005
8766264	0	87596	24624	0.03	0.14	2.54	0.029	0.006	0.003
8766365	0	87597	24724	-0.05	0.05	3.09	0.031	-0.008	0
8766465	0	87598	24824	0.17	-0.17	1.35	-0.01	-0.002	0
8766565	0	87599	24924	0.15	-0.14	1.26	0.03	-0.007	-0.004
8766665	0	87600	25024	-0.08	0.11	2.51	0.025	0	-0.002
8766765	0	87601	25124	0.08	-0.08	1.1799	0.01899	0.002	0
8766865	0	87602	25224	0.2	-0.07	2	0.01899	-0.00899	-0.001
8766965	0	87603	25324	0	0.08	1.21	0.04	0.001	-0.002
8767065	0	87604	25424	0.09	-0.1	1.36	0.01899	0.002	-0.001
8767165	0	87605	25524	0.01	-0.12	0.56	0.008	0.01	-0.001
8767265	0	87606	25624	0.14	-0.09	0.64	0.01899	0.005	0.003
8767365	0	87607	25724	0.03	0.07	0.94	0.039	0.011	0.001
8767465	0	87608	25824	-0.03	-0.01	1.49	0.024	0.004	0
8767565	0	87609	25924	0.15	-0.14	0.37	0.016	0.014	0.002
8767666	0	87610	26024	0.21	-0.17	0.17	0.016	-0.008	0.002
8767766	0	87611	26124	0.12	-0.16	-0.19	0.01799	0.003	-0.003
8767866	0	87612	26224	0.14	-0.25	0.58	0.01799	0.001	0.002
8767966	0	87613	26324	0.18	-0.21	0.69	0.011	-0.00899	0.002
8768066	0	87614	26424	0.21	-0.2	0.2	0.01899	-0.006	0.003
8768166	0	87615	26524	0.18	-0.27	-0.28	0.013	-0.004	0.001
8768266	0	87616	26624	0.15	-0.23	0.29	0.015	0.007	0.004
8768366	0	87617	26724	-0.08	0.01	0.43	0.04	0.012	-0.002
8768466	0	87618	26824	0.1	-0.18	-0.68	0.028	0.016	-0.004
8768566	0	87619	26924	0.23	-0.35	-0.37	0.014	-0.01	0.002
8768666	0	87620	27024	0.03	-0.28	-0.54	0.001	0.016	-0.002
8768766	0	87621	27124	0.1	-0.28	-0.49	0.02	0.01	0
8768866	0	87622	27224	0.06	-0.24	-0.52	0.01799	0.01799	0.002
8768966	0	87623	27324	0.2	-0.4	-1.51	0.01	-0.005	0.003
8769067	0	87624	27424	0.23	-0.37	-0.84	0.021	0.003	0.001
8769167	0	87625	27524	0.04	-0.15	-0.63	0.04	0	-0.002
8769267	0	87626	27624	0.17	-0.32	-0.62	0.01899	-0.01	-0.001
8769367	0	87627	27724	0.2	-0.33	-0.18	0.031	0.002	0.001
8769467	0	87628	27824	0.13	-0.37	-1.94	0.028	-0.001	-0.002
8769567	0	87629	27924	0.09	-0.41	-0.47	0.03	0.008	-0.002
8769667	0	87630	28024	0.03	-0.44	-0.4	0.03	0	0.002
8769767	0	87631	28124	0.22	-0.61	-1.88	0.034	0.004	0
8769867	0	87632	28224	0.1	-0.6	-2.21	0.021	0.001	-0.003
8769967	0	87633	28324	0.05	-0.57	-0.92	0.034	0.004	0
8770067	0	87634	28424	0.01	-0.62	-2.16	0.022	0.01	0.001
8770167	0	87635	28524	0.09	-0.5299	-1.3099	0.044	-0.00899	-0.002
8770267	0	87636	28624	-0.09	-0.48	-1.24	0.034	-0.001	0.002
8770368	0	87637	28724	0.12	-0.62	-2.1	0.034	-0.01	-0.001
8770468	0	87638	28824	-0.07	-0.5299	-1.24	0.034	0.007	0
8770568	0	87639	28924	-0.08	-0.5	-2.05	0.039	0.002	-0.004
8770668	0	87640	29024	0.13	-0.62	-2.85	0.037	-0.004	-0.001
8770768	0	87641	29124	-0.05	-0.52	-1.84	0.046	-0.002	0.001
8770868	0	87642	29224	0.03	-0.64	-2.48	0.025	-0.00899	0
8770968	0	87643	29324	0.02	-0.5899	-2.29	0.03799	-0.005	-0.002
8771068	0	87644	29424	0.02	-0.73	-2.29	0.017	0.006	0
8771168	0	87645	29524	-0.13	-0.43	-1.88	0.051	-0.001	-0.002
8771268	0	87646	29624	0.17	-0.55	-1.4299	0.047	-0.01899	0
8771368	0	87647	29724	0.13	-0.72	-1.77	0.024	-0.017	0.002
8771468	0	87648	29824	-0.09	-0.64	-1.22	0.023	-0.004	0.001
8771568	0	87649	29924	0.03	-0.52	-2.13	0.037	-0.008	0
8771669	0	87650	30024	-0.07	-0.51	-2.64	0.037	-0.002	-0.001
8771769	0	87651	30124	-0.28	-0.49	-2.23	0.03799	-0.003	-0.002
8771869	0	87652	30224	-0.01	-0.72	-2.38	0.021	-0.007	-0.003
8771969	0	87653	30324	0	-0.76	-3.6	0.033	0.007	-0.002
8772069	0	87654	30424	-0.02	-0.77	-3.52	0.023	0.005	-0.001
8772169	0	87655	30524	-0.16	-0.67	-3.01	0.03799	0.003	-0.003
8772269	0	87656	30624	0.14	-0.85	-3.38	0.031	-0.021	0.001
8772369	0	87657	30724	-0.13	-0.69	-3.71	0.045	0.01	-0.002
8772469	0	87658	30824	-0.03	-0.84	-4.41	0.035	0.008	0
8772569	0	87659	30924	-0.01	-0.86	-3.9	0.028	-0.004	0.004
8772669	0	87660	31024	-0.15	-0.84	-4.98	0.066	0	-0.004
8772769	0	87661	31124	-0.07	-1.03	-5.21	0.045	0.004	-0.002
8772869	0	87662	31224	0.17	-1.19	-6.06	0.03799	-0.015	-0.003
8772970	0	87663	31324	0.04	-1.03	-5.26	0.046	-0.01	-0.003
8773070	0	87664	31424	0.02	-1.11	-7.08	0.049	0	-0.004
8773170	0	87665	31524	0.04	-1.25	-6.82	0.034	-0.002	0
8773270	0	87666	31624	-0.03	-1.27	-7.05	0.042	-0.003	0.003
8773370	0	87667	31724	-0.07	-1.34	-7.07	0.034	0.008	-0.002
8773470	0	87668	31824	-0.09	-1.3099	-8.83	0.058	0.004	-0.006
8773570	0	87669	31924	0.08	-1.37	-8.87	0.047	-0.001	-0.003
8773670	0	87670	32024	-0.03	-1.58	-9.6899	0.035	0.008	-0.003
8773770	0	87671	32124	-0.13	-1.54	-9.71	0.045	0.006	-0.001
8773870	0	87672	32224	-0.17	-1.51	-10.77	0.058	0.00899	-0.004
8773970	0	87673	32324	-0.15	-1.58	-10.42	0.061	-0.001	-0.004
8774070	0	87674	32424	-0.24	-1.52	-10.42	0.069	-0.008	-0.001
8774170	0	87675	32524	-0.1	-1.65	-10.68	0.057	-0.008	-0.001
8774271	0	87676	32624	-0.18	-1.59	-11.13	0.083	0.001	-0.003
8774371	0	87677	32724	-0.43	-1.57	-11.36	0.075	0.003	-0.002
8774471	0	87678	32824	-0.35	-1.72	-11.72	0.061	0.003	-0.002
8774571	0	87679	32924	-0.12	-1.85	-13.41	0.067	-0.008	-0.002
8774671	0	87680	33024	-0.23	-1.84	-12.57	0.074	-0.016	-0.004
8774771	0	87681	33124	-0.27	-1.9	-12.97	0.074	-0.012	-0.001
8774871	0	87682	33224	-0.3899	-2.03	-14.17	0.066	-0.002	-0.005
8774971	0	87683	33324	-0.3	-2.07	-14.72	0.068	-0.023	-0.003
8775071	0	87684	33424	-0.5	-2.1199	-15.12	0.065	-0.007	-0.003
8775171	0	87685	33524	-0.45	-2.13	-14.63	0.086	-0.015	-0.002
8775271	0	87686	33624	-0.38	-2.09	-14.62	0.08	-0.01899	0
8775371	0	87687	33724	-0.49	-2.31	-16.05	0.065	-0.004	-0.004
8775471	0	87688	33824	-0.58	-2.21	-15.86	0.082	-0.00899	0
8775572	0	87689	33924	-0.36	-2.49	-16.18	0.067	-0.02	0
8775672	0	87690	34024	-0.58	-2.35	-16.86	0.092	-0.014	-0.003
8775772	0	87691	34124	-0.54	-2.49	-18.04	0.07199	-0.002	0
8775872	0	87692	34224	-0.58	-2.49	-18.23	0.077	-0.012	-0.001
8775972	0	87693	34324	-0.47	-2.58	-18.9599	0.087	-0.024	-0.002
8776072	0	87694	34424	-0.67	-2.53	-18.49	0.099	-0.012	-0.003
8776172	0	87695	34524	-0.6	-2.64	-20.52	0.097	-0.01	-0.001
8776272	0	87696	34624	-0.65	-2.71	-20.25	0.091	-0.01	-0.003
8776372	0	87697	34724	-0.58	-2.79	-22.52	0.099	-0.014	-0.003
8776472	0	87698	34824	-0.57	-3	-22.19	0.083	-0.005	-0.004
8776572	0	87699	34924	-0.43	-2.94	-23.15	0.092	-0.011	-0.004
8776672	0	87700	35024	-0.56	-3.07	-23.28	0.093	0	-0.003
8776772	0	87701	35124	-0.58	-3.1	-24.15	0.094	0.008	-0.003
8776873	0	87702	35224	-0.61	-3.13	-24.26	0.099	0.008	0
8776973	0	87703	35324	-0.54	-3.04	-25.11	0.109	-0.006	-0.003
8777073	0	87704	35424	-0.64	-3.14	-25.02	0.103	-0.002	-0.002
8777173	0	87705	35524	-0.58	-3.36	-26.65	0.095	0.007	-0.003
8777273	0	87706	35624	-0.6	-3.29	-25.79	0.098	0.008	-0.005
8777373	0	87707	35724	-0.48	-3.46	-27.7	0.09	0.008	-0.002
8777473	0	87708	35824	-0.44	-3.59	-28.87	0.098	-0.004	-0.005
8777573	0	87709	35924	-0.45	-3.57	-28.53	0.11	0.005	-0.003
8777673	0	87710	36024	-0.75	-3.43	-28.89	0.127	0.022	-0.003
8777773	0	87711	36124	-0.55	-3.47	-29.93	0.12899	0.01	-0.004
8777873	0	87712	36224	-0.6	-3.69	-30.16	0.116	0.017	-0.001
8777973	0	87713	36324	-0.6	-3.66	-31.47	0.118	0.014	-0.005
8778073	0	87714	36424	-0.63	-3.64	-31.77	0.13	0.017	-0.007
8778174	0	87715	36524	-0.36	-3.92	-32.69	0.123	0.01799	-0.004
8778274	0	87716	36624	-0.38	-3.98	-33.1699	0.103	0.012	-0.003
8778374	0	87717	36724	-0.36	-3.98	-34.08	0.127	0.012	-0.003
8778474	0	87718	36824	-0.38	-3.96	-34.5	0.13	0.01899	-0.002
8778574	0	87719	36924	-0.48	-4.02	-34.9199	0.118	0.025	-0.003
8778674	0	87720	37024	-0.29	-4.2199	-36.25	0.123	0.025	-0.002
8778774	0	87721	37124	-0.23	-4.29	-37.83	0.114	0.033	-0.006
8778874	0	87722	37224	-0.54	-4.21	-36.4	0.12899	0.035	-0.007
8778974	0	87723	37324	-0.28	-4.31	-37.53	0.124	0.023	-0.008
8779074	0	87724	37424	-0.3	-4.41	-38.65	0.118	0.03799	-0.005
8779174	0	87725	37524	-0.33	-4.44	-38.95	0.128	0.032	-0.003
8779274	0	87726	37624	-0.25	-4.41	-39.82	0.139	0.03799	-0.004
8779374	0	87727	37724	-0.2	-4.68	-41.97	0.117	0.04	-0.006
8779475	0	87728	37824	-0.24	-4.54	-41.6	0.126	0.04	-0.005
8779575	0	87729	37924	-0.23	-4.59	-41.28	0.141	0.044	-0.003
8779675	0	87730	38024	-0.18	-4.9	-43.29	0.12	0.051	-0.006
8779775	0	87731	38124	-0.25	-4.75	-43.34	0.136	0.051	-0.007
8779875	0	87732	38224	-0.25	-4.86	-43.79	0.131	0.062	-0.006
8779975	0	87733	38324	-0.19	-5.05	-45.63	0.127	0.062	-0.007
8780075	0	87734	38424	-0.09	-5.18	-45.73	0.122	0.053	-0.005
8780175	0	87735	38524	-0.1	-5.11	-46.63	0.12899	0.053	-0.006
8780275	0	87736	38624	-0.17	-5.12	-46.4	0.132	0.055	-0.004
8780375	0	87737	38724	0.1	-5.25	-47.49	0.125	0.042	-0.006
8780475	0	87738	38824	0.07	-5.43	-48.57	0.115	0.049	-0.004
8780575	0	87739	38924	0.04	-5.36	-48.7	0.127	0.047	-0.004
8780675	0	87740	39024	-0.23	-5.2199	-49.31	0.138	0.071	-0.003
8780776	0	87741	39124	-0.04	-5.54	-51.15	0.133	0.06	-0.005
8780876	0	87742	39224	-0.01	-5.53	-51.57	0.138	0.066	-0.008
8780976	0	87743	39324	0.06	-5.68	-51.12	0.133	0.059	-0.004
8781076	0	87744	39424	0.04	-5.7	-52.7	0.146	0.07599	-0.004
8781176	0	87745	39524	0.03	-5.7199	-53.18	0.154	0.063	-0.004
8781276	0	87746	39624	0.11	-5.89	-54.3	0.143	0.074	-0.004
8781376	0	87747	39724	-0.06	-5.85	-54.45	0.145	0.082	-0.006
8781476	0	87748	39824	0.14	-6.06	-55.33	0.138	0.077	-0.002
8781576	0	87749	39924	0.03	-5.92	-54.97	0.147	0.073	-0.006
8781676	0	87750	40024	0.12	-6.07	-56.26	0.141	0.087	-0.003
8781776	0	87751	40124	0.13	-6.2	-57.01	0.138	0.08	-0.006
8781876	0	87752	40224	0.2	-6.23	-57.39	0.14	0.077	-0.003
8781976	0	87753	40324	0.21	-6.23	-58.65	0.154	0.084	-0.001
8782076	0	87754	40424	0.26	-6.28	-58.85	0.166	0.068	-0.006
8782177	0	87755	40524	0.3	-6.28	-59.95	0.16	0.078	-0.007
8782277	0	87756	40624	0.24	-6.41	-59.73	0.157	0.079	-0.007
8782377	0	87757	40724	0.38	-6.67	-61.11	0.142	0.085	-0.007
8782477	0	87758	40824	0.41	-6.64	-62.16	0.14	0.089	-0.007
8782577	0	87759	40924	0.33	-6.59	-62.09	0.175	0.083	-0.002
8782677	0	87760	41024	0.35	-6.68	-62.93	0.165	0.09	-0.005
8782777	0	87761	41124	0.5899	-6.79	-63.82	0.167	0.083	-0.007
8782877	0	87762	41224	0.55	-6.95	-64.73	0.15	0.089	-0.003
8782977	0	87763	41324	0.45	-6.97	-65.37	0.17	0.101	-0.004
8783077	0	87764	41424	0.43	-6.97	-65.12	0.158	0.108	-0.006
8783177	0	87765	41524	0.3899	-6.92	-66.36	0.192	0.106	-0.005
8783277	0	87766	41624	0.5299	-7.23	-67.2	0.163	0.114	-0.006
8783378	0	87767	41724	0.62	-7.07	-67.76	0.193	0.097	-0.006
8783478	0	87768	41824	0.56	-7.11	-67.99	0.194	0.104	-0.008
8783578	0	87769	41924	0.6	-7.27	-68.13	0.198	0.112	-0.002
8783678	0	87770	42024	0.67	-7.36	-68.74	0.182	0.114	-0.005
8783778	0	87771	42124	0.65	-7.5	-70.2	0.187	0.117	-0.00899
8783878	0	87772	42224	0.69	-7.49	-70.61	0.192	0.123	-0.004
8783978	0	87773	42324	0.77	-7.67	-72.54	0.184	0.114	-0.004
8784078	0	87774	42424	0.52	-7.51	-72.04	0.2	0.122	-0.007
8784178	0	87775	42524	0.55	-7.58	-72.6	0.195	0.122	-0.006
8784278	0	87776	42624	0.73	-7.7	-72.55	0.205	0.113	-0.005
8784378	0	87777	42724	0.7799	-7.98	-74.06	0.18	0.123	-0.005
8784478	0	87778	42824	0.86	-7.9	-74.3	0.206	0.125	-0.005
8784578	0	87779	42924	0.77	-7.93	-75.15	0.199	0.141	-0.006
8784678	0	87780	43024	0.76	-8.02	-74.96	0.196	0.136	-0.007
8784779	0	87781	43124	0.88	-8.16	-76.23	0.199	0.121	-0.003
8784879	0	87782	43224	0.82	-8.15	-76.57	0.205	0.132	-0.007
8784979	0	87783	43324	0.91	-8.32	-78.08	0.19	0.147	-0.007
8785079	0	87784	43424	0.95	-8.35	-78.33	0.2	0.145	-0.007
8785179	0	87785	43524	0.96	-8.47	-80.15	0.191	0.142	-0.00899
8785279	0	87786	43624	0.91	-8.5	-80.76	0.202	0.14	-0.008
8785379	0	87787	43724	0.93	-8.62	-81.31	0.19	0.145	-0.007
8785479	0	87788	43824	0.98	-8.59	-81.2699	0.215	0.138	-0.005
8785579	0	87789	43924	0.96	-8.75	-81.8	0.201	0.14399	-0.004
8785679	0	87790	44024	1.04	-8.72	-82.7699	0.222	0.143	-0.004
8785779	0	87791	44124	1.14	-8.89	-83.12	0.219	0.14	-0.004
8785879	0	87792	44224	1.27	-8.93	-84.11	0.208	0.147	-0.007
8785980	0	87793	44324	1.19	-8.96	-84.51	0.212	0.155	-0.003
8786080	0	87794	44424	1.19	-8.91	-85.5	0.233	0.149	-0.006
8786180	0	87795	44524	1.2	-8.9399	-85.5199	0.229	0.156	-0.006
8786280	0	87796	44624	1.26	-9.08	-86.88	0.234	0.145	-0.008
8786380	0	87797	44724	1.21	-9.09	-87.29	0.226	0.15199	-0.007
8786480	0	87798	44824	1.36	-9.29	-87.76	0.222	0.149	-0.008
8786580	0	87799	44924	1.3	-9.28	-88.29	0.224	0.147	-0.008
8786680	0	87800	45024	1.3	-9.53	-89.49	0.211	0.163	-0.00899
8786780	0	87801	45124	1.45	-9.55	-90.1	0.207	0.15	-0.00899
8786880	0	87802	45224	1.57	-9.55	-90.41	0.221	0.149	-0.00899
8786980	0	87803	45324	1.44	-9.4799	-89.92	0.227	0.156	-0.007
8787080	0	87804	45424	1.37	-9.67	-90.93	0.213	0.153	-0.007
8787180	0	87805	45524	1.27	-9.53	-90.5899	0.228	0.163	-0.01
8787280	0	87806	45624	1.28	-9.45	-90.5899	0.248	0.158	-0.008
8787381	0	87807	45724	1.42	-9.56	-90.78	0.239	0.156	-0.007
8787481	0	87808	45824	1.38	-9.54	-91.8399	0.237	0.148	-0.005
8787581	0	87809	45924	1.45	-9.63	-91.8399	0.23	0.15099	-0.008
8787681	0	87810	46024	1.53	-9.65	-93.44	0.228	0.163	-0.006
8787781	0	87811	46124	1.7	-9.8	-92.88	0.222	0.142	-0.007
8787881	0	87812	46224	1.55	-9.66	-92.87	0.222	0.156	-0.008
8787981	0	87813	46324	1.62	-9.72	-92.55	0.22	0.15	-0.006
8788081	0	87814	46424	1.49	-9.56	-93.05	0.233	0.153	-0.00899
8788181	0	87815	46524	1.5599	-9.57	-91.79	0.236	0.149	-0.01
8788281	0	87816	46624	1.5599	-9.61	-92.15	0.226	0.162	-0.006
8788381	0	87817	46724	1.46	-9.61	-92.65	0.233	0.15099	-0.01
