# Supplementary material for: Robot-Based Calibration Procedure for Graphene Electronic Skin
Source: Sensors (Basel). 2022 Aug 16;22(16):6122. doi: 10.3390/s22166122 (PMC9416129; doi:10.3390/s22166122)
Supplement: Supplementary file 1 [file sensors-22-06122-s001.zip › measurements/sensor_row_12_col_23_hex_unload.dat]

#ID ES_1_V1
#SIZE ROW 16 COL 32
#DIR UNLOAD
#sensor: hex
#coord: row_12_col_23
system_time	status	sequence_number	hex_sample_counter	Fx	Fy	Fz	Tx	Ty	Tz
8788481	0	87818	46824	1.49	-9.57	-93.14	0.233	0.153	-0.00899
8788582	0	87819	46924	1.5599	-9.64	-93.46	0.222	0.158	-0.007
8788682	0	87820	47024	1.4299	-9.54	-92.31	0.236	0.155	-0.007
8788782	0	87821	47124	1.5599	-9.51	-92.03	0.23	0.16	-0.01
8788882	0	87822	47224	1.47	-9.53	-92.69	0.233	0.163	-0.012
8788982	0	87823	47324	1.39	-9.43	-92.71	0.232	0.156	-0.013
8789082	0	87824	47424	1.23	-9.43	-91.82	0.225	0.17	-0.011
8789182	0	87825	47524	1.37	-9.34	-91.0899	0.234	0.161	-0.007
8789282	0	87826	47624	1.38	-9.39	-91.58	0.222	0.163	-0.007
8789382	0	87827	47724	1.4	-9.2299	-90.11	0.225	0.155	-0.008
8789482	0	87828	47824	1.33	-9.35	-91.53	0.214	0.163	-0.01
8789582	0	87829	47924	1.45	-9.2	-89.42	0.216	0.142	-0.01
8789682	0	87830	48024	1.35	-9.12	-88.35	0.216	0.15199	-0.006
8789782	0	87831	48124	1.1799	-9.02	-88.03	0.21	0.157	-0.007
8789882	0	87832	48224	1.0599	-8.81	-88.11	0.223	0.15199	-0.00899
8789983	0	87833	48324	1.29	-8.86	-87.5199	0.212	0.149	-0.011
8790083	0	87834	48424	1.27	-8.8	-86.87	0.196	0.165	-0.008
8790183	0	87835	48524	1.13	-8.58	-85.58	0.197	0.147	-0.00899
8790283	0	87836	48624	1.36	-8.63	-85.49	0.193	0.134	-0.00899
8790383	0	87837	48724	1.11	-8.29	-83	0.207	0.143	-0.008
8790483	0	87838	48824	1.3099	-8.4	-84.07	0.193	0.12899	-0.011
8790583	0	87839	48924	1.11	-8.24	-81.95	0.189	0.131	-0.005
8790683	0	87840	49024	1.05	-8.08	-81.08	0.185	0.135	-0.01
8790783	0	87841	49124	1.0599	-7.99	-81.31	0.179	0.141	-0.004
8790883	0	87842	49224	0.97	-7.93	-80.68	0.168	0.13699	-0.00899
8790983	0	87843	49324	0.99	-7.86	-79.99	0.158	0.128	-0.007
8791083	0	87844	49424	0.96	-7.62	-78.35	0.174	0.133	-0.004
8791184	0	87845	49524	0.88	-7.45	-78.47	0.168	0.131	-0.01
8791284	0	87846	49624	0.86	-7.28	-76.93	0.171	0.128	-0.007
8791384	0	87847	49724	0.82	-7.45	-76.54	0.153	0.132	-0.005
8791484	0	87848	49824	0.66	-7.13	-76.0899	0.15	0.15	-0.004
8791584	0	87849	49924	0.84	-7.24	-75.7699	0.138	0.119	-0.007
8791684	0	87850	50024	0.84	-7.05	-73.51	0.139	0.118	-0.006
8791784	0	87851	50124	0.5899	-6.83	-73.96	0.142	0.12899	-0.006
8791884	0	87852	50224	0.71	-6.74	-72	0.145	0.12	-0.004
8791984	0	87853	50324	0.67	-6.76	-72.3399	0.128	0.119	-0.008
8792084	0	87854	50424	0.51	-6.48	-70.62	0.145	0.117	-0.008
8792184	0	87855	50524	0.77	-6.6	-71.42	0.125	0.104	-0.006
8792284	0	87856	50624	0.52	-6.33	-69.89	0.127	0.109	-0.00899
8792384	0	87857	50724	0.63	-6.32	-69.0899	0.119	0.107	-0.008
8792484	0	87858	50824	0.63	-6.32	-68.3399	0.113	0.101	-0.005
8792585	0	87859	50924	0.45	-6.03	-68.0199	0.116	0.114	-0.008
8792685	0	87860	51024	0.79	-6.01	-67.57	0.126	0.078	-0.007
8792785	0	87861	51124	0.56	-5.9	-65.67	0.122	0.088	-0.008
8792885	0	87862	51224	0.5	-5.75	-65.49	0.119	0.09	-0.004
8792985	0	87863	51324	0.37	-5.76	-64.8	0.1	0.096	-0.005
8793085	0	87864	51424	0.43	-5.63	-64.97	0.105	0.087	-0.006
8793185	0	87865	51524	0.43	-5.48	-63.77	0.111	0.089	-0.005
8793285	0	87866	51624	0.29	-5.46	-62.65	0.093	0.087	-0.006
8793385	0	87867	51724	0.26	-5.27	-61.57	0.1	0.097	-0.008
8793485	0	87868	51824	0.34	-5.2399	-61.8	0.092	0.085	-0.006
8793585	0	87869	51924	0.44	-5.14	-60.66	0.084	0.074	-0.004
8793685	0	87870	52024	0.24	-5.04	-60.32	0.078	0.09	-0.005
8793786	0	87871	52124	0.08	-4.8	-58.77	0.086	0.089	-0.007
8793886	0	87872	52224	0.26	-4.88	-59.94	0.083	0.067	-0.008
8793986	0	87873	52324	0.19	-4.63	-56.98	0.09	0.078	-0.005
8794086	0	87874	52424	0.09	-4.56	-56.99	0.078	0.071	-0.007
8794186	0	87875	52524	0.16	-4.66	-56.84	0.046	0.074	-0.007
8794286	0	87876	52624	0.09	-4.53	-55.09	0.045	0.085	-0.006
8794386	0	87877	52724	0.08	-4.39	-55.24	0.051	0.075	-0.002
8794486	0	87878	52824	0.03	-4.13	-54.4	0.059	0.068	-0.008
8794586	0	87879	52924	0.23	-4.16	-53.71	0.042	0.058	-0.004
8794686	0	87880	53024	-0.07	-4.08	-53.1	0.037	0.07199	-0.008
8794786	0	87881	53124	-0.01	-4.1	-51.7	0.01899	0.068	-0.006
8794886	0	87882	53224	-0.13	-3.75	-51.75	0.05	0.079	-0.006
8794986	0	87883	53324	-0.14	-3.78	-50.71	0.035	0.074	-0.007
8795086	0	87884	53424	-0.05	-3.7	-50.09	0.041	0.063	-0.007
8795187	0	87885	53524	-0.08	-3.67	-50.78	0.029	0.059	-0.006
8795287	0	87886	53624	0	-3.58	-48	0.033	0.055	-0.003
8795387	0	87887	53724	-0.05	-3.47	-47.8	0.034	0.054	-0.004
8795487	0	87888	53824	0.01	-3.54	-47.84	0.023	0.049	-0.004
8795587	0	87889	53924	-0.17	-3.26	-46.03	0.04	0.047	-0.003
8795687	0	87890	54024	-0.25	-3.2	-45.38	0.042	0.045	-0.003
8795787	0	87891	54124	-0.18	-3.34	-46.1699	0.022	0.056	-0.005
8795887	0	87892	54224	-0.3899	-3.04	-44.37	0.048	0.056	-0.005
8795987	0	87893	54324	-0.14	-3.22	-44.06	0.025	0.037	-0.007
8796087	0	87894	54424	-0.18	-3.21	-43.57	0.033	0.029	-0.005
8796187	0	87895	54524	-0.29	-3.04	-43.1	0.034	0.039	-0.00899
8796287	0	87896	54624	-0.22	-3.15	-41.72	0.023	0.027	-0.006
8796388	0	87897	54724	-0.13	-3.09	-41.45	0.033	0.026	-0.005
8796488	0	87898	54824	-0.2	-2.97	-40.12	0.035	0.013	-0.005
8796588	0	87899	54924	-0.42	-2.85	-40.18	0.03799	0.03599	-0.01
8796688	0	87900	55024	-0.27	-3.1099	-40.34	0.004	0.015	-0.005
8796788	0	87901	55124	-0.32	-2.81	-39.44	0.025	0.017	-0.008
8796888	0	87902	55224	-0.31	-2.91	-38.27	0.02	0.006	-0.007
8796988	0	87903	55324	-0.45	-2.75	-38.8	0.02	0.033	-0.008
8797088	0	87904	55424	-0.5299	-2.7	-37.11	0.015	0.026	-0.007
8797188	0	87905	55524	-0.63	-2.59	-35.19	0.022	0.012	-0.005
8797288	0	87906	55624	-0.46	-2.64	-34.63	0.008	0.011	-0.005
8797388	0	87907	55724	-0.63	-2.51	-34.55	0.031	0.016	-0.00899
8797488	0	87908	55824	-0.67	-2.42	-34.48	0.03	0.014	-0.006
8797588	0	87909	55924	-0.49	-2.58	-33.72	0.021	-0.006	-0.008
8797688	0	87910	56024	-0.65	-2.33	-32.31	0.034	0.002	-0.004
8797789	0	87911	56124	-0.51	-2.31	-32.96	0.033	-0.005	-0.007
8797889	0	87912	56224	-0.64	-2.3	-31.33	0.024	-0.001	-0.005
8797989	0	87913	56324	-0.74	-2.23	-30.4	0.023	-0.005	-0.004
8798089	0	87914	56424	-0.93	-2	-30.25	0.05	-0.001	-0.00899
8798189	0	87915	56524	-0.75	-2.19	-30.13	0.037	-0.007	-0.006
8798289	0	87916	56624	-0.79	-2.17	-29.14	0.02	-0.013	-0.006
8798389	0	87917	56724	-0.81	-2.07	-28.73	0.039	-0.021	-0.007
8798489	0	87918	56824	-0.74	-1.96	-27.26	0.037	-0.02	-0.006
8798589	0	87919	56924	-0.97	-1.86	-27.71	0.035	-0.01	-0.006
8798689	0	87920	57024	-0.81	-1.7	-25.56	0.039	-0.024	-0.004
8798789	0	87921	57124	-1.03	-1.65	-25.56	0.028	-0.004	-0.005
8798889	0	87922	57224	-0.69	-1.77	-25.56	0.013	-0.027	-0.004
8798989	0	87923	57324	-0.81	-1.3	-25.05	0.039	-0.021	-0.008
8799090	0	87924	57424	-0.8	-1.48	-23.7	0.013	-0.03	-0.004
8799190	0	87925	57524	-0.63	-1.42	-23.61	0.014	-0.034	-0.003
8799290	0	87926	57624	-0.67	-1.37	-23.56	0.012	-0.022	-0.005
8799390	0	87927	57724	-0.7	-1.23	-22.11	0.022	-0.034	-0.004
8799490	0	87928	57824	-0.91	-1.08	-20.5	0.01799	-0.028	-0.001
8799590	0	87929	57924	-0.91	-0.99	-19.89	0.024	-0.023	-0.001
8799690	0	87930	58024	-0.92	-1.03	-19.33	0.011	-0.035	-0.001
8799790	0	87931	58124	-0.85	-0.88	-19.35	0.002	-0.014	-0.002
8799890	0	87932	58224	-0.82	-0.84	-18.44	0.013	-0.037	-0.008
8799990	0	87933	58324	-0.94	-0.73	-17.59	0.013	-0.01799	-0.007
8800090	0	87934	58424	-0.63	-0.85	-17.59	0	-0.031	-0.004
8800190	0	87935	58524	-0.9	-0.56	-16.8	0.01799	-0.015	-0.005
8800290	0	87936	58624	-0.71	-0.76	-16.57	-0.013	-0.025	-0.002
8800391	0	87937	58724	-0.89	-0.62	-16.56	-0.003	-0.013	-0.002
8800491	0	87938	58824	-0.74	-0.62	-16	-0.012	-0.023	-0.004
8800591	0	87939	58924	-0.84	-0.48	-14.86	0.003	-0.01799	-0.004
8800691	0	87940	59024	-0.87	-0.37	-14.56	0.012	-0.014	-0.004
8800791	0	87941	59124	-0.79	-0.48	-13.45	-0.008	-0.017	0.001
8800891	0	87942	59224	-0.7799	-0.45	-13.79	-0.007	-0.022	-0.003
8800991	0	87943	59324	-0.89	-0.23	-13	0.014	-0.017	-0.005
8801091	0	87944	59424	-0.76	-0.31	-12.1899	0.001	-0.01	-0.002
8801191	0	87945	59524	-0.68	-0.23	-11.7299	0.011	-0.023	0
8801291	0	87946	59624	-0.71	-0.24	-11.42	-0.002	-0.022	-0.001
8801391	0	87947	59724	-0.79	-0.17	-11.62	0.003	-0.013	-0.003
8801491	0	87948	59824	-0.67	-0.18	-10.95	-0.004	-0.01899	-0.003
8801591	0	87949	59924	-0.58	-0.22	-11.82	-0.01	-0.017	-0.002
8801692	0	87950	60024	-0.54	-0.2	-10.82	0	-0.024	0
8801792	0	87951	60124	-0.54	-0.11	-9.83	-0.002	-0.023	-0.004
8801892	0	87952	60224	-0.49	0.04	-9.29	-0.001	-0.017	0
8801992	0	87953	60324	-0.48	-0.02	-9.27	0	-0.007	-0.002
8802092	0	87954	60424	-0.47	0.14	-8.72	0.003	-0.014	-0.004
8802192	0	87955	60524	-0.52	0.24	-7.42	0.007	-0.015	0.001
8802292	0	87956	60624	-0.57	0.19	-7.8	-0.012	0	-0.001
8802392	0	87957	60724	-0.48	0.23	-6.74	0.001	0.006	0
8802492	0	87958	60824	-0.4	0.34	-6.42	-0.002	-0.01	-0.003
8802592	0	87959	60924	-0.41	0.46	-5.21	-0.016	-0.001	-0.001
8802692	0	87960	61024	-0.28	0.29	-6.09	-0.02	-0.011	-0.003
8802792	0	87961	61124	-0.31	0.44	-5.81	-0.006	-0.002	-0.001
8802892	0	87962	61224	-0.29	0.48	-6.02	-0.025	0.01899	-0.001
8802993	0	87963	61324	-0.08	0.45	-4.54	-0.031	-0.005	-0.001
8803093	0	87964	61424	-0.22	0.67	-4.82	-0.01	0.004	0
8803193	0	87965	61524	0.04	0.55	-4.98	-0.028	0	-0.003
8803293	0	87966	61624	-0.07	0.63	-4.35	-0.027	0.004	-0.002
8803393	0	87967	61724	0.02	0.62	-4.68	-0.03	0.012	0
8803493	0	87968	61824	-0.07	0.76	-3.1	-0.01899	0.002	-0.001
8803593	0	87969	61924	0.05	0.79	-3.45	-0.028	0.00899	0.002
8803693	0	87970	62024	-0.02	0.84	-2.19	-0.012	0.005	0
8803793	0	87971	62124	0.06	0.74	-2.14	-0.045	0.012	0.002
8803893	0	87972	62224	0.1	0.81	-2.1	-0.027	-0.003	0.002
8803993	0	87973	62324	0.23	0.81	-2.81	-0.033	0.005	-0.003
8804093	0	87974	62424	-0.01	0.99	-2.1099	-0.01899	0.001	0
8804193	0	87975	62524	0.17	0.83	-2	-0.03799	0.01	0.003
8804294	0	87976	62624	0.09	0.96	-1.37	-0.022	0	0.002
8804394	0	87977	62724	0.19	0.86	-0.88	-0.021	-0.01	0.001
8804494	0	87978	62824	0.13	0.92	-1.45	-0.01899	0.001	0
8804594	0	87979	62924	0.14	0.94	-2.02	-0.03599	0.016	-0.002
8804694	0	87980	63024	0.16	0.86	-1.64	-0.022	0.00899	0.002
8804794	0	87981	63124	-0.01	0.99	-1.51	-0.034	0.013	-0.001
8804894	0	87982	63224	0.28	0.89	-2.47	-0.024	0	0.004
8804994	0	87983	63324	0.2	0.97	-1.5599	-0.022	-0.008	-0.002
8805094	0	87984	63424	0.17	0.76	-1.85	-0.043	0.015	0.001
8805194	0	87985	63524	0.08	0.99	-0.99	-0.03599	0.013	0.002
8805294	0	87986	63624	0.26	0.86	-0.54	-0.037	-0.008	0.002
8805394	0	87987	63724	0.16	0.96	-1.09	-0.032	-0.002	0
8805494	0	87988	63824	0.11	1	-1.79	-0.021	0.001	0
8805595	0	87989	63924	0.1	1.0599	-1.79	-0.016	0	0
8805695	0	87990	64024	0.08	0.97	-0.61	-0.032	0.001	0.003
8805795	0	87991	64124	0.27	0.94	-0.93	-0.031	-0.006	0.002
8805895	0	87992	64224	0.17	1.05	-1.68	-0.01899	0.007	-0.001
8805995	0	87993	64324	0.14	0.93	-1.1	-0.042	0.01	0.002
8806095	0	87994	64424	0.15	1.01	-0.57	-0.039	-0.004	0.003
8806195	0	87995	64524	0.24	0.95	-1.1799	-0.041	0.001	0
8806295	0	87996	64624	0.12	1.09	0.14	-0.033	-0.003	0.001
8806395	0	87997	64724	0.18	1.05	-1.21	-0.029	-0.001	0.001
8806495	0	87998	64824	0.14	1.24	-0.07	-0.01799	-0.00899	0.001
8806595	0	87999	64924	0.19	0.94	-1	-0.046	-0.001	0.002
8806695	0	88000	65024	0.02	1	-0.91	-0.039	-0.007	0
8806795	0	88001	65124	0.27	0.94	-0.98	-0.045	-0.01899	0.003
8806896	0	88002	65224	-0.06	1.14	0.09	-0.03799	0.005	0.001
8806996	0	88003	65324	0.06	0.98	0.13	-0.05	0	0
8807096	0	88004	65424	0.06	1.1	-0.29	-0.03599	0.001	0
8807196	0	88005	65524	0.08	1.0599	0.2	-0.031	-0.011	-0.001
8807296	0	88006	88	0.15	1.07	0.32	-0.03	-0.005	0.001
8807396	0	88007	188	0.12	1.01	0.72	-0.042	-0.014	0.002
8807496	0	88008	288	0.08	1.09	0.5	-0.034	-0.01	0.001
8807596	0	88009	388	0.16	1.07	0.8	-0.033	-0.017	-0.001
8807696	0	88010	488	0.18	1.01	0.4	-0.042	-0.017	0.003
8807796	0	88011	588	0.1	1.14	0.12	-0.037	-0.006	0.002
8807896	0	88012	688	-0.13	1.26	1.21	-0.02	-0.005	-0.003
8807996	0	88013	788	0.05	1.16	1.28	-0.047	-0.014	0.003
8808096	0	88014	888	0.17	1.21	1.23	-0.025	-0.017	0
8808197	0	88015	988	0.07	1.15	1.15	-0.03599	-0.007	0.002
8808297	0	88016	1088	0.18	1.15	1.44	-0.03	-0.03	0.004
8808397	0	88017	1188	-0.12	1.23	1.94	-0.044	-0.015	0.001
8808497	0	88018	1288	0.04	1.3	1.71	-0.045	-0.013	0.002
8808597	0	88019	1388	0	1.2	2.28	-0.05	-0.00899	0.002
8808697	0	88020	1488	0.02	1.28	2.38	-0.048	-0.007	0.005
8808797	0	88021	1588	0.06	1.32	0.87	-0.039	-0.011	0.004
8808897	0	88022	1688	0.1	1.3099	2.09	-0.048	-0.01799	0.001
8808997	0	88023	1788	0.03	1.35	1.32	-0.045	-0.00899	0.002
8809097	0	88024	1888	0.21	1.3099	2.16	-0.039	-0.024	0.002
8809197	0	88025	1988	0.07	1.32	2.21	-0.046	-0.012	0.003
8809297	0	88026	2088	0.04	1.32	2.07	-0.046	-0.014	0.005
8809397	0	88027	2188	-0.01	1.4	2.55	-0.03599	-0.014	0.004
8809497	0	88028	2288	0	1.38	3.5	-0.043	-0.01899	0
8809598	0	88029	2388	-0.14	1.38	2.74	-0.031	-0.016	0.006
8809698	0	88030	2488	0.1	1.25	1.59	-0.048	-0.029	0.001
8809798	0	88031	2588	0.13	1.24	2.8699	-0.052	-0.03599	0.006
8809898	0	88032	2688	-0.03	1.42	2.92	-0.044	-0.021	-0.001
8809998	0	88033	2788	0.05	1.25	2.03	-0.055	-0.027	0.005
8810098	0	88034	2888	0.16	1.21	1.9	-0.056	-0.034	0.003
8810198	0	88035	2988	-0.04	1.22	2.9	-0.056	-0.023	0.006
8810298	0	88036	3088	-0.08	1.4299	2.74	-0.034	-0.01899	0.003
8810398	0	88037	3188	0.1	1.27	2.91	-0.059	-0.027	0.001
8810498	0	88038	3288	0.19	1.23	3.14	-0.056	-0.03599	0.005
8810598	0	88039	3388	-0.05	1.51	4.23	-0.03799	-0.013	0.005
8810698	0	88040	3488	0.02	1.41	3.19	-0.043	-0.032	0.004
8810799	0	88041	3588	-0.13	1.44	3.39	-0.058	-0.024	0.002
8810899	0	88042	3688	-0.08	1.34	3.78	-0.061	-0.026	0.005
8810999	0	88043	3788	-0.14	1.42	3.18	-0.028	-0.02	0.003
8811099	0	88044	3888	-0.11	1.22	4.02	-0.068	-0.026	0.002
8811199	0	88045	3988	0.1	1.27	4.04	-0.055	-0.03	0.004
8811299	0	88046	4088	0.05	1.3	3.75	-0.051	-0.034	0.004
8811399	0	88047	4188	-0.03	1.28	4.75	-0.052	-0.03599	0.005
8811499	0	88048	4288	-0.14	1.23	3.91	-0.057	-0.023	0.005
8811599	0	88049	4388	-0.03	1.44	4.48	-0.032	-0.025	0.005
8811699	0	88050	4488	-0.09	1.2	3.91	-0.074	-0.024	0.003
8811799	0	88051	4588	0	1.42	4.5	-0.049	-0.035	0.004
8811899	0	88052	4688	-0.09	1.42	4.38	-0.053	-0.01799	0.004
8811999	0	88053	4788	-0.09	1.33	4.4699	-0.049	-0.03	0.004
8812099	0	88054	4888	-0.03	1.27	5.38	-0.054	-0.035	0.003
8812200	0	88055	4988	0.02	1.22	4.54	-0.059	-0.034	0.005
8812300	0	88056	5088	-0.12	1.25	4.9	-0.047	-0.027	0.005
8812400	0	88057	5188	-0.1	1.33	4.08	-0.04	-0.025	0.003
8812500	0	88058	5288	-0.09	1.13	5.1	-0.062	-0.039	0.004
8812600	0	88059	5388	-0.03	1.36	5.43	-0.027	-0.035	0.002
8812700	0	88060	5488	0.05	1.19	4.7399	-0.059	-0.039	0.006
8812800	0	88061	5588	-0.04	1.28	5.68	-0.051	-0.05	0.006
8812900	0	88062	5688	-0.05	1.26	5.62	-0.047	-0.03599	0.006
8813000	0	88063	5788	-0.2	1.4299	5.88	-0.037	-0.026	0.005
8813100	0	88064	5888	-0.11	1.35	5.44	-0.03	-0.03	0.003
8813200	0	88065	5988	-0.08	1.29	5.77	-0.034	-0.04	0.005
8813300	0	88066	6088	0.03	1.26	5.63	-0.045	-0.051	0.007
8813401	0	88067	6188	-0.1	1.3099	5.25	-0.047	-0.03599	0.005
8813501	0	88068	6288	-0.23	1.19	6.3	-0.051	-0.041	0.004
8813601	0	88069	6388	-0.16	1.22	5.6	-0.058	-0.03599	0.003
8813701	0	88070	6488	-0.31	1.29	6.19	-0.039	-0.028	0.002
8813801	0	88071	6588	-0.03	1.25	6.33	-0.054	-0.047	0.005
8813901	0	88072	6688	-0.2	1.33	6.17	-0.03599	-0.039	0.004
8814001	0	88073	6788	-0.15	1.26	5.96	-0.042	-0.04	0.002
8814101	0	88074	6888	-0.18	1.26	6.1	-0.051	-0.045	0.002
8814201	0	88075	6988	-0.13	1.22	5.9899	-0.039	-0.043	0.004
8814301	0	88076	7088	-0.27	1.3099	6.28	-0.04	-0.041	0.002
8814401	0	88077	7188	-0.31	1.37	6.9	-0.037	-0.037	0.003
8814501	0	88078	7288	-0.12	1.38	7.76	-0.037	-0.047	0.002
8814601	0	88079	7388	-0.14	1.3099	6.96	-0.034	-0.054	0.005
8814701	0	88080	7488	-0.21	1.4299	7.3	-0.034	-0.057	0.002
8814802	0	88081	7588	-0.36	1.53	7.55	-0.032	-0.054	0.004
8814902	0	88082	7688	-0.14	1.25	7.25	-0.055	-0.03799	0.004
8815002	0	88083	7788	-0.17	1.35	7.47	-0.041	-0.044	0.003
8815102	0	88084	7888	-0.17	1.34	7.43	-0.039	-0.056	0.003
8815202	0	88085	7988	-0.26	1.33	6.98	-0.042	-0.053	0.005
8815302	0	88086	8088	-0.21	1.36	7.39	-0.048	-0.048	0.003
8815402	0	88087	8188	-0.36	1.36	7.75	-0.049	-0.03599	0.005
8815502	0	88088	8288	-0.21	1.45	8.01	-0.041	-0.051	0.001
8815602	0	88089	8388	-0.05	1.29	7.35	-0.064	-0.043	0.004
8815702	0	88090	8488	-0.18	1.36	6.94	-0.046	-0.046	0.006
8815802	0	88091	8588	-0.14	1.35	7.9	-0.043	-0.048	0.004
8815902	0	88092	8688	-0.02	1.1799	7.29	-0.066	-0.047	0.004
8816002	0	88093	8788	-0.17	1.39	8.06	-0.064	-0.054	0.006
8816103	0	88094	8888	-0.3	1.44	8.8	-0.032	-0.03799	0.002
8816203	0	88095	8988	-0.14	1.3	7.56	-0.041	-0.049	0.003
8816303	0	88096	9088	-0.07	1.28	7.98	-0.057	-0.042	0.006
8816403	0	88097	9188	-0.01	1.41	7.29	-0.052	-0.048	0.004
8816503	0	88098	9288	-0.23	1.63	9.09	-0.01899	-0.045	0.005
8816603	0	88099	9388	-0.15	1.42	8.16	-0.054	-0.042	0.004
8816703	0	88100	9488	-0.23	1.51	8.9799	-0.049	-0.061	0.004
8816803	0	88101	9588	-0.2	1.51	8.41	-0.04	-0.049	0.004
8816903	0	88102	9688	0.03	1.3	7.98	-0.056	-0.054	0.005
8817003	0	88103	9788	-0.12	1.5	8.93	-0.041	-0.048	0.006
8817103	0	88104	9888	-0.19	1.53	8.87	-0.05	-0.044	0.006
8817203	0	88105	9988	-0.18	1.48	8.38	-0.053	-0.047	0
8817303	0	88106	10088	0.03	1.33	8.61	-0.059	-0.055	0.006
8817404	0	88107	10188	-0.26	1.54	10.09	-0.045	-0.042	0.007
8817504	0	88108	10288	-0.16	1.53	9.29	-0.062	-0.048	0.006
8817604	0	88109	10388	-0.18	1.74	10.21	-0.037	-0.044	0.007
8817704	0	88110	10488	-0.09	1.59	8.9	-0.051	-0.048	0.006
8817804	0	88111	10588	-0.27	1.6	8.77	-0.047	-0.043	0.003
8817904	0	88112	10688	-0.07	1.68	11.15	-0.037	-0.049	0.00899
8818004	0	88113	10788	-0.28	1.6	9.7	-0.051	-0.034	0.005
8818104	0	88114	10888	-0.08	1.62	10.15	-0.053	-0.05	0.003
8818204	0	88115	10988	-0.01	1.67	9.1	-0.03799	-0.058	0.005
8818304	0	88116	11088	-0.1	1.63	9.62	-0.048	-0.056	0.006
8818404	0	88117	11188	-0.13	1.69	10.38	-0.049	-0.051	0.005
8818504	0	88118	11288	-0.14	1.65	10.07	-0.058	-0.046	0.008
8818605	0	88119	11388	-0.14	1.65	9.7	-0.062	-0.058	0.004
8818705	0	88120	11488	-0.04	1.64	9.66	-0.054	-0.071	0.006
8818805	0	88121	11588	-0.13	1.73	9.13	-0.056	-0.049	0.004
8818905	0	88122	11688	-0.23	1.79	10.01	-0.051	-0.056	0.006
8819005	0	88123	11788	-0.21	1.72	10.55	-0.068	-0.059	0.007
8819105	0	88124	11888	-0.12	1.77	10.22	-0.062	-0.07	0.008
8819205	0	88125	11988	-0.29	1.8	10.52	-0.051	-0.065	0.005
8819305	0	88126	12088	0.01	1.76	10	-0.058	-0.07199	0.006
8819405	0	88127	12188	-0.21	1.89	10.62	-0.048	-0.068	0.008
8819505	0	88128	12288	-0.28	1.84	9.87	-0.058	-0.054	0.006
8819605	0	88129	12388	-0.27	1.86	10.49	-0.05	-0.067	0.006
8819705	0	88130	12488	-0.25	1.76	10.64	-0.074	-0.06	0.00899
8819805	0	88131	12588	-0.24	1.81	10.79	-0.07	-0.056	0.007
8819906	0	88132	12688	-0.31	1.78	10.24	-0.065	-0.061	0.008
8820006	0	88133	12788	-0.24	1.73	10.82	-0.048	-0.07199	0.005
8820106	0	88134	12888	-0.36	1.72	10.49	-0.071	-0.056	0.00899
8820206	0	88135	12988	-0.38	1.77	10.5	-0.055	-0.073	0.007
8820306	0	88136	13088	-0.3899	1.77	10.6899	-0.055	-0.07199	0.006
8820406	0	88137	13188	-0.55	1.72	10.71	-0.059	-0.06	0.005
8820506	0	88138	13288	-0.49	1.98	11.68	-0.03	-0.081	0.01
8820606	0	88139	13388	-0.42	1.61	10.9	-0.079	-0.074	0.008
8820706	0	88140	13488	-0.36	1.5599	10.08	-0.077	-0.075	0.005
8820806	0	88141	13588	-0.5	1.85	11.13	-0.044	-0.079	0.007
8820906	0	88142	13688	-0.5	1.6	10.54	-0.067	-0.073	0.008
8821006	0	88143	13788	-0.48	1.76	10.7299	-0.056	-0.079	0.00899
8821106	0	88144	13888	-0.57	1.71	11.7299	-0.047	-0.075	0.00899
8821206	0	88145	13988	-0.55	1.65	11.2	-0.06	-0.073	0.008
8821307	0	88146	14088	-0.46	1.86	12.09	-0.025	-0.085	0.008
8821407	0	88147	14188	-0.58	1.7	10.92	-0.059	-0.073	0.007
8821507	0	88148	14288	-0.5299	1.75	12.03	-0.054	-0.07599	0.006
8821607	0	88149	14388	-0.52	1.61	11.06	-0.066	-0.067	0.006
8821707	0	88150	14488	-0.3899	1.69	12	-0.045	-0.075	0.00899
8821807	0	88151	14588	-0.49	1.73	12.45	-0.024	-0.078	0.006
8821907	0	88152	14688	-0.63	1.66	12.46	-0.026	-0.064	0.008
8822007	0	88153	14788	-0.35	1.52	13.24	-0.042	-0.068	0.008
8822107	0	88154	14888	-0.45	1.47	13.63	-0.035	-0.066	0.00899
8822207	0	88155	14988	-0.32	1.48	14.33	-0.025	-0.079	0.007
8822307	0	88156	15088	-0.27	1.26	13.06	-0.022	-0.08	0.005
8822407	0	88157	15188	-0.35	1.37	13.81	-0.026	-0.084	0.008
8822507	0	88158	15288	-0.3	1.32	12.85	-0.012	-0.082	0.005
8822608	0	88159	15388	-0.48	1.3099	13.3	-0.023	-0.069	0.003
8822708	0	88160	15488	-0.34	1.34	13.18	-0.023	-0.071	0.005
8822808	0	88161	15588	-0.33	1.3	13.48	-0.021	-0.077	0.004
8822908	0	88162	15688	-0.29	1.32	13.57	-0.01899	-0.071	0.006
8823008	0	88163	15788	-0.47	1.37	13.77	-0.017	-0.073	0.006
8823108	0	88164	15888	-0.43	1.45	14.87	-0.003	-0.082	0.008
8823208	0	88165	15988	-0.5	1.52	14.36	0	-0.079	0.004
8823308	0	88166	16088	-0.35	1.22	13.52	-0.035	-0.075	0.004
8823408	0	88167	16188	-0.48	1.38	13.69	-0.00899	-0.066	0.007
8823508	0	88168	16288	-0.3	1.4	13.38	-0.00899	-0.079	0.004
8823608	0	88169	16388	-0.45	1.38	14.36	-0.013	-0.07199	0.006
8823708	0	88170	16488	-0.4	1.35	14.26	-0.01799	-0.065	0.003
8823808	0	88171	16588	-0.33	1.27	13.32	-0.02	-0.075	0.007
8823909	0	88172	16688	-0.46	1.37	12.78	-0.016	-0.066	0.006
8824009	0	88173	16788	-0.37	1.54	14.46	-0.006	-0.08	0.003
