# Supplementary material for: Robot-Based Calibration Procedure for Graphene Electronic Skin
Source: Sensors (Basel). 2022 Aug 16;22(16):6122. doi: 10.3390/s22166122 (PMC9416129; doi:10.3390/s22166122)
Supplement: Supplementary file 1 [file sensors-22-06122-s001.zip › measurements/sensor_row_12_col_24_hex_load.dat]

#ID ES_1_V1
#SIZE ROW 16 COL 32
#DIR LOAD
#sensor: hex
#coord: row_12_col_24
system_time	status	sequence_number	hex_sample_counter	Fx	Fy	Fz	Tx	Ty	Tz
8678898	0	86723	2860	-0.45	1.29	12.29	-0.016	-0.063	0.006
8678998	0	86724	2960	-0.41	1.25	13.24	-0.01899	-0.07199	0.005
8679098	0	86725	3060	-0.48	1.48	14.91	0.001	-0.069	0.00899
8679198	0	86726	3160	-0.4	1.38	14.44	-0.008	-0.07199	0.007
8679298	0	86727	3260	-0.43	1.41	13.75	-0.01899	-0.083	0.006
8679398	0	86728	3360	-0.49	1.34	13.91	-0.029	-0.062	0.008
8679498	0	86729	3460	-0.54	1.42	14.01	-0.015	-0.071	0.005
8679598	0	86730	3560	-0.52	1.37	14.38	-0.007	-0.07599	0.005
8679698	0	86731	3660	-0.35	1.38	13.89	-0.01	-0.085	0.005
8679798	0	86732	3760	-0.44	1.44	13.56	0.004	-0.073	0.006
8679898	0	86733	3860	-0.43	1.24	14.09	-0.01799	-0.067	0.008
8679998	0	86734	3960	-0.24	1.27	13.45	-0.026	-0.065	0.011
8680098	0	86735	4060	-0.43	1.41	14.33	-0.002	-0.084	0.004
8680199	0	86736	4160	-0.48	1.21	13.08	-0.039	-0.063	0.006
8680299	0	86737	4260	-0.34	1.3	13.89	-0.021	-0.07199	0.006
8680399	0	86738	4360	-0.42	1.19	13.18	-0.026	-0.07199	0.007
8680499	0	86739	4460	-0.34	1.14	13.68	-0.016	-0.077	0.007
8680599	0	86740	4560	-0.48	1.1799	12.27	-0.002	-0.071	0.003
8680699	0	86741	4660	-0.45	1.2	13.15	0	-0.074	0.005
8680799	0	86742	4760	-0.58	1.08	12.31	0.005	-0.085	0.006
8680899	0	86743	4860	-0.63	0.91	11.76	-0.005	-0.073	0.01
8680999	0	86744	4960	-0.64	1.01	11.36	-0.001	-0.078	0.00899
8681099	0	86745	5060	-0.66	1.07	11.87	0.002	-0.081	0.007
8681199	0	86746	5160	-0.61	1.02	11.43	-0.007	-0.07599	0.007
8681299	0	86747	5260	-0.41	0.8	10.9799	-0.025	-0.08	0.008
8681399	0	86748	5360	-0.62	0.95	10.12	-0.013	-0.067	0.006
8681500	0	86749	5460	-0.75	1.02	12.21	-0.01	-0.07	0.006
8681600	0	86750	5560	-0.58	0.91	10.41	-0.008	-0.067	0.00899
8681700	0	86751	5660	-0.55	0.93	11.47	-0.008	-0.07199	0.007
8681800	0	86752	5760	-0.41	0.88	11.04	-0.00899	-0.083	0.008
8681900	0	86753	5860	-0.5299	0.9	11.47	-0.00899	-0.07	0.006
8682000	0	86754	5960	-0.43	0.83	10.15	-0.006	-0.077	0.004
8682100	0	86755	6060	-0.55	0.85	10.51	-0.001	-0.08	0.002
8682200	0	86756	6160	-0.66	0.94	10.62	0.003	-0.061	0.005
8682300	0	86757	6260	-0.62	0.87	10.4799	-0.005	-0.063	0.005
8682400	0	86758	6360	-0.57	0.99	10.41	0.008	-0.071	0.005
8682500	0	86759	6460	-0.64	0.9	10.92	-0.005	-0.077	0.008
8682600	0	86760	6560	-0.64	0.92	10.74	-0.001	-0.07599	0.008
8682700	0	86761	6660	-0.54	0.8	10.15	-0.01	-0.064	0.003
8682801	0	86762	6760	-0.57	0.77	10.43	-0.00899	-0.069	0.003
8682901	0	86763	6860	-0.56	0.81	9.85	-0.001	-0.066	0.005
8683001	0	86764	6960	-0.54	0.8	10.1899	-0.008	-0.057	0.004
8683101	0	86765	7060	-0.54	0.76	9.43	-0.00899	-0.071	0.005
8683201	0	86766	7160	-0.54	0.68	9.52	-0.014	-0.067	0.003
8683301	0	86767	7260	-0.38	0.69	9.1	0.004	-0.081	0.007
8683401	0	86768	7360	-0.58	0.8	10.92	0.002	-0.075	0.01
8683501	0	86769	7460	-0.57	0.83	9.92	-0.00899	-0.06	0.005
8683601	0	86770	7560	-0.57	0.7799	8.93	-0.011	-0.059	0.005
8683701	0	86771	7660	-0.41	0.81	8.83	0.014	-0.071	0.002
8683801	0	86772	7760	-0.58	0.72	9.78	-0.003	-0.074	0.005
8683901	0	86773	7860	-0.42	0.7	9.58	0	-0.073	0.011
8684001	0	86774	7960	-0.5299	0.73	8.93	0.002	-0.054	0.004
8684102	0	86775	8060	-0.66	0.77	8.8	0	-0.05	0.003
8684202	0	86776	8160	-0.42	0.7	9.27	0.011	-0.071	0.005
8684302	0	86777	8260	-0.45	0.64	8.96	0.011	-0.064	0.006
8684402	0	86778	8360	-0.36	0.56	8.03	-0.015	-0.061	0.005
8684502	0	86779	8460	-0.51	0.71	9.28	0.01	-0.066	0.004
8684602	0	86780	8560	-0.3899	0.57	9.05	-0.01	-0.062	0.005
8684702	0	86781	8660	-0.25	0.5899	8.99	0.002	-0.065	0.003
8684802	0	86782	8760	-0.37	0.65	8.56	0.00899	-0.052	0.004
8684902	0	86783	8860	-0.34	0.73	8.47	0.024	-0.059	0.007
8685002	0	86784	8960	-0.26	0.37	7.54	-0.022	-0.056	0.007
8685102	0	86785	9060	-0.33	0.57	8.6	-0.001	-0.058	0.004
8685202	0	86786	9160	-0.33	0.5	7.43	-0.006	-0.044	0.003
8685302	0	86787	9260	-0.33	0.57	8.34	0.00899	-0.055	0.003
8685403	0	86788	9360	-0.4	0.5	8.2	0	-0.05	0.006
8685503	0	86789	9460	-0.42	0.64	8.12	0.01899	-0.05	0.002
8685603	0	86790	9560	-0.19	0.56	7.66	0.013	-0.052	0.007
8685703	0	86791	9660	-0.27	0.54	7.59	0.01899	-0.041	0.006
8685803	0	86792	9760	-0.2	0.49	7.46	0.003	-0.048	0
8685903	0	86793	9860	-0.25	0.47	8.86	0.004	-0.049	0.006
8686003	0	86794	9960	-0.37	0.58	8.33	0.016	-0.043	0.004
8686103	0	86795	10060	-0.09	0.42	7.44	-0.002	-0.042	0.005
8686203	0	86796	10160	-0.15	0.46	7.39	0.012	-0.049	0.003
8686303	0	86797	10260	-0.01	0.3899	7.08	0.007	-0.055	0.005
8686403	0	86798	10360	-0.15	0.43	7.73	0.011	-0.043	0.001
8686503	0	86799	10460	-0.19	0.5299	7.57	0.022	-0.043	0.001
8686603	0	86800	10560	-0.11	0.52	7.77	0.017	-0.04	0.002
8686704	0	86801	10660	-0.2	0.56	7.09	0.015	-0.029	0
8686804	0	86802	10760	-0.07	0.45	6.57	0.013	-0.044	0
8686904	0	86803	10860	-0.07	0.36	6.35	0.014	-0.03599	0.001
8687004	0	86804	10960	-0.07	0.5	7.41	0.024	-0.041	0.002
8687104	0	86805	11060	-0.06	0.32	6.63	-0.002	-0.03	0.004
8687204	0	86806	11160	-0.01	0.25	6.25	-0.002	-0.025	0.005
8687304	0	86807	11260	-0.3	0.43	6.76	0.016	-0.012	0.003
8687404	0	86808	11360	-0.01	0.31	6.65	0.013	-0.039	0.002
8687504	0	86809	11460	-0.09	0.27	6.76	-0.005	-0.025	0.003
8687604	0	86810	11560	0.03	0.31	5.77	0.011	-0.031	0
8687704	0	86811	11660	-0.18	0.33	6.21	0.002	-0.01799	-0.002
8687804	0	86812	11760	0	0.32	6.31	0.00899	-0.03	0.001
8687904	0	86813	11860	0.1	0.27	5.39	0.01899	-0.02	0.004
8688005	0	86814	11960	-0.1	0.3	7.14	0.012	-0.015	0
8688105	0	86815	12060	-0.03	0.35	6.55	0.013	-0.01799	0.003
8688205	0	86816	12160	-0.04	0.28	5.71	0.011	-0.01799	0.002
8688305	0	86817	12260	-0.04	0.3	6.4899	0.015	-0.016	0.001
8688405	0	86818	12360	0.02	0.24	4.77	-0.002	-0.014	0
8688505	0	86819	12460	-0.05	0.37	6.56	0.031	-0.023	0.002
8688605	0	86820	12560	0.11	0.23	4.4699	0.01	-0.014	0.001
8688705	0	86821	12660	0.08	0.28	5.53	0.013	-0.024	0.003
8688805	0	86822	12760	0.03	0.3	5.35	0.01799	-0.012	0
8688905	0	86823	12860	0.11	0.24	5.12	0.022	-0.017	-0.002
8689005	0	86824	12960	-0.01	0.35	6.08	0.029	-0.022	0.004
8689105	0	86825	13060	0.08	0.17	5.38	0.015	-0.01	0.002
8689205	0	86826	13160	0.16	0.2	6.05	0.007	-0.02	0.003
8689306	0	86827	13260	-0.02	0.18	4.83	0.016	-0.006	0.004
8689406	0	86828	13360	0.15	0.27	4.9699	0.02	-0.01899	0
8689506	0	86829	13460	0.03	0.23	5.4899	0.01799	0.001	-0.001
8689606	0	86830	13560	0.21	0.18	5.03	0.043	-0.015	-0.003
8689706	0	86831	13660	0.07	0.18	4.84	0.021	-0.013	0
8689806	0	86832	13760	0.14	0.17	5.63	0.013	-0.007	0.003
8689906	0	86833	13860	0.31	0.15	4.08	0.021	-0.012	0
8690006	0	86834	13960	0.17	0.03	3.59	0.011	0.011	0.002
8690106	0	86835	14060	0.15	0.07	4.15	0.013	-0.00899	0
8690206	0	86836	14160	0.1	0.19	3.81	0.028	0	0
8690306	0	86837	14260	0.08	0.16	4.85	0.03	-0.00899	-0.001
8690406	0	86838	14360	0.2	0.15	4.68	0.021	-0.006	0.004
8690506	0	86839	14460	0.19	0.13	3.97	0.028	-0.013	0
8690607	0	86840	14560	0.12	0.13	4.54	0.017	-0.002	0.001
8690707	0	86841	14660	0.42	-0.06	3.15	0.01899	-0.016	-0.001
8690807	0	86842	14760	0.24	0.24	4.21	0.039	-0.007	0.001
8690907	0	86843	14860	0.2	0.15	4.19	0.024	-0.001	0.002
8691007	0	86844	14960	0.27	0.15	4.06	0.033	-0.016	0.001
8691107	0	86845	15060	0.32	0	3.22	0.01799	-0.006	-0.001
8691207	0	86846	15160	0.29	-0.04	3.48	0.02	-0.015	0.004
8691307	0	86847	15260	0.24	-0.08	2.95	0.016	0.005	0.002
8691407	0	86848	15360	0.26	0.11	3.69	0.034	0.01	0
8691507	0	86849	15460	0.23	0.07	3.41	0.026	0.002	0.002
8691607	0	86850	15560	0.21	0.05	3.69	0.031	0.004	0
8691707	0	86851	15660	0.27	0.01	3.61	0.022	0.011	0.002
8691807	0	86852	15760	0.28	0.01	3.41	0.02	-0.001	-0.001
8691908	0	86853	15860	0.46	-0.06	2.22	0.027	0.001	0.001
8692008	0	86854	15960	0.23	0.03	2.31	0.034	0.01	0.001
8692108	0	86855	16060	0.28	0.01	3.33	0.01899	0.00899	0.002
8692208	0	86856	16160	0.29	-0.03	2.73	0.03	0.00899	0.001
8692308	0	86857	16260	0.45	-0.08	2.9	0.021	-0.001	0.002
8692408	0	86858	16360	0.26	0.02	3.55	0.01799	0.007	0.001
8692508	0	86859	16460	-0.03	0.08	3.2	0.023	0.014	0.002
8692608	0	86860	16560	0.32	-0.1	2.28	0.016	0.007	0.002
8692708	0	86861	16660	0.29	0.1	3.07	0.045	0.006	0.003
8692808	0	86862	16760	0.24	-0.06	2.38	0.031	0.015	0
8692908	0	86863	16860	0.18	-0.02	1.96	0.023	0.016	-0.001
8693008	0	86864	16960	0.46	-0.01	2.97	0.032	-0.011	0
8693108	0	86865	17060	0.37	-0.05	1.67	0.03599	-0.002	-0.001
8693209	0	86866	17160	0.43	-0.09	2.6099	0.026	-0.01	0
8693309	0	86867	17260	0.36	-0.09	1.86	0.029	0.012	-0.005
8693409	0	86868	17360	0.24	-0.04	2.34	0.023	0.008	0.001
8693509	0	86869	17460	0.3	-0.06	1.01	0.028	0.011	0.001
8693609	0	86870	17560	0.35	-0.14	1.53	0.021	0	-0.004
8693709	0	86871	17660	0.43	-0.18	1.47	0.024	0.001	0.002
8693809	0	86872	17760	0.35	-0.08	2.28	0.031	-0.002	0.002
8693909	0	86873	17860	0.3	-0.1	1.67	0.028	0.012	-0.001
8694009	0	86874	17960	0.34	-0.12	0.62	0.022	0.012	0.001
8694109	0	86875	18060	0.28	-0.15	1.24	0.01899	0.01	0
8694209	0	86876	18160	0.21	-0.03	1.1	0.031	0.013	0.001
8694309	0	86877	18260	0.38	-0.11	0.57	0.033	0.007	0
8694409	0	86878	18360	0.35	-0.08	1.22	0.045	0.003	0.001
8694510	0	86879	18460	0.41	-0.19	0.68	0.027	0.005	0
8694610	0	86880	18560	0.35	-0.25	0.72	0.027	0.01	0
8694710	0	86881	18660	0.45	-0.26	0.5299	0.015	0.01899	0.001
8694810	0	86882	18760	0.21	-0.05	1.57	0.046	0.01899	-0.001
8694910	0	86883	18860	0.26	-0.25	0.36	0.01799	0.028	0.004
8695010	0	86884	18960	0.29	-0.19	0.35	0.029	0.015	0
8695110	0	86885	19060	0.35	-0.3	0.84	0.021	0.015	0.003
8695210	0	86886	19160	0.35	-0.25	0.06	0.03599	0.026	-0.003
8695310	0	86887	19260	0.44	-0.41	-0.8	0.023	0.025	0.001
8695410	0	86888	19360	0.28	-0.23	-0.08	0.04	0.025	0
8695510	0	86889	19460	0.42	-0.34	-0.8	0.023	0.024	0.003
8695610	0	86890	19560	0.26	-0.31	-1.46	0.033	0.029	-0.002
8695710	0	86891	19660	0.4	-0.47	-0.61	0.01899	0.024	0.002
8695810	0	86892	19760	0.31	-0.28	-0.57	0.046	0.014	-0.002
8695911	0	86893	19860	0.17	-0.37	-1.35	0.03799	0.027	0.002
8696011	0	86894	19960	0.31	-0.42	-0.74	0.042	0.02	0
8696111	0	86895	20060	0.3	-0.54	-1.12	0.035	0.02	0.002
8696211	0	86896	20160	0.26	-0.5899	-0.81	0.039	0.015	0.002
8696311	0	86897	20260	0.08	-0.45	-1.21	0.048	0.022	-0.001
8696411	0	86898	20360	0.16	-0.55	-1.16	0.053	0.024	0
8696511	0	86899	20460	0.03	-0.66	-0.87	0.035	0.024	0.001
8696611	0	86900	20560	0.2	-0.66	-1.59	0.042	0.01	-0.002
8696711	0	86901	20660	0.13	-0.56	-2.03	0.056	0.026	-0.004
8696811	0	86902	20760	0.05	-0.62	-1.97	0.053	0.01	0
8696911	0	86903	20860	0.1	-0.72	-2.18	0.044	0.003	-0.003
8697011	0	86904	20960	-0.01	-0.64	-1.6	0.048	0.013	0.002
8697112	0	86905	21060	0.11	-0.68	-1.51	0.058	0.002	0
8697212	0	86906	21160	0.12	-0.5899	-2.1	0.063	0.00899	-0.001
8697312	0	86907	21260	0.15	-0.69	-0.89	0.039	0.006	-0.002
8697412	0	86908	21360	-0.08	-0.6	-1.52	0.046	0.00899	-0.004
8697512	0	86909	21460	0.13	-0.76	-2.25	0.042	0.014	-0.004
8697612	0	86910	21560	0.15	-0.69	-1.24	0.052	0.014	-0.002
8697712	0	86911	21660	0.11	-0.68	-0.99	0.045	0.004	0.001
8697812	0	86912	21760	0.28	-0.68	-2.45	0.055	-0.004	-0.006
8697912	0	86913	21860	0.21	-0.8	-2.64	0.041	0.003	-0.002
8698012	0	86914	21960	-0.08	-0.5	-0.57	0.061	0.01	0
8698112	0	86915	22060	-0.03	-0.57	-1.33	0.06	0.011	-0.004
8698212	0	86916	22160	0.07	-0.85	-2.1099	0.033	0.01	0
8698312	0	86917	22260	0.08	-0.74	-1.36	0.04	0.023	0.001
8698412	0	86918	22360	0.14	-0.69	-2.85	0.048	0.025	-0.002
8698513	0	86919	22460	0.09	-0.61	-2.1	0.064	0.015	0.001
8698613	0	86920	22560	-0.01	-0.71	-3.02	0.061	0.027	0.001
8698713	0	86921	22660	0.17	-0.92	-3.75	0.047	0.012	-0.001
8698813	0	86922	22760	0.01	-0.86	-4.21	0.056	0.013	-0.004
8698913	0	86923	22860	-0.05	-0.79	-3.54	0.064	0.01799	-0.003
8699013	0	86924	22960	0.05	-1.09	-4.32	0.05	0.021	-0.003
8699113	0	86925	23060	-0.04	-1.02	-5.21	0.065	0.029	-0.002
8699213	0	86926	23160	0.05	-1.11	-5.54	0.057	0.024	-0.001
8699313	0	86927	23260	0.23	-1.34	-6.43	0.054	-0.005	-0.002
8699413	0	86928	23360	0.16	-1.32	-6.51	0.052	0.016	-0.001
8699513	0	86929	23460	-0.05	-1.24	-6.46	0.058	0.01799	-0.004
8699613	0	86930	23560	0.13	-1.38	-8	0.064	0.016	-0.006
8699714	0	86931	23660	0	-1.46	-7.33	0.068	0.016	-0.001
8699814	0	86932	23760	-0.01	-1.4299	-8.14	0.073	0.014	-0.004
8699914	0	86933	23860	0.01	-1.4	-8.7	0.068	0.021	-0.005
8700014	0	86934	23960	-0.02	-1.41	-8.1899	0.077	0.015	-0.001
8700114	0	86935	24060	0.14	-1.61	-9.02	0.079	0.002	0
8700214	0	86936	24160	-0.08	-1.66	-9.35	0.062	0.022	0
8700314	0	86937	24260	-0.04	-1.64	-10.53	0.07199	0.034	0
8700414	0	86938	24360	-0.08	-1.7	-9.7	0.085	0.015	-0.001
8700514	0	86939	24460	-0.11	-1.69	-10.67	0.083	0.012	-0.001
8700614	0	86940	24560	-0.05	-1.89	-11.42	0.07199	0.008	-0.005
8700714	0	86941	24660	-0.18	-1.74	-11.53	0.09	0.007	-0.005
8700814	0	86942	24760	-0.13	-1.88	-11.42	0.092	-0.001	0
8700914	0	86943	24860	-0.08	-1.98	-12.37	0.075	0.007	-0.005
8701014	0	86944	24960	-0.08	-1.86	-11.24	0.102	-0.006	0
8701115	0	86945	25060	-0.13	-1.98	-12	0.09	-0.011	-0.001
8701215	0	86946	25160	-0.21	-2.18	-13.64	0.081	0.006	-0.003
8701315	0	86947	25260	-0.17	-2.16	-12.9	0.09	-0.001	-0.001
8701415	0	86948	25360	-0.3	-2.1	-13.43	0.102	-0.00899	-0.002
8701515	0	86949	25460	-0.01	-2.32	-15.14	0.093	-0.007	-0.001
8701615	0	86950	25560	-0.37	-2.27	-14.77	0.092	0.008	-0.001
8701715	0	86951	25660	-0.37	-2.33	-15.1	0.092	0.003	-0.003
8701815	0	86952	25760	-0.31	-2.42	-15.82	0.094	-0.008	-0.005
8701915	0	86953	25860	-0.26	-2.59	-16.48	0.086	0.008	-0.003
8702015	0	86954	25960	-0.42	-2.47	-15.87	0.106	-0.003	-0.004
8702115	0	86955	26060	-0.27	-2.76	-18.55	0.08	0.003	-0.002
8702215	0	86956	26160	-0.38	-2.67	-17.76	0.098	-0.002	-0.003
8702316	0	86957	26260	-0.55	-2.76	-18.25	0.096	0	-0.003
8702416	0	86958	26360	-0.46	-2.78	-19.4599	0.104	0.011	0
8702516	0	86959	26460	-0.44	-2.84	-20.52	0.112	0.003	-0.004
8702616	0	86960	26560	-0.33	-2.94	-19.79	0.104	0.002	-0.002
8702716	0	86961	26660	-0.49	-2.92	-21.11	0.111	0.002	-0.001
8702816	0	86962	26760	-0.37	-3.02	-22.5	0.119	-0.001	-0.006
8702916	0	86963	26860	-0.33	-3.06	-21.31	0.123	-0.006	-0.005
8703016	0	86964	26960	-0.48	-3.02	-22.3799	0.131	-0.003	-0.005
8703116	0	86965	27060	-0.24	-3.25	-23.3799	0.11	-0.004	-0.003
8703216	0	86966	27160	-0.3899	-3.39	-23.92	0.109	0.007	-0.002
8703316	0	86967	27260	-0.34	-3.3	-24.43	0.128	0.004	-0.005
8703416	0	86968	27360	-0.29	-3.48	-25.87	0.119	0.015	-0.003
8703516	0	86969	27460	-0.43	-3.42	-25.18	0.128	0.007	-0.005
8703616	0	86970	27560	-0.41	-3.59	-26.29	0.124	0.022	-0.004
8703717	0	86971	27660	-0.51	-3.55	-27.71	0.139	0.016	-0.005
8703817	0	86972	27760	-0.31	-3.72	-27.47	0.116	0.014	-0.001
8703917	0	86973	27860	-0.41	-3.77	-29.12	0.14	0.03	-0.002
8704017	0	86974	27960	-0.36	-3.81	-28.75	0.126	0.023	-0.006
8704117	0	86975	28060	-0.25	-3.96	-30.2	0.12899	0.024	-0.003
8704217	0	86976	28160	-0.18	-3.97	-30.05	0.131	0.02	-0.004
8704317	0	86977	28260	-0.26	-3.97	-31.38	0.148	0.017	-0.002
8704417	0	86978	28360	-0.3	-4.07	-31.45	0.133	0.031	-0.001
8704517	0	86979	28460	-0.34	-4.06	-32.32	0.147	0.033	-0.004
8704617	0	86980	28560	-0.31	-4.17	-32.68	0.139	0.034	-0.003
8704717	0	86981	28660	-0.41	-4.11	-33.28	0.14	0.042	-0.003
8704817	0	86982	28760	-0.47	-4.21	-33.62	0.127	0.042	-0.003
8704918	0	86983	28860	-0.25	-4.25	-35.55	0.143	0.045	-0.006
8705018	0	86984	28960	-0.28	-4.39	-35.6	0.14399	0.041	-0.002
8705118	0	86985	29060	-0.13	-4.43	-36.5	0.141	0.033	-0.004
8705218	0	86986	29160	-0.26	-4.54	-38.37	0.139	0.055	-0.005
8705318	0	86987	29260	-0.3	-4.63	-38.68	0.138	0.052	-0.007
8705418	0	86988	29360	-0.05	-4.79	-39.83	0.136	0.05	-0.005
8705518	0	86989	29460	0.06	-4.79	-38.63	0.135	0.039	-0.004
8705618	0	86990	29560	-0.03	-4.78	-39.22	0.148	0.043	-0.005
8705718	0	86991	29660	-0.24	-4.73	-40.08	0.15899	0.054	-0.005
8705818	0	86992	29760	-0.19	-4.87	-41.54	0.147	0.053	-0.003
8705918	0	86993	29860	0.04	-5.04	-42.08	0.138	0.046	-0.004
8706018	0	86994	29960	-0.25	-4.9899	-41.97	0.15099	0.069	-0.004
8706118	0	86995	30060	-0.14	-5	-43.02	0.17	0.067	-0.005
8706218	0	86996	30160	0.07	-5.17	-43.31	0.15	0.053	-0.004
8706319	0	86997	30260	-0.01	-5.3	-44.44	0.149	0.069	-0.003
8706419	0	86998	30360	0.09	-5.27	-45.21	0.162	0.064	0
8706519	0	86999	30460	0.13	-5.42	-45.8	0.147	0.053	-0.003
8706619	0	87000	30560	0.21	-5.36	-46.35	0.176	0.055	-0.006
8706719	0	87001	30660	0.14	-5.43	-46.6699	0.172	0.063	-0.002
8706819	0	87002	30760	0.19	-5.59	-48.6	0.156	0.06	-0.005
8706919	0	87003	30860	0.14	-5.7	-49.64	0.162	0.071	-0.004
8707019	0	87004	30960	0	-5.71	-49.23	0.17	0.073	-0.003
8707119	0	87005	31060	0.18	-5.75	-49.99	0.167	0.075	-0.004
8707219	0	87006	31160	0.19	-5.88	-51.08	0.157	0.067	-0.001
8707319	0	87007	31260	0.09	-5.81	-50.97	0.173	0.082	-0.002
8707419	0	87008	31360	0.06	-5.76	-51.8	0.178	0.097	-0.007
8707519	0	87009	31460	0.2	-6	-52.88	0.177	0.077	-0.007
8707620	0	87010	31560	0.14	-6.06	-53.49	0.171	0.089	-0.003
8707720	0	87011	31660	0.38	-6.23	-54.67	0.176	0.07599	-0.005
8707820	0	87012	31760	0.14	-6.13	-53.91	0.183	0.081	-0.005
8707920	0	87013	31860	0.33	-6.33	-56.1	0.182	0.085	0
8708020	0	87014	31960	0.27	-6.31	-56.08	0.164	0.099	-0.006
8708120	0	87015	32060	0.31	-6.44	-57.75	0.182	0.095	-0.003
8708220	0	87016	32160	0.24	-6.36	-58.07	0.19	0.101	-0.006
8708320	0	87017	32260	0.22	-6.4699	-58.35	0.191	0.101	-0.003
8708420	0	87018	32360	0.2	-6.54	-58.32	0.191	0.109	-0.006
8708520	0	87019	32460	0.33	-6.81	-59.7	0.182	0.096	-0.005
8708620	0	87020	32560	0.33	-6.6	-59.68	0.204	0.116	-0.007
8708720	0	87021	32660	0.3899	-6.86	-61.08	0.183	0.109	-0.005
8708820	0	87022	32760	0.64	-7.06	-62.14	0.182	0.107	-0.004
8708921	0	87023	32860	0.58	-7.02	-61.86	0.194	0.108	-0.005
8709021	0	87024	32960	0.51	-6.9	-62.49	0.215	0.107	-0.001
8709121	0	87025	33060	0.4	-7.06	-64.33	0.196	0.127	-0.006
8709221	0	87026	33160	0.52	-7.21	-64.26	0.198	0.125	-0.006
8709321	0	87027	33260	0.6	-7.34	-65.07	0.197	0.119	-0.004
8709421	0	87028	33360	0.5299	-7.27	-64.91	0.197	0.124	-0.003
8709521	0	87029	33460	0.62	-7.35	-66.68	0.218	0.115	-0.005
8709621	0	87030	33560	0.83	-7.43	-66.71	0.211	0.114	-0.004
8709721	0	87031	33660	0.67	-7.52	-67.29	0.217	0.131	-0.002
8709821	0	87032	33760	0.7799	-7.58	-68.15	0.216	0.127	-0.001
8709921	0	87033	33860	0.85	-7.53	-67.58	0.226	0.115	-0.002
8710021	0	87034	33960	0.89	-7.76	-69.37	0.223	0.124	-0.007
8710121	0	87035	34060	0.91	-7.85	-70.56	0.223	0.121	-0.006
8710222	0	87036	34160	0.63	-7.69	-70.13	0.247	0.134	-0.006
8710322	0	87037	34260	0.83	-7.91	-71.39	0.224	0.145	-0.003
8710422	0	87038	34360	0.99	-8.04	-71.73	0.23	0.131	-0.002
8710522	0	87039	34460	0.84	-8.02	-71.95	0.237	0.143	0.003
8710622	0	87040	34560	0.95	-8.15	-73.55	0.226	0.143	-0.003
8710722	0	87041	34660	0.98	-8.18	-74.89	0.235	0.14	-0.002
8710822	0	87042	34760	0.95	-8.2	-74.65	0.228	0.145	-0.004
8710922	0	87043	34860	1.12	-8.36	-75.29	0.243	0.13699	-0.006
8711022	0	87044	34960	1.08	-8.49	-76.13	0.225	0.146	-0.004
8711122	0	87045	35060	0.93	-8.43	-76.69	0.244	0.147	-0.005
8711222	0	87046	35160	1.16	-8.64	-76.86	0.242	0.147	-0.002
8711322	0	87047	35260	1.19	-8.86	-78.43	0.226	0.153	-0.001
8711422	0	87048	35360	1.24	-8.78	-78.65	0.252	0.149	-0.002
8711523	0	87049	35460	1.17	-8.88	-79.92	0.255	0.157	-0.004
8711623	0	87050	35560	1.13	-8.8	-80	0.26699	0.16	-0.006
8711723	0	87051	35660	1.21	-8.91	-80.48	0.255	0.167	-0.002
8711823	0	87052	35760	1.34	-9.1	-81.81	0.255	0.16	-0.002
8711923	0	87053	35860	1.12	-9.11	-82	0.256	0.174	-0.002
8712023	0	87054	35960	1.29	-9.31	-83.06	0.253	0.15899	-0.002
8712123	0	87055	36060	1.24	-9.29	-84.56	0.256	0.172	-0.005
8712223	0	87056	36160	1.21	-9.26	-83.6	0.27399	0.169	-0.003
8712323	0	87057	36260	1.41	-9.31	-83.73	0.283	0.158	-0.006
8712423	0	87058	36360	1.24	-9.36	-85.32	0.28	0.179	-0.002
8712523	0	87059	36460	1.27	-9.53	-85.66	0.275	0.164	-0.003
8712623	0	87060	36560	1.33	-9.59	-86.74	0.27399	0.187	-0.002
8712723	0	87061	36660	1.44	-9.76	-87.05	0.272	0.168	-0.004
8712823	0	87062	36760	1.45	-9.66	-87.11	0.283	0.171	-0.006
8712924	0	87063	36860	1.41	-9.71	-87.47	0.277	0.173	-0.002
8713024	0	87064	36960	1.51	-9.82	-88.5199	0.283	0.167	-0.005
8713124	0	87065	37060	1.5599	-9.86	-89.74	0.284	0.173	-0.002
8713224	0	87066	37160	1.61	-9.92	-89.41	0.279	0.164	-0.004
8713324	0	87067	37260	1.57	-9.89	-89.21	0.283	0.178	-0.003
8713424	0	87068	37360	1.5	-9.93	-90.13	0.28	0.169	-0.007
8713524	0	87069	37460	1.54	-9.88	-89.5	0.279	0.177	-0.005
8713624	0	87070	37560	1.48	-9.87	-89.35	0.279	0.173	-0.004
8713724	0	87071	37660	1.67	-10.02	-89.93	0.276	0.17	-0.002
8713824	0	87072	37760	1.45	-9.92	-89.79	0.273	0.177	-0.002
8713924	0	87073	37860	1.65	-9.93	-90.3399	0.29	0.161	-0.007
8714024	0	87074	37960	1.5	-9.79	-89.66	0.30899	0.176	-0.003
8714125	0	87075	38060	1.53	-9.9799	-90.39	0.273	0.174	-0.005
8714225	0	87076	38160	1.67	-9.96	-90.22	0.285	0.169	-0.007
8714325	0	87077	38260	1.49	-9.83	-89.07	0.282	0.177	-0.003
