# Supplementary material for: Robot-Based Calibration Procedure for Graphene Electronic Skin
Source: Sensors (Basel). 2022 Aug 16;22(16):6122. doi: 10.3390/s22166122 (PMC9416129; doi:10.3390/s22166122)
Supplement: Supplementary file 1 [file sensors-22-06122-s001.zip › measurements/sensor_row_12_col_24_hex_unload.dat]

#ID ES_1_V1
#SIZE ROW 16 COL 32
#DIR UNLOAD
#sensor: hex
#coord: row_12_col_24
system_time	status	sequence_number	hex_sample_counter	Fx	Fy	Fz	Tx	Ty	Tz
8714425	0	87078	38360	1.63	-9.93	-89.07	0.275	0.163	-0.007
8714525	0	87079	38460	1.32	-9.81	-89.53	0.286	0.182	-0.004
8714625	0	87080	38560	1.47	-9.88	-90.5899	0.27	0.185	-0.003
8714725	0	87081	38660	1.49	-9.7	-90.11	0.296	0.176	-0.008
8714825	0	87082	38760	1.55	-9.7299	-88.91	0.294	0.163	-0.006
8714925	0	87083	38860	1.5	-9.61	-88.43	0.291	0.15899	-0.001
8715025	0	87084	38960	1.42	-9.66	-88.72	0.279	0.165	-0.004
8715125	0	87085	39060	1.49	-9.7	-88.12	0.28099	0.173	-0.003
8715225	0	87086	39160	1.41	-9.62	-87	0.271	0.179	-0.001
8715325	0	87087	39260	1.51	-9.67	-87.14	0.26699	0.15099	-0.004
8715426	0	87088	39360	1.33	-9.49	-86.24	0.272	0.174	-0.006
8715526	0	87089	39460	1.35	-9.42	-86.5899	0.259	0.175	-0.005
8715626	0	87090	39560	1.35	-9.41	-86.47	0.266	0.169	-0.004
8715726	0	87091	39660	1.25	-9.1899	-85.16	0.269	0.167	-0.003
8715826	0	87092	39760	1.24	-9.11	-84.31	0.25799	0.173	-0.006
8715926	0	87093	39860	1.36	-9.14	-84.47	0.264	0.155	-0.005
8716026	0	87094	39960	1.14	-8.91	-81.96	0.271	0.162	-0.005
8716126	0	87095	40060	1.1799	-8.96	-83.16	0.243	0.156	-0.006
8716226	0	87096	40160	1.28	-8.83	-81.28	0.246	0.15099	-0.003
8716326	0	87097	40260	1.28	-8.78	-80.5199	0.24	0.154	-0.001
8716426	0	87098	40360	1.07	-8.63	-79.33	0.244	0.15099	-0.002
8716526	0	87099	40460	1.1799	-8.46	-80.2	0.247	0.163	-0.005
8716626	0	87100	40560	1.08	-8.53	-78.38	0.219	0.17	-0.003
8716727	0	87101	40660	1.1799	-8.38	-78.5199	0.219	0.15099	-0.004
8716827	0	87102	40760	1	-8.17	-76.28	0.226	0.15099	-0.002
8716927	0	87103	40860	0.96	-8.12	-75.81	0.213	0.153	-0.005
8717027	0	87104	40960	1.04	-8.07	-75.72	0.207	0.154	-0.003
8717127	0	87105	41060	0.93	-7.9	-75.05	0.207	0.15099	-0.002
8717227	0	87106	41160	0.75	-7.7	-73.0899	0.212	0.149	-0.003
8717327	0	87107	41260	0.81	-7.55	-73.0199	0.207	0.13699	-0.004
8717427	0	87108	41360	0.94	-7.46	-72.53	0.217	0.122	-0.007
8717527	0	87109	41460	0.8	-7.39	-72.53	0.208	0.132	-0.006
8717627	0	87110	41560	1.02	-7.46	-71.78	0.186	0.125	-0.002
8717727	0	87111	41660	0.76	-7.2	-69.98	0.191	0.134	-0.006
8717827	0	87112	41760	0.69	-7.12	-69.63	0.2	0.14	-0.003
8717927	0	87113	41860	0.87	-7.12	-69.25	0.179	0.116	-0.002
8718027	0	87114	41960	0.64	-6.91	-67.04	0.192	0.123	-0.005
8718128	0	87115	42060	0.75	-6.9	-68.1	0.174	0.125	-0.006
8718228	0	87116	42160	0.64	-6.68	-66.53	0.193	0.13	-0.002
8718328	0	87117	42260	0.6	-6.69	-66.0199	0.169	0.12	-0.003
8718428	0	87118	42360	0.61	-6.52	-64.23	0.178	0.108	-0.001
8718528	0	87119	42460	0.5899	-6.48	-63.38	0.164	0.099	-0.002
8718628	0	87120	42560	0.58	-6.5	-62.94	0.157	0.106	-0.006
8718728	0	87121	42660	0.5299	-6.2199	-62.2	0.165	0.106	-0.004
8718828	0	87122	42760	0.52	-6.14	-63.18	0.172	0.105	-0.003
8718928	0	87123	42860	0.3	-6.01	-62.24	0.16	0.116	-0.003
8719028	0	87124	42960	0.45	-5.93	-60.38	0.161	0.107	-0.002
8719128	0	87125	43060	0.55	-6.05	-60.77	0.139	0.094	-0.002
8719228	0	87126	43160	0.45	-5.82	-60.23	0.146	0.102	-0.004
8719329	0	87127	43260	0.37	-5.75	-59.03	0.13699	0.112	-0.001
8719429	0	87128	43360	0.46	-5.7	-58.57	0.125	0.089	0
8719529	0	87129	43460	0.4	-5.55	-56.91	0.138	0.088	-0.003
8719629	0	87130	43560	0.51	-5.63	-56.91	0.108	0.093	-0.001
8719729	0	87131	43660	0.19	-5.27	-55.85	0.13	0.098	-0.002
8719829	0	87132	43760	0.29	-5.28	-56.24	0.13	0.092	-0.005
8719929	0	87133	43860	0.42	-5.4	-55.09	0.089	0.093	-0.003
8720029	0	87134	43960	0.27	-5.25	-54.63	0.095	0.084	-0.002
8720129	0	87135	44060	0.33	-5.11	-53.64	0.098	0.082	-0.003
8720229	0	87136	44160	0.38	-4.9699	-53.18	0.091	0.082	-0.003
8720329	0	87137	44260	0.16	-4.7399	-52.19	0.112	0.082	-0.005
8720429	0	87138	44360	0.22	-4.77	-52.13	0.1	0.078	-0.005
8720529	0	87139	44460	0.03	-4.59	-50.75	0.096	0.091	-0.002
8720629	0	87140	44560	0.16	-4.46	-50.27	0.098	0.083	-0.006
8720730	0	87141	44660	0.02	-4.35	-49.31	0.104	0.084	-0.005
8720830	0	87142	44760	0.2	-4.44	-49.28	0.084	0.073	0
8720930	0	87143	44860	0.14	-4.34	-47.74	0.073	0.075	-0.002
8721030	0	87144	44960	0.19	-4.33	-48.16	0.07199	0.068	-0.002
8721130	0	87145	45060	0.07	-4.14	-46.63	0.083	0.066	-0.005
8721230	0	87146	45160	0	-3.91	-46.14	0.079	0.071	-0.004
8721330	0	87147	45260	0.08	-3.75	-43.86	0.093	0.064	-0.003
8721430	0	87148	45360	0.03	-3.72	-44.94	0.083	0.068	-0.005
8721530	0	87149	45460	0.12	-3.75	-44.21	0.07	0.066	-0.003
8721630	0	87150	45560	0.03	-3.64	-43.06	0.07199	0.063	0
8721730	0	87151	45660	0.03	-3.65	-41.88	0.063	0.071	-0.003
8721830	0	87152	45760	-0.02	-3.54	-41.9199	0.062	0.059	-0.005
8721930	0	87153	45860	-0.08	-3.41	-41.23	0.056	0.052	-0.005
8722031	0	87154	45960	0.05	-3.34	-40.1699	0.077	0.048	-0.006
8722131	0	87155	46060	-0.07	-3.26	-38.81	0.062	0.057	-0.001
8722231	0	87156	46160	-0.02	-3.19	-38.41	0.067	0.03599	-0.008
8722331	0	87157	46260	0.09	-3.31	-38.29	0.041	0.044	-0.004
8722431	0	87158	46360	-0.07	-3.06	-37.16	0.054	0.043	-0.005
8722531	0	87159	46460	-0.25	-2.97	-36.7	0.052	0.045	-0.006
8722631	0	87160	46560	-0.15	-3.18	-36.62	0.03799	0.055	-0.005
8722731	0	87161	46660	-0.17	-2.95	-34.55	0.053	0.043	-0.002
8722831	0	87162	46760	-0.1	-2.95	-34.27	0.046	0.029	-0.002
8722931	0	87163	46860	0.01	-2.84	-34.15	0.051	0.025	-0.006
8723031	0	87164	46960	-0.1	-2.88	-34.38	0.041	0.028	-0.005
8723131	0	87165	47060	-0.3	-2.82	-33.35	0.052	0.037	-0.008
8723231	0	87166	47160	-0.35	-2.83	-32.22	0.026	0.028	0
8723332	0	87167	47260	-0.42	-2.68	-32.13	0.044	0.035	-0.007
8723432	0	87168	47360	-0.33	-2.6199	-30.64	0.05	0.015	-0.007
8723532	0	87169	47460	-0.47	-2.44	-29.79	0.046	0.03799	-0.005
8723632	0	87170	47560	-0.26	-2.68	-29.71	0.039	0.016	-0.005
8723732	0	87171	47660	-0.44	-2.47	-29.68	0.065	0.00899	-0.005
8723832	0	87172	47760	-0.38	-2.41	-28.57	0.056	-0.003	-0.004
8723932	0	87173	47860	-0.34	-2.33	-26.78	0.071	-0.013	-0.006
8724032	0	87174	47960	-0.61	-2.28	-26.96	0.07199	0.002	-0.003
8724132	0	87175	48060	-0.52	-2.1199	-26.47	0.078	0.006	-0.006
8724232	0	87176	48160	-0.58	-2.25	-25.6	0.053	0.011	-0.004
8724332	0	87177	48260	-0.67	-2.35	-25.44	0.032	0.001	-0.004
8724432	0	87178	48360	-0.63	-2.1099	-23.72	0.067	-0.01	-0.003
8724532	0	87179	48460	-0.49	-2.1	-23.3799	0.051	-0.014	-0.001
8724633	0	87180	48560	-0.66	-2.17	-22.76	0.037	-0.007	-0.002
8724733	0	87181	48660	-0.81	-1.88	-21.87	0.073	-0.007	-0.005
8724833	0	87182	48760	-0.67	-2.09	-21.58	0.034	-0.026	-0.007
8724933	0	87183	48860	-0.67	-1.89	-21.09	0.051	-0.01799	-0.003
8725033	0	87184	48960	-0.91	-1.92	-20.56	0.055	-0.011	-0.008
8725133	0	87185	49060	-0.54	-1.96	-20.62	0.045	-0.022	-0.006
8725233	0	87186	49160	-0.81	-1.84	-18.44	0.042	-0.021	-0.002
8725333	0	87187	49260	-0.82	-1.74	-18.5	0.052	-0.01899	-0.002
8725433	0	87188	49360	-0.74	-1.82	-18.05	0.034	-0.02	-0.008
8725533	0	87189	49460	-0.73	-1.64	-16.36	0.059	-0.03599	-0.002
8725633	0	87190	49560	-0.72	-1.71	-16.68	0.056	-0.028	-0.003
8725733	0	87191	49660	-0.85	-1.53	-16.17	0.043	-0.021	-0.004
8725834	0	87192	49760	-0.8	-1.5599	-15.13	0.037	-0.025	0.001
8725934	0	87193	49860	-0.94	-1.4	-14.37	0.037	-0.017	-0.002
8726034	0	87194	49960	-0.85	-1.35	-14.91	0.047	-0.021	0
8726134	0	87195	50060	-0.7	-1.28	-14.57	0.044	-0.027	-0.006
8726234	0	87196	50160	-0.76	-1.24	-13.41	0.06	-0.034	-0.002
8726334	0	87197	50260	-0.86	-1.25	-13.46	0.049	-0.01899	-0.005
8726434	0	87198	50360	-0.67	-1.26	-13.56	0.043	-0.028	-0.005
8726534	0	87199	50460	-0.66	-1.12	-12.8	0.057	-0.01899	-0.007
8726634	0	87200	50560	-0.79	-1.12	-11.32	0.04	-0.016	-0.002
8726734	0	87201	50660	-0.79	-1.05	-12.07	0.033	-0.004	-0.008
8726834	0	87202	50760	-0.7799	-0.96	-11.33	0.046	-0.013	-0.001
8726934	0	87203	50860	-0.62	-1.03	-10.93	0.037	-0.027	-0.007
8727034	0	87204	50960	-0.66	-1.05	-10.99	0.03799	-0.01899	-0.006
8727134	0	87205	51060	-0.5299	-1.0599	-10.5	0.01899	-0.022	-0.006
8727235	0	87206	51160	-0.72	-0.65	-9.27	0.046	-0.007	-0.004
8727335	0	87207	51260	-0.57	-0.8	-8.12	0.028	-0.02	-0.004
8727435	0	87208	51360	-0.71	-0.5899	-7.71	0.034	-0.015	-0.002
8727535	0	87209	51460	-0.5899	-0.58	-7.87	0.028	-0.007	-0.003
8727635	0	87210	51560	-0.34	-0.75	-8.79	0.017	-0.01799	-0.005
8727735	0	87211	51660	-0.37	-0.81	-8.66	0.003	-0.016	-0.002
8727835	0	87212	51760	-0.44	-0.5	-7.81	0.039	-0.00899	-0.003
8727935	0	87213	51860	-0.23	-0.58	-6.97	0.022	-0.011	-0.001
8728035	0	87214	51960	-0.35	-0.31	-6.85	0.03599	-0.023	-0.006
8728135	0	87215	52060	-0.46	-0.36	-6.29	0.014	-0.008	-0.003
8728235	0	87216	52160	-0.38	-0.34	-6.16	0.012	0.002	-0.003
8728335	0	87217	52260	-0.3	-0.24	-4.84	0.01799	-0.005	-0.002
8728436	0	87218	52360	-0.33	-0.2	-4.56	0.012	-0.008	-0.002
8728536	0	87219	52460	-0.31	-0.03	-3.67	0.016	-0.002	-0.003
8728636	0	87220	52560	-0.3	-0.04	-4.31	0.01799	0.00899	0
8728736	0	87221	52660	-0.29	0	-4.11	0.012	0.007	-0.002
8728836	0	87222	52760	-0.12	-0.07	-3.58	-0.005	0	-0.003
8728936	0	87223	52860	-0.09	0.15	-3.31	0.01	-0.005	-0.004
8729036	0	87224	52960	-0.16	0.18	-3.05	0.006	0	-0.002
8729136	0	87225	53060	-0.05	0.15	-2.3599	0.005	-0.007	-0.003
8729236	0	87226	53160	-0.11	0.15	-3.16	-0.002	-0.003	-0.007
8729336	0	87227	53260	0.09	0.19	-2.93	0	-0.002	-0.002
8729436	0	87228	53360	-0.11	0.25	-2.17	-0.002	-0.002	-0.003
8729536	0	87229	53460	-0.07	0.32	-2.52	0.007	0.002	-0.002
8729636	0	87230	53560	-0.04	0.16	-2.46	-0.006	-0.001	-0.002
8729736	0	87231	53660	-0.14	0.16	-2.46	-0.006	0.001	-0.003
8729837	0	87232	53760	0.04	0.29	-1.7	-0.006	-0.004	-0.001
8729937	0	87233	53860	-0.1	0.27	-1.28	0.01	0.001	-0.003
8730037	0	87234	53960	-0.07	0.12	-2.16	-0.016	-0.005	-0.001
8730137	0	87235	54060	-0.1	0.24	-1.7	-0.011	-0.003	-0.001
8730237	0	87236	54160	-0.06	0.25	-1.23	-0.004	-0.001	-0.001
8730337	0	87237	54260	0.04	0.25	-1.65	-0.007	-0.008	-0.003
8730437	0	87238	54360	-0.02	0.31	-0.94	0.01	-0.007	-0.001
8730537	0	87239	54460	-0.17	0.3	-1.11	-0.003	-0.008	0
8730637	0	87240	54560	-0.15	0.41	-0.6	0.015	-0.012	-0.001
8730737	0	87241	54660	-0.04	0.33	-1.34	-0.006	-0.00899	-0.003
8730837	0	87242	54760	-0.09	0.38	-1.3	0.008	-0.008	-0.001
8730937	0	87243	54860	-0.19	0.47	-0.66	0.012	-0.005	0
8731037	0	87244	54960	-0.17	0.41	0.25	-0.002	-0.013	0.002
8731138	0	87245	55060	-0.23	0.37	-1.21	-0.004	-0.00899	-0.004
8731238	0	87246	55160	-0.27	0.55	-0.82	0.007	0.006	-0.003
8731338	0	87247	55260	0.03	0.34	-0.89	-0.004	-0.016	-0.004
8731438	0	87248	55360	-0.12	0.42	-0.43	-0.001	-0.017	-0.002
8731538	0	87249	55460	-0.08	0.43	-0.46	-0.013	-0.007	-0.004
8731638	0	87250	55560	-0.09	0.43	-0.75	-0.00899	-0.01	-0.003
8731738	0	87251	55660	-0.27	0.57	-0.57	0.004	0	-0.002
8731838	0	87252	55760	-0.12	0.44	-0.58	-0.014	-0.002	0.002
8731938	0	87253	55860	0.04	0.3899	0.33	-0.016	-0.015	-0.001
8732038	0	87254	55960	0.04	0.47	-1.23	-0.01799	-0.023	-0.001
8732138	0	87255	56060	0.01	0.6	-0.19	0.002	-0.014	0.002
8732238	0	87256	56160	0.03	0.42	-0.24	-0.021	-0.022	0
8732338	0	87257	56260	-0.14	0.5899	-0.52	-0.002	-0.001	-0.001
8732439	0	87258	56360	-0.14	0.5299	0.48	-0.02	-0.007	0.002
8732539	0	87259	56460	-0.11	0.6	-0.3899	-0.00899	-0.012	-0.003
8732639	0	87260	56560	-0.07	0.73	0.68	0.006	-0.023	-0.002
8732739	0	87261	56660	0.04	0.46	0.18	-0.024	-0.021	0
8732839	0	87262	56760	-0.06	0.57	0.98	-0.017	-0.013	-0.002
8732939	0	87263	56860	-0.08	0.63	1.3099	-0.002	-0.022	0.001
8733039	0	87264	56960	-0.03	0.61	0.58	-0.021	-0.029	-0.002
8733139	0	87265	57060	0.03	0.65	0.79	-0.00899	-0.016	0
8733239	0	87266	57160	-0.2	0.65	0.93	-0.034	-0.01	-0.003
8733339	0	87267	57260	-0.14	0.66	0.65	-0.012	-0.005	-0.001
8733439	0	87268	57360	0.02	0.62	0.76	-0.013	-0.022	-0.002
8733539	0	87269	57460	-0.11	0.67	1.3	-0.01899	-0.011	0.001
8733639	0	87270	57560	0	0.65	1.07	-0.01899	-0.02	0.001
8733740	0	87271	57660	0.02	0.61	1.47	-0.029	-0.022	-0.003
8733840	0	87272	57760	0.11	0.63	1.52	-0.013	-0.029	0
8733940	0	87273	57860	0.01	0.68	1.81	-0.022	-0.016	-0.001
8734040	0	87274	57960	-0.07	0.7	1.81	-0.012	-0.012	-0.002
8734140	0	87275	58060	0	0.71	1.48	-0.026	-0.013	0.001
8734240	0	87276	58160	-0.12	0.7799	1.44	-0.028	-0.002	0.001
8734340	0	87277	58260	0.03	0.75	1.96	-0.031	-0.015	0.001
8734440	0	87278	58360	-0.28	0.89	2.6199	-0.016	-0.007	0.003
8734540	0	87279	58460	-0.02	0.82	2.91	-0.02	-0.025	0.005
8734640	0	87280	58560	-0.07	0.7	2.23	-0.037	-0.008	0.001
8734740	0	87281	58660	-0.09	0.71	2.33	-0.037	-0.004	0.001
8734840	0	87282	58760	0.02	0.7799	2	-0.026	-0.022	0
8734940	0	87283	58860	-0.05	0.81	2.67	-0.025	-0.022	0.001
8735041	0	87284	58960	-0.13	0.83	2.57	-0.029	-0.013	-0.003
8735141	0	87285	59060	0.19	0.73	1.73	-0.031	-0.022	-0.001
8735241	0	87286	59160	-0.15	0.89	2.47	-0.023	-0.011	-0.003
8735341	0	87287	59260	-0.19	0.83	3.33	-0.039	-0.008	0.004
8735441	0	87288	59360	-0.07	0.84	2.55	-0.025	-0.01899	0.001
8735541	0	87289	59460	0.01	0.9	3.55	-0.024	-0.024	0.001
8735641	0	87290	59560	-0.15	1	3.97	-0.02	-0.01899	-0.002
8735741	0	87291	59660	-0.09	0.89	3.44	-0.025	-0.014	0
8735841	0	87292	59760	-0.01	0.99	3.43	-0.017	-0.016	-0.001
8735941	0	87293	59860	-0.17	0.99	3.59	-0.003	-0.026	0.001
8736041	0	87294	59960	-0.1	1	4.01	-0.01799	-0.028	0.001
8736141	0	87295	60060	-0.11	0.99	3.88	-0.00899	-0.02	0
8736241	0	87296	60160	-0.01	0.71	3.33	-0.035	-0.035	0
8736342	0	87297	60260	-0.06	0.91	3.44	-0.026	-0.033	0
8736442	0	87298	60360	-0.05	0.87	3.55	-0.024	-0.034	-0.001
8736542	0	87299	60460	-0.05	0.89	3.75	-0.021	-0.01899	-0.001
8736642	0	87300	60560	-0.06	0.91	4.31	-0.022	-0.033	0.001
8736742	0	87301	60660	-0.06	0.86	3.73	-0.026	-0.022	0.003
8736842	0	87302	60760	-0.14	0.7799	2.96	-0.035	-0.023	0.002
8736942	0	87303	60860	-0.13	0.94	3.83	-0.028	-0.01799	0.003
8737042	0	87304	60960	-0.04	0.86	4.33	-0.037	-0.025	0.002
8737142	0	87305	61060	-0.1	0.96	4.05	-0.014	-0.032	0
8737242	0	87306	61160	-0.08	0.94	4.48	-0.022	-0.031	0.003
8737342	0	87307	61260	-0.07	0.94	4.5	-0.014	-0.027	-0.001
8737442	0	87308	61360	-0.13	0.98	4.31	-0.014	-0.021	-0.001
8737542	0	87309	61460	-0.1	0.9	4.61	-0.01799	-0.027	0
8737642	0	87310	61560	0.01	0.63	3.94	-0.047	-0.026	0.003
8737743	0	87311	61660	-0.07	0.98	4.63	-0.008	-0.035	0
8737843	0	87312	61760	-0.15	0.95	5.1	-0.028	-0.021	0.001
8737943	0	87313	61860	-0.18	1	4.9699	-0.013	-0.035	0.002
8738043	0	87314	61960	-0.05	0.86	3.98	-0.037	-0.026	0
8738143	0	87315	62060	-0.15	0.83	4.2	-0.042	-0.032	0.001
8738243	0	87316	62160	-0.17	1.08	6.42	-0.014	-0.029	0.007
8738343	0	87317	62260	-0.05	0.91	4.86	-0.013	-0.043	0.001
8738443	0	87318	62360	-0.22	1.05	6.06	-0.013	-0.042	0
8738543	0	87319	62460	-0.08	1.01	5.12	-0.01899	-0.03599	0.002
8738643	0	87320	62560	-0.07	0.9	4.75	-0.032	-0.027	0.004
8738743	0	87321	62660	-0.23	1.03	5.64	-0.024	-0.01899	0
8738843	0	87322	62760	-0.11	1	5.66	-0.025	-0.034	0.002
8738944	0	87323	62860	0.01	0.95	5.65	-0.012	-0.043	0.001
8739044	0	87324	62960	-0.01	0.92	5.62	-0.025	-0.039	0.002
8739144	0	87325	63060	-0.14	1.12	6.81	-0.016	-0.039	0.006
8739244	0	87326	63160	-0.15	0.98	5.82	-0.027	-0.033	-0.001
8739344	0	87327	63260	-0.21	1.05	5.14	-0.027	-0.032	0.003
8739444	0	87328	63360	-0.08	0.99	5.85	-0.01	-0.03799	0.004
8739544	0	87329	63460	-0.06	1.01	5.56	-0.027	-0.04	0.002
8739644	0	87330	63560	-0.22	1.13	6.82	-0.014	-0.041	0.003
8739744	0	87331	63660	-0.02	0.95	5.58	-0.023	-0.047	0.001
8739844	0	87332	63760	0.09	0.94	5.5	-0.026	-0.042	0.002
8739944	0	87333	63860	0	0.87	6.5	-0.03599	-0.05	0.002
8740044	0	87334	63960	-0.14	1.11	6.58	-0.024	-0.044	0.002
8740144	0	87335	64060	-0.13	1.02	7.17	-0.035	-0.03599	0.001
8740244	0	87336	64160	-0.07	1.11	6.63	-0.024	-0.039	0.003
8740345	0	87337	64260	-0.1	1.04	7.65	-0.035	-0.039	0.004
8740445	0	87338	64360	-0.06	1.03	6.76	-0.03	-0.039	0.002
8740545	0	87339	64460	-0.03	1.12	7.1	-0.037	-0.042	0.003
8740645	0	87340	64560	-0.17	1.08	6.99	-0.04	-0.028	0.002
8740745	0	87341	64660	-0.16	1.05	7.22	-0.05	-0.034	0.002
8740845	0	87342	64760	0.04	1.17	6.73	-0.028	-0.046	0
8740945	0	87343	64860	-0.06	1.07	7.11	-0.029	-0.041	0.003
8741045	0	87344	64960	0.06	0.95	6.45	-0.059	-0.039	-0.002
8741145	0	87345	65060	-0.09	1.15	6.94	-0.027	-0.042	0.006
8741245	0	87346	65160	-0.08	1.17	8.21	-0.027	-0.04	0.003
8741345	0	87347	65260	-0.19	1.22	7.78	-0.03599	-0.029	0.004
8741445	0	87348	65360	0.04	1.17	7.36	-0.031	-0.046	0.003
8741546	0	87349	65460	0.02	1.27	7.88	-0.029	-0.055	0.004
8741646	0	87350	24	0.02	1.12	7.76	-0.046	-0.033	0
8741746	0	87351	124	-0.07	1.15	7.86	-0.033	-0.041	0.005
8741846	0	87352	224	-0.01	1.17	7.92	-0.037	-0.048	0.004
8741946	0	87353	324	-0.12	1.24	8.65	-0.023	-0.045	0.002
8742046	0	87354	424	-0.14	1.22	9.15	-0.043	-0.039	0.004
8742146	0	87355	524	0.05	1.11	7.74	-0.042	-0.049	0.003
8742246	0	87356	624	0.04	1.25	8.8	-0.031	-0.039	0.005
8742346	0	87357	724	-0.17	1.35	9.5	-0.03	-0.03599	0.003
8742446	0	87358	824	-0.11	1.25	7.67	-0.035	-0.037	0.001
8742546	0	87359	924	-0.16	1.37	9.27	-0.027	-0.054	0.003
8742646	0	87360	1024	-0.06	1.15	8.52	-0.048	-0.045	0.005
8742746	0	87361	1124	-0.12	1.35	8.96	-0.01799	-0.051	0.003
8742846	0	87362	1224	-0.09	1.3	8.9399	-0.028	-0.04	0.005
8742947	0	87363	1324	-0.13	1.29	9.22	-0.035	-0.041	0.004
8743047	0	87364	1424	-0.15	1.33	9.16	-0.039	-0.042	0.006
8743147	0	87365	1524	-0.08	1.27	8.64	-0.026	-0.05	0.004
8743247	0	87366	1624	-0.1	1.3	9.25	-0.042	-0.048	0.007
8743347	0	87367	1724	-0.18	1.3099	9.36	-0.034	-0.041	0.003
8743447	0	87368	1824	-0.17	1.37	9.11	-0.037	-0.043	0.005
8743547	0	87369	1924	-0.11	1.32	10.1	-0.025	-0.061	0.006
8743647	0	87370	2024	-0.23	1.36	9.91	-0.029	-0.049	0.005
8743747	0	87371	2124	-0.24	1.3099	9.53	-0.034	-0.051	0.004
8743847	0	87372	2224	-0.1	1.3	9.33	-0.024	-0.063	0.007
8743947	0	87373	2324	-0.17	1.3099	9.7299	-0.037	-0.061	0.006
8744047	0	87374	2424	-0.13	1.34	9.56	-0.034	-0.043	0.007
8744148	0	87375	2524	-0.2	1.39	9.99	-0.01799	-0.055	0.005
8744248	0	87376	2624	-0.22	1.29	9.09	-0.027	-0.031	0.006
8744348	0	87377	2724	-0.2	1.42	10.47	-0.007	-0.054	0.005
8744448	0	87378	2824	-0.17	1.38	9.9399	-0.022	-0.064	0.008
8744548	0	87379	2924	-0.2	1.28	9.63	-0.03	-0.055	0.006
8744648	0	87380	3024	-0.06	1.3	9.87	-0.026	-0.071	0.005
8744748	0	87381	3124	-0.34	1.46	11.21	-0.00899	-0.057	0.006
8744848	0	87382	3224	-0.19	1.41	10.4399	-0.033	-0.053	0.008
8744948	0	87383	3324	-0.31	1.37	10.1899	-0.026	-0.045	0.004
8745048	0	87384	3424	-0.11	1.25	9.1	-0.04	-0.062	0.003
8745148	0	87385	3524	-0.23	1.35	9.75	-0.032	-0.063	0.007
8745248	0	87386	3624	-0.25	1.4	10.28	-0.045	-0.057	0.008
8745348	0	87387	3724	-0.11	1.36	10.09	-0.043	-0.065	0.01
8745448	0	87388	3824	-0.24	1.37	9.9	-0.03	-0.062	0.007
8745549	0	87389	3924	-0.43	1.59	10.95	-0.031	-0.044	0.006
8745649	0	87390	4024	-0.3899	1.37	11.04	-0.047	-0.051	0.00899
8745749	0	87391	4124	-0.43	1.4	11.28	-0.049	-0.064	0.011
8745849	0	87392	4224	-0.25	1.54	11.58	-0.031	-0.071	0.011
8745949	0	87393	4324	-0.29	1.65	11.16	-0.024	-0.067	0.006
8746049	0	87394	4424	-0.3899	1.57	11.03	-0.035	-0.075	0.003
8746149	0	87395	4524	-0.2	1.37	9.87	-0.041	-0.069	0.008
8746249	0	87396	4624	-0.3	1.47	10.38	-0.042	-0.067	0.004
8746349	0	87397	4724	-0.4	1.61	11.56	-0.034	-0.07599	0.00899
8746449	0	87398	4824	-0.51	1.59	12.11	-0.037	-0.053	0.008
8746549	0	87399	4924	-0.45	1.5599	11.18	-0.04	-0.063	0.005
8746649	0	87400	5024	-0.45	1.66	11.87	-0.01799	-0.074	0.006
8746750	0	87401	5124	-0.37	1.4	10.28	-0.047	-0.07199	0.007
8746850	0	87402	5224	-0.29	1.42	11.05	-0.05	-0.061	0.006
8746950	0	87403	5324	-0.48	1.62	11.57	-0.029	-0.065	0.00899
8747050	0	87404	5424	-0.44	1.63	11.83	-0.031	-0.07	0.007
8747150	0	87405	5524	-0.45	1.7	12.49	-0.03599	-0.061	0.00899
8747250	0	87406	5624	-0.54	1.76	11.91	-0.041	-0.069	0.007
8747350	0	87407	5724	-0.26	1.7	12.9799	-0.023	-0.088	0.006
8747450	0	87408	5824	-0.46	1.62	13.84	-0.025	-0.07199	0.006
8747550	0	87409	5924	-0.6	1.72	13.08	-0.01799	-0.057	0.005
8747650	0	87410	6024	-0.44	1.48	14.15	-0.015	-0.082	0.003
8747750	0	87411	6124	-0.36	1.29	13.16	-0.035	-0.07199	0.005
8747850	0	87412	6224	-0.49	1.53	15.06	-0.013	-0.07199	0.007
8747950	0	87413	6324	-0.27	1.32	14.15	-0.023	-0.07	0.011
8748051	0	87414	6424	-0.43	1.35	13.32	-0.00899	-0.077	0.003
8748151	0	87415	6524	-0.41	1.4	13.95	-0.012	-0.075	0.006
8748251	0	87416	6624	-0.3899	1.29	13.52	-0.016	-0.073	0.005
8748351	0	87417	6724	-0.3899	1.49	14.72	0.002	-0.077	0.006
8748451	0	87418	6824	-0.51	1.41	13.95	-0.003	-0.071	0.005
8748551	0	87419	6924	-0.26	1.39	13.31	-0.002	-0.093	0.006
8748651	0	87420	7024	-0.3899	1.4	13.86	-0.005	-0.083	0.005
8748751	0	87421	7124	-0.43	1.39	13.88	-0.006	-0.069	0.005
8748851	0	87422	7224	-0.15	1.26	13.63	-0.021	-0.075	0.00899
8748951	0	87423	7324	-0.48	1.44	14.28	-0.011	-0.081	0.005
8749051	0	87424	7424	-0.26	1.1	12.9	-0.034	-0.081	0.005
8749151	0	87425	7524	-0.38	1.39	13.75	-0.016	-0.069	0.001
8749251	0	87426	7624	-0.33	1.4299	14.84	0	-0.074	0.002
8749351	0	87427	7724	-0.4	1.53	14.82	-0.01	-0.07	0.01
8749452	0	87428	7824	-0.43	1.5	13.49	-0.001	-0.07599	0.004
8749552	0	87429	7924	-0.37	1.3	14.24	-0.00899	-0.083	0.006
8749652	0	87430	8024	-0.33	1.29	14.05	-0.01799	-0.068	0.003
8749752	0	87431	8124	-0.51	1.45	14.05	0.003	-0.069	-0.001
