# Supplementary material for: Robot-Based Calibration Procedure for Graphene Electronic Skin
Source: Sensors (Basel). 2022 Aug 16;22(16):6122. doi: 10.3390/s22166122 (PMC9416129; doi:10.3390/s22166122)
Supplement: Supplementary file 1 [file sensors-22-06122-s001.zip › measurements/sensor_row_12_col_25_hex_load.dat]

#ID ES_1_V1
#SIZE ROW 16 COL 32
#DIR LOAD
#sensor: hex
#coord: row_12_col_25
system_time	status	sequence_number	hex_sample_counter	Fx	Fy	Fz	Tx	Ty	Tz
8604741	0	85982	59832	-0.36	1.1799	13.29	-0.031	-0.07599	0.004
8604841	0	85983	59932	-0.58	1.47	14.43	-0.013	-0.073	0.005
8604941	0	85984	60032	-0.45	1.3099	13.62	-0.01799	-0.07	0.005
8605041	0	85985	60132	-0.33	1.41	14.04	-0.008	-0.092	0.007
8605141	0	85986	60232	-0.35	1.33	13.94	-0.00899	-0.087	0.004
8605241	0	85987	60332	-0.37	1.29	13.71	-0.021	-0.07	0.008
8605341	0	85988	60432	-0.15	1.26	13.24	-0.026	-0.084	0.004
8605441	0	85989	60532	-0.47	1.14	13.27	-0.03799	-0.068	0.006
8605541	0	85990	60632	-0.61	1.6	14.62	0.008	-0.069	0.002
8605642	0	85991	60732	-0.47	1.3099	13.88	-0.024	-0.071	0.004
8605742	0	85992	60832	-0.3899	1.24	14.25	-0.011	-0.078	0.006
8605842	0	85993	60932	-0.55	1.4	14.24	-0.026	-0.061	0.006
8605942	0	85994	61032	-0.27	1.35	13.89	-0.025	-0.078	0.007
8606042	0	85995	61132	-0.41	1.44	14.55	-0.016	-0.075	0.006
8606142	0	85996	61232	-0.4	1.19	13.95	-0.033	-0.069	0.008
8606242	0	85997	61332	-0.51	1.38	13.71	-0.01899	-0.062	0.005
8606342	0	85998	61432	-0.3	1.21	13.37	-0.014	-0.078	0.005
8606442	0	85999	61532	-0.7	1.28	13.78	-0.002	-0.06	0.008
8606542	0	86000	61632	-0.41	1.17	12.53	-0.012	-0.074	0.006
8606642	0	86001	61732	-0.51	1.14	12.88	-0.012	-0.071	0.005
8606742	0	86002	61832	-0.45	1.05	11.92	-0.008	-0.074	0.008
8606842	0	86003	61932	-0.41	0.87	10.4399	-0.012	-0.071	0.008
8606943	0	86004	62032	-0.6	1.03	11.61	0.007	-0.074	0.008
8607043	0	86005	62132	-0.6	1	11.45	-0.00899	-0.075	0.01
8607143	0	86006	62232	-0.43	0.7799	10.89	-0.029	-0.086	0.006
8607243	0	86007	62332	-0.54	0.83	11.14	-0.022	-0.079	0.003
8607343	0	86008	62432	-0.7799	1.1	12.04	0.004	-0.073	0.007
8607443	0	86009	62532	-0.57	0.97	11.31	-0.007	-0.087	0.008
8607543	0	86010	62632	-0.63	0.93	10.81	-0.015	-0.07199	0.005
8607643	0	86011	62732	-0.6	0.96	11.55	0.004	-0.082	0.005
8607743	0	86012	62832	-0.63	0.86	10.55	-0.01899	-0.07	0.004
8607843	0	86013	62932	-0.52	0.83	11.07	-0.01799	-0.077	0.006
8607943	0	86014	63032	-0.62	0.82	10.18	-0.017	-0.081	0.005
8608043	0	86015	63132	-0.68	0.97	11.32	0	-0.075	0.008
8608143	0	86016	63232	-0.46	0.76	10.08	-0.01	-0.077	0.005
8608243	0	86017	63332	-0.36	0.81	10.25	-0.006	-0.082	0.006
8608344	0	86018	63432	-0.55	0.83	10.9	-0.01799	-0.07599	0.011
8608444	0	86019	63532	-0.67	0.82	10.75	-0.012	-0.068	0.008
8608544	0	86020	63632	-0.52	0.74	9.81	-0.02	-0.083	0.004
8608644	0	86021	63732	-0.56	0.79	11.28	-0.015	-0.067	0.012
8608744	0	86022	63832	-0.4	0.69	10.31	-0.01799	-0.089	0.006
8608844	0	86023	63932	-0.66	0.87	10.46	0.003	-0.062	0.008
8608944	0	86024	64032	-0.55	0.85	10.89	-0.001	-0.077	0.004
8609044	0	86025	64132	-0.34	0.66	10.5	-0.015	-0.092	0.007
8609144	0	86026	64232	-0.48	0.7	9.02	-0.006	-0.073	0.004
8609244	0	86027	64332	-0.61	0.91	10.1	0.003	-0.064	0.006
8609344	0	86028	64432	-0.57	0.98	9.1	0.029	-0.066	0.004
8609444	0	86029	64532	-0.58	0.71	9.95	-0.014	-0.062	0.01
8609544	0	86030	64632	-0.6	0.7799	8.89	0.004	-0.069	0.007
8609645	0	86031	64732	-0.48	0.67	9.26	-0.008	-0.063	0.008
8609745	0	86032	64832	-0.48	0.68	8.88	-0.015	-0.065	0.008
8609845	0	86033	64932	-0.45	0.64	9.01	-0.008	-0.068	0.003
8609945	0	86034	65032	-0.35	0.5899	8.86	-0.011	-0.061	0.006
8610045	0	86035	65132	-0.64	0.84	9.55	0.00899	-0.05	0.006
8610145	0	86036	65232	-0.48	0.86	8.76	0.027	-0.067	0.002
8610245	0	86037	65332	-0.37	0.62	8.2299	0.001	-0.052	0.006
8610345	0	86038	65432	-0.54	0.62	9.65	0.003	-0.06	0.003
8610445	0	86039	65532	-0.41	0.66	8.7	0.002	-0.064	0.006
8610545	0	86040	96	-0.5	0.76	8.38	0.016	-0.049	0.006
8610645	0	86041	196	-0.29	0.67	8.72	0.01	-0.052	0.006
8610745	0	86042	296	-0.46	0.52	7.8	0	-0.043	0.001
8610845	0	86043	396	-0.3	0.68	8.3	0.015	-0.061	0.004
8610946	0	86044	496	-0.3	0.6	7.56	0.00899	-0.058	0.003
8611046	0	86045	596	-0.29	0.56	7.95	-0.00899	-0.06	0.003
8611146	0	86046	696	-0.33	0.5	7.96	-0.00899	-0.042	0.003
8611246	0	86047	796	-0.38	0.62	8.53	0.013	-0.048	0.002
8611346	0	86048	896	-0.01	0.38	7.21	-0.001	-0.064	0.004
8611446	0	86049	996	-0.25	0.56	7.64	0.005	-0.03799	0.006
8611546	0	86050	1096	-0.55	0.56	7.69	0.001	-0.03599	0.003
8611646	0	86051	1196	-0.31	0.65	7.89	0.01	-0.041	0.004
8611746	0	86052	1296	-0.35	0.75	8.1899	0.017	-0.035	0.005
8611846	0	86053	1396	-0.22	0.63	8.4399	0.024	-0.046	0.001
8611946	0	86054	1496	-0.2	0.49	6.45	0.003	-0.037	0.004
8612046	0	86055	1596	-0.1	0.36	7.54	0.006	-0.04	0.005
8612146	0	86056	1696	-0.28	0.5	7.48	0.007	-0.03599	0
8612247	0	86057	1796	-0.12	0.5299	6.85	0.013	-0.043	0.004
8612347	0	86058	1896	-0.26	0.46	7.53	-0.002	-0.029	0.003
8612447	0	86059	1996	-0.29	0.47	6.77	0.011	-0.031	0
8612547	0	86060	2096	-0.18	0.55	6.44	0.013	-0.028	0.001
8612647	0	86061	2196	-0.17	0.33	5.53	0	-0.032	-0.003
8612747	0	86062	2296	-0.31	0.47	7.02	0	-0.02	0.006
8612847	0	86063	2396	-0.28	0.52	6.26	0.01799	-0.02	0
8612947	0	86064	2496	-0.05	0.41	6.76	0.023	-0.041	0
8613047	0	86065	2596	-0.27	0.5299	7.32	0.01899	-0.022	0.004
8613147	0	86066	2696	-0.29	0.51	6.46	0.008	-0.00899	0.001
8613247	0	86067	2796	-0.14	0.5	6.19	0.031	-0.03	0.002
8613347	0	86068	2896	-0.16	0.5	6.59	0.017	-0.034	0.003
8613447	0	86069	2996	0	0.33	5.73	0.012	-0.03599	0.002
8613548	0	86070	3096	-0.18	0.47	6.2	0.008	-0.016	0.003
8613648	0	86071	3196	0.11	0.38	6.39	0.021	-0.034	-0.001
8613748	0	86072	3296	0.08	0.3	6.35	-0.007	-0.028	0.001
8613848	0	86073	3396	0.02	0.4	5.94	0.012	-0.029	0.001
8613948	0	86074	3496	0.07	0.22	5.62	-0.005	-0.027	0.004
8614048	0	86075	3596	0.04	0.32	5.77	0.01	-0.032	0
8614148	0	86076	3696	0.09	0.33	5.59	0.011	-0.022	0.002
8614248	0	86077	3796	-0.04	0.26	5.45	0.008	-0.016	0.004
8614348	0	86078	3896	-0.01	0.37	5.76	0.01	-0.024	0.005
8614448	0	86079	3996	-0.13	0.44	5.7	0.025	-0.012	0.005
8614548	0	86080	4096	0.05	0.19	5.96	0.002	-0.025	0.003
8614648	0	86081	4196	0.07	0.22	5.4699	0.012	-0.017	0.003
8614748	0	86082	4296	0.02	0.37	5.78	0.03	-0.028	0.002
8614849	0	86083	4396	0.06	0.28	4.7	0.022	-0.013	0.002
8614949	0	86084	4496	0.02	0.34	5.43	0.02	-0.014	0.002
8615049	0	86085	4596	0.05	0.27	5.92	0.017	-0.024	0.003
8615149	0	86086	4696	0.23	0.19	4.36	0.00899	-0.021	0.003
8615249	0	86087	4796	0.09	0.19	4.7	0.007	-0.01	0.002
8615349	0	86088	4896	0.1	0.32	4.36	0.023	-0.01899	0
8615449	0	86089	4996	0.08	0.1	4.82	0.001	-0.01899	0.003
8615549	0	86090	5096	0.16	0.2	4.04	-0.004	0.012	0.001
8615649	0	86091	5196	0.22	0.08	4.03	0.005	-0.013	0.001
8615749	0	86092	5296	0.3	0.21	4.35	0.01799	-0.01899	0.003
8615849	0	86093	5396	0.01	0.16	3.57	0.013	-0.004	0
8615949	0	86094	5496	0.11	0.25	4.66	0.023	-0.015	0.003
8616049	0	86095	5596	0.11	0.19	4.33	0.014	0	0.004
8616150	0	86096	5696	0.24	0.27	4.7199	0.028	-0.01899	0.004
8616250	0	86097	5796	0.15	0.23	4.29	0.01899	-0.013	0.004
8616350	0	86098	5896	0.07	0.23	3.72	0.016	0.001	0.003
8616450	0	86099	5996	0.15	0.22	4.09	0.015	-0.016	-0.001
8616550	0	86100	6096	0.19	0.18	2.9	0.02	-0.017	0.003
8616650	0	86101	6196	0.44	-0.05	2.6099	0.008	-0.01899	0.005
8616750	0	86102	6296	0.21	0.13	3.24	0.026	-0.007	0.004
8616850	0	86103	6396	0.12	0.36	4.13	0.029	-0.007	0.001
8616950	0	86104	6496	0.35	0.04	2.99	0.006	-0.012	0
8617050	0	86105	6596	0.36	0.1	3.1199	0.02	-0.00899	0.003
8617150	0	86106	6696	0.05	0.15	2.88	0.021	-0.00899	0.005
8617250	0	86107	6796	0.3	0.15	2.84	0.027	-0.011	0
8617350	0	86108	6896	0.13	0.14	3.22	0.004	-0.002	0.001
8617451	0	86109	6996	0.22	-0.11	1.94	-0.01	0.008	0.004
8617551	0	86110	7096	0.15	0.15	3.1199	0.029	0.008	0.002
8617651	0	86111	7196	0.25	0.13	1.63	0.024	0.003	0.003
8617751	0	86112	7296	0.02	0.13	2.43	0.01799	0.01	-0.001
8617851	0	86113	7396	0.29	0.16	2.41	0.039	-0.01	-0.001
8617951	0	86114	7496	0.26	0.08	1.85	0.023	0.005	-0.001
8618051	0	86115	7596	0.29	0.07	2.95	0.03	-0.01	0.004
8618151	0	86116	7696	0.31	-0.09	1.88	0.002	0.016	0.002
8618251	0	86117	7796	0.21	0.07	2.23	0.027	0.014	0.002
8618351	0	86118	7896	0.29	0.08	1.66	0.037	-0.006	-0.001
8618451	0	86119	7996	0.3899	-0.09	1.71	0.013	0.002	0.003
8618551	0	86120	8096	0.31	-0.04	1.49	0.025	-0.002	0.003
8618651	0	86121	8196	0.26	0.11	1.79	0.037	0.012	0.002
8618751	0	86122	8296	0.3	0.17	2.06	0.03599	0.008	0.004
8618852	0	86123	8396	0.43	-0.08	1.25	0.01799	-0.003	0.001
8618952	0	86124	8496	0.36	-0.04	1.71	0.024	0.012	0.002
8619052	0	86125	8596	0.45	-0.19	1.08	0.007	0.006	0.001
8619152	0	86126	8696	0.2	-0.03	0.9	0.014	0.02	0.001
8619252	0	86127	8796	0.33	0.09	1.75	0.035	0.011	0
8619352	0	86128	8896	0.3	-0.11	0.6	0.022	0.015	-0.001
8619452	0	86129	8996	0.1	0.07	1.09	0.031	0.015	0.002
8619552	0	86130	9096	0.54	-0.24	0.23	0.013	0.022	0.003
8619652	0	86131	9196	0.47	-0.01	0.81	0.039	0.006	0.003
8619752	0	86132	9296	0.37	-0.11	0.94	0.014	0.01799	0
8619852	0	86133	9396	0.27	-0.05	1.26	0.025	0.021	0.001
8619952	0	86134	9496	0.5	-0.18	-0.13	0.01	0.012	0.002
8620053	0	86135	9596	0.57	-0.18	0.5299	0.023	0.00899	0.004
8620153	0	86136	9696	0.28	-0.02	0.04	0.031	0.022	0.001
8620253	0	86137	9796	0.3	-0.08	1.52	0.027	0.011	0.003
8620353	0	86138	9896	0.33	-0.06	-0.7799	0.031	0.021	0.001
8620453	0	86139	9996	0.44	-0.13	0.05	0.031	0.027	0.003
8620553	0	86140	10096	0.33	-0.09	-0.08	0.031	0.023	0.001
8620653	0	86141	10196	0.3	-0.2	-0.55	0.03	0.024	0.002
8620753	0	86142	10296	0.33	-0.18	-0.71	0.01899	0.01799	0.002
8620853	0	86143	10396	0.3	-0.29	-1.0599	0.013	0.031	0.002
8620953	0	86144	10496	0.22	-0.17	-1.17	0.028	0.017	0.002
8621053	0	86145	10596	0.42	-0.31	-1.65	0.033	0.028	0.001
8621153	0	86146	10696	0.47	-0.38	-1.54	0.034	0.023	0.002
8621253	0	86147	10796	0.26	-0.36	-1.16	0.031	0.01799	0.003
8621353	0	86148	10896	0.49	-0.54	-2.38	0.035	0.008	0.002
8621454	0	86149	10996	0.3899	-0.49	-2.1	0.039	0.01899	0.002
8621554	0	86150	11096	0.25	-0.5	-2.14	0.039	0.031	-0.001
8621654	0	86151	11196	0.23	-0.3899	-1.3099	0.047	0.014	0.004
8621754	0	86152	11296	0.2	-0.52	-2.05	0.039	0.025	0
8621854	0	86153	11396	0.18	-0.45	-1.47	0.05	0.024	-0.001
8621954	0	86154	11496	0.24	-0.45	-0.49	0.057	0.003	0.005
8622054	0	86155	11596	0.34	-0.67	-2.52	0.03599	0.017	-0.001
8622154	0	86156	11696	0.2	-0.62	-1.46	0.037	0.013	0
8622254	0	86157	11796	0.11	-0.51	-1.36	0.05	0.01799	0
8622354	0	86158	11896	0.2	-0.65	-2.56	0.037	0.011	0
8622454	0	86159	11996	0.34	-0.82	-2.34	0.03799	0.002	0.001
8622554	0	86160	12096	0.08	-0.5899	-2.45	0.053	0.027	0.002
8622655	0	86161	12196	0.1	-0.49	-0.19	0.05	0.01799	0.003
8622755	0	86162	12296	0.24	-0.66	-1.77	0.041	0.02	0.003
8622855	0	86163	12396	0.32	-0.67	-1.9	0.043	0.016	0
8622955	0	86164	12496	0.17	-0.76	-1.73	0.02	0.016	0
8623055	0	86165	12596	0.28	-0.55	-1.98	0.059	0.015	0.002
8623155	0	86166	12696	0.08	-0.52	-2.19	0.03799	0.04	0.003
8623255	0	86167	12796	0.15	-0.52	-1.66	0.053	0.015	-0.001
8623355	0	86168	12896	0.28	-0.66	-1.98	0.03799	0.017	-0.001
8623455	0	86169	12996	0.21	-0.66	-2.5	0.042	0.025	0.001
8623555	0	86170	13096	0.49	-0.79	-2.6	0.053	0.017	0.002
8623655	0	86171	13196	0.4	-0.74	-4.2199	0.052	0.023	-0.001
8623755	0	86172	13296	0.19	-0.8	-3.74	0.051	0.026	0.002
8623855	0	86173	13396	0.36	-0.88	-3.27	0.053	0.011	0.001
8623956	0	86174	13496	0.35	-0.97	-4.59	0.049	0.022	0.002
8624056	0	86175	13596	0.16	-0.97	-4.83	0.062	0.01899	-0.004
8624156	0	86176	13696	0.2	-1.1	-5.6	0.055	0.01799	-0.001
8624256	0	86177	13796	0.19	-1.12	-6.06	0.059	0.032	-0.003
8624356	0	86178	13896	0.14	-1.14	-5.7	0.053	0.026	-0.002
8624456	0	86179	13996	0.24	-1.16	-6.58	0.057	0.025	-0.001
8624556	0	86180	14096	0.3899	-1.41	-8.05	0.053	0.016	-0.003
8624656	0	86181	14196	0.14	-1.3099	-7.26	0.058	0.026	-0.004
8624756	0	86182	14296	0.25	-1.5	-8.1899	0.061	0.016	-0.003
8624856	0	86183	14396	0.17	-1.33	-7.72	0.07599	0.015	0
8624956	0	86184	14496	0.21	-1.53	-8.34	0.081	0.025	-0.001
8625056	0	86185	14596	0.11	-1.5	-8.55	0.082	0.016	0.001
8625156	0	86186	14696	0.4	-1.78	-10.09	0.07199	0.002	-0.002
8625256	0	86187	14796	0.19	-1.63	-10.03	0.07	0.015	0
8625357	0	86188	14896	0.13	-1.7	-9.96	0.079	0.01899	0.005
8625457	0	86189	14996	0.09	-1.75	-10.13	0.071	0.007	-0.002
8625557	0	86190	15096	0.33	-1.97	-10.67	0.069	-0.004	0.001
8625657	0	86191	15196	0.09	-1.87	-11.47	0.088	0.012	-0.004
8625757	0	86192	15296	0.15	-1.99	-10.8	0.07	0.00899	-0.001
8625857	0	86193	15396	0.02	-1.77	-11.28	0.109	0.015	-0.002
8625957	0	86194	15496	0.02	-1.95	-12.2299	0.093	0.011	0.001
8626057	0	86195	15596	0.09	-2.08	-13.24	0.084	0.011	-0.002
8626157	0	86196	15696	-0.09	-1.95	-13.29	0.107	0.01899	-0.001
8626257	0	86197	15796	-0.04	-2.07	-13.17	0.097	0.002	0
8626357	0	86198	15896	-0.02	-2.23	-14.69	0.088	0.01	-0.001
8626457	0	86199	15996	-0.08	-2.29	-13.53	0.084	0.00899	0.001
8626557	0	86200	16096	-0.05	-2.28	-14.96	0.1	0.00899	-0.003
8626658	0	86201	16196	-0.01	-2.24	-14.99	0.109	0.003	-0.003
8626758	0	86202	16296	-0.02	-2.45	-15.45	0.082	0.00899	-0.004
8626858	0	86203	16396	-0.04	-2.41	-16.17	0.112	0.005	-0.003
8626958	0	86204	16496	-0.14	-2.38	-15.71	0.12	0	-0.004
8627058	0	86205	16596	-0.12	-2.48	-17.53	0.104	0.013	-0.004
8627158	0	86206	16696	-0.11	-2.52	-16.98	0.112	0.012	-0.002
8627258	0	86207	16796	-0.09	-2.6099	-17.69	0.116	-0.011	-0.001
8627358	0	86208	16896	-0.08	-2.78	-18.51	0.097	0.012	-0.001
8627458	0	86209	16996	-0.08	-2.71	-18.73	0.122	0.012	0.002
8627558	0	86210	17096	-0.02	-2.95	-19.68	0.104	0.00899	-0.001
8627658	0	86211	17196	-0.12	-2.95	-20.14	0.112	0.007	-0.002
8627758	0	86212	17296	-0.17	-2.88	-19.87	0.118	0.003	-0.004
8627859	0	86213	17396	-0.24	-2.98	-21.25	0.126	0.026	-0.004
8627959	0	86214	17496	-0.23	-3.1199	-22.2099	0.109	0.022	-0.001
8628059	0	86215	17596	-0.16	-3.07	-22.34	0.125	0.012	-0.003
8628159	0	86216	17696	-0.24	-3.05	-22.48	0.14	0.011	-0.001
8628259	0	86217	17796	-0.24	-3.22	-23.91	0.113	0.01899	-0.004
8628359	0	86218	17896	-0.17	-3.21	-24.1	0.124	0.02	-0.002
8628459	0	86219	17996	-0.22	-3.29	-24.6	0.124	0.024	-0.004
8628559	0	86220	18096	-0.06	-3.52	-25.8799	0.117	0.024	-0.004
8628659	0	86221	18196	-0.04	-3.46	-26.7	0.13	0.021	-0.006
8628759	0	86222	18296	-0.09	-3.5	-27.34	0.136	0.021	-0.002
8628859	0	86223	18396	-0.01	-3.48	-27.32	0.136	0.004	-0.002
8628959	0	86224	18496	-0.12	-3.69	-27.78	0.114	0.021	0
8629060	0	86225	18596	-0.07	-3.71	-29.81	0.133	0.03	-0.006
8629160	0	86226	18696	-0.06	-3.76	-28.84	0.135	0.029	-0.001
8629260	0	86227	18796	-0.13	-3.78	-29.97	0.126	0.028	-0.001
8629360	0	86228	18896	0.08	-3.91	-30.82	0.115	0.029	-0.003
8629460	0	86229	18996	-0.18	-3.66	-31.07	0.156	0.039	-0.007
8629560	0	86230	19096	0.04	-3.91	-31.68	0.132	0.029	0
8629660	0	86231	19196	-0.02	-3.98	-32.64	0.128	0.035	-0.002
8629760	0	86232	19296	-0.15	-4.03	-32.44	0.139	0.039	-0.002
8629860	0	86233	19396	0.02	-3.99	-33.7599	0.135	0.05	-0.003
8629960	0	86234	19496	0	-4.07	-34.65	0.147	0.04	-0.003
8630060	0	86235	19596	0.09	-4.23	-35.66	0.138	0.054	-0.002
8630160	0	86236	19696	-0.03	-4.33	-36.24	0.124	0.062	-0.002
8630260	0	86237	19796	0.28	-4.48	-36.94	0.125	0.042	0.001
8630360	0	86238	19896	-0.03	-4.26	-36.02	0.148	0.061	-0.003
8630460	0	86239	19996	0.19	-4.51	-38.13	0.123	0.048	-0.002
8630561	0	86240	20096	-0.02	-4.43	-38.63	0.142	0.054	-0.004
8630661	0	86241	20196	0.03	-4.35	-38.91	0.158	0.052	0
8630761	0	86242	20296	-0.05	-4.46	-39.2599	0.145	0.059	-0.003
8630861	0	86243	20396	0.16	-4.61	-40.89	0.15	0.063	-0.004
8630961	0	86244	20496	0.2	-4.68	-40.7599	0.141	0.059	-0.002
8631061	0	86245	20596	0.06	-4.62	-41.68	0.164	0.069	-0.005
8631161	0	86246	20696	0.26	-4.9	-42.37	0.136	0.063	-0.001
8631261	0	86247	20796	0.18	-4.87	-42.56	0.147	0.067	-0.001
8631361	0	86248	20896	0.43	-5.04	-44.06	0.139	0.055	-0.003
8631461	0	86249	20996	0.31	-5.01	-44.39	0.145	0.059	-0.001
8631561	0	86250	21096	0.36	-5.09	-45.54	0.15099	0.063	-0.002
8631661	0	86251	21196	0.3899	-5.15	-45.48	0.158	0.058	-0.003
8631761	0	86252	21296	0.41	-5.35	-46.6	0.141	0.075	-0.005
8631862	0	86253	21396	0.26	-5.11	-46.55	0.171	0.084	-0.006
8631962	0	86254	21496	0.47	-5.28	-47.14	0.163	0.066	-0.003
8632062	0	86255	21596	0.47	-5.4699	-48.97	0.15899	0.061	-0.003
8632162	0	86256	21696	0.38	-5.4699	-49.3	0.167	0.07599	-0.006
8632262	0	86257	21796	0.51	-5.59	-49.53	0.154	0.07599	0.001
8632362	0	86258	21896	0.3899	-5.6	-50.74	0.163	0.09	-0.002
8632462	0	86259	21996	0.33	-5.68	-50.81	0.157	0.085	-0.004
8632562	0	86260	22096	0.38	-5.58	-51.27	0.17	0.091	-0.002
8632662	0	86261	22196	0.37	-5.79	-52.46	0.176	0.093	-0.004
8632762	0	86262	22296	0.3899	-5.8	-53.25	0.169	0.099	-0.003
8632862	0	86263	22396	0.16	-5.7	-53.43	0.194	0.1	-0.005
8632962	0	86264	22496	0.5299	-6	-54.91	0.165	0.102	-0.002
8633062	0	86265	22596	0.54	-6.02	-54.85	0.169	0.089	-0.003
8633163	0	86266	22696	0.52	-6.08	-55.36	0.168	0.097	0
8633263	0	86267	22796	0.5	-6.11	-56.54	0.179	0.096	-0.001
8633363	0	86268	22896	0.58	-6.34	-57.02	0.161	0.099	-0.001
8633463	0	86269	22996	0.58	-6.29	-57.92	0.173	0.09	0.001
8633563	0	86270	23096	0.48	-6.29	-59.44	0.179	0.106	-0.007
8633663	0	86271	23196	0.56	-6.3	-59.18	0.187	0.111	-0.005
8633763	0	86272	23296	0.75	-6.64	-60.24	0.17	0.106	-0.003
8633863	0	86273	23396	0.77	-6.53	-59.82	0.189	0.096	-0.005
8633963	0	86274	23496	0.76	-6.61	-60.77	0.171	0.111	-0.001
8634063	0	86275	23596	0.67	-6.53	-61.48	0.195	0.114	-0.004
8634163	0	86276	23696	0.64	-6.67	-62.81	0.19	0.127	-0.008
8634263	0	86277	23796	0.7	-6.66	-62.16	0.202	0.126	-0.002
8634363	0	86278	23896	0.84	-6.75	-63.82	0.213	0.122	-0.007
8634464	0	86279	23996	0.86	-6.87	-63.86	0.202	0.117	-0.001
8634564	0	86280	24096	0.86	-6.96	-64.7699	0.192	0.12899	-0.001
8634664	0	86281	24196	0.82	-7.11	-65.33	0.194	0.127	-0.004
8634764	0	86282	24296	0.73	-7.04	-65.8399	0.209	0.138	-0.004
8634864	0	86283	24396	0.9	-7.24	-67.13	0.195	0.132	-0.003
8634964	0	86284	24496	1.03	-7.16	-67.22	0.221	0.13	-0.007
8635064	0	86285	24596	0.87	-7.22	-68.14	0.222	0.141	-0.005
8635164	0	86286	24696	0.87	-7.18	-67.38	0.239	0.14	-0.001
8635264	0	86287	24796	0.94	-7.38	-69.74	0.223	0.136	-0.006
8635364	0	86288	24896	1.04	-7.41	-69.18	0.22	0.142	-0.004
8635464	0	86289	24996	1.2	-7.67	-71.2699	0.207	0.145	-0.005
8635564	0	86290	25096	1.19	-7.58	-71.76	0.213	0.139	-0.003
8635664	0	86291	25196	1.01	-7.68	-72.13	0.227	0.156	-0.003
8635765	0	86292	25296	1.21	-7.73	-72.67	0.208	0.146	-0.006
8635865	0	86293	25396	1.3	-7.78	-72.75	0.231	0.138	-0.003
8635965	0	86294	25496	1.11	-7.88	-73.8	0.224	0.15099	-0.006
8636065	0	86295	25596	1.27	-7.95	-74.3399	0.23	0.149	-0.004
8636165	0	86296	25696	1.14	-7.98	-75.03	0.244	0.163	-0.008
8636265	0	86297	25796	1.44	-8.34	-76.44	0.195	0.149	-0.001
8636365	0	86298	25896	1.27	-8.12	-76.36	0.237	0.15	0
8636465	0	86299	25996	1.28	-8.32	-76.65	0.215	0.171	-0.004
8636565	0	86300	26096	1.29	-8.22	-77.62	0.24	0.162	-0.006
8636665	0	86301	26196	1.2	-8.38	-78.44	0.239	0.175	-0.006
8636765	0	86302	26296	1.4299	-8.54	-80.17	0.228	0.168	-0.002
8636865	0	86303	26396	1.45	-8.62	-79.39	0.231	0.17	-0.003
8636966	0	86304	26496	1.41	-8.65	-80.67	0.241	0.16	-0.003
8637066	0	86305	26596	1.58	-8.67	-80.91	0.257	0.162	-0.003
8637166	0	86306	26696	1.3099	-8.6899	-81.21	0.259	0.18	-0.001
8637266	0	86307	26796	1.42	-8.86	-83.0899	0.25	0.18	-0.005
8637366	0	86308	26896	1.59	-9.03	-82.76	0.249	0.166	-0.005
8637466	0	86309	26996	1.5	-8.9799	-83.72	0.25799	0.18	-0.006
8637566	0	86310	27096	1.52	-8.9399	-83.7699	0.26499	0.174	-0.003
8637666	0	86311	27196	1.65	-9.07	-85.08	0.26499	0.17	-0.005
8637766	0	86312	27296	1.47	-9.22	-85.81	0.264	0.182	-0.005
8637866	0	86313	27396	1.48	-9.12	-86.93	0.264	0.195	-0.007
8637966	0	86314	27496	1.37	-9.17	-86.65	0.28099	0.192	-0.004
8638066	0	86315	27596	1.58	-9.36	-88.14	0.272	0.194	-0.004
8638166	0	86316	27696	1.69	-9.45	-88.62	0.269	0.192	-0.005
8638266	0	86317	27796	1.73	-9.5	-88.3399	0.292	0.18	-0.004
8638366	0	86318	27896	1.66	-9.57	-89.71	0.293	0.184	-0.01
8638467	0	86319	27996	1.72	-9.6	-90.56	0.287	0.193	-0.005
8638567	0	86320	28096	1.88	-9.78	-90.91	0.279	0.188	-0.006
8638667	0	86321	28196	1.74	-9.7299	-91.18	0.291	0.19	-0.005
8638767	0	86322	28296	1.63	-9.7299	-91.73	0.29499	0.195	-0.006
8638867	0	86323	28396	1.79	-9.84	-92.11	0.277	0.195	-0.005
8638967	0	86324	28496	1.77	-9.85	-92.72	0.283	0.207	-0.006
8639067	0	86325	28596	1.73	-9.88	-92.56	0.28	0.201	-0.006
8639167	0	86326	28696	1.76	-9.9399	-94.29	0.282	0.204	-0.008
8639267	0	86327	28796	1.89	-10.03	-93.2	0.273	0.188	-0.002
8639367	0	86328	28896	1.96	-9.93	-93.62	0.277	0.188	-0.008
8639467	0	86329	28996	1.8	-9.72	-93.06	0.301	0.191	-0.006
8639567	0	86330	29096	1.76	-9.93	-93.94	0.28099	0.196	-0.007
8639668	0	86331	29196	1.85	-9.89	-93.5199	0.294	0.193	-0.004
8639768	0	86332	29296	1.93	-10.06	-94.64	0.276	0.19	-0.005
8639868	0	86333	29396	1.76	-10.01	-93.15	0.273	0.196	-0.005
8639968	0	86334	29496	1.98	-9.88	-93.73	0.294	0.169	-0.007
8640068	0	86335	29596	1.93	-9.91	-93.21	0.283	0.186	-0.006
8640168	0	86336	29696	1.78	-9.84	-93.19	0.297	0.195	-0.005
