# Supplementary material for: Robot-Based Calibration Procedure for Graphene Electronic Skin
Source: Sensors (Basel). 2022 Aug 16;22(16):6122. doi: 10.3390/s22166122 (PMC9416129; doi:10.3390/s22166122)
Supplement: Supplementary file 1 [file sensors-22-06122-s001.zip › measurements/sensor_row_12_col_25_hex_unload.dat]

#ID ES_1_V1
#SIZE ROW 16 COL 32
#DIR UNLOAD
#sensor: hex
#coord: row_12_col_25
system_time	status	sequence_number	hex_sample_counter	Fx	Fy	Fz	Tx	Ty	Tz
8640268	0	86337	29796	1.7	-9.77	-92.46	0.28799	0.192	-0.005
8640368	0	86338	29896	1.73	-9.9	-93.66	0.28099	0.202	-0.007
8640468	0	86339	29996	1.65	-9.72	-93.19	0.287	0.191	-0.007
8640568	0	86340	30096	1.78	-9.89	-93.07	0.271	0.198	-0.005
8640668	0	86341	30196	1.64	-9.77	-93.14	0.284	0.202	-0.006
8640768	0	86342	30296	1.74	-9.78	-93.07	0.28	0.193	-0.007
8640868	0	86343	30396	1.64	-9.71	-92.62	0.27	0.192	-0.008
8640969	0	86344	30496	1.71	-9.68	-92.7	0.282	0.204	-0.006
8641069	0	86345	30596	1.5599	-9.4799	-91.08	0.294	0.195	-0.005
8641169	0	86346	30696	1.72	-9.46	-91.1	0.28799	0.191	-0.008
8641269	0	86347	30796	1.68	-9.51	-90.39	0.28	0.189	-0.007
8641369	0	86348	30896	1.57	-9.34	-89.8	0.297	0.187	-0.005
8641469	0	86349	30996	1.76	-9.43	-90.5199	0.27	0.188	-0.006
8641569	0	86350	31096	1.69	-9.4	-89.35	0.268	0.179	-0.008
8641669	0	86351	31196	1.51	-9.21	-88.23	0.271	0.185	-0.008
8641769	0	86352	31296	1.44	-9.2299	-88.38	0.254	0.198	-0.008
8641869	0	86353	31396	1.51	-9.04	-86.71	0.26	0.188	-0.008
8641969	0	86354	31496	1.59	-9.18	-87.3399	0.249	0.188	-0.00899
8642069	0	86355	31596	1.51	-8.81	-86.38	0.249	0.177	-0.006
8642169	0	86356	31696	1.26	-8.7	-84.94	0.247	0.198	-0.008
8642270	0	86357	31796	1.42	-8.4799	-83.15	0.25799	0.176	-0.006
8642370	0	86358	31896	1.65	-8.7	-83.72	0.242	0.158	-0.007
8642470	0	86359	31996	1.42	-8.4799	-82.3399	0.23	0.168	-0.006
8642570	0	86360	32096	1.33	-8.29	-81.21	0.242	0.167	-0.007
8642670	0	86361	32196	1.34	-8.3	-80.72	0.219	0.161	-0.008
8642770	0	86362	32296	1.23	-8.15	-80.91	0.228	0.176	-0.007
8642870	0	86363	32396	1.37	-8.26	-80.8	0.216	0.173	-0.007
8642970	0	86364	32496	1.14	-7.9	-77.76	0.217	0.17	-0.004
8643070	0	86365	32596	0.98	-7.81	-78.06	0.22	0.175	-0.00899
8643170	0	86366	32696	1.09	-7.86	-77.31	0.197	0.162	-0.007
8643270	0	86367	32796	1.08	-7.58	-76.35	0.201	0.172	-0.003
8643370	0	86368	32896	1.03	-7.39	-75.69	0.22	0.162	-0.007
8643470	0	86369	32996	0.96	-7.38	-74.6	0.206	0.163	-0.007
8643570	0	86370	33096	0.95	-7.41	-74.71	0.198	0.157	-0.006
8643671	0	86371	33196	1.07	-7.26	-73.21	0.197	0.146	-0.004
8643771	0	86372	33296	0.94	-7.12	-72.37	0.196	0.165	-0.006
8643871	0	86373	33396	1.0599	-7.04	-71.6	0.195	0.133	-0.006
8643971	0	86374	33496	1.1	-7.12	-72.0199	0.172	0.143	-0.007
8644071	0	86375	33596	0.92	-6.79	-71.15	0.182	0.148	-0.005
8644171	0	86376	33696	0.92	-6.8	-70.36	0.185	0.142	-0.006
8644271	0	86377	33796	0.87	-6.77	-69.93	0.17	0.14	-0.007
8644371	0	86378	33896	0.88	-6.4699	-67.91	0.18	0.127	-0.002
8644471	0	86379	33996	0.88	-6.5	-67.65	0.171	0.134	-0.005
8644571	0	86380	34096	0.94	-6.62	-68.56	0.142	0.128	-0.006
8644671	0	86381	34196	0.88	-6.19	-66.61	0.186	0.126	-0.003
8644771	0	86382	34296	0.7	-6.14	-65.51	0.164	0.122	-0.006
8644872	0	86383	34396	0.79	-6.11	-65.03	0.17	0.122	-0.005
8644972	0	86384	34496	0.74	-5.96	-63.79	0.169	0.118	-0.003
8645072	0	86385	34596	0.74	-6	-63.16	0.149	0.111	-0.003
8645172	0	86386	34696	0.63	-5.93	-63.26	0.138	0.114	-0.007
8645272	0	86387	34796	0.58	-5.84	-63.48	0.134	0.139	-0.005
8645372	0	86388	34896	0.71	-5.62	-61.65	0.149	0.099	-0.005
8645472	0	86389	34996	0.71	-5.53	-60.99	0.145	0.098	-0.004
8645572	0	86390	35096	0.55	-5.54	-61.31	0.122	0.116	-0.007
8645672	0	86391	35196	0.68	-5.36	-59.22	0.143	0.101	-0.002
8645772	0	86392	35296	0.5	-5.45	-60.02	0.113	0.119	-0.005
8645872	0	86393	35396	0.46	-5.27	-58.78	0.117	0.115	-0.002
8645972	0	86394	35496	0.58	-5.19	-58.14	0.106	0.108	-0.005
8646072	0	86395	35596	0.64	-5.26	-57.8	0.097	0.101	-0.004
8646172	0	86396	35696	0.5	-4.96	-56.97	0.117	0.1	-0.005
8646273	0	86397	35796	0.52	-5.02	-56.73	0.102	0.1	-0.004
8646373	0	86398	35896	0.56	-4.95	-55.33	0.096	0.098	-0.003
8646473	0	86399	35996	0.44	-4.67	-54.16	0.086	0.106	-0.004
8646573	0	86400	36096	0.42	-4.69	-54.6	0.086	0.094	-0.004
8646673	0	86401	36196	0.49	-4.64	-53.38	0.079	0.091	-0.004
8646773	0	86402	36296	0.3899	-4.42	-52.83	0.096	0.096	-0.006
8646873	0	86403	36396	0.41	-4.3	-51.89	0.096	0.089	-0.006
8646973	0	86404	36496	0.47	-4.27	-50.22	0.082	0.088	-0.007
8647073	0	86405	36596	0.62	-4.32	-51.72	0.079	0.081	-0.006
8647173	0	86406	36696	0.4	-4.03	-48.98	0.073	0.084	-0.005
8647273	0	86407	36796	0.44	-3.98	-48.52	0.078	0.079	-0.004
8647373	0	86408	36896	0.3	-3.99	-48.5	0.078	0.08	-0.002
8647474	0	86409	36996	0.41	-3.81	-47.25	0.081	0.071	-0.004
8647574	0	86410	37096	0.54	-3.99	-47.7599	0.052	0.074	-0.01
8647674	0	86411	37196	0.49	-3.77	-46.74	0.057	0.063	-0.006
8647774	0	86412	37296	0.38	-3.69	-45.61	0.06	0.066	-0.007
8647874	0	86413	37396	0.3	-3.49	-45.16	0.067	0.07199	-0.006
8647974	0	86414	37496	0.38	-3.45	-44.15	0.065	0.061	-0.008
8648074	0	86415	37596	0.38	-3.37	-43.47	0.062	0.061	-0.003
8648174	0	86416	37696	0.51	-3.38	-42.78	0.056	0.051	-0.003
8648274	0	86417	37796	0.37	-3.33	-42.72	0.045	0.051	-0.006
8648374	0	86418	37896	0.25	-3.1199	-41.93	0.052	0.066	-0.007
8648474	0	86419	37996	0.03	-3.09	-40.23	0.061	0.062	-0.003
8648574	0	86420	38096	0.13	-3.15	-40.13	0.042	0.063	-0.004
8648674	0	86421	38196	0.19	-3.1	-40.33	0.046	0.058	-0.006
8648774	0	86422	38296	0.34	-2.91	-37.87	0.066	0.041	-0.003
8648875	0	86423	38396	0.26	-2.84	-37.94	0.055	0.051	-0.003
8648975	0	86424	38496	0.06	-2.79	-36.9199	0.056	0.048	-0.006
8649075	0	86425	38596	0.22	-2.85	-36.38	0.046	0.032	-0.005
8649175	0	86426	38696	-0.03	-2.83	-36.21	0.044	0.052	-0.005
8649275	0	86427	38796	0.16	-2.84	-35.88	0.047	0.029	-0.006
8649375	0	86428	38896	0.07	-2.71	-35.3	0.053	0.026	-0.008
8649475	0	86429	38996	0.04	-2.67	-34.3	0.047	0.03	-0.006
8649575	0	86430	39096	-0.06	-2.67	-34.99	0.049	0.032	-0.007
8649675	0	86431	39196	-0.22	-2.49	-33.09	0.046	0.041	-0.004
8649775	0	86432	39296	-0.07	-2.54	-31.84	0.047	0.017	-0.008
8649875	0	86433	39396	-0.14	-2.44	-31.06	0.048	0.029	-0.005
8649975	0	86434	39496	-0.21	-2.54	-30.82	0.039	0.022	-0.002
8650076	0	86435	39596	-0.1	-2.6099	-30.94	0.032	0.017	-0.007
8650176	0	86436	39696	-0.07	-2.56	-31.55	0.026	0.02	-0.006
8650276	0	86437	39796	-0.36	-2.24	-28.09	0.051	0.01799	-0.005
8650376	0	86438	39896	-0.26	-2.24	-28.49	0.045	0.011	-0.00899
8650476	0	86439	39996	-0.28	-2.24	-28.06	0.034	0.006	-0.003
8650576	0	86440	40096	-0.29	-2.2	-27.35	0.044	0.01	-0.001
8650676	0	86441	40196	-0.31	-2.13	-26.5	0.049	-0.006	-0.008
8650776	0	86442	40296	-0.3899	-2.09	-26.41	0.054	-0.001	-0.004
8650876	0	86443	40396	-0.42	-1.94	-24.25	0.07199	-0.013	-0.004
8650976	0	86444	40496	-0.28	-2.09	-24.11	0.03599	-0.014	-0.002
8651076	0	86445	40596	-0.5	-1.78	-23.26	0.071	-0.007	-0.003
8651176	0	86446	40696	-0.43	-1.95	-22.97	0.047	-0.021	-0.004
8651276	0	86447	40796	-0.54	-1.77	-21.73	0.058	-0.01	-0.003
8651376	0	86448	40896	-0.62	-1.86	-22.08	0.05	-0.006	-0.003
8651477	0	86449	40996	-0.49	-1.9	-21.82	0.032	-0.003	-0.004
8651577	0	86450	41096	-0.54	-1.78	-20.81	0.037	-0.015	-0.004
8651677	0	86451	41196	-0.57	-1.72	-20.52	0.052	-0.01799	-0.004
8651777	0	86452	41296	-0.54	-1.72	-19.81	0.035	-0.024	-0.001
8651877	0	86453	41396	-0.7	-1.55	-18.35	0.05	-0.016	-0.004
8651977	0	86454	41496	-0.56	-1.65	-18.81	0.041	-0.015	-0.002
8652077	0	86455	41596	-0.56	-1.59	-18.09	0.044	-0.029	-0.003
8652177	0	86456	41696	-0.5	-1.48	-17.33	0.041	-0.02	-0.003
8652277	0	86457	41796	-0.47	-1.55	-17.4599	0.023	-0.026	0.002
8652377	0	86458	41896	-0.72	-1.36	-16.59	0.04	-0.01899	-0.001
8652477	0	86459	41996	-0.5	-1.36	-16.7	0.03	-0.023	-0.002
8652577	0	86460	42096	-0.66	-1.11	-14.88	0.049	-0.02	-0.004
8652677	0	86461	42196	-0.75	-1.12	-14.03	0.03799	-0.017	-0.003
8652778	0	86462	42296	-0.73	-1.07	-14.46	0.043	-0.016	-0.005
8652878	0	86463	42396	-0.3899	-1.24	-14.42	0.02	-0.025	-0.003
8652978	0	86464	42496	-0.55	-1.1	-14.53	0.03	-0.02	-0.006
8653078	0	86465	42596	-0.64	-0.98	-12.95	0.03799	-0.024	-0.003
8653178	0	86466	42696	-0.61	-0.99	-12.21	0.035	-0.028	-0.007
8653278	0	86467	42796	-0.64	-0.82	-11.43	0.04	-0.02	-0.006
8653378	0	86468	42896	-0.51	-0.99	-12.7299	0.021	-0.01899	-0.003
8653478	0	86469	42996	-0.49	-0.8	-10.99	0.046	-0.024	-0.001
8653578	0	86470	43096	-0.64	-0.77	-10.86	0.041	-0.01899	-0.004
8653678	0	86471	43196	-0.57	-0.73	-11.02	0.029	-0.023	-0.005
8653778	0	86472	43296	-0.72	-0.68	-10.63	0.02	-0.013	-0.005
8653878	0	86473	43396	-0.55	-0.61	-9.56	0.032	-0.021	-0.005
8653979	0	86474	43496	-0.57	-0.66	-9.17	0.01899	-0.007	0
8654079	0	86475	43596	-0.56	-0.44	-9.4799	0.028	-0.01899	-0.003
8654179	0	86476	43696	-0.67	-0.33	-7.7	0.025	-0.004	-0.001
8654279	0	86477	43796	-0.45	-0.43	-9.07	0.028	-0.01	-0.001
8654379	0	86478	43896	-0.43	-0.29	-7.88	0.02	-0.012	-0.006
8654479	0	86479	43996	-0.34	-0.25	-7.56	0.017	-0.006	-0.005
8654579	0	86480	44096	-0.36	-0.08	-6.26	0.025	-0.012	-0.002
8654679	0	86481	44196	-0.55	-0.13	-6.08	0.008	-0.004	-0.004
8654779	0	86482	44296	-0.43	-0.06	-6.87	0.01899	0	-0.006
8654879	0	86483	44396	-0.26	-0.06	-6.36	0.003	0.002	-0.003
8654979	0	86484	44496	-0.4	0.06	-5.7399	0.005	0	-0.007
8655079	0	86485	44596	-0.27	0.03	-5.41	0.001	0	-0.002
8655179	0	86486	44696	-0.16	0.11	-4.69	0.004	0.003	-0.002
8655280	0	86487	44796	-0.22	0.28	-4.59	0.013	0.004	-0.005
8655380	0	86488	44896	-0.11	0.38	-3.75	0.01	-0.002	-0.001
8655480	0	86489	44996	0	0.18	-4.09	-0.01	-0.003	-0.003
8655580	0	86490	45096	-0.06	0.45	-3.6	0.015	-0.007	-0.002
8655680	0	86491	45196	0.13	0.43	-3.51	0.005	-0.005	-0.002
8655780	0	86492	45296	-0.06	0.49	-2.89	0.001	-0.006	0.001
8655880	0	86493	45396	-0.1	0.52	-2.94	-0.001	0.006	-0.001
8655980	0	86494	45496	0.08	0.36	-3.83	-0.00899	0.00899	-0.003
8656080	0	86495	45596	-0.15	0.54	-2.51	-0.00899	0.013	-0.001
8656180	0	86496	45696	-0.02	0.43	-2.47	-0.01899	0	-0.002
8656280	0	86497	45796	-0.14	0.74	-1.46	0.014	-0.005	-0.002
8656380	0	86498	45896	-0.12	0.46	-2.45	-0.012	0.003	0.002
8656480	0	86499	45996	-0.01	0.41	-2.75	-0.03	0.004	0.001
8656580	0	86500	46096	-0.12	0.66	-2.64	0.008	0.007	-0.002
8656681	0	86501	46196	0.07	0.55	-1.76	-0.008	-0.008	-0.001
8656781	0	86502	46296	0.13	0.48	-1.39	0	-0.012	-0.003
8656881	0	86503	46396	0.03	0.48	-2.67	-0.01899	0	-0.005
8656981	0	86504	46496	0.03	0.49	-1.65	0.002	0.001	-0.002
8657081	0	86505	46596	-0.06	0.7	-1.3	0.002	-0.008	0
8657181	0	86506	46696	-0.08	0.64	-1.45	-0.006	-0.003	-0.004
8657281	0	86507	46796	-0.13	0.74	-1.17	0.003	-0.001	-0.001
8657381	0	86508	46896	-0.08	0.67	-0.81	0	0.006	-0.005
8657481	0	86509	46996	-0.03	0.56	-1.76	-0.017	-0.004	-0.001
8657581	0	86510	47096	-0.15	0.68	-1.38	-0.014	-0.008	-0.002
8657681	0	86511	47196	-0.08	0.72	-1.05	-0.01	0.00899	0.001
8657781	0	86512	47296	-0.03	0.61	-0.91	-0.01799	-0.01	-0.006
8657881	0	86513	47396	-0.17	0.56	-0.18	-0.023	0.001	0.001
8657982	0	86514	47496	0.05	0.51	-1.24	-0.025	-0.01899	-0.002
8658082	0	86515	47596	-0.02	0.5899	-1.0599	-0.031	-0.002	-0.001
8658182	0	86516	47696	-0.13	0.61	-0.5	-0.016	-0.01799	-0.003
8658282	0	86517	47796	-0.05	0.57	-0.65	-0.033	-0.002	-0.001
8658382	0	86518	47896	-0.08	0.69	-0.04	-0.02	-0.00899	0.002
8658482	0	86519	47996	-0.06	0.56	-1.3099	-0.01899	-0.008	0.001
8658582	0	86520	48096	-0.23	0.75	-0.34	-0.007	0.007	0
8658682	0	86521	48196	0.01	0.58	0.64	-0.029	-0.024	-0.004
8658782	0	86522	48296	-0.11	0.66	0.25	-0.026	-0.013	-0.002
8658882	0	86523	48396	-0.18	0.72	0.43	-0.014	-0.00899	0
8658982	0	86524	48496	-0.11	0.82	0.06	-0.00899	-0.01899	-0.002
8659082	0	86525	48596	-0.16	0.68	0.31	-0.01899	-0.00899	-0.003
8659182	0	86526	48696	-0.1	0.64	0.75	-0.01899	-0.02	-0.001
8659283	0	86527	48796	-0.01	0.61	-0.44	-0.017	-0.025	-0.003
8659383	0	86528	48896	-0.33	0.7799	1.38	-0.015	-0.014	0.001
8659483	0	86529	48996	-0.21	0.69	0.69	-0.023	-0.007	-0.001
8659583	0	86530	49096	-0.11	0.73	0.6	0.005	-0.025	-0.002
8659683	0	86531	49196	-0.25	0.69	1.2	-0.024	-0.029	-0.003
8659783	0	86532	49296	-0.17	0.7	0.88	-0.021	-0.017	0
8659883	0	86533	49396	-0.19	0.66	-0.01	-0.029	-0.022	0
8659983	0	86534	49496	-0.09	0.62	0.57	-0.029	-0.028	-0.002
8660083	0	86535	49596	-0.11	0.67	0.51	-0.024	-0.017	-0.003
8660183	0	86536	49696	0.04	0.5899	0.72	-0.03599	-0.031	0
8660283	0	86537	49796	-0.06	0.7	0.79	-0.02	-0.023	-0.002
8660383	0	86538	49896	-0.16	0.76	1.76	-0.017	-0.027	-0.002
8660483	0	86539	49996	-0.21	0.73	2.01	-0.028	-0.01799	0
8660584	0	86540	50096	0.12	0.55	0.88	-0.03799	-0.032	-0.003
8660684	0	86541	50196	-0.15	0.81	2.44	-0.026	-0.013	-0.001
8660784	0	86542	50296	-0.19	0.89	2.55	-0.01899	-0.01	0
8660884	0	86543	50396	-0.1	0.77	1.96	-0.013	-0.023	-0.003
8660984	0	86544	50496	-0.22	0.77	1.87	-0.023	-0.01899	0.001
8661084	0	86545	50596	-0.08	0.64	2.18	-0.048	-0.01899	0
8661184	0	86546	50696	0.04	0.81	2.35	-0.008	-0.037	-0.001
8661284	0	86547	50796	0.02	0.76	2.23	-0.033	-0.037	0.003
8661384	0	86548	50896	-0.03	0.82	1.67	-0.015	-0.023	-0.001
8661484	0	86549	50996	-0.16	0.72	1.87	-0.032	-0.023	0
8661584	0	86550	51096	0.07	0.72	2.45	-0.037	-0.033	0.001
8661684	0	86551	51196	-0.2	0.94	2.42	-0.008	-0.029	0.001
8661784	0	86552	51296	0.05	0.74	1.75	-0.03799	-0.028	0
8661885	0	86553	51396	-0.09	0.7	2.63	-0.042	-0.017	-0.001
8661985	0	86554	51496	-0.06	0.84	3.81	-0.017	-0.041	0.001
8662085	0	86555	51596	-0.08	0.86	3.17	-0.026	-0.033	-0.003
8662185	0	86556	51696	-0.04	0.7799	2.65	-0.035	-0.031	0
8662285	0	86557	51796	-0.18	0.84	2.57	-0.026	-0.02	0
8662385	0	86558	51896	-0.11	0.93	3.45	-0.008	-0.031	0.003
8662485	0	86559	51996	-0.11	1.02	4.08	-0.014	-0.029	0.002
8662585	0	86560	52096	-0.09	0.75	3.04	-0.03	-0.037	0
8662685	0	86561	52196	-0.21	1.02	4.46	-0.016	-0.03	-0.002
8662785	0	86562	52296	-0.04	0.97	3.6	-0.017	-0.027	-0.003
8662885	0	86563	52396	-0.12	0.82	3.22	-0.028	-0.027	0
8662985	0	86564	52496	-0.16	0.77	3.21	-0.03	-0.021	-0.001
8663085	0	86565	52596	-0.07	0.83	3.34	-0.017	-0.034	-0.001
8663186	0	86566	52696	-0.03	0.71	3.25	-0.042	-0.03	0.001
8663286	0	86567	52796	-0.02	0.81	3.73	-0.035	-0.024	0.001
8663386	0	86568	52896	-0.23	0.91	4.83	-0.01799	-0.032	-0.002
8663486	0	86569	52996	-0.06	0.92	3.59	-0.01899	-0.029	-0.002
8663586	0	86570	53096	-0.2	0.95	4.77	-0.022	-0.03	0.001
8663686	0	86571	53196	0.02	0.75	3.47	-0.034	-0.035	0.001
8663786	0	86572	53296	-0.1	0.84	4.57	-0.026	-0.02	0.001
8663886	0	86573	53396	-0.07	0.84	4.15	-0.022	-0.03	0.004
8663986	0	86574	53496	-0.02	0.79	4.43	-0.03	-0.03799	0.002
8664086	0	86575	53596	-0.14	0.84	3.92	-0.025	-0.034	0.001
8664186	0	86576	53696	-0.09	0.76	3.98	-0.03799	-0.025	0.004
8664286	0	86577	53796	-0.06	0.92	4.41	-0.03	-0.028	0.002
8664386	0	86578	53896	-0.28	0.98	5.78	-0.03	-0.023	0.001
8664487	0	86579	53996	-0.08	0.84	4.46	-0.023	-0.031	0.001
8664587	0	86580	54096	-0.18	1.02	4.88	-0.02	-0.035	0.003
8664687	0	86581	54196	-0.11	0.94	4.9	-0.012	-0.034	0
8664787	0	86582	54296	-0.19	0.87	5.38	-0.031	-0.023	0.003
8664887	0	86583	54396	-0.11	0.99	4.86	-0.00899	-0.031	0.003
8664987	0	86584	54496	-0.17	0.83	5.26	-0.03	-0.028	-0.002
8665087	0	86585	54596	-0.19	1.04	4.98	-0.005	-0.021	0.004
8665187	0	86586	54696	-0.22	0.7799	5.07	-0.042	-0.031	0.002
8665287	0	86587	54796	-0.15	0.88	5.66	-0.021	-0.033	0.002
8665387	0	86588	54896	-0.12	0.97	5.98	-0.01	-0.037	0.002
8665487	0	86589	54996	-0.08	0.89	5.5	-0.01799	-0.04	0
8665587	0	86590	55096	-0.08	0.74	5.83	-0.029	-0.043	0
8665687	0	86591	55196	-0.24	0.9	5.48	-0.02	-0.04	0.001
8665787	0	86592	55296	-0.04	0.82	6.13	-0.01799	-0.03799	0.002
8665888	0	86593	55396	-0.14	0.83	5.87	-0.035	-0.027	0
8665988	0	86594	55496	-0.07	0.89	6.43	-0.01799	-0.056	0.003
8666088	0	86595	55596	-0.19	0.99	6.68	-0.017	-0.03599	0.004
8666188	0	86596	55696	-0.22	0.85	6.23	-0.033	-0.031	0.004
8666288	0	86597	55796	-0.24	1.05	6.72	-0.007	-0.044	0
8666388	0	86598	55896	-0.26	1.05	6.72	-0.014	-0.045	0
8666488	0	86599	55996	-0.18	0.99	7.19	-0.02	-0.03799	0.002
8666588	0	86600	56096	-0.29	1	7	-0.028	-0.03	0.001
8666688	0	86601	56196	0.02	0.7	7.22	-0.035	-0.06	0.005
8666788	0	86602	56296	-0.11	0.86	7.5	-0.026	-0.053	0.003
8666888	0	86603	56396	-0.19	1.04	7.55	-0.023	-0.039	0.005
8666988	0	86604	56496	-0.01	0.86	7.73	-0.022	-0.046	0.002
8667089	0	86605	56596	-0.15	0.87	7.55	-0.024	-0.047	0.004
8667189	0	86606	56696	0.01	0.84	7.46	-0.029	-0.044	0.001
8667289	0	86607	56796	-0.16	0.91	7.68	-0.022	-0.047	0
8667389	0	86608	56896	-0.09	0.91	7.37	-0.026	-0.051	0.002
8667489	0	86609	56996	-0.11	0.9	7.52	-0.027	-0.032	0
8667589	0	86610	57096	-0.02	0.91	8.57	-0.028	-0.05	0.005
8667689	0	86611	57196	-0.11	0.86	8.4399	-0.031	-0.053	0.003
8667789	0	86612	57296	-0.13	0.99	8.06	-0.021	-0.051	0.005
8667889	0	86613	57396	-0.23	1.05	8.49	-0.012	-0.041	0.002
8667989	0	86614	57496	-0.16	0.94	8.09	-0.027	-0.041	0.002
8668089	0	86615	57596	-0.23	1.08	8.72	-0.025	-0.031	0.006
8668189	0	86616	57696	0.06	0.91	9.43	-0.015	-0.056	0.004
8668289	0	86617	57796	-0.18	1.12	8.76	-0.01	-0.047	0.002
8668389	0	86618	57896	-0.09	0.91	8.68	-0.028	-0.05	0.004
8668490	0	86619	57996	-0.19	1.04	8.38	-0.037	-0.049	0.006
8668590	0	86620	58096	-0.17	1.22	8.39	0.001	-0.047	0.003
8668690	0	86621	58196	-0.06	0.93	7.94	-0.017	-0.054	-0.001
8668790	0	86622	58296	-0.09	1.11	9.37	-0.01	-0.058	0.008
8668890	0	86623	58396	-0.2	1.05	7.56	-0.017	-0.044	0.001
8668990	0	86624	58496	-0.04	0.96	8.55	-0.039	-0.051	0.003
8669090	0	86625	58596	-0.24	1.08	8.6899	-0.031	-0.05	0.002
8669190	0	86626	58696	-0.11	1.22	9.13	-0.015	-0.037	0.005
8669290	0	86627	58796	-0.27	1.15	9.11	-0.025	-0.047	0.006
8669390	0	86628	58896	-0.28	1.1799	9.43	-0.01	-0.041	0.002
8669490	0	86629	58996	-0.14	1.03	8.4399	-0.035	-0.044	0.003
8669590	0	86630	59096	-0.15	1.14	9.32	-0.014	-0.063	0.005
8669691	0	86631	59196	-0.11	1.1	9.33	-0.032	-0.053	0.007
8669791	0	86632	59296	-0.09	1.16	8.74	-0.021	-0.049	0.002
8669891	0	86633	59396	-0.11	1.15	9.24	-0.016	-0.047	0.004
8669991	0	86634	59496	-0.12	1.16	8.99	-0.015	-0.055	0.004
8670091	0	86635	59596	-0.21	1.17	9.29	-0.014	-0.048	0.006
8670191	0	86636	59696	-0.17	1.23	9.8	-0.03599	-0.042	0.004
8670291	0	86637	59796	-0.1	1.2	10.31	-0.028	-0.055	0.007
8670391	0	86638	59896	-0.1	1.1799	9.62	-0.022	-0.055	0.006
8670491	0	86639	59996	-0.09	1.1	9.6	-0.03799	-0.05	0.008
8670591	0	86640	60096	0.02	1.1799	8.78	-0.04	-0.061	0.003
8670691	0	86641	60196	-0.16	1.3099	10.92	-0.03	-0.049	0.00899
8670791	0	86642	60296	-0.28	1.36	10.7299	-0.026	-0.035	0.006
8670891	0	86643	60396	-0.27	1.52	11.55	-0.008	-0.054	0.007
8670991	0	86644	60496	-0.19	1.33	9.99	-0.012	-0.051	0.004
8671092	0	86645	60596	-0.1	1.27	10.3	-0.034	-0.05	0.005
8671192	0	86646	60696	-0.12	1.3099	11.18	-0.021	-0.065	0.008
8671292	0	86647	60796	-0.34	1.37	11.08	-0.026	-0.052	0.007
8671392	0	86648	60896	-0.46	1.59	11.11	-0.00899	-0.046	0.007
8671492	0	86649	60996	-0.24	1.49	10.47	-0.017	-0.045	0.005
8671592	0	86650	61096	-0.14	1.49	11.53	-0.029	-0.057	0.006
8671692	0	86651	61196	-0.19	1.47	10.91	-0.025	-0.05	0.004
8671792	0	86652	61296	-0.02	1.38	10.9399	-0.033	-0.067	0.01
8671892	0	86653	61396	-0.23	1.48	10.97	-0.008	-0.047	0.001
8671992	0	86654	61496	-0.3	1.49	11.12	-0.015	-0.064	0.002
8672092	0	86655	61596	-0.34	1.4	10.95	-0.03	-0.054	0.008
8672192	0	86656	61696	-0.24	1.47	11.1	-0.029	-0.065	0.006
8672293	0	86657	61796	-0.17	1.42	10.5	-0.04	-0.061	0.006
8672393	0	86658	61896	-0.34	1.51	11.27	-0.023	-0.06	0.006
8672493	0	86659	61996	-0.41	1.5	10.83	-0.017	-0.057	0.005
8672593	0	86660	62096	-0.15	1.23	11.39	-0.042	-0.068	0.003
8672693	0	86661	62196	-0.44	1.42	12.13	-0.024	-0.058	0.007
8672793	0	86662	62296	-0.33	1.39	11.55	-0.026	-0.059	0.003
8672893	0	86663	62396	-0.32	1.39	11.18	-0.026	-0.053	0.008
8672993	0	86664	62496	-0.44	1.53	11.96	-0.024	-0.057	0.008
8673093	0	86665	62596	-0.34	1.58	12.28	-0.023	-0.068	0.005
8673193	0	86666	62696	-0.2	1.45	11.4399	-0.052	-0.064	0.008
8673293	0	86667	62796	-0.19	1.54	12.41	-0.044	-0.07199	0.007
8673393	0	86668	62896	-0.4	1.68	13.43	-0.007	-0.075	0.003
8673493	0	86669	62996	-0.61	1.58	13.58	-0.014	-0.064	0.008
8673593	0	86670	63096	-0.31	1.42	13.53	-0.01799	-0.065	0.008
8673694	0	86671	63196	-0.4	1.32	13.68	-0.024	-0.077	0.005
8673794	0	86672	63296	-0.48	1.5	14.47	0.002	-0.068	0.004
8673894	0	86673	63396	-0.42	1.34	13.85	-0.00899	-0.066	0.007
8673994	0	86674	63496	-0.49	1.47	14.72	-0.00899	-0.067	0.008
8674094	0	86675	63596	-0.28	1.32	13.34	-0.01899	-0.08	0.006
8674194	0	86676	63696	-0.3899	1.35	13.32	-0.014	-0.08	0.008
8674294	0	86677	63796	-0.43	1.23	13.14	-0.01899	-0.071	0.003
8674394	0	86678	63896	-0.33	1.39	13.28	-0.011	-0.082	0.005
8674494	0	86679	63996	-0.37	1.34	14.02	-0.01	-0.07199	0.006
8674594	0	86680	64096	-0.44	1.38	14.1	-0.011	-0.073	0.006
8674694	0	86681	64196	-0.54	1.4299	14.07	-0.007	-0.075	0.005
8674794	0	86682	64296	-0.41	1.3099	13.9	-0.03	-0.068	0.006
8674895	0	86683	64396	-0.56	1.53	14.73	-0.005	-0.074	0.004
8674995	0	86684	64496	-0.31	1.13	13.72	-0.03599	-0.071	0.007
8675095	0	86685	64596	-0.3	1.25	13.52	-0.012	-0.077	0.003
8675195	0	86686	64696	-0.44	1.35	12.75	-0.013	-0.064	0.004
8675295	0	86687	64796	-0.45	1.35	13.81	-0.02	-0.071	0.008
8675395	0	86688	64896	-0.35	1.28	13.3	-0.026	-0.07199	0.007
8675495	0	86689	64996	-0.29	1.2	13.55	-0.023	-0.07599	0.00899
8675595	0	86690	65096	-0.35	1.3099	13.93	-0.023	-0.07199	0.008
8675695	0	86691	65196	-0.4	1.26	13.75	-0.023	-0.08	0.004
