# Supplementary material for: Robot-Based Calibration Procedure for Graphene Electronic Skin
Source: Sensors (Basel). 2022 Aug 16;22(16):6122. doi: 10.3390/s22166122 (PMC9416129; doi:10.3390/s22166122)
Supplement: Supplementary file 1 [file sensors-22-06122-s001.zip › measurements/sensor_row_12_col_26_hex_load.dat]

#ID ES_1_V1
#SIZE ROW 16 COL 32
#DIR LOAD
#sensor: hex
#coord: row_12_col_26
system_time	status	sequence_number	hex_sample_counter	Fx	Fy	Fz	Tx	Ty	Tz
8530584	0	85241	51268	-0.4	1.15	12.8	-0.01899	-0.067	0.006
8530684	0	85242	51368	-0.36	1.29	13.81	-0.007	-0.077	0.008
8530784	0	85243	51468	-0.5899	1.34	13.13	-0.023	-0.055	0.003
8530884	0	85244	51568	-0.47	1.2	13.38	-0.03	-0.071	0.007
8530984	0	85245	51668	-0.6	1.26	13.67	-0.02	-0.073	0.007
8531084	0	85246	51768	-0.22	1.05	12.75	-0.042	-0.088	0.004
8531185	0	85247	51868	-0.41	1.28	12.33	0.002	-0.08	0.004
8531285	0	85248	51968	-0.4	1.15	12.84	-0.023	-0.082	0.005
8531385	0	85249	52068	-0.62	1.26	13.18	-0.00899	-0.074	0.004
8531485	0	85250	52168	-0.42	0.94	12.56	-0.035	-0.07199	0.008
8531585	0	85251	52268	-0.5	0.99	11.67	-0.008	-0.084	0.007
8531685	0	85252	52368	-0.66	1.03	11.05	-0.005	-0.07599	0.005
8531785	0	85253	52468	-0.77	1.0599	12.06	0.002	-0.077	0.005
8531885	0	85254	52568	-0.5899	0.94	11.21	-0.006	-0.086	0.004
8531985	0	85255	52668	-0.74	1.04	12.7	-0.004	-0.077	0.007
8532085	0	85256	52768	-0.64	0.89	11.91	-0.016	-0.083	0.006
8532185	0	85257	52868	-0.7	0.95	12.26	-0.013	-0.077	0.007
8532285	0	85258	52968	-0.69	0.94	11.2	-0.01	-0.081	0.005
8532385	0	85259	53068	-0.64	1.03	11.75	0.003	-0.082	0.007
8532485	0	85260	53168	-0.63	0.94	10.9799	-0.01	-0.081	0.004
8532586	0	85261	53268	-0.6	0.9	10.42	-0.008	-0.071	0.004
8532686	0	85262	53368	-0.67	1	11.11	-0.005	-0.077	0.00899
8532786	0	85263	53468	-0.57	0.96	10.76	-0.007	-0.069	0.007
8532886	0	85264	53568	-0.61	0.9	10.76	-0.016	-0.073	0.005
8532986	0	85265	53668	-0.54	0.68	10.61	-0.024	-0.081	0.007
8533086	0	85266	53768	-0.5299	0.72	11.03	-0.023	-0.082	0.00899
8533186	0	85267	53868	-0.6	0.9	10.72	-0.003	-0.079	0.003
8533286	0	85268	53968	-0.6	0.92	10.4799	0.006	-0.071	0.003
8533386	0	85269	54068	-0.43	0.79	10.27	-0.008	-0.088	0.006
8533486	0	85270	54168	-0.55	0.72	9.81	-0.01799	-0.069	0.008
8533586	0	85271	54268	-0.43	0.76	10.6899	-0.021	-0.078	0.005
8533686	0	85272	54368	-0.52	0.77	10.95	0.001	-0.078	0.004
8533786	0	85273	54468	-0.5299	0.89	10.49	-0.002	-0.069	0.006
8533887	0	85274	54568	-0.43	0.61	9.55	-0.008	-0.088	0.007
8533987	0	85275	54668	-0.46	0.71	9.96	-0.013	-0.071	0.004
8534087	0	85276	54768	-0.5	0.74	9.15	-0.017	-0.075	0.002
8534187	0	85277	54868	-0.54	0.71	9.13	-0.00899	-0.065	0.006
8534287	0	85278	54968	-0.7	0.8	9.96	0.001	-0.052	0.001
8534387	0	85279	55068	-0.48	0.7799	9.76	0.004	-0.07	0.01
8534487	0	85280	55168	-0.5899	0.72	9.41	-0.002	-0.057	0.006
8534587	0	85281	55268	-0.5299	0.63	8.53	-0.016	-0.059	0.003
8534687	0	85282	55368	-0.4	0.67	9.35	-0.004	-0.074	0.004
8534787	0	85283	55468	-0.3899	0.7	10.16	-0.001	-0.052	0.007
8534887	0	85284	55568	-0.3899	0.66	9.65	-0.004	-0.061	0.004
8534987	0	85285	55668	-0.45	0.67	9.27	-0.005	-0.064	0.003
8535087	0	85286	55768	-0.58	0.68	8.71	0.006	-0.051	0.004
8535188	0	85287	55868	-0.36	0.68	10.01	0.014	-0.075	0.002
8535288	0	85288	55968	-0.36	0.61	8.64	-0.007	-0.055	0.003
8535388	0	85289	56068	-0.28	0.56	8.46	-0.004	-0.061	0.007
8535488	0	85290	56168	-0.25	0.45	7.5	-0.017	-0.056	0.006
8535588	0	85291	56268	-0.26	0.61	8.78	0.002	-0.07	0.001
8535688	0	85292	56368	-0.35	0.52	9.4	0.005	-0.059	0.005
8535788	0	85293	56468	-0.51	0.56	9.24	-0.004	-0.043	0.006
8535888	0	85294	56568	-0.43	0.72	7.92	0.025	-0.047	0.005
8535988	0	85295	56668	-0.24	0.72	9.12	0.015	-0.061	0.005
8536088	0	85296	56768	-0.26	0.64	8.16	0.015	-0.051	0.004
8536188	0	85297	56868	-0.28	0.51	7.33	0.004	-0.042	0.003
8536288	0	85298	56968	-0.37	0.5899	8.38	0.006	-0.055	0.003
8536389	0	85299	57068	-0.25	0.51	7.92	-0.002	-0.049	0.006
8536489	0	85300	57168	-0.26	0.47	8.34	-0.005	-0.054	0.003
8536589	0	85301	57268	-0.29	0.63	8.39	0.00899	-0.046	0.003
8536689	0	85302	57368	-0.42	0.67	8.34	0.02	-0.043	0.003
8536789	0	85303	57468	-0.26	0.5299	6.96	-0.002	-0.043	0.002
8536889	0	85304	57568	-0.44	0.55	7.62	0.016	-0.037	0.002
8536989	0	85305	57668	-0.3	0.55	7.76	0.008	-0.034	0.002
8537089	0	85306	57768	-0.17	0.41	7.38	-0.001	-0.034	0.001
8537189	0	85307	57868	-0.21	0.5899	8.06	0.01799	-0.03799	0.002
8537289	0	85308	57968	-0.24	0.54	8.31	0.014	-0.039	0.004
8537389	0	85309	58068	-0.18	0.32	6.87	0.002	-0.034	0.004
8537489	0	85310	58168	-0.32	0.5299	7.1	0.005	-0.029	0.003
8537589	0	85311	58268	-0.11	0.31	6.88	-0.013	-0.03799	0.003
8537689	0	85312	58368	-0.17	0.37	5.75	0.001	-0.03	0.003
8537790	0	85313	58468	-0.22	0.42	6.75	0.008	-0.031	0.001
8537890	0	85314	58568	-0.18	0.42	6.13	0.014	-0.023	0.003
8537990	0	85315	58668	-0.06	0.33	6.95	0.004	-0.04	0.006
8538090	0	85316	58768	-0.19	0.56	6.13	0.01899	-0.035	-0.001
8538190	0	85317	58868	-0.02	0.31	6.11	0.013	-0.037	0.002
8538290	0	85318	58968	-0.02	0.4	6.04	0.017	-0.025	-0.002
8538390	0	85319	59068	0.08	0.31	6.35	0.012	-0.047	0.004
8538490	0	85320	59168	-0.19	0.22	6.32	-0.003	-0.023	0.001
8538590	0	85321	59268	-0.15	0.38	7.03	0.002	-0.027	0.005
8538690	0	85322	59368	-0.14	0.4	6.42	0.014	-0.015	0.003
8538790	0	85323	59468	-0.11	0.3	5.71	0.004	-0.023	0.002
8538890	0	85324	59568	0.1	0.26	5.9899	0.006	-0.035	0.001
8538990	0	85325	59668	0.06	0.28	6.21	0.012	-0.03	0.001
8539091	0	85326	59768	0.05	0.29	6.36	0.007	-0.032	0
8539191	0	85327	59868	-0.08	0.33	5.95	0.01	-0.026	0.001
8539291	0	85328	59968	-0.01	0.33	6.43	0.007	-0.026	0.003
8539391	0	85329	60068	-0.01	0.28	5.94	0.00899	-0.01899	0.001
8539491	0	85330	60168	0.2	0.26	5.7199	0.01799	-0.035	0.003
8539591	0	85331	60268	0.01	0.29	5.16	0.011	0.001	0
8539691	0	85332	60368	0.05	0.32	4.81	0.016	-0.004	0.002
8539791	0	85333	60468	0.28	0.21	4.48	0.01899	-0.01899	0.002
8539891	0	85334	60568	0.19	0.35	5.61	0.024	-0.014	-0.001
8539991	0	85335	60668	0.08	0.19	4.71	0.005	-0.01	0.003
8540091	0	85336	60768	0	0.27	5.2	0.016	-0.015	0.002
8540191	0	85337	60868	0.05	0.28	6.23	0.026	-0.01	0.003
8540291	0	85338	60968	0.1	0.35	5.9899	0.026	-0.01	0.003
8540392	0	85339	61068	0.24	0.14	5.3	0.01	-0.028	0.001
8540492	0	85340	61168	0.02	0.4	5.9699	0.037	-0.016	0.003
8540592	0	85341	61268	0.04	0.16	4.56	0.021	-0.015	-0.001
8540692	0	85342	61368	0.2	0.24	3.62	0.022	-0.021	-0.001
8540792	0	85343	61468	0.17	0.14	4.76	0.00899	-0.003	0.002
8540892	0	85344	61568	0.23	0.27	4.66	0.034	-0.006	0.004
8540992	0	85345	61668	0.38	0.04	4.13	0.011	-0.017	0.002
8541092	0	85346	61768	0.09	0.19	4.61	0.01799	-0.013	0.005
8541192	0	85347	61868	0.24	0.18	4.4899	0.027	-0.016	0.004
8541292	0	85348	61968	0.26	0.1	3.99	0.007	-0.006	-0.001
8541392	0	85349	62068	-0.04	0.15	4.83	0.024	0.004	0
8541492	0	85350	62168	0.26	0.27	4.87	0.039	0	0.003
8541592	0	85351	62268	0.09	0.06	3.68	0.008	0.004	0.002
8541693	0	85352	62368	0.36	0.08	4.54	0.024	-0.017	0.003
8541793	0	85353	62468	0.11	0.08	4.32	0.015	0.006	0.003
8541893	0	85354	62568	0.13	0.07	3.77	0.022	0.008	0
8541993	0	85355	62668	0.12	0	3.72	0.008	0.002	0.003
8542093	0	85356	62768	0.27	0.01	4.4	0.017	-0.011	0.002
8542193	0	85357	62868	0.23	0.09	3.53	0.033	-0.005	0.005
8542293	0	85358	62968	0.13	0.02	2.97	0.022	-0.002	0.003
8542393	0	85359	63068	0.33	0	4.2199	0.014	-0.02	0.006
8542493	0	85360	63168	0.13	0.04	3.45	0.013	-0.005	0.002
8542593	0	85361	63268	0.1	0.11	3.42	0.03599	0.005	0.004
8542693	0	85362	63368	0.22	-0.04	2.65	0.023	0	0
8542793	0	85363	63468	0.26	-0.05	3.22	0.022	0.002	0.001
8542893	0	85364	63568	0.1	-0.06	2	0.004	0.01899	0.004
8542994	0	85365	63668	0.36	-0.07	3.64	0.012	-0.01	0.001
8543094	0	85366	63768	0.14	0.08	2.48	0.034	0.007	0.001
8543194	0	85367	63868	0.19	0.07	2.57	0.033	0.014	0
8543294	0	85368	63968	0.22	-0.11	1.97	0.006	0.016	0
8543394	0	85369	64068	0.4	-0.16	2.1	0.013	-0.001	0.004
8543494	0	85370	64168	0.25	0.08	3.63	0.024	0.004	0.002
8543594	0	85371	64268	0.32	-0.05	2.58	0.027	0.004	0
8543694	0	85372	64368	0.1	-0.01	3.25	0.027	0.014	0.003
8543794	0	85373	64468	0.26	-0.06	2.65	0.032	-0.003	0.001
8543894	0	85374	64568	0.26	-0.13	2.65	0.01	-0.012	0.002
8543994	0	85375	64668	0.21	0.01	2.81	0.021	0.002	0.002
8544094	0	85376	64768	0.2	-0.15	2.06	0.016	0.006	0.004
8544194	0	85377	64868	0.32	-0.14	1.59	0.016	0.001	0.001
8544295	0	85378	64968	0.1	-0.07	2.07	0.033	0.007	0.003
8544395	0	85379	65068	0.35	-0.16	1.71	0.017	0.004	0.004
8544495	0	85380	65168	0.18	-0.09	1.59	0.028	0.005	0
8544595	0	85381	65268	0.35	-0.17	2.32	0.04	-0.008	0.004
8544695	0	85382	65368	0.16	-0.13	1.91	0.034	-0.006	0.001
8544795	0	85383	65468	0.3899	-0.24	1	0.024	0.007	-0.002
8544895	0	85384	32	0.19	-0.13	1.93	0.034	0.008	0.003
8544995	0	85385	132	0.32	-0.4	0.94	0.005	0.011	0.001
8545095	0	85386	232	0.21	-0.3	0.09	0.021	0.02	0
8545195	0	85387	332	0.28	-0.24	1.17	0.056	0.001	-0.001
8545295	0	85388	432	0.11	-0.19	1.78	0.037	0.012	0.003
8545395	0	85389	532	0.31	-0.33	0.85	0.01899	0.012	0.004
8545495	0	85390	632	0.14	-0.24	0.31	0.037	0.011	0.001
8545596	0	85391	732	0.25	-0.28	1.41	0.03799	0.005	0.001
8545696	0	85392	832	0.22	-0.26	0.34	0.027	0.008	0.001
8545796	0	85393	932	0.31	-0.47	-0.18	0.013	0.012	0.004
8545896	0	85394	1032	0.36	-0.36	0.08	0.029	0.008	0
8545996	0	85395	1132	0.29	-0.24	0.34	0.056	0.001	0.002
8546096	0	85396	1232	0.38	-0.32	-0.86	0.03599	0.014	0.001
8546196	0	85397	1332	0.26	-0.36	-0.34	0.03	0.013	-0.001
8546296	0	85398	1432	0.36	-0.26	0.5	0.03799	0.00899	-0.001
8546396	0	85399	1532	0.22	-0.42	-0.67	0.021	0.028	0.001
8546496	0	85400	1632	0.44	-0.47	-0.67	0.01799	0.01	0
8546596	0	85401	1732	0.25	-0.38	-0.8	0.026	0.02	0.001
8546696	0	85402	1832	0.23	-0.36	-0.57	0.03	0.01799	0
8546796	0	85403	1932	0.33	-0.44	-1.5	0.033	0.003	-0.001
8546897	0	85404	2032	0.12	-0.43	-0.76	0.032	0.025	0.001
8546997	0	85405	2132	0.03	-0.38	-0.27	0.04	0.01799	0.003
8547097	0	85406	2232	0.22	-0.65	-0.65	0.03799	0.013	0.001
8547197	0	85407	2332	0.09	-0.45	-0.26	0.053	0.001	0
8547297	0	85408	2432	0.24	-0.7	-1.09	0.026	0.008	0.006
8547397	0	85409	2532	0.02	-0.61	-2.78	0.037	0.025	-0.001
8547497	0	85410	2632	0.1	-0.68	-1.8	0.037	0.014	0.003
8547597	0	85411	2732	0.18	-0.85	-1.82	0.029	-0.001	0
8547697	0	85412	2832	0.09	-0.67	-1.21	0.044	0.012	-0.001
8547797	0	85413	2932	0	-0.77	-2.3599	0.043	0.007	0.001
8547897	0	85414	3032	-0.06	-0.64	-1.42	0.056	0.008	-0.001
8547997	0	85415	3132	0.15	-0.85	-1.49	0.03599	-0.00899	0
8548097	0	85416	3232	0.01	-0.72	-1.4299	0.048	0.001	-0.002
8548198	0	85417	3332	0.02	-0.87	-1.83	0.03799	-0.001	-0.002
8548298	0	85418	3432	0.18	-0.91	-3.29	0.039	0.004	0
8548398	0	85419	3532	0.02	-0.66	-2.1199	0.047	0.002	-0.003
8548498	0	85420	3632	0.08	-0.83	-1.68	0.043	0.007	0
8548598	0	85421	3732	0.11	-0.7799	-2.3	0.045	0.002	0.002
8548698	0	85422	3832	0.05	-0.81	-2.46	0.03	0.005	0
8548798	0	85423	3932	0.08	-0.81	-2.31	0.034	0.007	0
8548898	0	85424	4032	-0.12	-0.67	-2.04	0.062	0.013	-0.002
8548998	0	85425	4132	0.13	-0.8	-2.46	0.04	0.007	-0.004
8549098	0	85426	4232	-0.03	-0.76	-2.34	0.04	0.013	-0.001
8549198	0	85427	4332	-0.01	-0.67	-1.61	0.044	0.007	0.002
8549298	0	85428	4432	0.16	-0.88	-2.55	0.035	0.006	0
8549398	0	85429	4532	0.13	-0.7799	-2.83	0.06	0.001	-0.001
8549499	0	85430	4632	-0.02	-0.83	-2.67	0.057	0.014	0.001
8549599	0	85431	4732	0.21	-0.93	-3.47	0.043	0.01	0
8549699	0	85432	4832	-0.03	-0.76	-2.92	0.061	0.00899	-0.002
8549799	0	85433	4932	0.21	-1.1	-3.37	0.041	0.001	-0.001
8549899	0	85434	5032	0.24	-1.19	-5.29	0.028	-0.005	0.002
8549999	0	85435	5132	-0.02	-1.0599	-5.52	0.039	0.01899	-0.006
8550099	0	85436	5232	0.19	-1.23	-4.75	0.046	0.00899	-0.001
8550199	0	85437	5332	-0.04	-1.0599	-4.27	0.067	0.015	0.001
8550299	0	85438	5432	0	-1.15	-5.81	0.058	0.013	-0.003
8550399	0	85439	5532	-0.04	-1.19	-5.58	0.067	0.013	-0.006
8550499	0	85440	5632	0.12	-1.34	-6.15	0.054	-0.004	-0.004
8550599	0	85441	5732	0.02	-1.46	-6.39	0.049	0.014	-0.004
8550699	0	85442	5832	0.16	-1.49	-7.34	0.065	0.006	-0.004
8550800	0	85443	5932	0	-1.4	-6.26	0.068	0.004	-0.005
8550900	0	85444	6032	-0.03	-1.45	-7.33	0.07	0.016	-0.004
8551000	0	85445	6132	-0.01	-1.41	-6.78	0.079	-0.014	-0.002
8551100	0	85446	6232	0	-1.63	-7.62	0.067	0.01	0.003
8551200	0	85447	6332	0.2	-1.79	-9.28	0.064	0.003	-0.004
8551300	0	85448	6432	0.06	-1.67	-8.57	0.085	-0.001	-0.002
8551400	0	85449	6532	0.1	-1.81	-9.41	0.073	-0.00899	-0.003
8551500	0	85450	6632	-0.01	-1.9	-10.89	0.064	0.00899	0
8551600	0	85451	6732	-0.08	-1.94	-11.01	0.06	0.008	-0.006
8551700	0	85452	6832	-0.17	-1.69	-10.56	0.095	0.015	-0.002
8551800	0	85453	6932	-0.09	-1.93	-11.35	0.082	-0.01	-0.001
8551900	0	85454	7032	-0.13	-1.78	-11.1	0.105	0.002	0
8552000	0	85455	7132	-0.2	-1.9	-11.95	0.097	0.005	0
8552100	0	85456	7232	-0.27	-1.97	-11.72	0.097	0	-0.004
8552201	0	85457	7332	-0.1	-2.1	-13.06	0.078	-0.004	-0.003
8552301	0	85458	7432	-0.15	-2.15	-13	0.084	-0.005	-0.001
8552401	0	85459	7532	-0.18	-2.28	-14.07	0.073	0.003	-0.001
8552501	0	85460	7632	-0.3899	-2.18	-13.22	0.092	-0.003	0.001
8552601	0	85461	7732	-0.21	-2.21	-15.03	0.095	-0.01	-0.003
8552701	0	85462	7832	-0.23	-2.38	-15.49	0.094	-0.004	-0.003
8552801	0	85463	7932	-0.38	-2.39	-16.17	0.094	0.00899	-0.003
8552901	0	85464	8032	-0.33	-2.38	-15.98	0.108	-0.007	-0.007
8553001	0	85465	8132	-0.25	-2.57	-16.6	0.082	0.006	0.001
8553101	0	85466	8232	-0.19	-2.52	-16.77	0.108	-0.013	-0.004
8553201	0	85467	8332	-0.31	-2.67	-17.03	0.113	-0.01	-0.003
8553301	0	85468	8432	-0.25	-2.94	-18.8799	0.078	-0.008	0.002
8553402	0	85469	8532	-0.37	-2.73	-18.25	0.107	-0.007	-0.001
8553502	0	85470	8632	-0.37	-2.79	-19.09	0.102	0	-0.001
8553602	0	85471	8732	-0.26	-2.81	-18.95	0.119	-0.013	0
8553702	0	85472	8832	-0.33	-2.83	-20.2	0.115	-0.011	-0.006
8553802	0	85473	8932	-0.42	-3	-20.65	0.094	0.002	-0.003
8553902	0	85474	9032	-0.41	-3.07	-21.16	0.093	-0.001	-0.004
8554002	0	85475	9132	-0.41	-2.96	-21.19	0.119	0.011	-0.001
8554102	0	85476	9232	-0.36	-3.1199	-22.57	0.117	-0.005	-0.007
8554202	0	85477	9332	-0.38	-3.27	-22.84	0.116	-0.005	-0.002
8554302	0	85478	9432	-0.18	-3.32	-23.12	0.095	-0.01	0
8554402	0	85479	9532	-0.22	-3.35	-24.18	0.119	0.005	-0.003
8554502	0	85480	9632	-0.27	-3.37	-23.91	0.131	-0.01	-0.003
8554602	0	85481	9732	-0.33	-3.42	-25.16	0.135	0.01	-0.002
8554702	0	85482	9832	-0.34	-3.46	-25.64	0.123	0	-0.003
8554803	0	85483	9932	-0.14	-3.6	-26.38	0.122	0.00899	-0.002
8554903	0	85484	10032	-0.33	-3.71	-27.55	0.11	0.011	-0.003
8555003	0	85485	10132	-0.26	-3.59	-28.13	0.121	0.01799	-0.004
8555103	0	85486	10232	-0.28	-3.7	-28.74	0.135	0.017	-0.003
8555203	0	85487	10332	-0.12	-3.81	-29.32	0.111	0.012	-0.003
8555303	0	85488	10432	-0.16	-3.94	-29.27	0.125	0.015	-0.003
8555403	0	85489	10532	-0.16	-3.78	-29.57	0.14399	0.01	-0.004
8555503	0	85490	10632	-0.14	-4	-31.04	0.131	0.00899	-0.003
8555603	0	85491	10732	-0.09	-4.2199	-32.8	0.117	0.015	-0.002
8555703	0	85492	10832	-0.2	-4.05	-32.2	0.136	0.01799	-0.005
8555803	0	85493	10932	-0.13	-4.16	-32.97	0.121	0.022	-0.003
8555903	0	85494	11032	-0.07	-4.2399	-33.24	0.124	0.017	-0.003
8556003	0	85495	11132	-0.23	-4.21	-34.5099	0.116	0.044	-0.003
8556104	0	85496	11232	-0.14	-4.25	-35.27	0.133	0.026	-0.004
8556204	0	85497	11332	-0.16	-4.39	-36.84	0.122	0.043	0
8556304	0	85498	11432	-0.11	-4.43	-36.2	0.131	0.032	0.001
8556404	0	85499	11532	0.21	-4.46	-36.29	0.138	0.028	-0.002
8556504	0	85500	11632	0.01	-4.51	-38.03	0.119	0.047	-0.006
8556604	0	85501	11732	-0.1	-4.57	-38.72	0.134	0.056	-0.003
8556704	0	85502	11832	-0.18	-4.53	-38.94	0.14399	0.053	-0.002
8556804	0	85503	11932	0.01	-4.67	-39.9199	0.128	0.049	-0.002
8556904	0	85504	12032	-0.06	-4.7	-39.69	0.135	0.043	-0.001
8557004	0	85505	12132	0.1	-4.83	-40.53	0.127	0.03799	-0.002
8557104	0	85506	12232	0.06	-4.78	-40.83	0.154	0.046	-0.005
8557204	0	85507	12332	0.03	-4.9	-42.9	0.146	0.046	-0.003
8557304	0	85508	12432	0.03	-4.96	-42.71	0.139	0.062	-0.003
8557405	0	85509	12532	0.15	-4.9699	-43.6	0.149	0.041	-0.003
8557505	0	85510	12632	0.14	-5.08	-44.44	0.142	0.054	-0.005
8557605	0	85511	12732	-0.14	-4.98	-43.56	0.158	0.063	-0.005
8557705	0	85512	12832	0.2	-5.23	-45.48	0.142	0.051	-0.003
8557805	0	85513	12932	0.12	-5.18	-45.04	0.173	0.05	-0.003
8557905	0	85514	13032	0.19	-5.33	-46.5	0.148	0.06	-0.006
8558005	0	85515	13132	0.23	-5.34	-47.24	0.168	0.062	0
8558105	0	85516	13232	0.28	-5.41	-47.09	0.156	0.056	-0.005
8558205	0	85517	13332	0.28	-5.51	-48.21	0.164	0.058	-0.003
8558305	0	85518	13432	0.32	-5.6	-49.62	0.158	0.065	-0.001
8558405	0	85519	13532	0.24	-5.48	-49	0.184	0.063	-0.001
8558505	0	85520	13632	0.29	-5.75	-50.4	0.157	0.07199	-0.002
8558606	0	85521	13732	0.23	-5.79	-51.48	0.163	0.068	-0.004
8558706	0	85522	13832	0.31	-5.82	-52.37	0.166	0.078	-0.001
8558806	0	85523	13932	0.27	-5.8	-52.12	0.175	0.07599	0.001
8558906	0	85524	14032	0.29	-5.95	-52.53	0.175	0.079	-0.007
8559006	0	85525	14132	0.34	-6.07	-54.17	0.164	0.085	-0.003
8559106	0	85526	14232	0.34	-5.94	-53.93	0.184	0.074	-0.003
8559206	0	85527	14332	0.51	-6.25	-56.07	0.169	0.07	-0.004
8559306	0	85528	14432	0.36	-6.21	-56.02	0.177	0.087	-0.002
8559406	0	85529	14532	0.47	-6.2399	-55.9	0.169	0.101	0
8559506	0	85530	14632	0.33	-6.29	-57.62	0.177	0.093	-0.001
8559606	0	85531	14732	0.45	-6.32	-58.24	0.182	0.096	-0.001
8559706	0	85532	14832	0.68	-6.55	-58.6	0.166	0.077	-0.001
8559806	0	85533	14932	0.45	-6.4699	-58.92	0.178	0.1	-0.005
8559906	0	85534	15032	0.58	-6.52	-59.19	0.184	0.097	-0.003
8560007	0	85535	15132	0.52	-6.78	-60.7	0.166	0.105	0.001
8560107	0	85536	15232	0.55	-6.71	-59.79	0.185	0.102	-0.003
8560207	0	85537	15332	0.65	-6.69	-61.32	0.194	0.097	-0.004
8560307	0	85538	15432	0.54	-6.65	-61.21	0.209	0.095	-0.007
8560407	0	85539	15532	0.55	-6.83	-62.59	0.195	0.105	-0.001
8560507	0	85540	15632	0.6	-6.86	-62.6	0.204	0.109	-0.004
8560607	0	85541	15732	0.71	-6.94	-64.11	0.195	0.11	-0.001
8560707	0	85542	15832	0.94	-7.11	-65.17	0.194	0.103	-0.002
8560807	0	85543	15932	0.83	-7.22	-65.58	0.186	0.107	-0.001
8560907	0	85544	16032	0.69	-6.99	-65.85	0.216	0.126	-0.002
8561007	0	85545	16132	0.8	-7.32	-66.49	0.194	0.128	-0.001
8561107	0	85546	16232	0.87	-7.26	-67.42	0.206	0.114	-0.001
8561207	0	85547	16332	0.98	-7.34	-67.82	0.211	0.111	-0.002
8561308	0	85548	16432	0.95	-7.3	-68.23	0.215	0.114	-0.002
8561408	0	85549	16532	0.96	-7.41	-69.6	0.217	0.117	0.001
8561508	0	85550	16632	0.88	-7.57	-70.47	0.202	0.128	-0.003
8561608	0	85551	16732	1.08	-7.68	-70.92	0.22	0.112	-0.002
8561708	0	85552	16832	1	-7.73	-71.17	0.207	0.125	-0.004
8561808	0	85553	16932	0.96	-7.63	-71.17	0.227	0.126	-0.004
8561908	0	85554	17032	0.96	-7.71	-71.75	0.229	0.12899	-0.001
8562008	0	85555	17132	1.01	-7.74	-72.82	0.221	0.122	-0.005
8562108	0	85556	17232	1.13	-7.89	-72.51	0.224	0.125	0
8562208	0	85557	17332	1.07	-7.99	-75.06	0.219	0.148	-0.001
8562308	0	85558	17432	0.97	-8.03	-74.7	0.227	0.145	-0.003
8562408	0	85559	17532	1.14	-8.09	-75.15	0.236	0.132	-0.001
8562509	0	85560	17632	1.15	-8.17	-76.03	0.236	0.145	-0.003
8562609	0	85561	17732	1.22	-8.3	-77	0.23	0.148	-0.004
8562709	0	85562	17832	1.24	-8.42	-76.96	0.231	0.146	-0.002
8562809	0	85563	17932	1.4	-8.51	-77.17	0.236	0.138	-0.001
8562909	0	85564	18032	1.19	-8.41	-77.96	0.253	0.148	-0.004
8563009	0	85565	18132	1.34	-8.4799	-79.37	0.243	0.14399	-0.002
8563109	0	85566	18232	1.15	-8.58	-79.29	0.242	0.164	-0.001
8563209	0	85567	18332	1.32	-8.68	-79.58	0.242	0.146	-0.001
8563309	0	85568	18432	1.28	-8.7299	-80	0.25099	0.153	-0.001
8563409	0	85569	18532	1.38	-8.81	-81.1	0.244	0.148	-0.002
8563509	0	85570	18632	1.33	-8.81	-81.83	0.257	0.164	-0.002
8563609	0	85571	18732	1.33	-8.86	-82.6	0.269	0.161	-0.002
8563709	0	85572	18832	1.41	-9.09	-83.55	0.25099	0.158	-0.002
8563809	0	85573	18932	1.57	-9.24	-84.89	0.247	0.163	0
8563910	0	85574	19032	1.55	-9.26	-84.71	0.255	0.155	0.002
8564010	0	85575	19132	1.63	-9.31	-85.87	0.261	0.15099	-0.003
8564110	0	85576	19232	1.57	-9.29	-86.4	0.273	0.16	-0.001
8564210	0	85577	19332	1.64	-9.35	-87.15	0.272	0.16	-0.006
8564310	0	85578	19432	1.61	-9.38	-86.18	0.273	0.156	-0.003
8564410	0	85579	19532	1.6	-9.49	-87.53	0.25799	0.165	-0.005
8564510	0	85580	19632	1.63	-9.55	-88.33	0.273	0.15199	-0.002
8564610	0	85581	19732	1.61	-9.6	-88.57	0.28	0.161	-0.002
8564710	0	85582	19832	1.53	-9.55	-89.43	0.26699	0.171	0
8564810	0	85583	19932	1.7	-9.68	-88.75	0.272	0.158	-0.004
8564910	0	85584	20032	1.66	-9.67	-88.5	0.28099	0.166	-0.004
8565010	0	85585	20132	1.65	-9.77	-90.13	0.275	0.164	-0.006
8565110	0	85586	20232	1.47	-9.65	-88.96	0.284	0.175	-0.002
8565211	0	85587	20332	1.8	-9.7	-89.18	0.283	0.15899	-0.004
8565311	0	85588	20432	1.7	-9.77	-90.03	0.277	0.17	-0.001
8565411	0	85589	20532	1.57	-9.68	-89.97	0.28799	0.173	-0.002
8565511	0	85590	20632	1.69	-9.8	-90.46	0.26499	0.164	-0.003
8565611	0	85591	20732	1.62	-9.65	-89.95	0.28799	0.178	-0.005
8565711	0	85592	20832	1.58	-9.71	-89.16	0.28099	0.172	-0.004
8565811	0	85593	20932	1.7	-9.7	-90.35	0.282	0.174	-0.001
8565911	0	85594	21032	1.6	-9.59	-88.65	0.293	0.169	0
8566011	0	85595	21132	1.63	-9.75	-90.31	0.27	0.173	-0.002
