# Supplementary material for: Robot-Based Calibration Procedure for Graphene Electronic Skin
Source: Sensors (Basel). 2022 Aug 16;22(16):6122. doi: 10.3390/s22166122 (PMC9416129; doi:10.3390/s22166122)
Supplement: Supplementary file 1 [file sensors-22-06122-s001.zip › measurements/sensor_row_12_col_26_hex_unload.dat]

#ID ES_1_V1
#SIZE ROW 16 COL 32
#DIR UNLOAD
#sensor: hex
#coord: row_12_col_26
system_time	status	sequence_number	hex_sample_counter	Fx	Fy	Fz	Tx	Ty	Tz
8566111	0	85596	21232	1.57	-9.67	-90.33	0.27	0.18	-0.002
8566211	0	85597	21332	1.66	-9.59	-90.58	0.283	0.171	-0.006
8566311	0	85598	21432	1.7	-9.66	-89.83	0.273	0.17	-0.004
8566411	0	85599	21532	1.53	-9.71	-89.53	0.27	0.173	-0.004
8566512	0	85600	21632	1.66	-9.57	-89.65	0.278	0.177	-0.004
8566612	0	85601	21732	1.6	-9.47	-88.96	0.286	0.177	-0.005
8566712	0	85602	21832	1.62	-9.64	-89.71	0.262	0.17	-0.004
8566812	0	85603	21932	1.68	-9.74	-90.42	0.248	0.165	-0.007
8566912	0	85604	22032	1.5599	-9.45	-87.91	0.271	0.174	-0.007
8567012	0	85605	22132	1.61	-9.56	-88.5199	0.259	0.164	-0.006
8567112	0	85606	22232	1.68	-9.4399	-87.7	0.275	0.164	-0.008
8567212	0	85607	22332	1.6	-9.3	-87.05	0.268	0.166	-0.004
8567312	0	85608	22432	1.47	-9.36	-87.38	0.256	0.17	-0.004
8567412	0	85609	22532	1.42	-9.21	-86.18	0.256	0.175	-0.004
8567512	0	85610	22632	1.5	-9.08	-85.26	0.266	0.15899	-0.004
8567612	0	85611	22732	1.52	-8.83	-84.85	0.272	0.158	-0.004
8567712	0	85612	22832	1.35	-9	-84.82	0.248	0.162	-0.006
8567813	0	85613	22932	1.4	-8.92	-83.58	0.239	0.161	-0.008
8567913	0	85614	23032	1.41	-8.77	-83.1	0.253	0.15199	-0.007
8568013	0	85615	23132	1.32	-8.78	-81.46	0.234	0.157	-0.002
8568113	0	85616	23232	1.32	-8.59	-80.81	0.238	0.142	-0.004
8568213	0	85617	23332	1.22	-8.59	-80.56	0.22	0.14399	-0.008
8568313	0	85618	23432	1.38	-8.51	-79.65	0.226	0.141	-0.004
8568413	0	85619	23532	1.09	-8.29	-77.61	0.237	0.149	-0.004
8568513	0	85620	23632	1.09	-8.12	-78.12	0.238	0.149	-0.005
8568613	0	85621	23732	1.35	-8.27	-78.6	0.198	0.142	-0.004
8568713	0	85622	23832	1.21	-8.18	-77.9	0.195	0.15899	-0.004
8568813	0	85623	23932	1.11	-7.93	-75.9	0.208	0.13	-0.002
8568913	0	85624	24032	1.01	-7.83	-75.78	0.208	0.15199	-0.004
8569013	0	85625	24132	1.04	-7.74	-75.25	0.2	0.136	-0.003
8569113	0	85626	24232	0.97	-7.58	-74.08	0.201	0.141	-0.004
8569214	0	85627	24332	0.74	-7.34	-72.67	0.211	0.148	-0.005
8569314	0	85628	24432	0.99	-7.38	-71.43	0.197	0.12899	-0.001
8569414	0	85629	24532	0.92	-7.41	-71.57	0.178	0.135	-0.003
8569514	0	85630	24632	0.97	-7.27	-71.58	0.194	0.111	-0.005
8569614	0	85631	24732	0.7799	-7.1	-70.61	0.189	0.128	-0.006
8569714	0	85632	24832	0.89	-7.05	-70.05	0.173	0.121	-0.004
8569814	0	85633	24932	0.99	-6.91	-68.96	0.196	0.109	-0.004
8569914	0	85634	25032	0.79	-6.85	-68.35	0.179	0.122	-0.006
8570014	0	85635	25132	0.74	-6.74	-67.79	0.187	0.118	-0.006
8570114	0	85636	25232	0.77	-6.67	-66.4	0.18	0.113	-0.003
8570214	0	85637	25332	0.6	-6.41	-66.88	0.199	0.118	-0.006
8570314	0	85638	25432	0.77	-6.46	-65.88	0.167	0.121	-0.006
8570415	0	85639	25532	0.66	-6.32	-65.05	0.172	0.112	0
8570515	0	85640	25632	0.79	-6.36	-64.64	0.156	0.104	-0.004
8570615	0	85641	25732	0.69	-6.23	-63.68	0.167	0.1	-0.004
8570715	0	85642	25832	0.71	-6.13	-63.1	0.165	0.095	-0.004
8570815	0	85643	25932	0.52	-6.1	-62.81	0.135	0.113	-0.006
8570915	0	85644	26032	0.57	-6.03	-61.6	0.13699	0.103	-0.001
8571015	0	85645	26132	0.66	-6.01	-61.54	0.14	0.093	-0.004
8571115	0	85646	26232	0.7	-5.93	-60.55	0.131	0.077	-0.005
8571215	0	85647	26332	0.74	-5.86	-58.77	0.117	0.083	-0.002
8571315	0	85648	26432	0.46	-5.66	-59.43	0.132	0.093	-0.005
8571415	0	85649	26532	0.55	-5.63	-58.42	0.12	0.088	-0.001
8571515	0	85650	26632	0.56	-5.4699	-57.37	0.119	0.079	-0.005
8571615	0	85651	26732	0.56	-5.37	-56.34	0.122	0.073	0.001
8571715	0	85652	26832	0.56	-5.35	-56.27	0.117	0.081	-0.001
8571816	0	85653	26932	0.43	-5.2399	-55.81	0.107	0.093	-0.002
8571916	0	85654	27032	0.48	-5.09	-55.55	0.123	0.077	-0.005
8572016	0	85655	27132	0.41	-4.98	-53.82	0.107	0.085	-0.004
8572116	0	85656	27232	0.48	-5.21	-54.36	0.078	0.079	-0.004
8572216	0	85657	27332	0.4	-4.81	-52.69	0.106	0.07199	0
8572316	0	85658	27432	0.44	-4.91	-53.34	0.087	0.064	-0.004
8572416	0	85659	27532	0.24	-4.61	-52.0099	0.1	0.092	-0.003
8572516	0	85660	27632	0.28	-4.67	-51.91	0.073	0.082	-0.007
8572616	0	85661	27732	0.25	-4.4899	-50.56	0.093	0.078	-0.007
8572716	0	85662	27832	0.22	-4.45	-49.64	0.081	0.077	-0.005
8572816	0	85663	27932	0.34	-4.37	-49.46	0.083	0.07	-0.003
8572916	0	85664	28032	0.36	-4.4	-48.96	0.069	0.073	-0.003
8573017	0	85665	28132	0.29	-4.26	-48.33	0.077	0.068	-0.003
8573117	0	85666	28232	0.34	-4.17	-46.79	0.075	0.073	-0.003
8573217	0	85667	28332	0.1	-3.93	-46.47	0.094	0.075	-0.006
8573317	0	85668	28432	0.21	-3.96	-45.93	0.077	0.069	-0.002
8573417	0	85669	28532	0.1	-3.75	-45.16	0.078	0.062	-0.003
8573517	0	85670	28632	0.34	-3.91	-45.75	0.056	0.056	-0.003
8573617	0	85671	28732	0.28	-3.63	-44.0099	0.068	0.061	-0.005
8573717	0	85672	28832	0.22	-3.75	-43.36	0.055	0.053	-0.002
8573817	0	85673	28932	0.22	-3.7	-44.07	0.051	0.044	-0.003
8573917	0	85674	29032	0.17	-3.54	-42.97	0.064	0.054	-0.004
8574017	0	85675	29132	0.14	-3.3	-40.9	0.063	0.053	-0.003
8574117	0	85676	29232	0.31	-3.45	-40.1	0.059	0.033	-0.001
8574217	0	85677	29332	0.1	-3.27	-40.1	0.058	0.05	-0.007
8574317	0	85678	29432	0.04	-3.18	-38.16	0.052	0.037	-0.005
8574418	0	85679	29532	0.26	-3.21	-39.25	0.057	0.032	-0.005
8574518	0	85680	29632	0.03	-2.96	-37.52	0.063	0.029	-0.002
8574618	0	85681	29732	0.04	-2.98	-36.95	0.05	0.041	-0.003
8574718	0	85682	29832	0.13	-3.1	-36.56	0.037	0.025	0
8574818	0	85683	29932	0.02	-2.92	-36.2599	0.056	0.025	-0.004
8574918	0	85684	30032	-0.12	-2.92	-35.64	0.051	0.04	-0.003
8575018	0	85685	30132	0	-2.97	-35.1699	0.035	0.023	-0.001
8575118	0	85686	30232	-0.02	-2.82	-34.45	0.034	0.04	-0.005
8575218	0	85687	30332	-0.1	-2.79	-32.68	0.05	0.025	-0.002
8575318	0	85688	30432	0.06	-2.79	-32.41	0.037	0.023	-0.004
8575418	0	85689	30532	-0.23	-2.82	-32.66	0.04	0.00899	-0.002
8575518	0	85690	30632	-0.2	-2.69	-31.78	0.03799	0.021	-0.004
8575619	0	85691	30732	-0.25	-2.6199	-30.62	0.048	0.015	-0.002
8575719	0	85692	30832	-0.17	-2.6	-31.04	0.053	0.004	-0.008
8575819	0	85693	30932	-0.12	-2.71	-30.42	0.03	0.004	-0.001
8575919	0	85694	31032	-0.3	-2.42	-28.96	0.054	-0.00899	-0.002
8576019	0	85695	31132	-0.32	-2.49	-29.21	0.045	0	-0.004
8576119	0	85696	31232	-0.28	-2.46	-28.42	0.032	-0.001	-0.001
8576219	0	85697	31332	-0.26	-2.3	-26.86	0.057	-0.01799	-0.002
8576319	0	85698	31432	-0.37	-2.41	-27.11	0.045	-0.012	-0.005
8576419	0	85699	31532	-0.44	-2.3699	-26.4	0.034	-0.002	-0.005
8576519	0	85700	31632	-0.45	-2.22	-25.41	0.059	-0.011	-0.001
8576619	0	85701	31732	-0.54	-2.13	-24.79	0.05	-0.02	-0.001
8576719	0	85702	31832	-0.58	-2.17	-24.57	0.048	-0.007	-0.006
8576819	0	85703	31932	-0.52	-2.09	-24.1299	0.052	-0.002	-0.002
8576919	0	85704	32032	-0.5	-2.07	-22.25	0.048	-0.026	-0.004
8577020	0	85705	32132	-0.34	-2.1099	-22.47	0.05	-0.037	-0.003
8577120	0	85706	32232	-0.64	-1.91	-21.37	0.04	-0.013	-0.005
8577220	0	85707	32332	-0.67	-1.91	-21.15	0.06	-0.016	-0.005
8577320	0	85708	32432	-0.6	-1.9	-20.84	0.051	-0.034	-0.001
8577420	0	85709	32532	-0.92	-1.86	-19.7	0.042	-0.01899	-0.001
8577520	0	85710	32632	-0.66	-1.91	-20.2099	0.03	-0.029	-0.002
8577620	0	85711	32732	-0.71	-1.71	-18.23	0.044	-0.027	-0.003
8577720	0	85712	32832	-0.69	-1.64	-17.51	0.059	-0.03799	-0.002
8577820	0	85713	32932	-0.67	-1.7	-17.65	0.044	-0.028	0
8577920	0	85714	33032	-0.72	-1.47	-17.15	0.068	-0.035	-0.002
8578020	0	85715	33132	-0.74	-1.46	-16.35	0.055	-0.034	-0.001
8578120	0	85716	33232	-0.71	-1.44	-16.02	0.052	-0.047	-0.004
8578221	0	85717	33332	-0.76	-1.38	-15.36	0.044	-0.034	-0.003
8578321	0	85718	33432	-0.81	-1.21	-14.65	0.051	-0.026	-0.005
8578421	0	85719	33532	-0.81	-1.42	-14.23	0.03599	-0.027	-0.005
8578521	0	85720	33632	-0.76	-1.28	-14.55	0.052	-0.029	-0.003
8578621	0	85721	33732	-0.68	-1.09	-12.76	0.064	-0.033	-0.006
8578721	0	85722	33832	-0.98	-1.2	-13.42	0.026	-0.013	-0.007
8578821	0	85723	33932	-0.71	-1.1	-12.85	0.039	-0.034	-0.002
8578921	0	85724	34032	-0.7799	-1.11	-12.99	0.03	-0.022	-0.005
8579021	0	85725	34132	-0.64	-1.0599	-12.13	0.034	-0.032	-0.004
8579121	0	85726	34232	-0.79	-0.75	-11.3	0.05	-0.029	-0.004
8579221	0	85727	34332	-0.7	-0.86	-11.72	0.039	-0.016	-0.005
8579321	0	85728	34432	-0.76	-0.85	-10.6	0.028	0.005	-0.004
8579421	0	85729	34532	-0.79	-0.75	-10.03	0.039	-0.014	-0.004
8579521	0	85730	34632	-0.64	-0.88	-10.36	0.021	-0.029	-0.005
8579622	0	85731	34732	-0.67	-0.64	-8.92	0.041	-0.02	-0.003
8579722	0	85732	34832	-0.63	-0.5899	-9.25	0.04	-0.008	-0.002
8579822	0	85733	34932	-0.5899	-0.58	-7.96	0.03599	-0.016	-0.001
8579922	0	85734	35032	-0.61	-0.61	-8.7299	0.01799	-0.016	-0.006
8580022	0	85735	35132	-0.63	-0.42	-7.17	0.034	-0.008	-0.005
8580122	0	85736	35232	-0.48	-0.5899	-8.64	0.02	-0.017	-0.005
8580222	0	85737	35332	-0.3899	-0.57	-7.75	0.027	-0.01899	-0.002
8580322	0	85738	35432	-0.46	-0.51	-6.94	0.01799	-0.01899	0
8580422	0	85739	35532	-0.36	-0.3	-5.66	0.024	-0.028	-0.005
8580522	0	85740	35632	-0.47	-0.36	-5.94	0.013	-0.003	-0.005
8580622	0	85741	35732	-0.51	-0.14	-5.35	0.027	-0.006	-0.002
8580722	0	85742	35832	-0.37	-0.16	-5.87	0.013	-0.007	-0.008
8580823	0	85743	35932	-0.25	-0.2	-5.23	0.001	-0.008	0
8580923	0	85744	36032	-0.46	0.09	-4.18	0.029	-0.006	-0.003
8581023	0	85745	36132	-0.4	0.05	-4.53	0.014	0.003	-0.004
8581123	0	85746	36232	-0.25	-0.09	-5.2399	0.004	0.002	-0.004
8581223	0	85747	36332	-0.17	-0.03	-3.65	-0.015	-0.001	-0.001
8581323	0	85748	36432	-0.25	0.12	-3.38	0.003	0.002	-0.003
8581423	0	85749	36532	-0.29	0.11	-3.35	-0.001	0.005	-0.004
8581523	0	85750	36632	-0.25	0.31	-3.22	0.016	-0.004	-0.001
8581623	0	85751	36732	-0.17	0.25	-2.74	0.006	0.002	-0.001
8581723	0	85752	36832	-0.13	0.31	-1.93	0.014	-0.006	-0.003
8581823	0	85753	36932	-0.16	0.33	-1.52	0.017	-0.00899	0.001
8581923	0	85754	37032	-0.12	0.3	-2.78	0	-0.012	0.002
8582023	0	85755	37132	-0.09	0.14	-2.59	-0.013	0.002	-0.003
8582123	0	85756	37232	-0.22	0.26	-2.97	-0.002	0.006	-0.002
8582224	0	85757	37332	-0.08	0.19	-2.34	-0.00899	-0.001	0
8582324	0	85758	37432	-0.11	0.22	-2.73	-0.008	-0.008	-0.001
8582424	0	85759	37532	-0.16	0.28	-1.5	0.004	-0.015	0
8582524	0	85760	37632	-0.17	0.42	-1.35	0.002	-0.008	0.003
8582624	0	85761	37732	-0.18	0.43	-1.41	0	0.007	-0.004
8582724	0	85762	37832	-0.16	0.41	-0.96	0	-0.007	-0.003
8582824	0	85763	37932	-0.22	0.42	-1.62	-0.001	0	-0.002
8582924	0	85764	38032	-0.26	0.45	-1.63	-0.001	-0.01	-0.004
8583024	0	85765	38132	-0.21	0.49	-1.94	0.001	-0.007	0
8583124	0	85766	38232	-0.27	0.61	-1.13	0.00899	-0.014	0.001
8583224	0	85767	38332	-0.2	0.38	-1.27	-0.01799	-0.004	-0.001
8583324	0	85768	38432	-0.21	0.46	-0.79	-0.011	-0.015	-0.001
8583424	0	85769	38532	-0.36	0.52	-1.3099	-0.01	0.001	-0.002
8583525	0	85770	38632	-0.16	0.46	-1.67	-0.006	-0.013	-0.006
8583625	0	85771	38732	-0.21	0.56	-1.55	-0.007	-0.017	-0.003
8583725	0	85772	38832	-0.23	0.64	-0.3899	-0.002	-0.011	-0.002
8583825	0	85773	38932	-0.18	0.44	-0.55	-0.013	-0.01799	0.001
8583925	0	85774	39032	-0.32	0.5299	-0.14	-0.005	-0.013	0
8584025	0	85775	39132	-0.18	0.47	-0.48	-0.016	-0.01899	-0.003
8584125	0	85776	39232	-0.18	0.51	-0.52	-0.011	-0.023	-0.003
8584225	0	85777	39332	-0.34	0.57	-0.52	0.003	-0.016	-0.002
8584325	0	85778	39432	-0.27	0.5	-0.55	-0.017	-0.013	-0.001
8584425	0	85779	39532	-0.27	0.5299	-0.35	-0.006	-0.02	0
8584525	0	85780	39632	-0.1	0.5	-0.14	-0.015	-0.034	-0.002
8584625	0	85781	39732	-0.19	0.44	-0.07	-0.017	-0.007	-0.004
8584726	0	85782	39832	-0.34	0.57	-0.11	-0.01	-0.011	-0.004
8584826	0	85783	39932	-0.22	0.61	1.01	0.006	-0.031	-0.001
8584926	0	85784	40032	-0.36	0.43	0.32	-0.01899	-0.01899	-0.002
8585026	0	85785	40132	-0.08	0.42	-0.26	-0.026	-0.031	-0.001
8585126	0	85786	40232	-0.4	0.57	-0.16	-0.002	-0.016	-0.004
8585226	0	85787	40332	-0.29	0.65	0.25	-0.003	-0.014	-0.003
8585326	0	85788	40432	-0.37	0.6	1.16	-0.007	-0.026	-0.002
8585426	0	85789	40532	-0.22	0.5	0.46	-0.003	-0.034	-0.004
8585526	0	85790	40632	-0.27	0.35	0.48	-0.028	-0.033	-0.001
8585626	0	85791	40732	-0.24	0.57	1.22	-0.001	-0.03599	-0.003
8585726	0	85792	40832	-0.35	0.54	1.46	-0.013	-0.034	0.004
8585826	0	85793	40932	-0.34	0.52	1.0599	-0.01	-0.044	-0.001
8585926	0	85794	41032	-0.43	0.62	1.29	0.008	-0.02	-0.002
8586026	0	85795	41132	-0.3	0.57	1.24	-0.014	-0.024	-0.003
8586127	0	85796	41232	-0.35	0.61	1.03	-0.008	-0.032	-0.004
8586227	0	85797	41332	-0.35	0.44	1.26	-0.029	-0.031	-0.002
8586327	0	85798	41432	-0.36	0.67	1.61	-0.00899	-0.035	-0.001
8586427	0	85799	41532	-0.25	0.54	2.6	-0.015	-0.045	-0.002
8586527	0	85800	41632	-0.43	0.55	2.3699	-0.031	-0.032	0.001
8586627	0	85801	41732	-0.45	0.8	2.83	-0.002	-0.028	0
8586727	0	85802	41832	-0.29	0.5899	1.73	-0.028	-0.022	-0.003
8586827	0	85803	41932	-0.21	0.66	1.59	-0.004	-0.034	-0.001
8586927	0	85804	42032	-0.23	0.5899	2.49	-0.027	-0.031	0
8587027	0	85805	42132	-0.33	0.67	2.6099	-0.014	-0.028	-0.001
8587127	0	85806	42232	-0.26	0.71	1.79	-0.007	-0.034	-0.002
8587227	0	85807	42332	-0.33	0.68	2.07	-0.021	-0.023	-0.003
8587327	0	85808	42432	-0.37	0.62	1.99	-0.02	-0.028	0.001
8587428	0	85809	42532	-0.26	0.64	2.85	-0.033	-0.031	0
8587528	0	85810	42632	-0.36	0.55	2.34	-0.039	-0.01899	-0.001
8587628	0	85811	42732	-0.49	0.68	3.53	-0.029	-0.01799	0.002
8587728	0	85812	42832	-0.2	0.76	2.05	-0.014	-0.035	-0.001
8587828	0	85813	42932	-0.24	0.73	2.97	-0.021	-0.048	0.003
8587928	0	85814	43032	-0.37	0.81	2.81	-0.013	-0.026	-0.004
8588028	0	85815	43132	-0.34	0.75	3.64	-0.005	-0.046	-0.003
8588128	0	85816	43232	-0.38	0.7	2.82	-0.024	-0.032	-0.002
8588228	0	85817	43332	-0.34	0.81	2.79	-0.011	-0.034	-0.002
8588328	0	85818	43432	-0.43	0.83	4.2	-0.008	-0.037	0
8588428	0	85819	43532	-0.2	0.57	2.65	-0.031	-0.035	0
8588528	0	85820	43632	-0.42	0.77	3.81	-0.026	-0.028	0.001
8588629	0	85821	43732	-0.36	0.7	3.19	-0.026	-0.024	0.001
8588729	0	85822	43832	-0.17	0.5	2.69	-0.035	-0.033	-0.001
8588829	0	85823	43932	-0.29	0.96	4.52	-0.007	-0.042	0.001
8588929	0	85824	44032	-0.26	0.8	3.49	-0.00899	-0.037	0.002
8589029	0	85825	44132	-0.31	0.8	3.61	-0.00899	-0.046	-0.002
8589129	0	85826	44232	-0.37	0.82	4.03	-0.028	-0.033	0.002
8589229	0	85827	44332	-0.45	0.89	3.6	-0.011	-0.034	-0.001
8589329	0	85828	44432	-0.38	0.77	3.62	-0.025	-0.027	0.004
8589429	0	85829	44532	-0.34	0.74	3.34	-0.01899	-0.044	-0.003
8589529	0	85830	44632	-0.49	0.87	4.4699	-0.024	-0.027	0.003
8589629	0	85831	44732	-0.27	0.83	3.91	-0.014	-0.049	0.003
8589729	0	85832	44832	-0.37	0.88	3.79	-0.008	-0.044	-0.002
8589829	0	85833	44932	-0.31	0.9	5.39	-0.017	-0.052	0.001
8589929	0	85834	45032	-0.3	0.95	5.35	-0.011	-0.053	0.005
8590030	0	85835	45132	-0.28	0.87	4.96	-0.022	-0.04	0.002
8590130	0	85836	45232	-0.32	0.79	4.9699	-0.037	-0.042	0.003
8590230	0	85837	45332	-0.21	0.63	3.83	-0.04	-0.037	0.004
8590330	0	85838	45432	-0.27	0.88	4.42	-0.022	-0.04	0.001
8590430	0	85839	45532	-0.38	0.92	5.2	-0.022	-0.042	-0.001
8590530	0	85840	45632	-0.35	0.92	4.61	-0.01899	-0.03799	-0.004
8590630	0	85841	45732	-0.36	1.05	4.9	-0.008	-0.046	0.001
8590730	0	85842	45832	-0.15	0.72	4.95	-0.03	-0.059	0.001
8590830	0	85843	45932	-0.37	0.88	5.56	-0.024	-0.03599	0.001
8590930	0	85844	46032	-0.41	0.9	6.17	-0.026	-0.051	0.003
8591030	0	85845	46132	-0.31	0.98	5.27	-0.025	-0.049	-0.002
8591130	0	85846	46232	-0.31	0.91	6.03	-0.026	-0.051	0
8591230	0	85847	46332	-0.43	0.92	5.87	-0.028	-0.047	0.002
8591331	0	85848	46432	-0.37	0.91	6.43	-0.031	-0.051	-0.001
8591431	0	85849	46532	-0.26	0.88	6.37	-0.035	-0.051	0.002
8591531	0	85850	46632	-0.28	0.93	5.21	-0.031	-0.05	0.002
8591631	0	85851	46732	-0.38	1.12	7.06	0.005	-0.049	0
8591731	0	85852	46832	-0.17	0.76	5.33	-0.03799	-0.053	0.003
8591831	0	85853	46932	-0.35	1.01	6.37	-0.017	-0.046	0.003
8591931	0	85854	47032	-0.31	0.98	6.4	-0.025	-0.044	0.002
8592031	0	85855	47132	-0.3899	1.1	6.95	-0.016	-0.055	0
8592131	0	85856	47232	-0.29	0.93	6.66	-0.028	-0.054	0.001
8592231	0	85857	47332	-0.33	1.07	6.34	-0.016	-0.063	-0.001
8592331	0	85858	47432	-0.04	0.92	5.62	-0.025	-0.07	0.002
8592431	0	85859	47532	-0.24	0.97	6.31	-0.03599	-0.054	0.006
8592531	0	85860	47632	-0.27	1.01	6.78	-0.034	-0.058	0
8592632	0	85861	47732	-0.35	1.09	7.92	-0.028	-0.049	0.003
8592732	0	85862	47832	-0.34	1.13	6.67	-0.016	-0.056	0.003
8592832	0	85863	47932	-0.19	1.1799	7.09	-0.015	-0.061	0.006
8592932	0	85864	48032	-0.38	1.01	6.44	-0.03599	-0.047	0.001
8593032	0	85865	48132	-0.29	0.98	6.79	-0.041	-0.057	0.002
8593132	0	85866	48232	-0.41	1.13	7.51	-0.01799	-0.048	0.002
8593232	0	85867	48332	-0.26	1.12	7.36	-0.022	-0.062	0.004
8593332	0	85868	48432	-0.43	1.25	7.45	-0.011	-0.051	0
8593432	0	85869	48532	-0.21	0.99	6.85	-0.039	-0.059	0.003
8593532	0	85870	48632	-0.24	1.07	8.28	-0.023	-0.066	-0.001
8593632	0	85871	48732	-0.28	0.93	7.36	-0.039	-0.056	0.005
8593732	0	85872	48832	-0.44	1.28	7.95	-0.006	-0.047	0.003
8593832	0	85873	48932	-0.26	1.11	8.07	-0.041	-0.061	0.004
8593933	0	85874	49032	-0.27	1.15	7.79	-0.031	-0.055	0.005
8594033	0	85875	49132	-0.36	1.13	7.89	-0.033	-0.056	0.001
8594133	0	85876	49232	-0.3	1.25	8.36	-0.02	-0.051	0.007
8594233	0	85877	49332	-0.33	1.21	7.31	-0.035	-0.056	-0.002
8594333	0	85878	49432	-0.3	1.19	7.97	-0.033	-0.059	0.003
8594433	0	85879	49532	-0.38	1.2	7.68	-0.035	-0.056	0
8594533	0	85880	49632	-0.23	1.2	8.54	-0.02	-0.054	0.004
8594633	0	85881	49732	-0.21	0.99	7.97	-0.052	-0.055	0.005
8594733	0	85882	49832	-0.28	1.1	8.79	-0.046	-0.061	0.005
8594833	0	85883	49932	-0.3	1.17	8.12	-0.033	-0.061	0.001
8594933	0	85884	50032	-0.3899	1.23	8.51	-0.032	-0.054	0.006
8595033	0	85885	50132	-0.19	1.23	9.18	-0.026	-0.065	0.002
8595133	0	85886	50232	-0.37	1.15	9.02	-0.041	-0.054	0.008
8595234	0	85887	50332	-0.35	1.25	8.1899	-0.045	-0.049	0.006
8595334	0	85888	50432	-0.45	1.4299	9.53	-0.017	-0.049	0.006
8595434	0	85889	50532	-0.36	1.41	10.13	-0.025	-0.069	0.005
8595534	0	85890	50632	-0.33	1.19	9.49	-0.047	-0.061	0.003
8595634	0	85891	50732	-0.32	1.38	8.41	-0.039	-0.045	0.004
8595734	0	85892	50832	-0.34	1.12	8.85	-0.057	-0.052	0.002
8595834	0	85893	50932	-0.41	1.42	9.78	-0.037	-0.063	0.004
8595934	0	85894	51032	-0.31	1.28	9.22	-0.044	-0.061	0.005
8596034	0	85895	51132	-0.43	1.46	10.32	-0.022	-0.064	0.006
8596134	0	85896	51232	-0.3899	1.28	9.8	-0.052	-0.058	0.007
8596234	0	85897	51332	-0.25	1.41	10.15	-0.03599	-0.071	0.005
8596334	0	85898	51432	-0.31	1.39	9.37	-0.031	-0.057	0.006
8596434	0	85899	51532	-0.43	1.39	9.99	-0.049	-0.055	0.005
8596534	0	85900	51632	-0.44	1.51	9.97	-0.028	-0.058	0.005
8596635	0	85901	51732	-0.29	1.41	9.05	-0.046	-0.052	0.004
8596735	0	85902	51832	-0.21	1.35	9.4799	-0.05	-0.065	0.006
8596835	0	85903	51932	-0.38	1.47	10.11	-0.033	-0.056	0.005
8596935	0	85904	52032	-0.3	1.47	10.13	-0.043	-0.063	0.006
8597035	0	85905	52132	-0.26	1.36	9.65	-0.044	-0.065	0.004
8597135	0	85906	52232	-0.3	1.49	10.64	-0.046	-0.064	0.006
8597235	0	85907	52332	-0.2	1.36	9.7	-0.045	-0.063	0.005
8597335	0	85908	52432	-0.41	1.48	10.09	-0.053	-0.053	0.007
8597435	0	85909	52532	-0.22	1.49	10.21	-0.042	-0.066	0.006
8597535	0	85910	52632	-0.37	1.46	10.29	-0.052	-0.061	0.005
8597635	0	85911	52732	-0.33	1.53	11.42	-0.03799	-0.065	0.006
8597735	0	85912	52832	-0.31	1.52	10.61	-0.041	-0.07199	0.01
8597836	0	85913	52932	-0.31	1.59	11.05	-0.037	-0.068	0.006
8597936	0	85914	53032	-0.12	1.51	10.46	-0.061	-0.073	0.00899
8598036	0	85915	53132	-0.41	1.68	10.16	-0.045	-0.052	0.004
8598136	0	85916	53232	-0.23	1.5	10.5	-0.059	-0.071	0.007
8598236	0	85917	53332	-0.11	1.4	9.96	-0.064	-0.068	0.008
8598336	0	85918	53432	-0.44	1.8	12.06	-0.03	-0.073	0.003
8598436	0	85919	53532	-0.23	1.54	11.2299	-0.044	-0.075	0.008
8598536	0	85920	53632	-0.48	1.86	11.81	-0.027	-0.069	0.007
8598636	0	85921	53732	-0.36	1.64	11.32	-0.051	-0.065	0.007
8598736	0	85922	53832	-0.43	1.77	11.25	-0.042	-0.062	0.006
8598836	0	85923	53932	-0.33	1.73	11.76	-0.03599	-0.071	0.008
8598936	0	85924	54032	-0.27	1.73	11.88	-0.044	-0.071	0.00899
8599036	0	85925	54132	-0.48	1.67	11.84	-0.049	-0.062	0.007
8599136	0	85926	54232	-0.41	1.69	11.38	-0.058	-0.067	0.007
8599237	0	85927	54332	-0.43	1.73	11.65	-0.041	-0.065	0.005
8599337	0	85928	54432	-0.34	1.39	11.97	-0.073	-0.065	0.01
8599437	0	85929	54532	-0.52	1.7	12.33	-0.042	-0.065	0.006
8599537	0	85930	54632	-0.3899	1.8	12.27	-0.037	-0.064	0.008
8599637	0	85931	54732	-0.55	1.76	12.39	-0.046	-0.057	0.007
8599737	0	85932	54832	-0.5	1.67	13.28	-0.041	-0.07	0.008
8599837	0	85933	54932	-0.32	1.46	13.45	-0.045	-0.074	0.006
8599937	0	85934	55032	-0.54	1.48	13.04	-0.039	-0.067	0.00899
8600037	0	85935	55132	-0.42	1.34	11.99	-0.052	-0.06	0.01
8600137	0	85936	55232	-0.32	1.44	12.47	-0.025	-0.07599	0.005
8600237	0	85937	55332	-0.44	1.42	13.72	-0.021	-0.078	0.007
8600337	0	85938	55432	-0.5	1.33	13.44	-0.04	-0.055	0.008
8600437	0	85939	55532	-0.25	1.1	13.6	-0.03599	-0.077	0.00899
8600538	0	85940	55632	-0.43	1.3099	14.63	-0.023	-0.087	0.005
8600638	0	85941	55732	-0.3	1.19	13.49	-0.035	-0.074	0.006
8600738	0	85942	55832	-0.32	1.23	13.25	-0.032	-0.07	0.004
8600838	0	85943	55932	-0.47	1.27	13.9	-0.022	-0.083	0.006
8600938	0	85944	56032	-0.38	1.46	13.59	-0.015	-0.064	0.005
8601038	0	85945	56132	-0.28	1.36	13.83	-0.007	-0.08	0.008
8601138	0	85946	56232	-0.43	1.34	12.93	-0.024	-0.073	0.003
8601238	0	85947	56332	-0.3899	1.41	14.25	-0.014	-0.073	0.004
8601338	0	85948	56432	-0.49	1.25	13.96	-0.032	-0.074	0.007
8601438	0	85949	56532	-0.36	1.21	14.42	-0.024	-0.074	0.007
8601538	0	85950	56632	-0.42	1.34	14.4	-0.01799	-0.075	0.005
8601638	0	85951	56732	-0.3899	1.25	13.55	-0.031	-0.068	0.00899
