# Supplementary material for: Robot-Based Calibration Procedure for Graphene Electronic Skin
Source: Sensors (Basel). 2022 Aug 16;22(16):6122. doi: 10.3390/s22166122 (PMC9416129; doi:10.3390/s22166122)
Supplement: Supplementary file 1 [file sensors-22-06122-s001.zip › measurements/sensor_row_12_col_27_hex_load.dat]

#ID ES_1_V1
#SIZE ROW 16 COL 32
#DIR LOAD
#sensor: hex
#coord: row_12_col_27
system_time	status	sequence_number	hex_sample_counter	Fx	Fy	Fz	Tx	Ty	Tz
8456527	0	84501	42804	-0.48	1.42	14.28	-0.003	-0.075	0.004
8456627	0	84502	42904	-0.33	1.35	14.06	-0.01899	-0.074	0.006
8456727	0	84503	43004	-0.49	1.37	13.94	-0.01	-0.065	0.008
8456828	0	84504	43104	-0.54	1.28	14.28	-0.025	-0.073	0.004
8456928	0	84505	43204	-0.3	1.25	13.48	-0.022	-0.075	0.007
8457028	0	84506	43304	-0.43	1.29	14.25	-0.01799	-0.078	0.006
8457128	0	84507	43404	-0.49	1.45	14.68	-0.012	-0.081	0.007
8457228	0	84508	43504	-0.64	1.39	13.66	-0.023	-0.055	0.007
8457328	0	84509	43604	-0.32	1.22	14.17	-0.027	-0.08	0.006
8457428	0	84510	43704	-0.48	1.36	12.08	-0.015	-0.063	0.006
8457528	0	84511	43804	-0.46	1.24	12.27	-0.014	-0.079	0.003
8457628	0	84512	43904	-0.36	1.25	12.52	-0.004	-0.08	0.005
8457728	0	84513	44004	-0.5	1.07	12.27	-0.02	-0.074	0.007
8457828	0	84514	44104	-0.44	0.97	11.56	-0.00899	-0.089	0.008
8457928	0	84515	44204	-0.64	1.02	12.64	-0.001	-0.07599	0.007
8458029	0	84516	44304	-0.62	0.79	10.7299	-0.022	-0.075	0.008
8458129	0	84517	44404	-0.63	0.86	11.38	-0.02	-0.07599	0.006
8458229	0	84518	44504	-0.6	0.7	10.42	-0.026	-0.077	0.006
8458329	0	84519	44604	-0.69	0.94	12	0.005	-0.08	0.006
8458429	0	84520	44704	-0.57	0.89	11.02	-0.008	-0.082	0.004
8458529	0	84521	44804	-0.62	0.9	10.7	-0.012	-0.077	0.004
8458629	0	84522	44904	-0.51	0.98	11.29	0.00899	-0.077	0.004
8458729	0	84523	45004	-0.63	1.02	10.7299	0.003	-0.084	0.007
8458829	0	84524	45104	-0.54	0.94	11.09	-0.003	-0.079	0.007
8458929	0	84525	45204	-0.7	1	11.51	0.005	-0.071	0.005
8459029	0	84526	45304	-0.64	0.81	11.03	-0.003	-0.078	0.004
8459129	0	84527	45404	-0.55	0.82	10.7	-0.006	-0.094	0.004
8459229	0	84528	45504	-0.5299	0.89	11.59	-0.002	-0.082	0.006
8459329	0	84529	45604	-0.62	0.87	10.95	-0.005	-0.07	0.003
8459430	0	84530	45704	-0.54	0.64	9.83	-0.029	-0.065	0.006
8459530	0	84531	45804	-0.3899	0.63	10.04	-0.033	-0.08	0.011
8459630	0	84532	45904	-0.5899	0.66	10.04	-0.016	-0.075	0.006
8459730	0	84533	46004	-0.47	0.77	10.12	0.001	-0.07199	0.006
8459830	0	84534	46104	-0.41	0.76	9.53	-0.016	-0.062	0.007
8459930	0	84535	46204	-0.48	0.71	10.66	-0.014	-0.074	0.007
8460030	0	84536	46304	-0.45	0.86	10.75	0.004	-0.063	0.007
8460130	0	84537	46404	-0.61	0.88	10.88	0.003	-0.065	0.004
8460230	0	84538	46504	-0.6	0.76	8.92	0.002	-0.07	0.005
8460330	0	84539	46604	-0.3899	0.56	8.52	-0.022	-0.064	0.008
8460430	0	84540	46704	-0.34	0.52	9.35	-0.015	-0.077	0.011
8460530	0	84541	46804	-0.56	0.64	9.22	-0.011	-0.06	0.006
8460631	0	84542	46904	-0.46	0.75	9.45	0.004	-0.068	0.006
8460731	0	84543	47004	-0.38	0.65	9.15	0.008	-0.068	0.007
8460831	0	84544	47104	-0.48	0.6	8.99	-0.01799	-0.064	0.006
8460931	0	84545	47204	-0.52	0.67	9.37	-0.004	-0.066	0.005
8461031	0	84546	47304	-0.52	0.7799	9.05	0.012	-0.054	0.007
8461131	0	84547	47404	-0.45	0.54	9.02	-0.014	-0.053	0.007
8461231	0	84548	47504	-0.33	0.57	8.74	-0.005	-0.07199	0.007
8461331	0	84549	47604	-0.51	0.56	9.14	-0.013	-0.054	0.005
8461431	0	84550	47704	-0.41	0.6	8.81	-0.00899	-0.057	0.006
8461531	0	84551	47804	-0.41	0.68	8.79	0.014	-0.057	0.005
8461631	0	84552	47904	-0.35	0.5299	8.79	-0.005	-0.062	0.007
8461731	0	84553	48004	-0.3899	0.55	8.56	-0.01	-0.06	0.006
8461831	0	84554	48104	-0.25	0.52	7.85	-0.005	-0.057	0.005
8461932	0	84555	48204	-0.31	0.62	8.86	0.003	-0.054	0.004
8462032	0	84556	48304	-0.27	0.43	9.2299	-0.015	-0.054	0.007
8462132	0	84557	48404	-0.43	0.65	9.06	0.015	-0.044	0.005
8462232	0	84558	48504	-0.33	0.56	8.14	-0.003	-0.05	0.002
8462332	0	84559	48604	-0.27	0.58	8.43	0.005	-0.061	0.005
8462432	0	84560	48704	-0.25	0.5	7.85	-0.008	-0.041	0.005
8462532	0	84561	48804	-0.16	0.46	8.28	-0.001	-0.054	0.006
8462632	0	84562	48904	-0.27	0.5299	7.05	0.005	-0.039	0.004
8462732	0	84563	49004	-0.32	0.51	8.47	-0.002	-0.045	0.005
8462832	0	84564	49104	-0.23	0.52	7.66	0.01	-0.048	0.001
8462932	0	84565	49204	-0.19	0.46	8.03	0.003	-0.04	0.005
8463032	0	84566	49304	-0.11	0.32	6.98	-0.004	-0.044	0.005
8463132	0	84567	49404	-0.17	0.46	7.69	-0.004	-0.04	0.002
8463233	0	84568	49504	-0.08	0.54	7.48	0.017	-0.04	0.003
8463333	0	84569	49604	-0.21	0.48	7.31	0.007	-0.04	0.002
8463433	0	84570	49704	0.02	0.32	6.33	0.008	-0.048	0
8463533	0	84571	49804	-0.09	0.3	7.08	-0.006	-0.045	0.004
8463633	0	84572	49904	-0.17	0.3	6.63	0.001	-0.033	0.002
8463733	0	84573	50004	-0.04	0.4	7.62	0.00899	-0.041	0.006
8463833	0	84574	50104	-0.11	0.3899	6.57	0.004	-0.032	0
8463933	0	84575	50204	-0.04	0.32	7.19	0.002	-0.044	0.002
8464033	0	84576	50304	-0.15	0.44	7.38	0.005	-0.03	0.007
8464133	0	84577	50404	-0.05	0.29	6.4899	-0.004	-0.037	0.003
8464233	0	84578	50504	-0.1	0.42	6.31	0.014	-0.034	0
8464333	0	84579	50604	-0.17	0.23	6.85	-0.002	-0.023	0.004
8464433	0	84580	50704	-0.03	0.47	7.47	0.016	-0.043	0.004
8464533	0	84581	50804	-0.09	0.28	6.71	0.001	-0.034	0.005
8464634	0	84582	50904	-0.11	0.43	6.96	0.01	-0.028	0.003
8464734	0	84583	51004	-0.02	0.37	6.15	0.027	-0.03599	0.005
8464834	0	84584	51104	-0.05	0.48	6.6	0.027	-0.026	0
8464934	0	84585	51204	-0.05	0.37	6.38	0.01899	-0.031	0.005
8465034	0	84586	51304	-0.04	0.33	6.43	0.011	-0.024	0.003
8465134	0	84587	51404	0.06	0.24	5.98	-0.005	-0.027	0.004
8465234	0	84588	51504	-0.05	0.36	6.31	0.017	-0.014	0.004
8465334	0	84589	51604	-0.04	0.35	6.4699	0.00899	-0.026	0.002
8465434	0	84590	51704	0.07	0.28	6.36	0.007	-0.016	0.003
8465534	0	84591	51804	0.02	0.28	6.14	0.013	-0.015	0.002
8465634	0	84592	51904	0.05	0.28	5.7399	0.023	-0.008	-0.003
8465734	0	84593	52004	0.03	0.2	5.28	0.016	-0.016	0.003
8465835	0	84594	52104	0.15	0.13	5.2	0.003	-0.02	0.002
8465935	0	84595	52204	0.06	0.43	6.27	0.03	-0.023	0.002
8466035	0	84596	52304	-0.12	0.34	6.09	0.023	-0.008	0.002
8466135	0	84597	52404	0.05	0.27	5.98	0.02	-0.01799	0.002
8466235	0	84598	52504	0.06	0.13	5.26	0.008	-0.008	0.003
8466335	0	84599	52604	0.34	0.07	4.9699	0.006	-0.032	0.001
8466435	0	84600	52704	0.19	0.02	4.68	0.004	-0.01899	0.005
8466535	0	84601	52804	0.26	0.15	5.1	0.022	-0.025	0.002
8466635	0	84602	52904	0.15	0.16	5.2	0.013	-0.017	0.001
8466735	0	84603	53004	0.08	0.07	4.94	0.006	-0.01	0
8466835	0	84604	53104	0.09	0.18	5.6	0.017	-0.013	0.002
8466935	0	84605	53204	0.14	0.12	4.57	0.006	-0.015	0.001
8467035	0	84606	53304	0.17	0.08	3.89	0.014	-0.011	0
8467135	0	84607	53404	0.16	0.2	5.15	0.035	-0.01899	0.004
8467236	0	84608	53504	0.16	0.21	4.7	0.033	-0.013	0
8467336	0	84609	53604	0.01	0.25	4.96	0.03	-0.011	0.001
8467436	0	84610	53704	0.09	0.12	4.53	0.006	-0.003	0.002
8467536	0	84611	53804	0.26	0.05	3.33	0.005	-0.003	0.001
8467636	0	84612	53904	0.06	0.22	4.85	0.028	-0.011	0.002
8467736	0	84613	54004	0.34	-0.04	3.51	0.025	-0.014	0.001
8467836	0	84614	54104	0.24	0	3.72	0.014	-0.012	0.003
8467936	0	84615	54204	0.48	-0.02	3.99	0.016	-0.022	0.003
8468036	0	84616	54304	0.17	0.05	3.8	0.022	-0.001	0.002
8468136	0	84617	54404	0.19	0.1	3.34	0.028	-0.003	0.003
8468236	0	84618	54504	0.22	0.15	3.36	0.029	-0.001	0.001
8468336	0	84619	54604	0.38	-0.03	3.39	0.01	-0.013	0.004
8468436	0	84620	54704	0.29	0.04	3.2	0.01899	0	0
8468537	0	84621	54804	0.26	0.05	2.26	0.024	-0.00899	0
8468637	0	84622	54904	0.3	-0.12	2.66	0.003	0	0.003
8468737	0	84623	55004	0.34	-0.04	3.1	0.01899	-0.012	0.002
8468837	0	84624	55104	0.33	-0.09	3.03	0.023	0.002	0.002
8468937	0	84625	55204	0.27	0.01	2.23	0.028	0.004	0
8469037	0	84626	55304	0.33	-0.01	2.88	0.022	-0.003	0.002
8469137	0	84627	55404	0.12	-0.03	3.66	0.01799	-0.002	0.003
8469237	0	84628	55504	0.26	0.05	2.2	0.017	0.005	0.004
8469337	0	84629	55604	0.37	-0.09	2.84	0	-0.001	0.003
8469437	0	84630	55704	0.2	0.11	2.88	0.028	0.003	0
8469537	0	84631	55804	0.22	-0.06	2.34	0.004	0.014	0.002
8469637	0	84632	55904	0.43	-0.1	2.24	0.011	-0.017	0.003
8469737	0	84633	56004	0.34	-0.15	3.28	0.005	-0.005	0
8469838	0	84634	56104	0.21	0.08	2.53	0.034	0.003	0.002
8469938	0	84635	56204	0.52	-0.31	1.59	-0.007	0.002	0.004
8470038	0	84636	56304	0.08	0	2.66	0.01799	0.007	0.001
8470138	0	84637	56404	0.4	-0.07	2.8	0.01799	-0.013	0.004
8470238	0	84638	56504	0.16	-0.03	1.69	0.027	0.013	0.002
8470338	0	84639	56604	0.26	-0.07	2.05	0.027	0.014	0.002
8470438	0	84640	56704	0.2	-0.03	2.57	0.01799	0	0
8470538	0	84641	56804	0.37	-0.24	1.77	0.021	-0.005	0.001
8470638	0	84642	56904	0.31	-0.04	2.48	0.026	0.008	0.002
8470738	0	84643	57004	0.23	-0.01	1.66	0.029	0.004	0.003
8470838	0	84644	57104	0.35	-0.11	1.59	0.017	0.003	0.005
8470938	0	84645	57204	0.3	-0.18	2.02	0.021	0.01	0.001
8471039	0	84646	57304	0.35	-0.13	1.51	0.029	0.004	0.001
8471139	0	84647	57404	0.31	-0.06	2.24	0.03599	0.007	0.003
8471239	0	84648	57504	0.33	-0.26	0.56	0.01	0.012	0
8471339	0	84649	57604	0.37	-0.29	0.99	0.01899	0.008	0.007
8471439	0	84650	57704	0.36	-0.09	1.32	0.037	0.004	0.003
8471539	0	84651	57804	0.31	-0.33	0.88	0.016	0.008	0.002
8471639	0	84652	57904	0.33	-0.14	1.32	0.03	0.007	0.001
8471739	0	84653	58004	0.36	-0.36	0.15	0.01799	0.00899	0.001
8471839	0	84654	58104	0.36	-0.37	-0.14	0.022	0.016	0.001
8471939	0	84655	58204	0.25	-0.2	-0.07	0.04	0.011	0
8472039	0	84656	58304	0.26	-0.16	0.11	0.034	0.015	0.001
8472139	0	84657	58404	0.43	-0.3899	-0.21	0.014	0.011	0.001
8472239	0	84658	58504	0.34	-0.26	0.21	0.014	0.011	0.003
8472339	0	84659	58604	0.5	-0.4	-1.08	0.03	0.005	0.001
8472440	0	84660	58704	0.28	-0.25	-0.3899	0.031	0.005	0
8472540	0	84661	58804	0.34	-0.4	-0.81	0.027	0.015	0.002
8472640	0	84662	58904	0.35	-0.46	-0.95	0.012	0.01899	-0.001
8472740	0	84663	59004	0.41	-0.5	-1.59	0.013	0.013	0.001
8472840	0	84664	59104	0.48	-0.35	-0.91	0.041	0.014	0
8472940	0	84665	59204	0.31	-0.37	-1.48	0.037	0.016	-0.004
8473040	0	84666	59304	0.23	-0.37	-1.05	0.033	0.01899	0.004
8473140	0	84667	59404	0.23	-0.33	-0.43	0.042	0.01899	0
8473240	0	84668	59504	0.27	-0.36	-0.8	0.047	0.016	-0.001
8473340	0	84669	59604	0.36	-0.62	-2.2	0.03599	0.013	-0.001
8473440	0	84670	59704	0.31	-0.7	-1.35	0.027	0.01	0.001
8473540	0	84671	59804	0.26	-0.68	-2.31	0.033	0.01799	0
8473640	0	84672	59904	0.26	-0.57	-2.09	0.048	0.024	0.001
8473741	0	84673	60004	0.27	-0.75	-1.72	0.032	0.013	-0.003
8473841	0	84674	60104	0.19	-0.47	-0.92	0.056	0.015	0.003
8473941	0	84675	60204	0.29	-0.77	-2.2	0.039	0.007	-0.001
8474041	0	84676	60304	0.14	-0.8	-2.29	0.025	0.015	-0.001
8474141	0	84677	60404	0.15	-0.74	-2.54	0.034	0.03	0.002
8474241	0	84678	60504	0.1	-0.57	-1.41	0.062	0.025	-0.001
8474341	0	84679	60604	0.16	-0.56	-1.03	0.044	0.005	-0.001
8474441	0	84680	60704	0.15	-0.77	-1.87	0.035	0.01	-0.001
8474541	0	84681	60804	0.09	-0.6	-2.25	0.047	0.023	0.002
8474641	0	84682	60904	0.24	-0.69	-1.39	0.043	0.013	-0.001
8474741	0	84683	61004	0.28	-0.77	-2.07	0.025	0.003	-0.001
8474841	0	84684	61104	0.12	-0.72	-1.4	0.033	0.017	0.005
8474941	0	84685	61204	0.23	-0.74	-2.46	0.041	0.003	-0.002
8475042	0	84686	61304	0.13	-0.79	-2.52	0.03799	0.014	0
8475142	0	84687	61404	0.12	-0.69	-1.99	0.048	0.005	-0.002
8475242	0	84688	61504	0.11	-0.79	-2.3	0.03599	0.005	0
8475342	0	84689	61604	0.08	-0.64	-2.27	0.044	0.02	-0.003
8475442	0	84690	61704	0.1	-0.72	-2.31	0.03799	0.012	-0.001
8475542	0	84691	61804	0.08	-0.75	-2.22	0.037	0.026	0
8475642	0	84692	61904	0.11	-0.77	-2.51	0.04	0.011	0
8475742	0	84693	62004	0.36	-0.95	-3.54	0.039	-0.004	0
8475842	0	84694	62104	0.05	-0.8	-3.93	0.059	0.01	-0.002
8475942	0	84695	62204	0.11	-0.94	-4.05	0.049	0.02	-0.001
8476042	0	84696	62304	0.1	-0.95	-4.78	0.066	0.011	-0.006
8476142	0	84697	62404	0.02	-1.2	-5.52	0.035	0.014	-0.004
8476242	0	84698	62504	0.24	-1.15	-5.7399	0.061	0.002	0
8476343	0	84699	62604	0.07	-1.16	-5.85	0.075	0.006	-0.005
8476443	0	84700	62704	0.11	-1.17	-6.32	0.067	0.01	0.001
8476543	0	84701	62804	0.1	-1.29	-6.88	0.059	0.015	-0.001
8476643	0	84702	62904	0.13	-1.28	-6.02	0.07	0.007	0.004
8476743	0	84703	63004	0.19	-1.48	-7.47	0.054	-0.001	-0.003
8476843	0	84704	63104	0.12	-1.42	-7.72	0.066	0.005	-0.003
8476943	0	84705	63204	0.03	-1.4299	-7.46	0.07599	0.011	-0.003
8477043	0	84706	63304	0.07	-1.61	-8.5	0.067	0.003	-0.003
8477143	0	84707	63404	0.03	-1.49	-8.06	0.07599	0.004	-0.002
8477243	0	84708	63504	0.15	-1.65	-9.5	0.062	0.004	-0.005
8477343	0	84709	63604	-0.05	-1.48	-8.75	0.084	0.01899	-0.003
8477443	0	84710	63704	-0.02	-1.61	-9.06	0.081	0.011	-0.002
8477543	0	84711	63804	0.11	-1.8	-10.53	0.073	0.008	0.002
8477643	0	84712	63904	0.07	-1.7	-10.84	0.086	0.015	-0.002
8477744	0	84713	64004	0.17	-1.89	-10.9399	0.084	0.00899	0
8477844	0	84714	64104	0.05	-1.85	-11.04	0.092	0.006	0
8477944	0	84715	64204	-0.08	-1.97	-10.76	0.082	0.016	0.001
8478044	0	84716	64304	0	-1.99	-11.9399	0.086	0.00899	-0.004
8478144	0	84717	64404	-0.02	-2	-12.88	0.09	0.005	-0.003
8478244	0	84718	64504	0.01	-2.2	-13.25	0.069	-0.001	-0.002
8478344	0	84719	64604	-0.05	-2.31	-13.44	0.064	0.008	0
8478444	0	84720	64704	-0.03	-2.25	-14.58	0.08	0.002	-0.001
8478544	0	84721	64804	0.05	-2.29	-14.76	0.079	-0.006	-0.003
8478644	0	84722	64904	-0.06	-2.45	-14.94	0.081	-0.006	-0.002
8478744	0	84723	65004	-0.21	-2.32	-14.68	0.094	0.008	-0.003
8478844	0	84724	65104	0.1	-2.54	-15.8	0.079	-0.01799	-0.004
8478945	0	84725	65204	-0.22	-2.48	-16.28	0.084	0.005	-0.003
8479045	0	84726	65304	-0.13	-2.35	-15.53	0.089	-0.00899	-0.007
8479145	0	84727	65404	-0.29	-2.45	-16.76	0.11	0.01	-0.004
8479245	0	84728	65504	-0.19	-2.6	-17.39	0.089	0.01	-0.002
8479345	0	84729	68	-0.26	-2.66	-17.44	0.096	-0.003	-0.004
8479445	0	84730	168	-0.28	-2.59	-18	0.114	-0.002	0
8479545	0	84731	268	-0.33	-2.72	-17.86	0.11	0.003	-0.004
8479645	0	84732	368	-0.16	-2.83	-19.39	0.1	0	-0.005
8479745	0	84733	468	-0.27	-2.8	-19.28	0.107	0.008	-0.003
8479845	0	84734	568	-0.33	-2.91	-20.74	0.108	0.004	-0.006
8479945	0	84735	668	-0.08	-3.04	-21.26	0.116	-0.007	-0.002
8480045	0	84736	768	-0.17	-3	-20.18	0.114	0.007	0.001
8480145	0	84737	868	-0.23	-3.08	-22.02	0.118	-0.001	-0.005
8480245	0	84738	968	-0.2	-3.22	-21.92	0.109	-0.001	-0.005
8480346	0	84739	1068	-0.13	-3.19	-23.2	0.113	0.004	-0.003
8480446	0	84740	1168	-0.14	-3.3	-22.69	0.12	-0.006	-0.004
8480546	0	84741	1268	-0.17	-3.2	-23.43	0.131	0.007	-0.004
8480646	0	84742	1368	-0.28	-3.32	-24.65	0.12	0.011	-0.004
8480746	0	84743	1468	-0.21	-3.42	-25.5	0.124	0.01899	-0.004
8480846	0	84744	1568	-0.3	-3.35	-24.77	0.136	0.017	-0.004
8480946	0	84745	1668	-0.27	-3.61	-26.88	0.113	0.029	-0.007
8481046	0	84746	1768	-0.17	-3.5	-26.66	0.128	0.01899	-0.004
8481146	0	84747	1868	-0.18	-3.61	-27.55	0.13	0.022	-0.003
8481246	0	84748	1968	-0.12	-3.7	-27.34	0.138	0.015	-0.005
8481346	0	84749	2068	-0.16	-3.83	-28.75	0.123	0.017	-0.006
8481446	0	84750	2168	-0.22	-3.57	-28.73	0.134	0.023	-0.002
8481547	0	84751	2268	-0.22	-3.66	-30.04	0.15099	0.029	-0.005
8481647	0	84752	2368	-0.15	-3.78	-30.51	0.138	0.032	-0.005
8481747	0	84753	2468	-0.07	-3.93	-31.05	0.142	0.014	-0.003
8481847	0	84754	2568	0.07	-4.17	-32.73	0.12	0.025	-0.005
8481947	0	84755	2668	0.04	-4.08	-32.22	0.132	0.03799	-0.005
8482047	0	84756	2768	0.09	-4.2199	-33.66	0.117	0.021	-0.005
8482147	0	84757	2868	0.06	-4.2	-33.54	0.12	0.031	-0.002
8482247	0	84758	2968	-0.05	-4.19	-34.65	0.14	0.03	-0.007
8482347	0	84759	3068	0.09	-4.29	-35.34	0.131	0.045	-0.005
8482447	0	84760	3168	0.06	-4.31	-36.5	0.138	0.049	-0.003
8482547	0	84761	3268	0.07	-4.29	-36.25	0.153	0.03599	-0.005
8482647	0	84762	3368	-0.02	-4.36	-37.65	0.15	0.046	-0.007
8482747	0	84763	3468	-0.02	-4.52	-38.69	0.134	0.041	-0.005
8482847	0	84764	3568	-0.01	-4.54	-37.94	0.132	0.058	-0.004
8482948	0	84765	3668	-0.12	-4.5	-38.78	0.153	0.062	-0.002
8483048	0	84766	3768	0.14	-4.64	-39.55	0.147	0.052	-0.005
8483148	0	84767	3868	0.25	-4.77	-40.58	0.136	0.054	-0.007
8483248	0	84768	3968	0.13	-4.89	-41.7	0.128	0.062	-0.005
8483348	0	84769	4068	0.19	-4.91	-42.16	0.13699	0.068	-0.001
8483448	0	84770	4168	0.17	-5	-42.98	0.141	0.066	-0.003
8483548	0	84771	4268	0.35	-4.9899	-42.74	0.15099	0.045	-0.003
8483648	0	84772	4368	0.35	-4.95	-43.89	0.15199	0.058	-0.004
8483748	0	84773	4468	0.23	-5.01	-43.75	0.139	0.067	-0.003
8483848	0	84774	4568	0.31	-5.08	-45.37	0.145	0.058	-0.005
8483948	0	84775	4668	0.44	-5.23	-45.57	0.138	0.058	-0.005
8484048	0	84776	4768	0.27	-5.27	-46.23	0.134	0.069	-0.005
8484149	0	84777	4868	0.26	-5.26	-45.66	0.147	0.06	-0.003
8484249	0	84778	4968	0.24	-5.29	-47.74	0.141	0.083	-0.005
8484349	0	84779	5068	0.3	-5.35	-48.48	0.16	0.073	-0.002
8484449	0	84780	5168	0.37	-5.36	-49.68	0.164	0.09	-0.001
8484549	0	84781	5268	0.38	-5.4899	-50.21	0.175	0.074	-0.005
8484649	0	84782	5368	0.5	-5.66	-50.1699	0.143	0.078	-0.001
8484749	0	84783	5468	0.41	-5.61	-51.59	0.165	0.075	-0.007
8484849	0	84784	5568	0.33	-5.85	-52.22	0.142	0.092	-0.005
8484949	0	84785	5668	0.49	-5.7	-51.6	0.169	0.068	-0.002
8485049	0	84786	5768	0.51	-5.75	-52.78	0.167	0.086	-0.005
8485149	0	84787	5868	0.55	-6.02	-54.14	0.149	0.082	-0.002
8485249	0	84788	5968	0.66	-5.96	-53.87	0.168	0.075	-0.005
8485349	0	84789	6068	0.54	-6.02	-55.18	0.17	0.081	-0.004
8485449	0	84790	6168	0.5	-6.05	-56.58	0.157	0.099	-0.006
8485550	0	84791	6268	0.46	-6.08	-55.18	0.155	0.11	-0.001
8485650	0	84792	6368	0.65	-6.27	-56.39	0.15899	0.092	-0.002
8485750	0	84793	6468	0.5899	-6.2199	-56.56	0.15899	0.093	-0.004
8485850	0	84794	6568	0.82	-6.44	-58.54	0.164	0.085	-0.004
8485950	0	84795	6668	0.63	-6.31	-58.43	0.18	0.104	-0.006
8486050	0	84796	6768	0.61	-6.31	-58.68	0.186	0.102	-0.004
8486150	0	84797	6868	0.9	-6.58	-59.96	0.15199	0.094	-0.004
8486250	0	84798	6968	1.08	-6.68	-61.01	0.16	0.101	-0.004
8486350	0	84799	7068	0.93	-6.64	-61.37	0.172	0.102	-0.007
8486450	0	84800	7168	0.63	-6.53	-60.96	0.194	0.118	-0.006
8486550	0	84801	7268	0.94	-6.66	-62.43	0.19	0.104	-0.002
8486650	0	84802	7368	0.84	-6.83	-63.88	0.188	0.124	-0.006
8486750	0	84803	7468	0.79	-6.76	-63.38	0.194	0.115	-0.005
8486851	0	84804	7568	0.97	-6.97	-64.58	0.187	0.117	-0.006
8486951	0	84805	7668	1.07	-7.08	-65.41	0.175	0.118	-0.001
8487051	0	84806	7768	1.03	-7.03	-65.42	0.194	0.117	-0.001
8487151	0	84807	7868	1	-6.89	-65.78	0.207	0.125	-0.005
8487251	0	84808	7968	1.13	-7.27	-67.65	0.187	0.131	-0.001
8487351	0	84809	8068	1.04	-7.1	-67.29	0.209	0.116	-0.003
8487451	0	84810	8168	1.09	-7.16	-67.48	0.217	0.124	-0.005
8487551	0	84811	8268	0.98	-7.23	-69.38	0.226	0.134	-0.008
8487651	0	84812	8368	1.08	-7.22	-69.41	0.212	0.12	-0.005
8487751	0	84813	8468	1.09	-7.27	-69.13	0.219	0.136	-0.004
8487851	0	84814	8568	1.28	-7.66	-70.94	0.201	0.132	-0.005
8487951	0	84815	8668	1.28	-7.59	-71.2699	0.207	0.132	-0.004
8488052	0	84816	8768	1.23	-7.69	-71.33	0.201	0.142	-0.002
8488152	0	84817	8868	1.36	-7.79	-73.23	0.204	0.14	-0.006
8488252	0	84818	8968	1.36	-7.86	-72.75	0.203	0.142	-0.003
8488352	0	84819	9068	1.41	-8.09	-75.12	0.187	0.15099	-0.006
8488452	0	84820	9168	1.24	-7.92	-74.78	0.208	0.16	-0.004
8488552	0	84821	9268	1.29	-7.88	-74.7699	0.224	0.154	-0.008
8488652	0	84822	9368	1.22	-7.99	-75.93	0.223	0.16	-0.005
8488752	0	84823	9468	1.42	-8.15	-75.61	0.221	0.153	-0.004
8488852	0	84824	9568	1.41	-8.16	-76.39	0.211	0.15099	-0.003
8488952	0	84825	9668	1.48	-8.34	-77.74	0.202	0.16	-0.003
8489052	0	84826	9768	1.49	-8.13	-77.3	0.247	0.162	-0.003
8489152	0	84827	9868	1.49	-8.39	-77.92	0.23	0.15	-0.002
8489252	0	84828	9968	1.72	-8.47	-78.37	0.232	0.136	-0.003
8489352	0	84829	10068	1.65	-8.49	-79.91	0.238	0.15099	-0.005
8489453	0	84830	10168	1.59	-8.7	-80.44	0.22	0.162	-0.001
8489553	0	84831	10268	1.72	-8.6	-81.3	0.249	0.143	-0.004
8489653	0	84832	10368	1.5599	-8.65	-81.7	0.237	0.166	-0.003
8489753	0	84833	10468	1.69	-8.83	-82.85	0.229	0.157	-0.003
8489853	0	84834	10568	1.62	-8.76	-83.41	0.252	0.171	-0.005
8489953	0	84835	10668	1.78	-9.05	-84.0899	0.225	0.166	-0.004
8490053	0	84836	10768	1.66	-8.88	-84.16	0.255	0.164	-0.004
8490153	0	84837	10868	1.73	-8.9	-84.67	0.253	0.178	-0.004
8490253	0	84838	10968	1.62	-9.09	-86	0.242	0.176	-0.002
8490353	0	84839	11068	1.76	-9.05	-85.26	0.248	0.17	-0.004
8490453	0	84840	11168	1.75	-9.18	-86.73	0.242	0.18	-0.004
8490553	0	84841	11268	1.83	-9.24	-85.95	0.257	0.172	-0.006
8490653	0	84842	11368	1.83	-9.27	-87	0.256	0.162	-0.005
8490754	0	84843	11468	1.85	-9.34	-87.14	0.245	0.172	-0.003
8490854	0	84844	11568	1.83	-9.28	-87.86	0.26	0.177	-0.006
8490954	0	84845	11668	1.93	-9.36	-87.74	0.254	0.169	-0.005
8491054	0	84846	11768	1.89	-9.38	-87.91	0.249	0.167	-0.005
8491154	0	84847	11868	1.72	-9.26	-87.06	0.264	0.186	-0.004
8491254	0	84848	11968	1.86	-9.3	-87.99	0.262	0.167	-0.004
8491354	0	84849	12068	1.83	-9.29	-88.51	0.271	0.166	-0.007
8491454	0	84850	12168	1.84	-9.34	-88.38	0.244	0.174	-0.004
8491554	0	84851	12268	1.75	-9.01	-87.45	0.27399	0.195	-0.005
8491654	0	84852	12368	1.83	-9.17	-88.16	0.266	0.178	-0.001
8491754	0	84853	12468	1.95	-9.29	-87.53	0.25799	0.169	0
8491854	0	84854	12568	1.79	-9.11	-87.82	0.268	0.179	-0.006
