# Supplementary material for: Robot-Based Calibration Procedure for Graphene Electronic Skin
Source: Sensors (Basel). 2022 Aug 16;22(16):6122. doi: 10.3390/s22166122 (PMC9416129; doi:10.3390/s22166122)
Supplement: Supplementary file 1 [file sensors-22-06122-s001.zip › measurements/sensor_row_12_col_27_hex_unload.dat]

#ID ES_1_V1
#SIZE ROW 16 COL 32
#DIR UNLOAD
#sensor: hex
#coord: row_12_col_27
system_time	status	sequence_number	hex_sample_counter	Fx	Fy	Fz	Tx	Ty	Tz
8491954	0	84855	12668	1.92	-9.33	-88.33	0.254	0.175	-0.005
8492055	0	84856	12768	1.91	-9.39	-87.56	0.25	0.176	-0.004
8492155	0	84857	12868	1.88	-9.36	-88.5	0.25099	0.166	-0.004
8492255	0	84858	12968	1.89	-9.22	-87.43	0.261	0.162	-0.005
8492355	0	84859	13068	1.9	-9.27	-87.88	0.245	0.174	-0.003
8492455	0	84860	13168	1.92	-9.14	-86.97	0.26699	0.163	-0.006
8492555	0	84861	13268	1.84	-9.1899	-87.69	0.254	0.185	-0.003
8492655	0	84862	13368	1.71	-9.11	-87.79	0.245	0.186	-0.008
8492755	0	84863	13468	1.74	-9.1	-87.0199	0.246	0.182	-0.003
8492855	0	84864	13568	1.64	-8.92	-86.3399	0.261	0.184	-0.005
8492955	0	84865	13668	1.51	-8.87	-85.63	0.262	0.179	-0.006
8493055	0	84866	13768	1.61	-8.95	-85.08	0.243	0.174	-0.005
8493155	0	84867	13868	1.6	-8.77	-84.2699	0.263	0.164	-0.006
8493255	0	84868	13968	1.58	-8.78	-84.12	0.242	0.172	-0.007
8493356	0	84869	14068	1.74	-8.8	-82.67	0.241	0.158	-0.001
8493456	0	84870	14168	1.51	-8.52	-82.01	0.249	0.163	-0.004
8493556	0	84871	14268	1.51	-8.55	-81.32	0.242	0.167	-0.008
8493656	0	84872	14368	1.52	-8.64	-81.58	0.224	0.16	-0.008
8493756	0	84873	14468	1.4299	-8.4	-80.83	0.232	0.16	-0.006
8493856	0	84874	14568	1.41	-8.18	-78.98	0.239	0.15	-0.007
8493956	0	84875	14668	1.59	-8.29	-78.96	0.222	0.15099	-0.005
8494056	0	84876	14768	1.37	-8.09	-78.89	0.219	0.158	-0.006
8494156	0	84877	14868	1.34	-7.94	-77.32	0.228	0.158	-0.007
8494256	0	84878	14968	1.37	-7.98	-77.12	0.19	0.15	-0.006
8494356	0	84879	15068	1.42	-7.81	-76.73	0.196	0.172	-0.007
8494456	0	84880	15168	1.24	-7.73	-76.31	0.203	0.16	-0.008
8494556	0	84881	15268	1.39	-7.71	-74.8399	0.188	0.142	-0.005
8494657	0	84882	15368	1.22	-7.74	-75.47	0.183	0.161	-0.006
8494757	0	84883	15468	1.3099	-7.63	-74.24	0.178	0.141	-0.004
8494857	0	84884	15568	1.22	-7.41	-73.61	0.18	0.136	-0.006
8494957	0	84885	15668	1.12	-7.14	-71.18	0.191	0.146	-0.007
8495057	0	84886	15768	1.27	-7.25	-71.82	0.167	0.13699	-0.005
8495157	0	84887	15868	1.01	-7.11	-71.04	0.17	0.141	-0.007
8495257	0	84888	15968	0.99	-6.92	-69.99	0.178	0.131	-0.007
8495357	0	84889	16068	0.93	-6.92	-68.71	0.18	0.133	-0.001
8495457	0	84890	16168	0.93	-6.71	-68.18	0.171	0.131	-0.005
8495557	0	84891	16268	1.17	-6.78	-67.95	0.166	0.118	-0.006
8495657	0	84892	16368	1.15	-6.63	-67.85	0.169	0.123	-0.004
8495757	0	84893	16468	1.02	-6.6	-67.6	0.15899	0.128	-0.008
8495857	0	84894	16568	0.95	-6.36	-65.96	0.155	0.123	-0.007
8495958	0	84895	16668	1.13	-6.6	-65.78	0.134	0.11	-0.006
8496058	0	84896	16768	0.95	-6.28	-64.31	0.14	0.115	-0.003
8496158	0	84897	16868	1.08	-6.18	-64.67	0.147	0.104	-0.005
8496258	0	84898	16968	0.88	-5.93	-63.44	0.164	0.122	-0.005
8496358	0	84899	17068	0.74	-5.81	-62.55	0.146	0.125	-0.005
8496458	0	84900	17168	0.7799	-5.83	-62.26	0.139	0.123	-0.002
8496558	0	84901	17268	0.82	-5.82	-61.86	0.138	0.109	-0.006
8496658	0	84902	17368	0.8	-5.7	-60.96	0.134	0.102	-0.005
8496758	0	84903	17468	0.85	-5.65	-59.67	0.121	0.096	-0.003
8496858	0	84904	17568	0.83	-5.57	-60.4	0.118	0.102	-0.002
8496958	0	84905	17668	0.76	-5.43	-59.27	0.121	0.097	-0.006
8497058	0	84906	17768	0.6	-5.34	-57.61	0.115	0.098	-0.004
8497159	0	84907	17868	0.52	-5.09	-57.16	0.119	0.107	-0.005
8497259	0	84908	17968	0.57	-5.11	-57.31	0.121	0.103	-0.005
8497359	0	84909	18068	0.57	-5.04	-55.98	0.109	0.088	-0.003
8497459	0	84910	18168	0.82	-5.15	-55.56	0.09	0.088	0
8497559	0	84911	18268	0.61	-4.89	-54.72	0.1	0.101	-0.003
8497659	0	84912	18368	0.67	-4.86	-54.44	0.095	0.092	-0.001
8497759	0	84913	18468	0.62	-4.77	-53.83	0.086	0.088	-0.006
8497859	0	84914	18568	0.66	-4.48	-53.07	0.104	0.089	-0.006
8497959	0	84915	18668	0.69	-4.64	-52.75	0.068	0.087	-0.005
8498059	0	84916	18768	0.5299	-4.54	-51.91	0.063	0.084	-0.007
8498159	0	84917	18868	0.5899	-4.44	-51.53	0.081	0.077	-0.004
8498259	0	84918	18968	0.63	-4.43	-50.72	0.069	0.07199	-0.005
8498359	0	84919	19068	0.51	-4.25	-50.0099	0.086	0.07599	-0.005
8498459	0	84920	19168	0.5299	-4.11	-48.88	0.07199	0.081	-0.004
8498560	0	84921	19268	0.44	-4.05	-48.19	0.069	0.078	-0.004
8498660	0	84922	19368	0.44	-4.01	-48.18	0.064	0.083	-0.004
8498760	0	84923	19468	0.51	-3.94	-47.21	0.071	0.07	-0.002
8498860	0	84924	19568	0.38	-3.81	-46.39	0.073	0.066	-0.003
8498960	0	84925	19668	0.44	-3.76	-46.07	0.07199	0.067	-0.005
8499060	0	84926	19768	0.47	-3.68	-45.37	0.062	0.075	-0.003
8499160	0	84927	19868	0.5899	-3.77	-44.6	0.051	0.063	-0.003
8499260	0	84928	19968	0.36	-3.55	-44.52	0.05	0.064	-0.003
8499360	0	84929	20068	0.34	-3.44	-43.87	0.058	0.057	-0.008
8499460	0	84930	20168	0.47	-3.47	-43.62	0.047	0.051	-0.007
8499560	0	84931	20268	0.33	-3.26	-42.8	0.058	0.067	-0.005
8499660	0	84932	20368	0.34	-3.23	-41.27	0.041	0.053	-0.004
8499760	0	84933	20468	0.23	-3.07	-40.75	0.059	0.057	-0.00899
8499860	0	84934	20568	0.35	-3.13	-39.93	0.046	0.052	-0.003
8499961	0	84935	20668	0.22	-3.05	-40.46	0.058	0.051	-0.005
8500061	0	84936	20768	0.04	-3.07	-39.02	0.049	0.06	-0.002
8500161	0	84937	20868	0.17	-2.89	-37.54	0.057	0.048	-0.005
8500261	0	84938	20968	0.16	-2.89	-35.9199	0.052	0.039	-0.001
8500361	0	84939	21068	0.19	-3.03	-36.71	0.041	0.034	-0.007
8500461	0	84940	21168	0.23	-2.85	-35.72	0.053	0.03	-0.005
8500561	0	84941	21268	0.01	-2.75	-34.83	0.059	0.03	-0.005
8500661	0	84942	21368	0.11	-2.8599	-34.03	0.035	0.034	-0.005
8500761	0	84943	21468	0.02	-2.88	-34.22	0.046	0.042	-0.006
8500861	0	84944	21568	0.05	-2.79	-34.4	0.047	0.031	-0.005
8500961	0	84945	21668	0.08	-2.71	-33.71	0.039	0.034	-0.006
8501061	0	84946	21768	-0.14	-2.53	-31.66	0.055	0.033	-0.005
8501162	0	84947	21868	-0.06	-2.52	-31.87	0.047	0.02	-0.005
8501262	0	84948	21968	-0.09	-2.58	-31.38	0.04	0.029	-0.008
8501362	0	84949	22068	-0.03	-2.56	-31.32	0.043	0.013	-0.004
8501462	0	84950	22168	-0.05	-2.53	-29.86	0.045	0.007	-0.005
8501562	0	84951	22268	-0.24	-2.51	-30.66	0.042	0.02	-0.008
8501662	0	84952	22368	-0.21	-2.45	-28.82	0.035	0.012	-0.004
8501762	0	84953	22468	-0.17	-2.44	-28.43	0.026	0.002	-0.002
8501862	0	84954	22568	-0.38	-2.23	-26.33	0.056	0.007	-0.005
8501962	0	84955	22668	-0.35	-2.21	-26.47	0.054	0	-0.004
8502062	0	84956	22768	-0.37	-2.22	-26.42	0.051	-0.00899	-0.008
8502162	0	84957	22868	-0.27	-2.19	-25.8	0.048	-0.00899	-0.004
8502262	0	84958	22968	-0.32	-2.04	-24.44	0.069	-0.015	-0.004
8502362	0	84959	23068	-0.46	-2.06	-24.34	0.058	-0.004	-0.003
8502462	0	84960	23168	-0.36	-2.05	-24.16	0.041	-0.02	-0.007
8502563	0	84961	23268	-0.57	-2	-23.22	0.057	-0.003	0
8502663	0	84962	23368	-0.47	-1.99	-22.26	0.058	-0.026	-0.003
8502763	0	84963	23468	-0.4	-1.93	-21.22	0.043	-0.029	-0.005
8502863	0	84964	23568	-0.5	-1.84	-20.9	0.043	-0.016	-0.003
8502963	0	84965	23668	-0.56	-1.81	-19.8	0.045	-0.028	-0.002
8503063	0	84966	23768	-0.62	-1.81	-19.66	0.047	-0.026	-0.005
8503163	0	84967	23868	-0.5299	-1.76	-18.82	0.041	-0.025	-0.002
8503263	0	84968	23968	-0.56	-1.77	-18.51	0.039	-0.033	-0.005
8503363	0	84969	24068	-0.72	-1.5599	-18.4599	0.052	-0.021	-0.003
8503463	0	84970	24168	-0.58	-1.64	-17.82	0.034	-0.026	-0.003
8503563	0	84971	24268	-0.85	-1.5	-16.3	0.052	-0.017	-0.005
8503663	0	84972	24368	-0.5	-1.62	-16.6299	0.023	-0.031	-0.002
8503764	0	84973	24468	-0.55	-1.45	-15.67	0.048	-0.033	-0.002
8503864	0	84974	24568	-0.5299	-1.4299	-17.02	0.039	-0.037	-0.006
8503964	0	84975	24668	-0.47	-1.38	-14.68	0.033	-0.035	-0.001
8504064	0	84976	24768	-0.67	-1.35	-13.77	0.037	-0.024	-0.004
8504164	0	84977	24868	-0.75	-1.21	-13.78	0.044	-0.021	-0.002
8504264	0	84978	24968	-0.5899	-1.25	-14.54	0.021	-0.013	-0.006
8504364	0	84979	25068	-0.62	-1.08	-12.89	0.042	-0.02	-0.003
8504464	0	84980	25168	-0.73	-1.02	-12.54	0.041	-0.01899	-0.004
8504564	0	84981	25268	-0.7799	-1.08	-12.4799	0.028	-0.023	0
8504664	0	84982	25368	-0.5899	-1.04	-11.71	0.037	-0.026	-0.002
8504764	0	84983	25468	-0.61	-1	-11.9799	0.03799	-0.024	-0.005
8504864	0	84984	25568	-0.49	-0.97	-11.5	0.033	-0.034	-0.004
8504964	0	84985	25668	-0.58	-0.91	-10.85	0.031	-0.024	-0.004
8505064	0	84986	25768	-0.52	-0.84	-10.34	0.025	-0.017	-0.001
8505165	0	84987	25868	-0.5299	-0.74	-9.81	0.033	-0.025	-0.004
8505265	0	84988	25968	-0.58	-0.85	-9.97	0.031	-0.012	-0.003
8505365	0	84989	26068	-0.57	-0.89	-9.52	0.004	-0.01	-0.004
8505465	0	84990	26168	-0.57	-0.69	-9.82	0.017	-0.006	-0.002
8505565	0	84991	26268	-0.4	-0.7	-9.74	0.017	-0.015	0
8505665	0	84992	26368	-0.44	-0.54	-8.62	0.016	-0.011	-0.005
8505765	0	84993	26468	-0.51	-0.41	-6.83	0.01799	-0.006	-0.001
8505865	0	84994	26568	-0.47	-0.42	-6.83	0.023	-0.007	0
8505965	0	84995	26668	-0.27	-0.27	-5.93	0.029	-0.023	-0.003
8506065	0	84996	26768	-0.27	-0.46	-7.07	0.004	-0.011	-0.001
8506165	0	84997	26868	-0.47	-0.3	-6.21	0.006	-0.005	-0.003
8506265	0	84998	26968	-0.5	-0.12	-6.11	0.017	-0.002	-0.004
8506366	0	84999	27068	-0.38	-0.11	-4.7399	0.016	-0.025	-0.003
8506466	0	85000	27168	-0.31	-0.06	-5.12	0.011	-0.00899	-0.004
8506566	0	85001	27268	-0.24	-0.04	-4.9	0.004	-0.003	0
8506666	0	85002	27368	-0.31	0.16	-4.4	0.008	-0.002	-0.002
8506766	0	85003	27468	-0.18	0.09	-3.41	-0.001	-0.005	-0.003
8506866	0	85004	27568	-0.28	0.08	-4.62	-0.002	0.008	-0.004
8506966	0	85005	27668	-0.23	0.2	-3.44	0.012	-0.005	-0.004
8507066	0	85006	27768	-0.1	0.07	-4.6	-0.012	0.011	-0.003
8507166	0	85007	27868	-0.06	0.25	-3.31	-0.003	-0.003	-0.003
8507266	0	85008	27968	-0.05	0.22	-3.87	-0.001	0	-0.006
8507366	0	85009	28068	-0.01	0.27	-2.33	0.002	-0.007	-0.003
8507466	0	85010	28168	-0.06	0.26	-2.51	-0.013	-0.004	-0.002
8507566	0	85011	28268	0.08	0.26	-3.19	-0.01	-0.005	-0.005
8507666	0	85012	28368	-0.06	0.44	-1.78	-0.002	-0.005	0
8507767	0	85013	28468	-0.13	0.32	-1.76	-0.01899	0.01	-0.002
8507867	0	85014	28568	-0.08	0.43	-1	-0.007	-0.005	-0.002
8507967	0	85015	28668	-0.17	0.43	-2.02	-0.014	-0.001	-0.005
8508067	0	85016	28768	-0.01	0.3	-0.96	-0.01	-0.008	-0.003
8508167	0	85017	28868	-0.14	0.5	-1.66	0.014	0.001	-0.005
8508267	0	85018	28968	-0.06	0.36	-1.95	-0.01	-0.00899	-0.004
8508367	0	85019	29068	-0.06	0.37	-1.1799	-0.008	-0.007	-0.001
8508467	0	85020	29168	-0.04	0.3899	-1.89	-0.003	-0.012	-0.002
8508567	0	85021	29268	-0.05	0.48	-1.58	0.001	-0.005	-0.001
8508667	0	85022	29368	-0.01	0.48	-1.49	0.006	-0.01	-0.003
8508767	0	85023	29468	-0.27	0.54	-0.72	-0.003	-0.006	-0.003
8508867	0	85024	29568	-0.04	0.37	-1.68	-0.001	-0.01799	0
8508968	0	85025	29668	-0.17	0.52	-1.86	-0.008	-0.008	-0.006
8509068	0	85026	29768	-0.15	0.72	0.09	0.006	-0.007	-0.002
8509168	0	85027	29868	-0.18	0.61	-1.37	0.012	-0.012	-0.002
8509268	0	85028	29968	-0.17	0.5299	0.08	-0.011	-0.02	-0.003
8509368	0	85029	30068	-0.35	0.6	-0.74	-0.002	-0.004	-0.002
8509468	0	85030	30168	-0.17	0.42	-0.83	-0.014	-0.01	-0.003
8509568	0	85031	30268	-0.24	0.65	-0.27	0.01	-0.015	-0.002
8509668	0	85032	30368	-0.09	0.57	-0.87	-0.00899	-0.017	0.001
8509768	0	85033	30468	-0.03	0.44	-0.03	-0.026	-0.015	-0.006
8509868	0	85034	30568	-0.14	0.5299	-0.43	-0.011	-0.016	-0.001
8509968	0	85035	30668	0.01	0.47	-0.55	-0.017	-0.027	-0.001
8510068	0	85036	30768	-0.03	0.51	-0.61	-0.023	-0.01899	-0.004
8510168	0	85037	30868	-0.12	0.62	-0.07	-0.004	-0.016	-0.003
8510269	0	85038	30968	-0.13	0.64	-0.3	-0.015	-0.01899	0.001
8510369	0	85039	31068	-0.25	0.65	0.07	-0.013	-0.016	-0.003
8510469	0	85040	31168	-0.14	0.5	-0.4	-0.02	-0.027	0
8510569	0	85041	31268	-0.3	0.62	0	-0.016	-0.008	-0.006
8510669	0	85042	31368	-0.3	0.66	1.09	-0.004	-0.01899	-0.002
8510769	0	85043	31468	-0.18	0.6	0.26	-0.011	-0.023	0
8510869	0	85044	31568	-0.16	0.48	-0.13	-0.025	-0.014	-0.003
8510969	0	85045	31668	-0.17	0.54	0.8	-0.024	-0.033	-0.001
8511069	0	85046	31768	-0.12	0.65	-0.28	-0.015	-0.01799	-0.004
8511169	0	85047	31868	-0.25	0.6	1.02	-0.021	-0.02	0.001
8511269	0	85048	31968	-0.25	0.57	0.35	-0.021	-0.016	-0.004
8511369	0	85049	32068	0	0.64	0.49	-0.017	-0.016	-0.002
8511469	0	85050	32168	-0.11	0.69	0.82	-0.003	-0.034	-0.001
8511569	0	85051	32268	-0.26	0.65	1.39	-0.022	-0.025	0
8511670	0	85052	32368	-0.21	0.62	1.15	-0.024	-0.013	-0.002
8511770	0	85053	32468	-0.12	0.55	0.1	-0.032	-0.027	-0.002
8511870	0	85054	32568	-0.01	0.5899	1.14	-0.014	-0.03799	-0.001
8511970	0	85055	32668	-0.18	0.6	1.25	-0.03	-0.01	0
8512070	0	85056	32768	-0.15	0.55	1.11	-0.028	-0.01799	0
8512170	0	85057	32868	-0.16	0.75	2.22	-0.00899	-0.025	0.002
8512270	0	85058	32968	-0.05	0.77	1.8	-0.02	-0.026	0.001
8512370	0	85059	33068	-0.15	0.75	1.71	-0.011	-0.022	0.003
8512470	0	85060	33168	-0.05	0.43	1.04	-0.046	-0.024	-0.001
8512570	0	85061	33268	-0.14	0.66	1.63	-0.026	-0.028	-0.001
8512670	0	85062	33368	-0.16	0.61	0.89	-0.032	-0.014	0
8512770	0	85063	33468	-0.22	0.91	3.28	-0.008	-0.01799	0.001
8512870	0	85064	33568	-0.03	0.79	2.79	-0.006	-0.041	0.004
8512971	0	85065	33668	-0.09	0.76	1.48	-0.01899	-0.039	-0.001
8513071	0	85066	33768	-0.07	0.7799	2.66	-0.015	-0.039	0.002
8513171	0	85067	33868	-0.16	0.61	1.53	-0.03	-0.01799	0.002
8513271	0	85068	33968	-0.23	0.71	2.31	-0.03	-0.02	0.002
8513371	0	85069	34068	-0.14	0.73	2.15	-0.024	-0.027	0
8513471	0	85070	34168	-0.33	0.76	2.3699	-0.029	-0.017	0.001
8513571	0	85071	34268	-0.19	0.74	3.38	-0.028	-0.025	0.002
8513671	0	85072	34368	-0.03	0.73	2.04	-0.022	-0.03	-0.004
8513771	0	85073	34468	-0.36	0.87	3.29	-0.023	-0.01899	0.001
8513871	0	85074	34568	-0.13	0.71	3.19	-0.031	-0.033	0.003
8513971	0	85075	34668	-0.21	0.77	2.41	-0.028	-0.014	0
8514071	0	85076	34768	-0.09	0.9	3.25	-0.006	-0.04	0.001
8514172	0	85077	34868	-0.12	0.71	2.63	-0.025	-0.034	0
8514272	0	85078	34968	-0.2	0.96	2.95	-0.012	-0.024	0.002
8514372	0	85079	35068	-0.23	0.83	3.16	-0.032	-0.031	0.002
8514472	0	85080	35168	-0.16	0.71	2.99	-0.028	-0.03599	0.001
8514572	0	85081	35268	-0.15	0.61	2.79	-0.03799	-0.046	0
8514672	0	85082	35368	-0.26	0.77	3.28	-0.037	-0.01899	0.002
8514772	0	85083	35468	-0.35	0.81	3.45	-0.024	-0.022	0
8514872	0	85084	35568	-0.34	0.93	4.42	-0.01899	-0.035	0.001
8514972	0	85085	35668	-0.17	0.7799	3.93	-0.023	-0.028	-0.001
8515072	0	85086	35768	-0.3899	0.94	4.52	-0.015	-0.025	0.001
8515172	0	85087	35868	-0.06	0.62	3.46	-0.047	-0.045	0.001
8515272	0	85088	35968	-0.26	0.91	4.38	-0.01	-0.03	0.003
8515372	0	85089	36068	-0.13	0.84	4.79	-0.011	-0.043	0.004
8515472	0	85090	36168	-0.18	0.88	4.55	-0.01899	-0.033	0
8515573	0	85091	36268	-0.16	0.76	3.96	-0.034	-0.03	0
8515673	0	85092	36368	-0.26	0.77	5.09	-0.027	-0.034	0.001
8515773	0	85093	36468	-0.1	0.82	3.75	-0.01899	-0.039	0
8515873	0	85094	36568	-0.09	0.71	4.81	-0.03799	-0.046	0.001
8515973	0	85095	36668	-0.17	0.92	4.03	-0.01899	-0.041	0.002
8516073	0	85096	36768	-0.3	1.03	5.33	-0.008	-0.045	0.003
8516173	0	85097	36868	-0.16	0.95	5.78	-0.013	-0.049	0.003
8516273	0	85098	36968	-0.12	0.9	4.7399	-0.022	-0.039	0.001
8516373	0	85099	37068	-0.11	0.87	4.69	-0.013	-0.048	0
8516473	0	85100	37168	0.05	0.96	5.53	-0.026	-0.045	0.004
8516573	0	85101	37268	-0.2	0.98	5.38	-0.01799	-0.045	0.001
8516673	0	85102	37368	-0.21	0.98	4.95	-0.013	-0.045	-0.001
8516773	0	85103	37468	-0.17	0.89	5.64	-0.035	-0.04	0.004
8516874	0	85104	37568	-0.36	1.11	5.32	-0.012	-0.034	0.002
8516974	0	85105	37668	-0.11	0.98	6.14	-0.029	-0.045	0.002
8517074	0	85106	37768	-0.36	0.91	6.42	-0.03599	-0.03799	0
8517174	0	85107	37868	-0.13	1.02	6.55	-0.029	-0.05	0.002
8517274	0	85108	37968	0.04	1.0599	6.01	-0.021	-0.056	0.003
8517374	0	85109	38068	-0.09	1.09	6.29	-0.04	-0.037	0.004
8517474	0	85110	38168	-0.08	1.12	6.21	-0.032	-0.034	0.001
8517574	0	85111	38268	0	1.05	6.29	-0.041	-0.046	0.002
8517674	0	85112	38368	-0.03	1.14	6.05	-0.05	-0.039	0
8517774	0	85113	38468	0.06	1.23	6.5	-0.03599	-0.041	0.002
8517874	0	85114	38568	-0.03	1.23	6.56	-0.03599	-0.047	0.001
8517974	0	85115	38668	-0.19	1.24	6.51	-0.046	-0.03	0.002
8518074	0	85116	38768	-0.04	1.22	7.46	-0.047	-0.042	0.001
8518175	0	85117	38868	-0.14	1.27	7.43	-0.03	-0.041	0.001
8518275	0	85118	38968	-0.11	1.28	7.52	-0.021	-0.052	0.003
8518375	0	85119	39068	-0.06	1.26	7.01	-0.028	-0.042	0.005
8518475	0	85120	39168	-0.17	1.33	8.21	-0.012	-0.049	0.002
8518575	0	85121	39268	-0.09	1.1	6.45	-0.034	-0.028	0.004
8518675	0	85122	39368	-0.21	1.2	7.51	-0.044	-0.043	0.005
8518775	0	85123	39468	0.05	1.05	7.21	-0.054	-0.06	0.001
8518875	0	85124	39568	0.11	1.1799	7.46	-0.045	-0.047	0.004
8518975	0	85125	39668	-0.14	1.29	8.01	-0.044	-0.051	0.004
8519075	0	85126	39768	-0.15	1.24	7.18	-0.042	-0.035	0.001
8519175	0	85127	39868	-0.11	1.22	7.65	-0.039	-0.039	0.004
8519275	0	85128	39968	-0.16	1.29	7.1	-0.03599	-0.03599	0.004
8519375	0	85129	40068	-0.12	1.22	7.76	-0.048	-0.048	0.003
8519476	0	85130	40168	-0.3	1.41	8.2	-0.032	-0.044	0.002
8519576	0	85131	40268	-0.17	1.36	7.95	-0.028	-0.046	0
8519676	0	85132	40368	0.01	1.22	8.14	-0.034	-0.059	0.001
8519776	0	85133	40468	-0.17	1.39	8.63	-0.024	-0.049	0.006
8519876	0	85134	40568	-0.26	1.4299	8.3	-0.032	-0.044	0.001
8519976	0	85135	40668	-0.09	1.36	8.41	-0.043	-0.058	0.003
8520076	0	85136	40768	-0.11	1.3099	8.4	-0.046	-0.056	0.003
8520176	0	85137	40868	-0.28	1.44	8.46	-0.03	-0.044	0.001
8520276	0	85138	40968	-0.07	1.4299	9.12	-0.041	-0.052	0.004
8520376	0	85139	41068	0	1.39	8.9399	-0.049	-0.056	0.006
8520476	0	85140	41168	0.01	1.29	7.98	-0.03799	-0.062	0.003
8520576	0	85141	41268	-0.08	1.34	9.43	-0.049	-0.065	0.006
8520676	0	85142	41368	-0.1	1.49	9.33	-0.03599	-0.053	0.004
8520777	0	85143	41468	-0.21	1.65	9.86	-0.022	-0.05	0.001
8520877	0	85144	41568	-0.1	1.45	8.9799	-0.047	-0.05	0.005
8520977	0	85145	41668	0.04	1.4299	9.06	-0.04	-0.06	0.005
8521077	0	85146	41768	-0.07	1.51	9.8	-0.049	-0.055	0.005
8521177	0	85147	41868	0.05	1.28	8.61	-0.059	-0.07	0.006
8521277	0	85148	41968	-0.2	1.57	8.9	-0.039	-0.045	0.006
8521377	0	85149	42068	-0.27	1.68	9.55	-0.03799	-0.041	0.004
8521477	0	85150	42168	-0.17	1.64	9.7	-0.041	-0.044	0.002
8521577	0	85151	42268	-0.11	1.57	9.47	-0.03799	-0.058	0.005
8521677	0	85152	42368	-0.04	1.57	9.65	-0.053	-0.058	0.007
8521777	0	85153	42468	-0.14	1.57	9.93	-0.049	-0.058	0.004
8521877	0	85154	42568	-0.19	1.69	10.3	-0.035	-0.048	0.004
8521977	0	85155	42668	-0.16	1.78	9.92	-0.031	-0.047	0.004
8522078	0	85156	42768	-0.1	1.69	9.92	-0.04	-0.049	0.006
8522178	0	85157	42868	-0.25	1.68	9.75	-0.048	-0.05	0.003
8522278	0	85158	42968	-0.02	1.59	10.27	-0.046	-0.054	0.005
8522378	0	85159	43068	-0.08	1.6	9.99	-0.047	-0.047	0.003
8522478	0	85160	43168	-0.12	1.69	10.4399	-0.052	-0.05	0.008
8522578	0	85161	43268	-0.33	1.81	10.84	-0.046	-0.039	0.005
8522678	0	85162	43368	-0.12	1.66	9.95	-0.044	-0.052	0.008
8522778	0	85163	43468	-0.17	1.72	10.15	-0.047	-0.044	0.005
8522878	0	85164	43568	-0.18	1.72	10.13	-0.05	-0.052	0.007
8522978	0	85165	43668	-0.19	1.62	10.9	-0.048	-0.048	0.006
8523078	0	85166	43768	-0.09	1.59	10.3	-0.059	-0.049	0.006
8523178	0	85167	43868	-0.09	1.57	11.04	-0.063	-0.059	0.006
8523278	0	85168	43968	-0.23	1.59	10.36	-0.057	-0.048	0.003
8523379	0	85169	44068	-0.15	1.66	9.92	-0.045	-0.053	0.008
8523479	0	85170	44168	-0.23	1.68	11.11	-0.046	-0.067	0.01
8523579	0	85171	44268	-0.11	1.68	11.1899	-0.048	-0.069	0.005
8523679	0	85172	44368	-0.41	1.64	10.99	-0.053	-0.07199	0.006
8523779	0	85173	44468	-0.25	1.65	10.9799	-0.05	-0.056	0.006
8523879	0	85174	44568	-0.31	1.66	11	-0.071	-0.06	0.007
8523979	0	85175	44668	-0.45	1.91	12.06	-0.037	-0.064	0.005
8524079	0	85176	44768	-0.37	1.85	11.52	-0.027	-0.073	0.004
8524179	0	85177	44868	-0.29	1.63	10.65	-0.052	-0.07	0.007
8524279	0	85178	44968	-0.24	1.8	11.42	-0.037	-0.073	0.007
8524379	0	85179	45068	-0.35	1.58	10.81	-0.065	-0.069	0.005
8524479	0	85180	45168	-0.34	1.75	11.75	-0.045	-0.073	0.005
8524579	0	85181	45268	-0.51	1.69	10.51	-0.061	-0.064	0.006
8524679	0	85182	45368	-0.4	1.65	10.38	-0.056	-0.063	0.00899
8524780	0	85183	45468	-0.41	1.62	10.96	-0.057	-0.066	0.004
8524880	0	85184	45568	-0.63	1.86	11.74	-0.033	-0.062	0.005
8524980	0	85185	45668	-0.52	1.62	11.53	-0.048	-0.062	0.007
8525080	0	85186	45768	-0.35	1.59	11.99	-0.05	-0.08	0.01
8525180	0	85187	45868	-0.48	1.66	12.05	-0.059	-0.07199	0.008
8525280	0	85188	45968	-0.37	1.78	12.33	-0.03799	-0.064	0.008
8525380	0	85189	46068	-0.42	1.71	11.87	-0.062	-0.07	0.007
8525480	0	85190	46168	-0.5899	1.87	13.18	-0.032	-0.071	0.008
8525580	0	85191	46268	-0.61	1.68	12.03	-0.049	-0.055	0.007
8525680	0	85192	46368	-0.44	1.54	12.6	-0.047	-0.084	0.007
8525780	0	85193	46468	-0.5299	1.51	13.23	-0.043	-0.06	0.007
8525880	0	85194	46568	-0.5	1.52	12.9	-0.02	-0.067	0.005
8525981	0	85195	46668	-0.42	1.5	12.88	-0.012	-0.073	0.002
8526081	0	85196	46768	-0.42	1.38	12.56	-0.03599	-0.062	0.007
8526181	0	85197	46868	-0.43	1.29	13.58	-0.031	-0.071	0.005
8526281	0	85198	46968	-0.22	1.32	13.98	-0.026	-0.09	0.003
8526381	0	85199	47068	-0.42	1.28	12.83	-0.032	-0.066	0.005
8526481	0	85200	47168	-0.41	1.27	12.97	-0.03799	-0.053	0.006
8526581	0	85201	47268	-0.3	1.28	13.54	-0.01899	-0.079	0.006
8526681	0	85202	47368	-0.49	1.32	12.9399	-0.032	-0.061	0.003
8526781	0	85203	47468	-0.28	1.19	13.53	-0.026	-0.07599	0.006
8526881	0	85204	47568	-0.44	1.26	12.8	-0.027	-0.066	0.003
8526981	0	85205	47668	-0.43	1.48	14.73	-0.012	-0.073	0.006
8527081	0	85206	47768	-0.41	1.48	14.12	-0.014	-0.067	0.008
8527181	0	85207	47868	-0.37	1.36	13.39	-0.016	-0.065	0.003
8527281	0	85208	47968	-0.42	1.4	13.67	-0.02	-0.075	0.007
8527382	0	85209	48068	-0.42	1.36	13.88	-0.023	-0.071	0.005
8527482	0	85210	48168	-0.26	1.17	12.87	-0.035	-0.073	0.004
